# Supplementary material for: ﻿Spatial decoupling of taxon richness, phylogenetic diversity and threat status in the megagenus Erica (Ericaceae)
Source: PhytoKeys. 2024 Jul 10;244:127–50. doi: 10.3897/phytokeys.244.124565 (PMC11255470; doi:10.3897/phytokeys.244.124565)
Supplement: Supplementary material 1 — Extended list of 1048 Erica species, subspecies and varieties used in the EDGE analyses [file phytokeys-244-127_article-124565__-s001.xlsx]

## Sheet: acc_IUCN_MP5_ACC
SPECIES	GENUS	SP1	AUTHOR1	RANK1	SP2	AUTHOR2	IPNI	CITATION	YEAR	IUCN	CRITERIA	DISTRIB	TDWG	Clade
Erica arborea	Erica	arborea	L.				328204-1	Sp. Pl. : 353 (1753)	1753	LC		Macaronesia, Medit to Caucasus, Trop. African Mts., Arabian Pen.	10 GRB 12 BAL COR FRA POR SAR SPA 13 ALB BUL GRC ITA KRI SIC TUE YUG 20 ALG MOR TUN 21 CNY MDR 23 RWA ZAI 24 CHA ERI ETH SOM SUD 25 KEN TAN UGA 33 TCS 34 EAI TUR 35 SAU YEM 51 NZN NZS	ARB
Erica lusitanica	Erica	lusitanica	Rudolphi				329044-1	J. Bot. (Schrader) 1799(2): 286 (1800)	1800	LC		SW. France to Iberian Pen.	10 GRB 12 FRA POR SPA 50 TAS* 51 NZN* NZS 63 HAW* 73 ORE 76 CAL	ARB
Erica abelii	Erica	abelii	E.G.H.Oliv.				904144-1	S. African J. Bot. 3: 268 (1984)	1984	VU	D1	Cape Prov.	27 CPP	CAPE
Erica abietina ssp. abietina	Erica	abietina	L.	ssp.	abietina		Autonym		0	LC				CAPE
Erica abietina ssp. atrorosea	Erica	abietina	L.	ssp.	atrorosea	E.G.H.Oliv. & I.M.Oliv.	20006813-1	Bothalia 32: 50 (2002)	2002	LC		SW. Cape Prov.	27 CPP	CAPE
Erica abietina ssp. constantiana	Erica	abietina	L.	ssp.	constantiana	E.G.H.Oliv. & I.M.Oliv.	20006819-1	Bothalia 32: 51 (2002)	2002	LC		SW. Cape Prov.	27 CPP	CAPE
Erica abietina ssp. diabolis	Erica	abietina	L.	ssp.	diabolis	E.G.H.Oliv. & I.M.Oliv.	20006815-1	Bothalia 32: 51 (2002)	2002	CR	B1ab(iii)+2ab(iii)	SW. Cape Prov.	27 CPP	CAPE
Erica accommodata var. accommodata	Erica	accommodata	Klotzsch ex Benth.	var.	accommodata		Autonym		0	LC				CAPE
Erica accommodata var. subviscidula	Erica	accommodata	Klotzsch ex Benth.	var.	subviscidula	Bolus	77250738-1	Fl. Cap. 4(1): 249 (1905)	1905	LC		Cape Prov.	27 CPP	CAPE
Erica acuta var. acuta	Erica	acuta	Andrews	var.	acuta		Autonym		0	LC				CAPE
Erica acuta var. breviflora	Erica	acuta	Andrews	var.	breviflora	Dulfer	77251079-1	Ann. Naturhist. Mus. Wien 68: 129 (1964)	1964	DD		Cape Prov.	27 CPP	CAPE
Erica adaequata	Erica	adaequata	Tausch				328146-1	Flora 22(2): 634 (1839)	1839			Cape Prov.	27 CPP	CAPE
Erica adnata	Erica	adnata	L.Bolus				328151-1	Ann. Bolus Herb. 4: 132 (1928)	1928	LC		Cape Prov.	27 CPP	CAPE
Erica adunca	Erica	adunca	Benth.				328152-1	Prodr. 7: 618 (1839)	1839			Cape Prov.	27 CPP	CAPE
Erica affinis	Erica	affinis	Benth.				328156-1	Prodr. 7: 656 (1839)	1839	NT	D2	Cape Prov.	27 CPP	CAPE
Erica agglutinans	Erica	agglutinans	E.G.H.Oliv.				1017322-1	Contr. Bolus Herb. 19: 203 (2000)	2000	EN	B1ab(ii,iii,iv,v)+2ab(ii,iii,iv,v)	SW. Cape Prov.	27 CPP	CAPE
Erica aghillana var. aghillana	Erica	aghillana	Guthrie & Bolus	var.	aghillana		autonym		0	EN	B1ab(ii,iii,v)+2ab(ii,iii,v)			CAPE
Erica aghillana var. latifolia	Erica	aghillana	Guthrie & Bolus	var.	latifolia	Guthrie & Bolus		Fl. Cap. 4(1): 160 (1905)	1905	DD		Cape Prov.	27 CPP	CAPE
Erica albens var. albens	Erica	albens	L.	var.	albens				0	LC				CAPE
Erica albens var. longiflora	Erica	albens	L.	var.	longiflora	Benth.		Prodr. 7: 649 (1839)	1839	DD		Cape Prov.	27 CPP	CAPE
Erica albertyniae	Erica	albertyniae	E.G.H.Oliv.				1017301-1	Contr. Bolus Herb. 19: 132 (2000)	2000	VU	B1ab(iii)+2ab(iii)	SW. Cape Prov.	27 CPP	CAPE
Erica albescens var. albescens	Erica	albescens	Klotzsch ex Benth.	var.	albescens				0	LC				CAPE
Erica albescens var. erecta	Erica	albescens	Klotzsch ex Benth.	var.	erecta	Bolus		Fl. Cap. 4(1): 116 (1905)	1905	DD		Cape Prov.	27 CPP	CAPE
Erica alexandri ssp. acockii	Erica	alexandri	Guthrie & Bolus	ssp.	acockii	(Compton) E.G.H.Oliv.	978661-1	Bothalia 24: 26 (1994)	1994	EX		Cape Prov. (Stellenbosch: Brackenfel)	27 CPP	CAPE
Erica alexandri ssp. alexandri	Erica	alexandri	Guthrie & Bolus	ssp.	alexandri				0	CR	A4ac			CAPE
Erica alfredii	Erica	alfredii	Guthrie & Bolus				328169-1	Fl. Cap. 4(1): 254 (1905)	1905	VU	D1+2	Cape Prov.	27 CPP	CAPE
Erica alnea	Erica	alnea	E.G.H.Oliv.				983620-1	Bothalia 25: 90 (1995)	1995	LC		Cape Prov.	27 CPP	CAPE
Erica altevivens	Erica	altevivens	H.A.Baker				328175-1	J. S. African Bot. 37: 168 (1971)	1971	LC		Cape Prov.	27 CPP	CAPE
Erica alticola	Erica	alticola	Guthrie & Bolus				328176-1	Fl. Cap. 4(1): 217 (1905)	1905	LC		Cape Prov.	27 CPP	CAPE
Erica altiphila	Erica	altiphila	E.G.H.Oliv.				940976-1	S. African J. Bot. 53: 456 (1987)	1987	LC		Cape Prov.	27 CPP	CAPE
Erica amalophylla	Erica	amalophylla	E.G.H.Oliv. & I.M.Oliv.				20011016-1	Bothalia 32: 168 (2002)	2002	DD		Cape Prov.	27 CPP	CAPE
Erica amatolensis	Erica	amatolensis	E.G.H.Oliv.				980928-1	Bothalia 24: 123 (1994)	1994	LC		Cape Prov.	27 CPP	CAPE
Erica amicorum	Erica	amicorum	E.G.H.Oliv.				939854-1	Bothalia 20: 41 (1990)	1990	LC		Cape Prov.	27 CPP	CAPE
Erica amidae	Erica	amidae	E.G.H.Oliv.				77077913-1	Heathers 3: 27 (2006)	2006	VU	D2	SW. Cape Prov.	27 CPP	CAPE
Erica amoena	Erica	amoena	J.C.Wendl.				328180-1	Bot. Beob. : 48 (1798)	1798	LC		Cape Prov.	27 CPP	CAPE
Erica amphigena	Erica	amphigena	Guthrie & Bolus				328182-1	Fl. Cap. 4(1): 241 (1905)	1905	VU	D2	Cape Prov.	27 CPP	CAPE
Erica ampullacea var. ampullacea	Erica	ampullacea	Curtis	var.	ampullacea				0	LC				CAPE
Erica ampullacea var. obbata	Erica	ampullacea	Curtis	var.	obbata	(Andrews) Bolus		Fl. Cap. 4(1): 95 (1905)	1905	DD		Cape Prov.	27 CPP	CAPE
Erica andreaei	Erica	andreaei	Compton				328187-1	J. Bot. 72: 44 (1934)	1934	LC		Cape Prov.	27 CPP	CAPE
Erica aneimena	Erica	aneimena	Dulfer				328191-1	Ann. Naturhist. Mus. Wien 67: 84 (1964)	1964	VU	B1ab(iii)+2ab(iii)	Cape Prov.	27 CPP	CAPE
Erica anemodes	Erica	anemodes	E.G.H.Oliv.				1021547-1	Bothalia 31: 3 (2001)	2001	LC		SW. Cape Prov.	27 CPP	CAPE
Erica anguliger	Erica	anguliger	(N.E.Br.) E.G.H.Oliv.				1017341-1	Contr. Bolus Herb. 19: 271 (2000)	2000	LC		SW. Cape Prov.	27 CPP	CAPE
Erica angulosa	Erica	angulosa	E.G.H.Oliv.				1017317-1	Contr. Bolus Herb. 19: 177 (2000)	2000	LC		S. Cape Prov.	27 CPP	CAPE
Erica annalis	Erica	annalis	E.G.H.Oliv. & I.M.Oliv.				20011021-1	Bothalia 32: 178 (2002)	2002	LC		Cape Prov.	27 CPP	CAPE
Erica annectens	Erica	annectens	Guthrie & Bolus				328194-1	Fl. Cap. 4(1): 61 (1905)	1905	VU	D2	Cape Prov. (Cape Pen.)	27 CPP	CAPE
Erica arachnocalyx	Erica	arachnocalyx	E.G.H.Oliv.				1017353-1	Contr. Bolus Herb. 19: 325 (2000)	2000	LC		SW. Cape Prov.	27 CPP	CAPE
Erica arcuata	Erica	arcuata	Compton				328213-1	Trans. Roy. Soc. South Africa 19: 302 (1931)	1931	LC		Cape Prov.	27 CPP	CAPE
Erica ardens	Erica	ardens	Andrews				328214-1	Col. Engr. Heaths , ed. 2, 2: t. 51 (1845)	1845	LC		Cape Prov.	27 CPP	CAPE
Erica arenaria	Erica	arenaria	L.Bolus				328215-1	Ann. Bolus Herb. 2: 159 (1918)	1918	NT	B1ab(iii,v)	Cape Prov.	27 CPP	CAPE
Erica areolata	Erica	areolata	(N.E.Br.) E.G.H.Oliv.				1017368-1	Contr. Bolus Herb. 19: 378 (2000)	2000	LC		SW. Cape Prov.	27 CPP	CAPE
Erica argentea var. argentea	Erica	argentea	Klotzsch ex Benth.	var.	argentea				0	LC				CAPE
Erica argentea var. rigida	Erica	argentea	Klotzsch ex Benth.	var.	rigida	Bolus		Fl. Cap. 4(1): 291 (1905)	1905	Not evaluated		Cape Prov.	27 CPP	CAPE
Erica argyraea	Erica	argyraea	Guthrie & Bolus				328219-1	Fl. Cap. 4(1): 140 (1905)	1905	LC		Cape Prov.	27 CPP	CAPE
Erica aristata var. aristata	Erica	aristata	Andrews	var.	aristata				0	LC				CAPE
Erica aristata var. parva	Erica	aristata	Andrews	var.	parva	I.M.Turner	77158888-1	Taxon 65: 1124 (2016)	2016			Cape Prov.	27 CPP	CAPE
Erica aristata var. turrisbabylonica	Erica	aristata	Andrews	var.	turrisbabylonica	H.A.Baker		Unknown (0)	0	DD		Cape Prov.	27 CPP	CAPE
Erica aristifolia	Erica	aristifolia	Niven ex Benth.				328222-1	Prodr. 7: 676 (1839)	1839	VU	D2	Cape Prov.	27 CPP	CAPE
Erica armata var. armata	Erica	armata	Klotzsch ex Benth.	var.	armata				0	LC				CAPE
Erica armata var. breviaristata	Erica	armata	Klotzsch ex Benth.	var.	breviaristata	Bolus		Fl. Cap. 4(1): 113 (1905)	1905	LC		Cape Prov.	27 CPP	CAPE
Erica artemisioides	Erica	artemisioides	(Klotzsch) E.G.H.Oliv.				1017369-1	Contr. Bolus Herb. 19: 381 (2000)	2000	LC		SW. Cape Prov.	27 CPP	CAPE
Erica articularis var. articularis	Erica	articularis	L.	var.	articularis				0	LC				CAPE
Erica articularis var. implexa	Erica	articularis	L.	var.	implexa	Bolus		Fl. Cap. 4(1): 259 (1905)	1905	LC		Cape Prov.	27 CPP	CAPE
Erica articularis var. meyeriana	Erica	articularis	L.	var.	meyeriana	Bolus		Fl. Cap. 4(1): 259 (1905)	1905	DD		Cape Prov.	27 CPP	CAPE
Erica aspalathoides	Erica	aspalathoides	Guthrie & Bolus ex Schltr.				328232-1	Bot. Jahrb. Syst. 27: 173 (1899)	1899	VU	D2	Cape Prov.	27 CPP	CAPE
Erica astroites var. astroites	Erica	astroites	Guthrie & Bolus	var.	astroites				0	LC				CAPE
Erica astroites var. minor	Erica	astroites	Guthrie & Bolus	var.	minor	Guthrie & Bolus		Fl. Cap. 4(1): 108 (1905)	1905	LC		Cape Prov.	27 CPP	CAPE
Erica atricha	Erica	atricha	Dulfer				328238-1	Ann. Naturhist. Mus. Wien 67: 84 (1964)	1964	LC		Cape Prov.	27 CPP	CAPE
Erica atromontana	Erica	atromontana	E.G.H.Oliv.				1017336-1	Contr. Bolus Herb. 19: 251 (2000)	2000	LC		S. Cape Prov. (Swartberg Mts.)	27 CPP	CAPE
Erica atropurpurea	Erica	atropurpurea	Dulfer				328239-1	Ann. Naturhist. Mus. Wien 66: 20 (1963)	1963	LC		Cape Prov.	27 CPP	CAPE
Erica atrovinosa	Erica	atrovinosa	E.G.H.Oliv.				328240-1	J. S. African Bot. 33: 197 (1967)	1967	VU	D1+2	Cape Prov.	27 CPP	CAPE
Erica auriculata	Erica	auriculata	Guthrie & Bolus				328244-1	Fl. Cap. 4(1): 119 (1905)	1905			Cape Prov.	27 CPP	CAPE
Erica autumnalis	Erica	autumnalis	L.Bolus				328247-1	Ann. Bolus Herb. 3: 178 (1924)	1924	LC		Cape Prov.	27 CPP	CAPE
Erica axillaris	Erica	axillaris	Thunb.				328251-1	Erica : 16 (1785)	1785	LC		SW. & S. Cape Prov.	27 CPP	CAPE
Erica axilliflora	Erica	axilliflora	Bartl.				328252-1	Linnaea 7: 640 (1832)	1832	LC		Cape Prov.	27 CPP	CAPE
Erica azaleifolia	Erica	azaleifolia	Salisb.				328254-1	Trans. Linn. Soc. London 6: 334 (1802)	1802	LC		Cape Prov.	27 CPP	CAPE
Erica baccans	Erica	baccans	L.				328257-1	Mant. Pl. 2: 233 (1771)	1771	LC		SW. Cape Prov.	27 CPP 51 NZN	CAPE
Erica bakeri	Erica	bakeri	T.M.Salter				328259-1	J. S. African Bot. 22: 37 (1956)	1956	CR	B1ab(i,ii,iii,iv,v)+2ab(i,ii,iii,iv,v); C2a(ii); D	Cape Prov.	27 CPP	CAPE
Erica banksia ssp. banksia	Erica	banksia	Andrews	ssp.	banksia				0	LC				CAPE
Erica banksia ssp. comptonii	Erica	banksia	Andrews	ssp.	comptonii	(Salter) E.G.H.Oliv. & I.M.Oliv.	20006792-1	Bothalia 32: 44 (2002)	2002	EN	D	Cape Prov.	27 CPP	CAPE
Erica banksia ssp. purpurea	Erica	banksia	Andrews	ssp.	purpurea	(Andrews) E.G.H.Oliv. & I.M.Oliv.	20006770-1	Bothalia 32: 43 (2002)	2002	LC		Cape Prov.	27 CPP	CAPE
Erica barbigeroides	Erica	barbigeroides	E.G.H.Oliv.				972773-1	Bothalia 23: 1 (1993)	1993	LC				CAPE
Erica barrydalensis	Erica	barrydalensis	L.Bolus				328270-1	Ann. Bolus Herb. 3: 178 (1924)	1924	LC		Cape Prov.	27 CPP	CAPE
Erica bauera ssp. bauera	Erica	bauera	Andrews	ssp.	bauera				0	EN	A2c; B1ab(i,ii,iii,iv,v)+2ab(i,ii,iii,iv,v); C1+2a(ii)			CAPE
Erica bauera ssp. gouriquae	Erica	bauera	Andrews	ssp.	gouriquae	E.G.H.Oliv. & I.M.Oliv.	20006802-1	Bothalia 32: 46 (2002)	2002	EN	B1ab(iii)+2ab(iii)	SW. Cape Prov.	27 CPP	CAPE
Erica baurii	Erica	baurii	Bolus				328274-1	J. Linn. Soc., Bot. 24: 178 (1887)	1887	DD		SW. Cape Prov.	27 CPP	CAPE
Erica beatricis	Erica	beatricis	Compton				328275-1	J. S. African Bot. 9: 128 (1943)	1943	DD		Cape Prov. (Uniondale)	27 CPP	CAPE
Erica benthamiana	Erica	benthamiana	E.G.H.Oliv.				1017319-1	Contr. Bolus Herb. 19: 191 (2000)	2000	LC		SW. & S. Cape Prov.		CAPE
Erica bergiana var. bergiana	Erica	bergiana	L.	var.	bergiana				0	LC				CAPE
Erica bergiana var. glabra	Erica	bergiana	L.	var.	glabra	J.C.Wendl.		Eric. Icon. Descr. 2(24): 189 (1810)	1810	LC		Cape Prov.	27 CPP	CAPE
Erica berzelioides	Erica	berzelioides	Guthrie & Bolus				328286-1	Fl. Cap. 4(1): 78 (1905)	1905	CR	B1ab(ii,iii,v)+2ab(ii,iii,v); C2a(i,ii); D	Cape Prov. (S. of Bredasdorp)	27 CPP	CAPE
Erica bibax	Erica	bibax	Salisb.				328287-1	Trans. Linn. Soc. London 6: 358 (1802)	1802	LC		Cape Prov.	27 CPP	CAPE
Erica bicolor	Erica	bicolor	Thunb.				328290-1	Erica : 36 (1785)	1785	LC		Cape Prov.	27 CPP	CAPE
Erica binaria	Erica	binaria	E.G.H.Oliv.				1017374-1	Contr. Bolus Herb. 19: 403 (2000)	2000	VU	D2	SW. Cape Prov.	27 CPP	CAPE
Erica blaerioides ssp. blaerioides	Erica	blaerioides	E.G.H.Oliv.	ssp.	blaerioides				0	LC				CAPE
Erica blaerioides ssp. hirsuta	Erica	blaerioides	E.G.H.Oliv.	ssp.	hirsuta	E.G.H.Oliv.	20002652-1	Bothalia 31: 165 (2001)	2001	LC		SW. Cape Prov. (Klein Swartberg)	27 CPP	CAPE
Erica blancheana	Erica	blancheana	L.Bolus				328294-1	J. Bot. 68: 79 (1930)	1930			Cape Prov.	27 CPP	CAPE
Erica blandfordia	Erica	blandfordia	Andrews				328297-1	Col. Engr. Heaths 3: t. 153 (1809)	1809	LC		Cape Prov.	27 CPP	CAPE
Erica blenna var. blenna	Erica	blenna	Salisb.	var.	blenna				0	LC				CAPE
Erica blenna var. grandiflora	Erica	blenna	Salisb.	var.	grandiflora	Bolus		Fl. Pl. South Africa 5: 199 (1925)	1925	DD		Cape Prov.	27 CPP	CAPE
Erica blesbergensis	Erica	blesbergensis	H.A.Baker				328300-1	J. S. African Bot. 37: 173 (1971)	1971			Cape Prov.	27 CPP	CAPE
Erica bodkinii	Erica	bodkinii	Guthrie & Bolus				328302-1	Fl. Cap. 4(1): 265 (1905)	1905	LC		Cape Prov.	27 CPP	CAPE
Erica bokkeveldia	Erica	bokkeveldia	E.G.H.Oliv.				1017345-1	Contr. Bolus Herb. 19: 288 (2000)	2000	LC		WSW. Cape Prov.	27 CPP	CAPE
Erica bolusanthus	Erica	bolusanthus	E.G.H.Oliv.				1017337-1	Contr. Bolus Herb. 19: 255 (2000)	2000	LC		S. Cape Prov.	27 CPP	CAPE
Erica bolusiae var. bolusiae	Erica	bolusiae	T.M.Salter	var.	bolusiae				0	CR	B1ab(i,ii,iii,iv,v)+2ab(i,ii,iii,iv,v); C2a(ii)			CAPE
Erica bolusiae var. cyathiformis	Erica	bolusiae	T.M.Salter	var.	cyathiformis	H.A.Baker		Unknown (0)	0	EW		Cape Prov.	27 CPP	CAPE
Erica borboniifolia	Erica	borboniifolia	Salisb.				328307-1	Trans. Linn. Soc. London 6: 386 (1802)	1802	LC		Cape Prov.	27 CPP	CAPE
Erica botryoides	Erica	botryoides	Dulfer				328309-1	Ann. Naturhist. Mus. Wien 66: 20 (1963)	1963	LC		Cape Prov.	27 CPP	CAPE
Erica boucheri	Erica	boucheri	E.G.H.Oliv.				1017371-1	Contr. Bolus Herb. 19: 394 (2000)	2000	LC		SW. Cape Prov.	27 CPP	CAPE
Erica brachialis	Erica	brachialis	Salisb.				328315-1	Trans. Linn. Soc. London 6: 367 (1802)	1802	VU	B1ab(iii,v)+2ab(iii,v); C2a(i)	Cape Prov.	27 CPP	CAPE
Erica brachycentra	Erica	brachycentra	Benth.				328316-1	Prodr. 7: 688 (1839)	1839	LC		Cape Prov.	27 CPP	CAPE
Erica brachysepala	Erica	brachysepala	Guthrie & Bolus				328318-1	Fl. Cap. 4(1): 171 (1905)	1905	EN	B1ab(i,ii,iii,iv,v)+2ab(i,ii,iii,iv,v)	Cape Prov.	27 CPP	CAPE
Erica bracteolaris	Erica	bracteolaris	Lam.				328321-1	Encycl. 1: 481 (1785)	1785	LC		Cape Prov.	27 CPP	CAPE
Erica bredasiana	Erica	bredasiana	E.G.H.Oliv.				1017372-1	Contr. Bolus Herb. 19: 396 (2000)	2000	LC		SW. Cape Prov.	27 CPP	CAPE
Erica brevicaulis	Erica	brevicaulis	Guthrie & Bolus				328322-1	Fl. Cap. 4(1): 291 (1905)	1905	LC		Cape Prov.	27 CPP	CAPE
Erica brevifolia	Erica	brevifolia	Sol. ex Salisb.				328324-1	Trans. Linn. Soc. London 6: 338 (1802)	1802	LC		Cape Prov.	27 CPP	CAPE
Erica brownii	Erica	brownii	E.G.H.Oliv.				1017312-1	Contr. Bolus Herb. 19: 159 (2000)	2000	LC		SW. Cape Prov.	27 CPP	CAPE
Erica brownleeae	Erica	brownleeae	Bolus				328327-1	J. Linn. Soc., Bot. 24: 185 (1887)	1887	LC		Cape Prov.	27 CPP	CAPE
Erica bruniades	Erica	bruniades	L.				328329-1	Sp. Pl. : 354 (1753)	1753	LC		Cape Prov.	27 CPP	CAPE
Erica bruniifolia var. barbigera	Erica	bruniifolia	Salisb.	var.	barbigera	Dulfer		Ann. Naturhist. Mus. Wien 68: 111 (1964)	1964	DD		Cape Prov.	27 CPP	CAPE
Erica bruniifolia var. bruniifolia	Erica	bruniifolia	Salisb.	var.	bruniifolia				0	LC				CAPE
Erica bruniifolia var. solandroides	Erica	bruniifolia	Salisb.	var.	solandroides	(Andrews) Dulfer		Ann. Naturhist. Mus. Wien 68: 111 (1964)	1964	LC		Cape Prov.	27 CPP	CAPE
Erica bruniifolia var. stellata	Erica	bruniifolia	Salisb.	var.	stellata	(G.Lodd.) Dulfer	77209081-1	Ann. Naturhist. Mus. Wien 68: 111 (1964)	1964	DD		Cape Prov.	27 CPP	CAPE
Erica bruniifolia var. subglabra	Erica	bruniifolia	Salisb.	var.	subglabra	(Bolus) Dulfer		Ann. Naturhist. Mus. Wien 68: 111 (1964)	1964	DD		Cape Prov.	27 CPP	CAPE
Erica burchelliana	Erica	burchelliana	E.G.H.Oliv.				1017333-1	Contr. Bolus Herb. 19: 241 (2000)	2000	CR	D	Cape Prov. (Riversdale)	27 CPP	CAPE
Erica cabernetea	Erica	cabernetea	E.G.H.Oliv.				1003816-1	Novon 8: 267 (1998)	1998	CR	B1ab(ii,iii,v)+2ab(ii,iii,v)	Cape Prov.	27 CPP	CAPE
Erica caespitosa	Erica	caespitosa	Hilliard & B.L.Burtt				906011-1	Notes Roy. Bot. Gard. Edinburgh 42: 244 (1985)	1985			S. Africa	27 CPP OFS NAT LES	CAPE
Erica caffra var. auricularis	Erica	caffra	L.	var.	auricularis	(Salisb.) Bolus		Fl. Cap. 4(1): 137 (1905)	1905	LC		Cape Prov.	27 CPP	CAPE
Erica caffra var. caffra	Erica	caffra	L.	var.	caffra				0	LC				CAPE
Erica caffrorum var. aristula	Erica	caffrorum	Bolus	var.	aristula	Bolus		Fl. Cap. 4(1): 252 (1905)	1905	DD		Cape Prov.	27 CPP	CAPE
Erica caffrorum var. glomerata	Erica	caffrorum	Bolus	var.	glomerata	Bolus		Fl. Cap. 4(1): 252 (1905)	1905	DD		Cape Prov.	27 CPP	CAPE
Erica calcareophila	Erica	calcareophila	E.G.H.Oliv.				328351-1	J. S. African Bot. 33: 203 (1967)	1967	VU	D2	Cape Prov.	27 CPP	CAPE
Erica calcicola	Erica	calcicola	(E.G.H.Oliv.) E.G.H.Oliv.				1017370-1	Contr. Bolus Herb. 19: 384 (2000)	2000	EN	B1ab(iii,v)	SW. Cape Prov.	27 CPP	CAPE
Erica caledonica	Erica	caledonica	A.Spreng.				328352-1	Tent. Suppl. : 13 (1828)	1828	VU	D2	Cape Prov.	27 CPP	CAPE
Erica calycina	Erica	calycina	L.						0	LC				CAPE
Erica cameronii	Erica	cameronii	L.Bolus				328362-1	Ann. Bolus Herb. 2: 157 (1918)	1918	LC		Cape Prov.	27 CPP	CAPE
Erica campanularis	Erica	campanularis	Salisb.				328363-1	Trans. Linn. Soc. London 6: 330 (1802)	1802	LC		Cape Prov.	27 CPP	CAPE
Erica canaliculata	Erica	canaliculata	Andrews				328367-1	Col. Engr. Heaths 3: t. 157 (1809)	1809	LC		Cape Prov.	27 CPP	CAPE
Erica canescens	Erica	canescens	J.C.Wendl.				328370-1	Eric. Icon. Descr. 2(23): 171 (1810)	1810	LC		Cape Prov.	27 CPP	CAPE
Erica capensis	Erica	capensis	T.M.Salter				328375-1	J. S. African Bot. 1: 34 (1935)	1935	LC		Cape Prov.	27 CPP	CAPE
Erica capillaris var. capillaris	Erica	capillaris	Bartl.	var.	capillaris				0	EN	B1ab(i,ii,iii,iv,v)+2ab(i,ii,iii,iv,v)			CAPE
Erica capillaris var. poliotes	Erica	capillaris	Bartl.	var.	poliotes	Bolus		Fl. Cap. 4(1): 163 (1905)	1905	DD		Cape Prov.	27 CPP	CAPE
Erica capitata	Erica	capitata	L.				328378-1	Sp. Pl. : 355 (1753)	1753	NT	B1ab(iii,iv,v)	Cape Prov.	27 CPP	CAPE
Erica caprina	Erica	caprina	E.G.H.Oliv.				1017352-1	Contr. Bolus Herb. 19: 320 (2000)	2000	VU	A2bc	WSW. Cape Prov.	27 CPP	CAPE
Erica carduifolia	Erica	carduifolia	Salisb.				328381-1	Trans. Linn. Soc. London 6: 330 (1802)	1802	LC		Cape Prov.	27 CPP	CAPE
Erica caterviflora var. caterviflora	Erica	caterviflora	Salisb.	var.	caterviflora				0	EN	B1ab(iii,v)+2ab(iii,v); C2a(ii)			CAPE
Erica caterviflora var. glabrata	Erica	caterviflora	Salisb.	var.	glabrata	Klotzsch ex Baker		Prodr. 7: 673 (1839)	1839	CR	C2a(i,ii); D	Cape Prov.	27 CPP	CAPE
Erica cavartica	Erica	cavartica	E.G.H.Oliv. & I.M.Oliv.				20011015-1	Bothalia 32: 167 (2002)	2002	DD		Cape Prov.	27 CPP	CAPE
Erica cederbergensis	Erica	cederbergensis	Compton				328396-1	J. S. African Bot. 6: 65 (1940)	1940	LC		Cape Prov.	27 CPP	CAPE
Erica cedromontana	Erica	cedromontana	E.G.H.Oliv.				1003817-1	Novon 8: 269 (1998)	1998	LC		Cape Prov.	27 CPP	CAPE
Erica ceraria	Erica	ceraria	E.G.H.Oliv. & I.M.Oliv.				77077361-1	Bothalia 35: 125 (2005)	2005	LC		SW. Cape Prov.	27 CPP	CAPE
Erica cereris	Erica	cereris	(Compton) E.G.H.Oliv.				1017354-1	Contr. Bolus Herb. 19: 327 (2000)	2000	LC		SW. Cape Prov. (Hex River Mts.)	27 CPP	CAPE
Erica cerinthoides var. barbertona	Erica	cerinthoides	L.	var.	barbertona	(Galpin) Bolus		Fl. Cap. 4(1): 88 (1905)	1905			Northern Prov. to KwaZulu-Natal	27 NAT TVL	CAPE
Erica cerinthoides var. cerinthoides	Erica	cerinthoides	L.	var.	cerinthoides				0	Not Evalua				CAPE
Erica cernua	Erica	cernua	Montin				328404-1	Nova Acta Regiae Soc. Sci. Upsal. 2: 294 (1775)	1775	LC		Cape Prov.	27 CPP	CAPE
Erica cetrata	Erica	cetrata	E.G.H.Oliv.				1017344-1	Contr. Bolus Herb. 19: 285 (2000)	2000	LC		SW. Cape Prov.	27 CPP	CAPE
Erica chamissonis var. chamissonis	Erica	chamissonis	Klotzsch ex Benth.	var.	chamissonis				0	LC				CAPE
Erica chamissonis var. hirtifolia	Erica	chamissonis	Klotzsch ex Benth.	var.	hirtifolia	Dulfer		Ann. Naturhist. Mus. Wien 68: 138 (1964)	1964	DD		Cape Prov.	27 CPP	CAPE
Erica chamissonis var. polyantha	Erica	chamissonis	Klotzsch ex Benth.	var.	polyantha	(Klotzsch ex Benth.) Dulfer		Ann. Naturhist. Mus. Wien 68: 137 (1964)	1964	LC		Cape Prov.	27 CPP	CAPE
Erica chartacea	Erica	chartacea	Guthrie & Bolus				328409-1	Fl. Cap. 4(1): 243 (1905)	1905	LC		Cape Prov.	27 CPP	CAPE
Erica chionodes	Erica	chionodes	E.G.H.Oliv.				20002650-1	Bothalia 31: 161 (2001)	2001	LC		SW. Cape Prov. (Oudtshoorn)	27 CPP	CAPE
Erica chionophila	Erica	chionophila	Guthrie & Bolus				328410-1	Fl. Cap. 4(1): 181 (1905)	1905	LC		Cape Prov.	27 CPP	CAPE
Erica chiroptera	Erica	chiroptera	E.G.H.Oliv.				972780-1	Bothalia 23: 9 (1993)	1993	LC		Cape Prov.	27 CPP	CAPE
Erica chlamydiflora	Erica	chlamydiflora	Salisb.				328411-1	Trans. Linn. Soc. London 6: 338 (1802)	1802			Cape Prov.	27 CPP	CAPE
Erica chloroloma	Erica	chloroloma	Lindl.				328412-1	Edwards's Bot. Reg. 24: t. 17 (1838)	1838	VU	B1ab(ii,iii,iv,v)+2ab(ii,iii,iv,v)	Cape Prov.	27 CPP	CAPE
Erica chlorosepala	Erica	chlorosepala	Benth.				328413-1	Prodr. 7: 649 (1839)	1839	VU	D2	Cape Prov.	27 CPP	CAPE
Erica chonantha	Erica	chonantha	Dulfer				328414-1	Ann. Naturhist. Mus. Wien 66: 21 (1963)	1963	LC		Cape Prov.	27 CPP	CAPE
Erica chrysocodon	Erica	chrysocodon	Guthrie & Bolus				328416-1	Fl. Cap. 4(1): 122 (1905)	1905	CR	B1ab(iii)+2ab(iii)	Cape Prov.	27 CPP	CAPE
Erica cincta	Erica	cincta	L.Bolus				328422-1	Ann. Bolus Herb. 3: 178 (1924)	1924	LC		Cape Prov.	27 CPP	CAPE
Erica clavisepala	Erica	clavisepala	Guthrie & Bolus				328429-1	Fl. Cap. 4(1): 231 (1905)	1905	LC		Cape Prov.	27 CPP	CAPE
Erica coacervata	Erica	coacervata	H.A.Baker				328432-1	J. S. African Bot. 32: 238 (1966)	1966	LC		Cape Prov.	27 CPP	CAPE
Erica coarctata var. coarctata	Erica	coarctata	J.C.Wendl.	var.	coarctata				0	LC				CAPE
Erica coarctata var. longipes	Erica	coarctata	J.C.Wendl.	var.	longipes	(Bartl.) Bolus		Fl. Cap. 4(1): 216 (1905)	1905	DD		Cape Prov.	27 CPP	CAPE
Erica coccinea ssp. coccinea	Erica	coccinea	L.	ssp.	coccinea				0	LC				CAPE
Erica coccinea ssp. uniflora	Erica	coccinea	L.	ssp.	uniflora	E.G.H.Oliv. & I.M.Oliv.	20006736-1	Bothalia 32: 39 (2002)	2002	LC		SW. Cape Prov.	27 CPP	CAPE
Erica collina	Erica	collina	Guthrie & Bolus				328442-1	Fl. Cap. 4(1): 213 (1905)	1905	LC		Cape Prov.	27 CPP	CAPE
Erica colorans	Erica	colorans	Andrews							VU	B1ab(iii,iv,v)+2ab(iii,iv,v)			CAPE
Erica columnaris	Erica	columnaris	E.G.H.Oliv.				1015371-1	Bothalia 30: 50 (2000)	2000	VU	D2	SW. Cape Prov.	27 CPP	CAPE
Erica comata	Erica	comata	Guthrie & Bolus				328444-1	Fl. Cap. 4(1): 294 (1905)	1905	DD		Cape Prov.	27 CPP	CAPE
Erica condensata var. condensata	Erica	condensata	Benth.	var.	condensata				0	LC				CAPE
Erica condensata var. quadrifida	Erica	condensata	Benth.	var.	quadrifida	Bolus		Fl. Cap. 4(1): 188 (1905)	1905	DD		Cape Prov.	27 CPP	CAPE
Erica conferta	Erica	conferta	Andrews				328455-1	Col. Engr. Heaths , ed. 2, 2: t. 59 (1845)	1845	LC		Cape Prov.	27 CPP	CAPE
Erica consobrina	Erica	consobrina	Guthrie & Bolus				328466-1	Fl. Cap. 4(1): 287 (1905)	1905			Cape Prov.	27 CPP	CAPE
Erica conspicua ssp. conspicua	Erica	conspicua	Salisb.	ssp.	conspicua				0	LC				CAPE
Erica conspicua ssp. roseoflora	Erica	conspicua	Salisb.	ssp.	roseoflora	E.G.H.Oliv. & I.M.Oliv.	77077363-1	Bothalia 35: 130 (2005)	2005	LC		SW. Cape Prov.	27 CPP	CAPE
Erica constantia	Erica	constantia	Nois. ex Benth.				328468-1	Prodr. 7: 672 (1839)	1839	LC		Cape Prov.	27 CPP	CAPE
Erica copiosa var. copiosa	Erica	copiosa	J.C.Wendl.	var.	copiosa				0	LC				CAPE
Erica copiosa var. linearisepala	Erica	copiosa	J.C.Wendl.	var.	linearisepala	Bolus		Fl. Cap. 4(1): 225 (1905)	1905	LC		Cape Prov.	27 CPP	CAPE
Erica cordata var. arachnoidea	Erica	cordata	Andrews	var.	arachnoidea	(Klotzsch ex Benth.) Dulfer		Ann. Naturhist. Mus. Wien 68: 82 (1964)	1964	DD		Cape Prov.	27 CPP	CAPE
Erica cordata var. cordata	Erica	cordata	Andrews	var.	cordata				0	LC				CAPE
Erica corifolia var. bracteata	Erica	corifolia	L.	var.	bracteata	(Thunb.) Dulfer		Ann. Naturhist. Mus. Wien 68: 122 (1964)	1964	LC		Cape Prov.	27 CPP	CAPE
Erica corifolia var. concolor	Erica	corifolia	L.	var.	concolor	(Thunb.) Dulfer		Ann. Naturhist. Mus. Wien 66: 31 (1963)	1963	LC		Cape Prov.	27 CPP	CAPE
Erica corifolia var. corifolia	Erica	corifolia	L.	var.	corifolia				0	LC				CAPE
Erica corifolia var. erectiuscula	Erica	corifolia	L.	var.	erectiuscula	(J.C.Wendl.) Dulfer		Ann. Naturhist. Mus. Wien 68: 122 (1964)	1964	LC		Cape Prov.	27 CPP	CAPE
Erica coronanthera	Erica	coronanthera	Compton				328478-1	J. S. African Bot. 1: 38 (1935)	1935	LC		Cape Prov.	27 CPP	CAPE
Erica coruscans	Erica	coruscans	L.Bolus				328483-1	Ann. Bolus Herb. 3: 178 (1924)	1924	DD				CAPE
Erica corydalis	Erica	corydalis	Salisb.				328484-1	Trans. Linn. Soc. London 6: 334 (1802)	1802	LC		Cape Prov.	27 CPP	CAPE
Erica costatisepala	Erica	costatisepala	H.A.Baker				328489-1	J. S. African Bot. 37: 173 (1971)	1971	LC		Cape Prov.	27 CPP	CAPE
Erica coventrya	Erica	coventrya	Andrews				328491-1	Col. Engr. Heaths 4: t. 226 (1810)	1810					CAPE
Erica crassifolia	Erica	crassifolia	Andrews				328493-1	Col. Engr. Heaths 4: t. 227 (1810)	1810			Cape Prov.	27 CPP	CAPE
Erica crassisepala	Erica	crassisepala	Benth.				328495-1	Prodr. 7: 619 (1839)	1839	LC		Cape Prov.	27 CPP	CAPE
Erica crateriformis	Erica	crateriformis	Guthrie & Bolus				328496-1	Fl. Cap. 4(1): 224 (1905)	1905	DD		Cape Prov.	27 CPP	CAPE
Erica cremea	Erica	cremea	Dulfer				328498-1	Ann. Naturhist. Mus. Wien 66: 21 (1963)	1963	VU	D2	Cape Prov. (Bain's Kloof Mts.)	27 CPP	CAPE
Erica crenata	Erica	crenata	E.Mey. ex Benth.				328500-1	Prodr. 7: 659 (1839)	1839	LC				CAPE
Erica cristata	Erica	cristata	Dulfer				328505-1	Ann. Naturhist. Mus. Wien 67: 84 (1964)	1964	LC		Cape Prov.	27 CPP	CAPE
Erica cristiflora var. blanda	Erica	cristiflora	Salisb.	var.	blanda	(Salisb.) Bolus		Fl. Cap. 4(1): 301 (1905)	1905	LC		Cape Prov.	27 CPP	CAPE
Erica cristiflora var. cristiflora	Erica	cristiflora	Salisb.	var.	cristiflora				0	LC				CAPE
Erica cristiflora var. moschata	Erica	cristiflora	Salisb.	var.	moschata	(Andrews) Dulfer		Ann. Naturhist. Mus. Wien 68: 136 (1964)	1964	LC		Cape Prov.	27 CPP	CAPE
Erica croceovirens	Erica	croceovirens	E.G.H.Oliv. & I.M.Oliv.				77077374-1	Bothalia 35: 141 (2005)	2005	LC		SW. Cape Prov.	27 CPP	CAPE
Erica crucistigmatica	Erica	crucistigmatica	Dulfer				328508-1	Ann. Naturhist. Mus. Wien 66: 22 (1963)	1963			Cape Prov.	27 CPP	CAPE
Erica cruenta	Erica	cruenta	Aiton				328509-1	Hort. Kew. 2: 16 (1789)	1789	LC		Cape Prov.	27 CPP	CAPE
Erica cryptanthera	Erica	cryptanthera	Guthrie & Bolus				328510-1	Fl. Cap. 4(1): 143 (1905)	1905	DD		Cape Prov.	27 CPP	CAPE
Erica cubica var. coronifera	Erica	cubica	L.	var.	coronifera	(Benth.) Bolus		Fl. Cap. 4(1): 299 (1905)	1905	LC		Cape Prov.	27 CPP	CAPE
Erica cubica var. cubica	Erica	cubica	L.	var.	cubica				0	LC				CAPE
Erica cubica var. natalensis	Erica	cubica	L.	var.	natalensis	Bolus		Fl. Cap. 4(1): 299 (1905)	1905	LC		KwaZulu-Natal	27 NAT	CAPE
Erica cubitans	Erica	cubitans	E.G.H.Oliv.				1008846-1	Bothalia 29: 112 (1999)	1999	LC		Cape Prov.	27 CPP	CAPE
Erica cumuliflora	Erica	cumuliflora	Salisb.				328517-1	Trans. Linn. Soc. London 6: 336 (1802)	1802	LC		Cape Prov.	27 CPP	CAPE
Erica cunoniensis	Erica	cunoniensis	E.G.H.Oliv.				939855-1	Bothalia 20: 43 (1990)	1990	EN	D	Cape Prov.	27 CPP	CAPE
Erica curtophylla	Erica	curtophylla	Guthrie & Bolus				328523-1	Fl. Cap. 4(1): 216 (1905)	1905	LC		Cape Prov.	27 CPP	CAPE
Erica curviflora var. curviflora	Erica	curviflora	L.	var.	curviflora				0	LC				CAPE
Erica curviflora var. diffusa	Erica	curviflora	L.	var.	diffusa	Bolus		Fl. Cap. 4(1): 72 (1905)	1905			Cape Prov.		CAPE
Erica curviflora var. zeyheri	Erica	curviflora	L.	var.	zeyheri	(Spreng.) Bolus		Fl. Cap. 4(1): 96 (1905)	1905			Cape Prov.	27 CPP	CAPE
Erica curvifolia	Erica	curvifolia	Salisb.				328526-1	Trans. Linn. Soc. London 6: 380 (1802)	1802			Cape Prov.	27 CPP	CAPE
Erica curvirostris var. curvirostris	Erica	curvirostris	Salisb.	var.	curvirostris				0	LC				CAPE
Erica curvirostris var. longisepala	Erica	curvirostris	Salisb.	var.	longisepala	L.Bolus		Ann. Bolus Herb. 4: 19 (1925)	1925	LC		Cape Prov.	27 CPP	CAPE
Erica curvistyla	Erica	curvistyla	(N.E.Br.) E.G.H.Oliv.				1017346-1	Contr. Bolus Herb. 19: 291 (2000)	2000	LC		WSW. Cape Prov.	27 CPP	CAPE
Erica cuscutiformis	Erica	cuscutiformis	Dulfer				328528-1	Ann. Naturhist. Mus. Wien 66: 23 (1963)	1963	LC		Cape Prov.	27 CPP	CAPE
Erica cyathiformis var. cyathiformis	Erica	cyathiformis	Salisb.	var.	cyathiformis				0	LC				CAPE
Erica cyathiformis var. orientalis	Erica	cyathiformis	Salisb.	var.	orientalis	L.Bolus		Ann. Bolus Herb. 4: 19 (1925)	1925	DD		Cape Prov.	27 CPP	CAPE
Erica cygnea	Erica	cygnea	T.M.Salter				328532-1	J. S. African Bot. 2: 63 (1936)	1936	LC		Cape Prov.	27 CPP	CAPE
Erica cylindrica	Erica	cylindrica	Thunb.				328534-1	Erica : 24 (1785)	1785	LC		Cape Prov.	27 CPP	CAPE
Erica cymosa ssp. cymosa	Erica	cymosa	E.Mey. ex Benth.	ssp.	cymosa				0	LC				CAPE
Erica cymosa ssp. grandiflora	Erica	cymosa	E.Mey. ex Benth.	ssp.	grandiflora	E.G.H.Oliv. & I.M.Oliv.	20011017-1	Bothalia 32: 171 (2002)	2002	LC		Cape Prov.	27 CPP	CAPE
Erica cyrilliflora	Erica	cyrilliflora	Salisb.				328538-1	Trans. Linn. Soc. London 6: 357 (1802)	1802	VU	D2	Cape Prov.	27 CPP	CAPE
Erica daphniflora	Erica	daphniflora	Salisb.							LC				CAPE
Erica deflexa	Erica	deflexa	Sinclair				328554-1	Hort. Eric. Woburn. : 8 (1825)	1825	LC		Cape Prov.	27 CPP	CAPE
Erica demissa	Erica	demissa	Klotzsch ex Benth.				328557-1	Prodr. 7: 666 (1839)	1839	LC		Cape Prov.	27 CPP	CAPE
Erica densifolia	Erica	densifolia	Willd.				328562-1	Sp. Pl., ed. 4 , 2: 359 (1799)	1799	LC		Cape Prov.	27 CPP	CAPE
Erica denticulata var. denticulata	Erica	denticulata	L.	var.	denticulata				0	LC				CAPE
Erica denticulata var. grandiloba	Erica	denticulata	L.	var.	grandiloba	Bolus		Fl. Cap. 4(1): 107 (1905)	1905	LC		Cape Prov.	27 CPP	CAPE
Erica denticulata var. longiflora	Erica	denticulata	L.	var.	longiflora	Bolus		Fl. Cap. 4(1): 107 (1905)	1905	LC		Cape Prov.	27 CPP	CAPE
Erica denticulata var. retusa	Erica	denticulata	L.	var.	retusa	(Tausch) Dulfer		Ann. Naturhist. Mus. Wien 68: 65 (1964)	1964	LC		Cape Prov.	27 CPP	CAPE
Erica depressa	Erica	depressa	L.				328569-1	Mant. Pl. 2: 230 (1771)	1771	LC		Cape Prov.	27 CPP	CAPE
Erica desmantha var. desmantha	Erica	desmantha	Benth.	var.	desmantha				0	LC				CAPE
Erica desmantha var. urceolata	Erica	desmantha	Benth.	var.	urceolata	H.A.Baker		Unknown (0)	0	DD		Cape Prov.	27 CPP	CAPE
Erica dianthifolia	Erica	dianthifolia	Salisb.				328573-1	Trans. Linn. Soc. London 6: 338 (1802)	1802	LC		Cape Prov.	27 CPP	CAPE
Erica diaphana	Erica	diaphana	Spreng.				328574-1	Syst. Veg. 2: 178 (1825)	1825	LC		Cape Prov.	27 CPP	CAPE
Erica diosmifolia	Erica	diosmifolia	Salisb.				328582-1	Trans. Linn. Soc. London 6: 330 (1802)	1802	LC		Cape Prov.	27 CPP	CAPE
Erica diotiflora	Erica	diotiflora	Salisb.				328583-1	Trans. Linn. Soc. London 6: 342 (1802)	1802	EN	B1ab(iii)+2ab(iii)	Cape Prov.	27 CPP	CAPE
Erica discolor	Erica	discolor	Andrews				328584-1	Col. Engr. Heaths 1: t. 20 (1794)	1794	LC		Cape Prov.	27 CPP	CAPE
Erica dispar	Erica	dispar	(N.E.Br.) E.G.H.Oliv.				1017300-1	Contr. Bolus Herb. 19: 130 (2000)	2000	NT	B1ab(ii,iii,iv,v)+2ab(ii,iii,iv,v)	SSW. Cape Prov.	27 CPP	CAPE
Erica distorta	Erica	distorta	Bartl.				328587-1	Linnaea 7: 644 (1832)	1832	LC		Cape Prov.	27 CPP	CAPE
Erica dodii	Erica	dodii	Guthrie & Bolus				328592-1	Fl. Cap. 4(1): 207 (1905)	1905	LC		Cape Prov.	27 CPP	CAPE
Erica dolfiana	Erica	dolfiana	E.G.H.Oliv.				20002647-1	Bothalia 31: 155 (2001)	2001	LC		SW. Cape Prov. (Oudtshoorn)	27 CPP	CAPE
Erica doliiformis	Erica	doliiformis	Salisb.				328593-1	Trans. Linn. Soc. London 6: 368 (1802)	1802	LC		Cape Prov.	27 CPP	CAPE
Erica dregei	Erica	dregei	E.G.H.Oliv.				1017299-1	Contr. Bolus Herb. 19: 128 (2000)	2000	EN	B1ab(i,ii,iii,iv,v)+2ab(i,ii,iii,iv,v)	SW. Cape Prov.	27 CPP	CAPE
Erica dulcis	Erica	dulcis	L.Bolus				328602-1	Ann. Bolus Herb. 2: 154 (1918)	1918			SW. Cape Prov.	27 CPP	CAPE
Erica duthieae	Erica	duthieae	L.Bolus				328606-1	Ann. Bolus Herb. 3: 178 (1924)	1924	LC				CAPE
Erica dysantha	Erica	dysantha	Benth.				328608-1	Prodr. 7: 674 (1839)	1839	EN	B1ab(iii,v)+2ab(iii,v)	Cape Prov.	27 CPP	CAPE
Erica eburnea	Erica	eburnea	T.M.Salter				328611-1	J. S. African Bot. 1: 36 (1935)	1935	LC		Cape Prov.	27 CPP	CAPE
Erica ecklonii	Erica	ecklonii	E.G.H.Oliv.				1017318-1	Contr. Bolus Herb. 19: 188 (2000)	2000	EN	B1ab(ii,iii,v)+2ab(ii,iii,v)	SW. Cape Prov.	27 CPP	CAPE
Erica eglandulosa	Erica	eglandulosa	(Klotzsch) E.G.H.Oliv.				1017377-1	Contr. Bolus Herb. 19: 421 (2000)	2000	DD		SW. Cape Prov.	27 CPP	CAPE
Erica elimensis var. elimensis	Erica	elimensis	L.Bolus	var.	elimensis				0	LC				CAPE
Erica elimensis var. parvibracteata	Erica	elimensis	L.Bolus	var.	parvibracteata	L.Bolus		J. Bot. 72: 45 (1934)	1934	DD		Cape Prov.	27 CPP	CAPE
Erica elsieana	Erica	elsieana	(E.G.H.Oliv.) E.G.H.Oliv.				944800-1	S. African J. Bot. 53: 456 (1987)	1987	EN	D	Cape Prov.	27 CPP	CAPE
Erica emarginata	Erica	emarginata	Andrews				328623-1	Col. Engr. Heaths 3: t. 166 (1809)	1809					CAPE
Erica embothriifolia var. embothriifolia	Erica	embothriifolia	Salisb.	var.	embothriifolia				0	LC				CAPE
Erica embothriifolia var. longiflora	Erica	embothriifolia	Salisb.	var.	longiflora	(Andrews) Bolus		Fl. Cap. 4(1): 89 (1905)	1905	LC		Cape Prov.	27 CPP	CAPE
Erica embothriifolia var. subaequalis	Erica	embothriifolia	Salisb.	var.	subaequalis	Bolus		Fl. Cap. 4(1): 89 (1905)	1905	LC		Cape Prov.	27 CPP	CAPE
Erica empetrina	Erica	empetrina	L.				328627-1	Syst. Nat. ed. 10 , 2: 1003 (1759)	1759	LC		Cape Prov.	27 CPP	CAPE
Erica equisetifolia	Erica	equisetifolia	Salisb.				328634-1	Trans. Linn. Soc. London 6: 342 (1802)	1802	LC		Cape Prov.	27 CPP	CAPE
Erica erasmia	Erica	erasmia	Dulfer				328635-1	Ann. Naturhist. Mus. Wien 66: 24 (1963)	1963	LC		Cape Prov.	27 CPP	CAPE
Erica eremioides ssp. eglandula	Erica	eremioides	(MacOwan) E.G.H.Oliv.	ssp.	eglandula	(N.E.Br.) E.G.H.Oliv.	1017350-1	Contr. Bolus Herb. 19: 209 (2000)	2000	LC		WSW. Cape Prov.	27 CPP	CAPE
Erica eremioides ssp. eremioides	Erica	eremioides	(MacOwan) E.G.H.Oliv.	ssp.	eremioides				0	LC				CAPE
Erica eremioides ssp. pubescens	Erica	eremioides	(MacOwan) E.G.H.Oliv.	ssp.	pubescens	(E.G.H.Oliv.) E.G.H.Oliv.	1017351-1	Contr. Bolus Herb. 19: 309 (2000)	2000	LC		SW. Cape Prov.	27 CPP	CAPE
Erica ericoides	Erica	ericoides	(L.) E.G.H.Oliv.				972774-1	Bothalia 23: 3 (1993)	1993	LC		SW. Cape Prov.	27 CPP	CAPE
Erica erinus	Erica	erinus	(Klotzsch ex Benth.) E.G.H.Oliv.				1017315-1	Contr. Bolus Herb. 19: 170 (2000)	2000	VU	B1ab(i,ii,iii,iv,v)+2ab(i,ii,iii,iv,v)	SW. Cape Prov.	27 CPP	CAPE
Erica eriocephala	Erica	eriocephala	Lam.				328641-1	Encycl. 1: 489 (1785)	1785	LC		SW. Cape Prov.	27 CPP	CAPE
Erica eriocodon	Erica	eriocodon	Bolus				328643-1	J. Linn. Soc., Bot. 24: 186 (1887)	1887	LC		Cape Prov.	27 CPP	CAPE
Erica eriophoros	Erica	eriophoros	Guthrie & Bolus				328642-1	Fl. Cap. 4(1): 234 (1905)	1905	VU	D2	Cape Prov.	27 CPP	CAPE
Erica esterhuyseniae	Erica	esterhuyseniae	Compton				328648-1	J. S. African Bot. 7: 193 (1941)	1941	LC		SW. Cape Prov. (E. Swartberg)	27 CPP	CAPE
Erica esteriana ssp. esteriana	Erica	esteriana	E.G.H.Oliv.	ssp.	esteriana				0	LC				CAPE
Erica esteriana ssp. swartbergensis	Erica	esteriana	E.G.H.Oliv.	ssp.	swartbergensis	(E.G.H.Oliv.) E.G.H.Oliv.	953905-1	S. African J. Bot. 53: 456 (1987)	1987	LC		Cape Prov.	27 CPP	CAPE
Erica ethelae	Erica	ethelae	L.Bolus				328649-1	Ann. Bolus Herb. 2: 154 (1918)	1918	DD		Cape Prov.	27 CPP	CAPE
Erica eugenea	Erica	eugenea	Dulfer				328650-1	Ann. Naturhist. Mus. Wien 67: 84 (1964)	1964	LC		Cape Prov.	27 CPP	CAPE
Erica euryphylla	Erica	euryphylla	R.C.Turner				77079435-1	Bothalia 36: 35 (2006)	2006	VU	D2	SW. Cape Prov.	27 CPP	CAPE
Erica eustacei	Erica	eustacei	L.Bolus				328651-1	Ann. Bolus Herb. 3: 73 (1921)	1921	LC		Cape Prov.	27 CPP	CAPE
Erica excavata	Erica	excavata	L.Bolus				328653-1	Ann. Bolus Herb. 2: 155 (1918)	1918	LC		Cape Prov.	27 CPP	CAPE
Erica exleeana	Erica	exleeana	E.G.H.Oliv.				940979-1	S. African J. Bot. 53: 456 (1987)	1987	LC		Cape Prov.	27 CPP	CAPE
Erica extrusa	Erica	extrusa	Compton				328667-1	J. S. African Bot. 12: 83 (1946)	1946	CR	B1ab(iii,v)+2ab(iii,v)	Cape Prov.	27 CPP	CAPE
Erica fairii	Erica	fairii	Bolus				328673-1	J. Bot. 32: 236 (1894)	1894	VU	D2	Cape Prov.	27 CPP	CAPE
Erica fascicularis var. fascicularis	Erica	fascicularis	L.f.	var.	fascicularis				0	LC				CAPE
Erica fascicularis var. imperialis	Erica	fascicularis	L.f.	var.	imperialis	(Andrews) Bolus		Fl. Cap. 4(1): 89 (1905)	1905	DD		Cape Prov.	27 CPP	CAPE
Erica fastigiata var. coventryana	Erica	fastigiata	L.	var.	coventryana	(G.Lodd. ex Sinclair) Bolus		Fl. Cap. 4(1): 102 (1905)	1905	DD		Cape Prov.	27 CPP	CAPE
Erica fastigiata var. fastigiata	Erica	fastigiata	L.	var.	fastigiata				0	LC				CAPE
Erica fastigiata var. immaculata	Erica	fastigiata	L.	var.	immaculata	Bolus		Fl. Cap. 4(1): 102 (1905)	1905	DD		Cape Prov.	27 CPP	CAPE
Erica fastigiata var. longituba	Erica	fastigiata	L.	var.	longituba	Bolus		Ann. Bolus Herb. 4: 19 (1925)	1925	DD		Cape Prov.	27 CPP	CAPE
Erica fausta	Erica	fausta	Salisb.				328681-1	Trans. Linn. Soc. London 6: 326 (1802)	1802	LC		Cape Prov.	27 CPP	CAPE
Erica feminarum	Erica	feminarum	E.G.H.Oliv.				1008843-1	Bothalia 29: 97 (1999)	1999	CR	D	Cape Prov.	27 CPP	CAPE
Erica ferrea	Erica	ferrea	P.J.Bergius				328685-1	Descr. Pl. Cap. : 112 (1767)	1767	NT	B1ab(i,ii,iii,iv,v)+2ab(i,ii,iii,iv,v)	Cape Prov.	27 CPP	CAPE
Erica filamentosa	Erica	filamentosa	Andrews				328690-1	Col. Engr. Heaths : t. 91 (1804)	1804	EN	B1ab(ii,iii,iv,v)+2ab(ii,iii,iv,v)	Cape Prov.	27 CPP	CAPE
Erica filialis	Erica	filialis	E.G.H.Oliv.				1019426-1	Year Book Heather Soc. 2001: 12 (2001)	2001	VU	D1+2	SW. Cape Prov.	27 CPP	CAPE
Erica filiformis var. filiformis	Erica	filiformis	Salisb.	var.	filiformis				0	VU	B1ab(i,ii,iii,iv,v)+2ab(i,ii,iii,iv,v)			CAPE
Erica filiformis var. longibracteata	Erica	filiformis	Salisb.	var.	longibracteata	Bolus		Fl. Cap. 4(1): 150 (1905)	1905	DD		Cape Prov.	27 CPP	CAPE
Erica filiformis var. maritima	Erica	filiformis	Salisb.	var.	maritima	Bolus		Fl. Cap. 4(1): 150 (1905)	1905			Cape Prov.	27 CPP	CAPE
Erica filipendula ssp. filipendula	Erica	filipendula	Benth.	ssp.	filipendula				0	LC				CAPE
Erica filipendula ssp. parva	Erica	filipendula	Benth.	ssp.	parva	E.G.H.Oliv. & I.M.Oliv.	20006803-1	Bothalia 32: 47 (2002)	2002	LC		SW. Cape Prov.	27 CPP	CAPE
Erica fimbriata	Erica	fimbriata	Andrews				328695-1	Col. Engr. Heaths , ed. 2, 2: t. 63 (1845)	1845	LC		Cape Prov.	27 CPP	CAPE
Erica flacca	Erica	flacca	E.Mey. ex Benth.				328698-1	Prodr. 7: 670 (1839)	1839	LC		Cape Prov.	27 CPP	CAPE
Erica flaccida	Erica	flaccida	Link				328699-1	Enum. Hort. Berol. Alt. 1: 367 (1821)	1821			Cape Prov.	27 CPP	CAPE
Erica flanaganii	Erica	flanaganii	Bolus				328703-1	J. Bot. 32: 238 (1894)	1894			S. Africa	27 OFS NAT LES	CAPE
Erica flavicoma	Erica	flavicoma	Bartl.				328708-1	Linnaea 7: 639 (1832)	1832	DD		Cape Prov.	27 CPP	CAPE
Erica flexistyla	Erica	flexistyla	E.G.H.Oliv.				987856-1	Feddes Repert. 106: 347 (1995)	1995	EN	B1ab(i,ii,iii,iv,v)+2ab(i,ii,iii,iv,v)	Cape Prov.	27 CPP	CAPE
Erica floccifera	Erica	floccifera	Zahlbr.				328714-1	Ann. K. K. Naturhist. Hofmus. 20: 41 (1905)	1905	VU	B1ab(iii)+2ab(iii)	Cape Prov.	27 CPP	CAPE
Erica flocciflora	Erica	flocciflora	Benth.				328715-1	Prodr. 7: 660 (1839)	1839	NT	B1ab(ii,iii,v)	Cape Prov.	27 CPP	CAPE
Erica florifera	Erica	florifera	(Compton) E.G.H.Oliv.				1017382-1	Contr. Bolus Herb. 19: 422 (2000)	2000	LC		SW. Cape Prov.	27 CPP	CAPE
Erica foliacea ssp. foliacea	Erica	foliacea	Andrews	ssp.	foliacea					EN	B1ab(iii)+2ab(iii)			CAPE
Erica foliacea ssp. fulgens	Erica	foliacea	Andrews	ssp.	fulgens	(Klotzsch) E.G.H.Oliv. & I.M.Oliv.	77077360-1	Bothalia 35: 124 (2005)	2005	EX				CAPE
Erica fontana	Erica	fontana	L.Bolus				328728-1	Ann. Bolus Herb. 3: 175 (1924)	1924	LC		Cape Prov.	27 CPP	CAPE
Erica formosa	Erica	formosa	Thunb.				328732-1	Erica : 49 (1785)	1785	LC		Cape Prov.	27 CPP	CAPE
Erica forsteri	Erica	forsteri	Dulfer				328734-1	Ann. Naturhist. Mus. Wien 66: 25 (1963)	1963			Cape Prov.	27 CPP	CAPE
Erica fuscescens	Erica	fuscescens	(Klotzsch) E.G.H.Oliv.				972775-1	Bothalia 23: 4 (1993)	1993	LC		S. Cape Prov.	27 CPP	CAPE
Erica galgebergensis	Erica	galgebergensis	H.A.Baker				328750-1	J. S. African Bot. 34: 85 (1968)	1968	VU	D1+2	Cape Prov.	27 CPP	CAPE
Erica galpinii	Erica	galpinii	T.M.Salter				328756-1	J. S. African Bot. 1: 35 (1935)	1935	EN	B1ab(v)+2ab(v); C2a(i)	Cape Prov.	27 CPP	CAPE
Erica garciae	Erica	garciae	E.G.H.Oliv.				1008847-1	Bothalia 29: 115 (1999)	1999	VU	D2	Cape Prov.	27 CPP	CAPE
Erica genistifolia	Erica	genistifolia	Salisb.				328760-1	Trans. Linn. Soc. London 6: 337 (1802)	1802	LC		Cape Prov.	27 CPP	CAPE
Erica georgica	Erica	georgica	Guthrie & Bolus				328761-1	Fl. Cap. 4(1): 109 (1905)	1905	LC		Cape Prov.	27 CPP	CAPE
Erica gerhardii	Erica	gerhardii	E.G.H.Oliv. & I.M.Oliv.				77077358-1	Bothalia 35: 123 (2005)	2005	CR	B1ab(iii)+2ab(iii)	SW. Cape Prov.	27 CPP	CAPE
Erica gibbosa	Erica	gibbosa	Klotzsch ex Benth.				328762-1	Prodr. 7: 678 (1839)	1839			Cape Prov.	27 CPP	CAPE
Erica gigantea	Erica	gigantea	Klotzsch ex Benth.				328763-1	Prodr. 7: 656 (1839)	1839	LC		Cape Prov.	27 CPP	CAPE
Erica gillii	Erica	gillii	Benth.				328764-1	Prodr. 7: 684 (1839)	1839	VU	D2	Cape Prov.	27 CPP	CAPE
Erica glabella ssp. glabella	Erica	glabella	Thunb.	ssp.	glabella				0	LC				CAPE
Erica glabella ssp. laevis	Erica	glabella	Thunb.	ssp.	laevis	E.G.H.Oliv.	1017383-1	Contr. Bolus Herb. 19: 121 (2000)	2000	LC		SW. Cape Prov.	27 CPP	CAPE
Erica glabripes	Erica	glabripes	L.Bolus				328770-1	Ann. Bolus Herb. 4: 136 (1928)	1928	LC		Cape Prov.	27 CPP	CAPE
Erica glandulifera	Erica	glandulifera	Klotzsch				328771-1	Linnaea 10: 333 (1836)	1836	LC		Cape Prov.	27 CPP	CAPE
Erica glandulipila	Erica	glandulipila	Compton				328772-1	J. Bot. 70: 340 (1932)	1932	LC		Cape Prov.	27 CPP	CAPE
Erica glandulosa ssp. bondiae	Erica	glandulosa	Thunb.	ssp.	bondiae	(Compton) E.G.H.Oliv. & I.M.Oliv.	77077377-1	Bothalia 35: 144 (2005)	2005	LC		Cape Prov.	27 CPP	CAPE
Erica glandulosa ssp. breviflora	Erica	glandulosa	Thunb.	ssp.	breviflora	(Bolus) E.G.H.Oliv. & I.M.Oliv.	77077379-1	Bothalia 35: 144 (2005)	2005	EN	B1ab(iii)+2ab(iii)	Cape Prov.	27 CPP	CAPE
Erica glandulosa ssp. fourcadei	Erica	glandulosa	Thunb.	ssp.	fourcadei	(L.Bolus) E.G.H.Oliv. & I.M.Oliv.	77077376-1	Bothalia 35: 144 (2005)	2005	VU	B1ab(ii,iii,iv,v)	Cape Prov.	27 CPP	CAPE
Erica glandulosa ssp. glandulosa	Erica	glandulosa	Thunb.	ssp.	glandulosa				0	LC				CAPE
Erica glauca var. elegans	Erica	glauca	Andrews	var.	elegans	(Andrews) Bolus		Fl. Cap. 4(1): 268 (1905)	1905	LC		Cape Prov.	27 CPP	CAPE
Erica glauca var. glauca	Erica	glauca	Andrews	var.	glauca				0	LC				CAPE
Erica globiceps ssp. consors	Erica	globiceps	(N.E.Br.) E.G.H.Oliv.	ssp.	consors	(N.E.Br.) E.G.H.Oliv.	1017306-1	Contr. Bolus Herb. 19: 146 (2000)	2000	LC		SW. Cape Prov.	27 CPP	CAPE
Erica globiceps ssp. globiceps	Erica	globiceps	(N.E.Br.) E.G.H.Oliv.	ssp.	globiceps				0	LC				CAPE
Erica globiceps ssp. gracilis	Erica	globiceps	(N.E.Br.) E.G.H.Oliv.	ssp.	gracilis	(Benth.) E.G.H.Oliv.	1017307-1	Contr. Bolus Herb. 19: 147 (2000)	2000	LC		SW. Cape Prov.	27 CPP	CAPE
Erica globulifera	Erica	globulifera	Dulfer				328783-1	Ann. Naturhist. Mus. Wien 67: 84 (1964)	1964	LC		Cape Prov. (SW. Bredasdorp)	27 CPP	CAPE
Erica glomiflora var. canthariformis	Erica	glomiflora	Salisb.	var.	canthariformis	(G.Lodd.) Bolus		Fl. Cap. 4(1): 199 (1905)	1905	LC		Cape Prov.	27 CPP	CAPE
Erica glomiflora var. glomiflora	Erica	glomiflora	Salisb.	var.	glomiflora				0	LC				CAPE
Erica glumiflora	Erica	glumiflora	Klotzsch ex Benth.				328789-1	Prodr. 7: 689 (1839)	1839	VU	B1ab(i,ii,iii,iv,v)	Cape Prov.	27 CPP	CAPE
Erica glutinosa var. glutinosa	Erica	glutinosa	P.J.Bergius	var.	glutinosa				0	LC				CAPE
Erica glutinosa var. parviflora	Erica	glutinosa	P.J.Bergius	var.	parviflora	Benth.		Prodr. 7: 641 (1839)	1839	LC		Cape Prov.	27 CPP	CAPE
Erica gnaphaloides	Erica	gnaphaloides	L.				328796-1	Sp. Pl. : 356 (1753)	1753	LC		Cape Prov.	27 CPP	CAPE
Erica goatcheriana var. drakensteinensis	Erica	goatcheriana	L.Bolus	var.	drakensteinensis	L.Bolus		Ann. Bolus Herb. 4: 130 (1928)	1928	DD		Cape Prov.	27 CPP	CAPE
Erica goatcheriana var. goatcheriana	Erica	goatcheriana	L.Bolus	var.	goatcheriana				0	LC				CAPE
Erica goatcheriana var. petrensis	Erica	goatcheriana	L.Bolus	var.	petrensis	L.Bolus		Ann. Bolus Herb. 4: 130 (1928)	1928	LC		Cape Prov.	27 CPP	CAPE
Erica gossypioides	Erica	gossypioides	E.G.H.Oliv.				328802-1	J. S. African Bot. 33: 200 (1967)	1967	EN	D	Cape Prov.	27 CPP	CAPE
Erica gracilipes	Erica	gracilipes	Guthrie & Bolus				328803-1	Fl. Cap. 4(1): 280 (1905)	1905	CR	B1ab(iii,v)	Cape Prov.	27 CPP	CAPE
Erica gracilis	Erica	gracilis	J.C.Wendl.				328805-1	Bot. Beob. : 47 (1798)	1798	LC		Cape Prov.	27 CPP	CAPE
Erica grandiflora ssp. grandiflora	Erica	grandiflora	L.f.	ssp.	grandiflora				0	LC				CAPE
Erica grandiflora ssp. perfoliosa	Erica	grandiflora	L.f.	ssp.	perfoliosa	(E.G.H.Oliv. & I.M.Oliv.) E.G.H.Oliv. & Pirie	77164525-1	Bot. J. Linn. Soc. 184: 200 (2017)	2017	VU	D2	SW. Cape Prov.	27 CPP	CAPE
Erica granulatifolia	Erica	granulatifolia	H.A.Baker				328809-1	J. S. African Bot. 39: 206 (1973)	1973	VU	D2	Cape Prov.	27 CPP	CAPE
Erica granulosa	Erica	granulosa	H.A.Baker				328810-1	J. S. African Bot. 34: 78 (1968)	1968	LC		Cape Prov.	27 CPP	CAPE
Erica grata	Erica	grata	Guthrie & Bolus				328811-1	Fl. Cap. 4(1): 153 (1905)	1905	LC		Cape Prov.	27 CPP	CAPE
Erica greyi	Erica	greyi	Guthrie & Bolus				328812-1	Fl. Cap. 4(1): 231 (1905)	1905	DD		Cape Prov.	27 CPP	CAPE
Erica grisbrookii	Erica	grisbrookii	Guthrie & Bolus				328813-1	Fl. Cap. 4(1): 271 (1905)	1905	LC		Cape Prov.	27 CPP	CAPE
Erica guthriei var. guthriei	Erica	guthriei	Bolus	var.	guthriei				0	LC				CAPE
Erica guthriei var. strictior	Erica	guthriei	Bolus	var.	strictior	Bolus		Fl. Cap. 4(1): 245 (1905)	1905	DD		Cape Prov.	27 CPP	CAPE
Erica gysbertii var. ampliata	Erica	gysbertii	Guthrie & Bolus	var.	ampliata	L.Bolus		Ann. Bolus Herb. 4: 18 (1925)	1925	DD		Cape Prov.	27 CPP	CAPE
Erica gysbertii var. gysbertii	Erica	gysbertii	Guthrie & Bolus	var.	gysbertii				0	LC				CAPE
Erica gysbertii var. longiflora	Erica	gysbertii	Guthrie & Bolus	var.	longiflora	L.Bolus		Ann. Bolus Herb. 4: 18 (1925)	1925	DD		Cape Prov.	27 CPP	CAPE
Erica haemastoma	Erica	haemastoma	J.C.Wendl.				328820-1	Eric. Icon. Descr. 3(26): 18 (1819)	1819	DD		Cape Prov.	27 CPP	CAPE
Erica haematocodon	Erica	haematocodon	T.M.Salter				328821-1	J. S. African Bot. 3: 95 (1937)	1937	LC		Cape Prov.	27 CPP	CAPE
Erica haematosiphon	Erica	haematosiphon	Guthrie & Bolus				328822-1	Fl. Cap. 4(1): 83 (1905)	1905	LC		Cape Prov.	27 CPP	CAPE
Erica halicacaba	Erica	halicacaba	L.				328823-1	Pl. Rar. Afr. : 11 (1760)	1760	LC		Cape Prov.	27 CPP	CAPE
Erica hameriana	Erica	hameriana	L.Bolus				328825-1	Ann. Bolus Herb. 1: 77 (1914)	1914	DD		Cape Prov.	27 CPP	CAPE
Erica hanekomii	Erica	hanekomii	E.G.H.Oliv.				20002010-1	Year Book Heather Soc. 1999: 42 (1999)	1999	EN	D	SW. Cape Prov.	27 CPP	CAPE
Erica hansfordii	Erica	hansfordii	E.G.H.Oliv.				1008842-1	Bothalia 29: 95 (1999)	1999	CR	B1ab(i,ii,iii,v)+2ab(i,ii,iii,v)	Cape Prov.	27 CPP	CAPE
Erica harveiana	Erica	harveiana	Guthrie & Bolus				328829-1	Fl. Cap. 4(1): 170 (1905)	1905	LC		Cape Prov.	27 CPP	CAPE
Erica hebdomadalis	Erica	hebdomadalis	E.G.H.Oliv. & I.M.Oliv.				1005400-1	Novon 8: 430 (1998)	1998	LC		Cape Prov.	27 CPP	CAPE
Erica heleogena	Erica	heleogena	T.M.Salter				328831-1	J. S. African Bot. 1: 33 (1935)	1935	CR	B1ab(iii,v)+2ab(iii,v)	Cape Prov.	27 CPP	CAPE
Erica heliophila	Erica	heliophila	Guthrie & Bolus				328833-1	Fl. Cap. 4(1): 110 (1905)	1905	DD		Cape Prov.	27 CPP	CAPE
Erica hendricksei	Erica	hendricksei	H.A.Baker				328835-1	J. S. African Bot. 33: 177 (1967)	1967	VU	D2	Cape Prov.	27 CPP	CAPE
Erica hermani	Erica	hermani	E.G.H.Oliv.				972781-1	Bothalia 23: 11 (1993)	1993	EN	B1ab(ii,iii,v)+2ab(ii,iii,v)	Cape Prov.	27 CPP	CAPE
Erica heterophylla	Erica	heterophylla	Guthrie & Bolus				328839-1	Fl. Cap. 4(1): 142 (1905)	1905	DD		Cape Prov.	27 CPP	CAPE
Erica hexensis	Erica	hexensis	E.G.H.Oliv.				983619-1	Bothalia 25: 89 (1995)	1995	LC		Cape Prov.	27 CPP	CAPE
Erica hibbertia	Erica	hibbertia	Andrews				328840-1	Col. Engr. Heaths 3: t. 172 (1805)	1805	CR	B1ab(iii,v); C2a(i); D	Cape Prov.	27 CPP	CAPE
Erica hippurus	Erica	hippurus	Compton				328844-1	J. Bot. 72: 45 (1934)	1934	EN	B1ab(i,ii,iii)+2ab(i,ii,ii)	Cape Prov.	27 CPP	CAPE
Erica hirta	Erica	hirta	Thunb.				328850-1	Erica : 36 (1785)	1785	LC		Cape Prov.	27 CPP	CAPE
Erica hirtiflora var. hirtiflora	Erica	hirtiflora	Curtis	var.	hirtiflora				0	LC				CAPE
Erica hirtiflora var. minor	Erica	hirtiflora	Curtis	var.	minor	(Andrews) Benth.		Prodr. 7: 674 (1839)	1839	DD		Cape Prov.	27 CPP	CAPE
Erica hispidula var. hispidula	Erica	hispidula	L.	var.	hispidula				0	LC				CAPE
Erica hispidula var. micrantha	Erica	hispidula	L.	var.	micrantha	Benth.		Prodr. 7: 691 (1839)	1839	DD		Cape Prov.	27 CPP	CAPE
Erica hispidula var. serpyllifolia	Erica	hispidula	L.	var.	serpyllifolia	(Andrews) Benth.		Prodr. 7: 691 (1839)	1839	DD		Cape Prov.	27 CPP	CAPE
Erica hispidula var. viscidula	Erica	hispidula	L.	var.	viscidula	(Bolus) Dulfer		Ann. Naturhist. Mus. Wien 68: 106 (1964)	1964	DD		Cape Prov.	27 CPP	CAPE
Erica hispiduloides	Erica	hispiduloides	E.G.H.Oliv.				983618-1	Bothalia 25: 87 (1995)	1995	LC		Cape Prov.	27 CPP	CAPE
Erica holosericea var. holosericea	Erica	holosericea	Salisb.	var.	holosericea				0	LC				CAPE
Erica holosericea var. parviflora	Erica	holosericea	Salisb.	var.	parviflora	Bolus		Fl. Cap. 4(1): 271 (1905)	1905	DD		Cape Prov.	27 CPP	CAPE
Erica hottentotica	Erica	hottentotica	E.G.H.Oliv.				983622-1	Bothalia 25: 93 (1995)	1995	LC		Cape Prov.	27 CPP	CAPE
Erica humansdorpensis	Erica	humansdorpensis	Compton				328863-1	J. S. African Bot. 1: 39 (1935)	1935	CR	B1ab(ii,iii,iv,v)+2ab(ii,iii,iv,v)	Cape Prov.	27 CPP	CAPE
Erica humidicola	Erica	humidicola	E.G.H.Oliv.				1017169-1	Bothalia 30: 149 (2000)	2000	EN	D	SW. Cape Prov.	27 CPP	CAPE
Erica humifusa	Erica	humifusa	Hibberd ex Salisb.				328865-1	Trans. Linn. Soc. London 6: 332 (1802)	1802	LC		Cape Prov.	27 CPP	CAPE
Erica ignita	Erica	ignita	E.G.H.Oliv.				20002013-1	Year Book Heather Soc. 2000: 67 (2000)	2000	VU	D2	SW. Cape Prov. (Riviersonderend Mts.)	27 CPP	CAPE
Erica imbricata	Erica	imbricata	L.				328881-1	Sp. Pl. ed. 2 : 503 (1762)	1762	LC		Cape Prov.	27 CPP	CAPE
Erica inaequalis	Erica	inaequalis	(Klotzsch) E.G.H.Oliv.				1017339-1	Contr. Bolus Herb. 19: 261 (2000)	2000	LC		WSW. Cape Prov.		CAPE
Erica incarnata	Erica	incarnata	Thunb.				328886-1	Erica : 50 (1785)	1785	LC		Cape Prov.	27 CPP	CAPE
Erica inclusa	Erica	inclusa	H.L.Wendl. ex Benth.				328888-1	Prodr. 7: 654 (1839)	1839	LC		Cape Prov.	27 CPP	CAPE
Erica inconstans	Erica	inconstans	Zahlbr.				328893-1	Ann. K. K. Naturhist. Hofmus. 20: 41 (1905)	1905	VU	B1ab(ii,iii,v)+2ab(ii,iii,v)	Cape Prov.	27 CPP	CAPE
Erica inflata	Erica	inflata	Thunb.				328901-1	Erica : 41 (1785)	1785	LC		Cape Prov.	27 CPP	CAPE
Erica inflaticalyx	Erica	inflaticalyx	E.G.H.Oliv.				1017342-1	Contr. Bolus Herb. 19: 280 (2000)	2000	LC		S. Cape Prov. (Outeniqua Mts.)	27 CPP	CAPE
Erica infundibuliformis	Erica	infundibuliformis	Andrews				328904-1	Col. Engr. Heaths 4: 240 (1810)	1810	LC		Cape Prov.	27 CPP	CAPE
Erica ingeana	Erica	ingeana	E.G.H.Oliv.				960403-1	Bothalia 21: 140 (1991)	1991	LC		Cape Prov.	27 CPP	CAPE
Erica innovans	Erica	innovans	E.G.H.Oliv.				1017311-1	Contr. Bolus Herb. 19: 155 (2000)	2000	EN	B1ab(ii,iii,iv,v)+2ab(ii,iii,iv,v)	SW. Cape Prov.	27 CPP	CAPE
Erica inordinata	Erica	inordinata	H.A.Baker				328908-1	J. S. African Bot. 35: 25 (1969)	1969	LC		Cape Prov.	27 CPP	CAPE
Erica insignis	Erica	insignis	E.G.H.Oliv.				897689-1	Bothalia 13: 446 (1981)	1981	LC		Cape Prov.	27 CPP	CAPE
Erica insolitanthera	Erica	insolitanthera	H.A.Baker				328909-1	J. S. African Bot. 38: 122 (1972)	1972	VU	D2	Cape Prov.	27 CPP	CAPE
Erica intermedia ssp. albiflora	Erica	intermedia	Klotzsch ex Benth.	ssp.	albiflora	E.G.H.Oliv. & I.M.Oliv.	20006738-1	Bothalia 32: 41 (2002)	2002	LC		SW. Cape Prov.	27 CPP	CAPE
Erica intermedia ssp. intermedia	Erica	intermedia	Klotzsch ex Benth.	ssp.	intermedia				0	LC				CAPE
Erica interrupta	Erica	interrupta	(N.E.Br.) E.G.H.Oliv.				1017304-1	Contr. Bolus Herb. 19: 140 (2000)	2000	CR	B1ab(i,ii,iii,v)+2ab(i,ii,iii,v)	SW. Cape Prov.	27 CPP	CAPE
Erica intervallaris var. grandiflora	Erica	intervallaris	Salisb.	var.	grandiflora	Bolus		Fl. Cap. 4(1): 126 (1905)	1905	DD				CAPE
Erica intervallaris var. intervallaris	Erica	intervallaris	Salisb.	var.	intervallaris				0	LC				CAPE
Erica intervallaris var. trifolia	Erica	intervallaris	Salisb.	var.	trifolia	H.A.Baker	880068-1	J. S. African Bot. 41: 130 (1975)	1975	DD		Cape Prov.	27 CPP	CAPE
Erica intonsa	Erica	intonsa	L.Bolus				328914-1	Ann. Bolus Herb. 4: 18 (1925)	1925	DD		Cape Prov.	27 CPP	CAPE
Erica intricata	Erica	intricata	H.A.Baker				328915-1	J. S. African Bot. 34: 88 (1968)	1968	VU	D2	Cape Prov.	27 CPP	CAPE
Erica involucrata	Erica	involucrata	Klotzsch ex Benth.				328916-1	Prodr. 7: 617 (1839)	1839	LC		Cape Prov.	27 CPP	CAPE
Erica involvens	Erica	involvens	Benth.				328917-1	Prodr. 7: 619 (1839)	1839	DD		Cape Prov.	27 CPP	CAPE
Erica ioniana	Erica	ioniana	E.G.H.Oliv.				972782-1	Bothalia 23: 12 (1993)	1993	LC		Cape Prov.	27 CPP	CAPE
Erica irbyana	Erica	irbyana	Andrews				328920-1	Col. Engr. Heaths 3: 176 (1809)	1809	LC		Cape Prov.	27 CPP	CAPE
Erica irregularis	Erica	irregularis	Benth.				328921-1	Prodr. 7: 680 (1839)	1839	EN	B1ab(iii,v)+2ab(iii,v)	Cape Prov.	27 CPP	CAPE
Erica irrorata	Erica	irrorata	Guthrie & Bolus				328922-1	Fl. Cap. 4(1): 111 (1905)	1905	LC		Cape Prov.	27 CPP	CAPE
Erica ixanthera	Erica	ixanthera	Benth.				328923-1	Prodr. 7: 660 (1839)	1839	EN	B1ab(iii,v)+2ab(iii,v); C2a(ii)	Cape Prov. (Riversdale: Langeberg)	27 CPP	CAPE
Erica jacksoniana	Erica	jacksoniana	H.A.Baker				328924-1	J. S. African Bot. 35: 28 (1969)	1969	LC		SW. Cape Prov.	27 CPP	CAPE
Erica jananthus	Erica	jananthus	E.G.H.Oliv. & I.M.Oliv.				77061378-1	Bothalia 34: 11 (2004)	2004	VU	D1	SW. Cape Prov.	27 CPP	CAPE
Erica jasminiflora	Erica	jasminiflora	Salisb.				328927-1	Prodr. Stirp. Chap. Allerton : 293 (1796)	1796	CR	B1ab(iii,v)+2ab(iii,v)	Cape Prov.	27 CPP	CAPE
Erica jonasiana	Erica	jonasiana	E.G.H.Oliv.				1017356-1	Contr. Bolus Herb. 19: 334 (2000)	2000	LC		SW. Cape Prov.	27 CPP	CAPE
Erica jugicola	Erica	jugicola	E.G.H.Oliv. & I.M.Oliv.				20004401-1	Year Book Heather Soc. 2002: 33 (2002)	2002	LC		SW. Cape Prov.	27 CPP	CAPE
Erica juniperina	Erica	juniperina	E.G.H.Oliv.				987857-1	Feddes Repert. 106: 350 (1995)	1995	EN	D	Cape Prov.	27 CPP	CAPE
Erica junonia var. junonia	Erica	junonia	Bolus	var.	junonia				0	VU	D2			CAPE
Erica junonia var. minor	Erica	junonia	Bolus	var.	minor	Bolus		Fl. Cap. 4(1): 93 (1905)	1905	LC		Cape Prov.	27 CPP	CAPE
Erica kammanassieae	Erica	kammanassieae	E.G.H.Oliv.				1017343-1	Contr. Bolus Herb. 19: 282 (2000)	2000	LC		S. Cape Prov. (Mannetjiesberg)	27 CPP	CAPE
Erica karooica	Erica	karooica	E.G.H.Oliv.				988341-1	Bothalia 25: 242 (1995)	1995	LC		Cape Prov.	27 CPP	CAPE
Erica karwyderi	Erica	karwyderi	E.G.H.Oliv.				1017357-1	Contr. Bolus Herb. 19: 337 (2000)	2000	CR	A2ac; B1ab(i,iii,iv)+2ab(ii,iii,iv); C2a(ii)	SW. Cape Prov.	27 CPP	CAPE
Erica keeromsbergensis	Erica	keeromsbergensis	H.A.Baker				328936-1	J. S. African Bot. 37: 174 (1971)	1971	LC		Cape Prov.	27 CPP	CAPE
Erica keetii	Erica	keetii	L.Bolus				328937-1	Bull. Misc. Inform. Kew 1933: 186 (1933)	1933	DD		Cape Prov.	27 CPP	CAPE
Erica kirstenii	Erica	kirstenii	E.G.H.Oliv.				20002012-1	Year Book Heather Soc. 2000: 60 (2000)	2000	LC		SW. Cape Prov.	27 CPP	CAPE
Erica klotzschii	Erica	klotzschii	(Alm & T.C.E.Fr.) E.G.H.Oliv.				972776-1	Bothalia 23: 4 (1993)	1993	LC		SSW. Cape Prov.	27 CPP	CAPE
Erica kogelbergensis	Erica	kogelbergensis	E.G.H.Oliv.				987666-1	Year Book Heather Soc. 1996: 3 (1996)	1996	LC		Cape Prov.	27 CPP	CAPE
Erica kougabergensis var. kougabergensis	Erica	kougabergensis	H.A.Baker	var.	kougabergensis				0	LC				CAPE
Erica kougabergensis var. recurvifolia	Erica	kougabergensis	H.A.Baker	var.	recurvifolia	H.A.Baker	880069-1	J. S. African Bot. 39: 210 (1973)	1973	DD		Cape Prov.	27 CPP	CAPE
Erica kraussiana	Erica	kraussiana	Klotzsch ex Walp.				328942-1	Repert. Bot. Syst. 2: 728 (1843)	1843	CR PE		Cape Prov.	27 CPP	CAPE
Erica krugeri	Erica	krugeri	E.G.H.Oliv.				328944-1	Bothalia 11: 115 (1973)	1973	LC		Cape Prov.	27 CPP	CAPE
Erica labialis	Erica	labialis	Salisb.				328945-1	Trans. Linn. Soc. London 6: 340 (1802)	1802	LC		SW. Cape Prov.	27 CPP	CAPE
Erica lachnaeifolia	Erica	lachnaeifolia	Salisb.				328948-1	Trans. Linn. Soc. London 6: 335 (1802)	1802	LC		Cape Prov.	27 CPP	CAPE
Erica laeta	Erica	laeta	Bartl.				328952-1	Linnaea 7: 648 (1832)	1832	LC		Cape Prov.	27 CPP	CAPE
Erica laevigata var. elongata	Erica	laevigata	Bartl.	var.	elongata	Bolus		Fl. Cap. 4(1): 261 (1905)	1905	DD		Cape Prov.	27 CPP	CAPE
Erica laevigata var. laevigata	Erica	laevigata	Bartl.	var.	laevigata				0	DD				CAPE
Erica lageniformis	Erica	lageniformis	Salisb.				328956-1	Trans. Linn. Soc. London 6: 382 (1802)	1802	EN	D	Cape Prov.	27 CPP	CAPE
Erica lananthera	Erica	lananthera	L.Bolus				328960-1	Ann. Bolus Herb. 4: 19 (1925)	1925	LC		Cape Prov.	27 CPP	CAPE
Erica langebergensis	Erica	langebergensis	H.A.Baker				328966-1	J. S. African Bot. 41: 126 (1975)	1975	LC		Cape Prov.	27 CPP	CAPE
Erica lanipes	Erica	lanipes	Guthrie & Bolus				328969-1	Fl. Cap. 4(1): 269 (1905)	1905	LC		Cape Prov.	27 CPP	CAPE
Erica lanuginosa	Erica	lanuginosa	Andrews				328970-1	Col. Engr. Heaths , ed. 2, 3: t. 122 (1845)	1845	LC		Cape Prov.	27 CPP	CAPE
Erica lasciva	Erica	lasciva	Salisb.				328975-1	Trans. Linn. Soc. London 6: 349 (1802)	1802	LC		Cape Prov.	27 CPP	CAPE
Erica lateralis	Erica	lateralis	Willd.				328980-1	Sp. Pl., ed. 4 , 2: 380 (1799)	1799	LC		Cape Prov.	27 CPP	CAPE
Erica lateriflora	Erica	lateriflora	E.G.H.Oliv.				1017348-1	Contr. Bolus Herb. 19: 303 (2000)	2000	VU	D2	WSW. Cape Prov. (E. Cold Bokkeveld)	27 CPP	CAPE
Erica latiflora	Erica	latiflora	L.Bolus				328981-1	Ann. Bolus Herb. 2: 153 (1918)	1918	CR	B1ab(iii)+2ab(iii)	Cape Prov.	27 CPP	CAPE
Erica latifolia	Erica	latifolia	Andrews				328982-1	Col. Engr. Heaths , ed. 2, 2: t. 72 (1845)	1845	DD		Cape Prov.	27 CPP	CAPE
Erica latituba	Erica	latituba	L.Bolus				328983-1	Ann. Bolus Herb. 4: 16 (1925)	1925	LC		SW. Cape Prov.	27 CPP	CAPE
Erica lavandulifolia	Erica	lavandulifolia	Salisb.				328984-1	Trans. Linn. Soc. London 6: 332 (1802)	1802	LC		Cape Prov.	27 CPP	CAPE
Erica lawsonia	Erica	lawsonia	Andrews				328986-1	Col. Engr. Heaths 4: 242 (1810)	1810	LC		Cape Prov.	27 CPP	CAPE
Erica lehmannii	Erica	lehmannii	Klotzsch ex Benth.				328995-1	Prodr. 7: 618 (1839)	1839	LC		Cape Prov.	27 CPP	CAPE
Erica lepidota	Erica	lepidota	Rach				328998-1	Linnaea 26: 786 (1853)	1853	LC		Cape Prov.	27 CPP	CAPE
Erica leptantha	Erica	leptantha	Dulfer				328632-1	Ann. Naturhist. Mus. Wien 66: 26 (1963)	1963	DD		Cape Prov.	27 CPP	CAPE
Erica leptoclada var. aristata	Erica	leptoclada	Van Heurck & Müll.Arg.	var.	aristata	Bolus		Fl. Cap. 4(1): 146 (1905)	1905	LC		Cape Prov.	27 CPP	CAPE
Erica leptoclada var. leptoclada	Erica	leptoclada	Van Heurck & Müll.Arg.	var.	leptoclada				0	LC				CAPE
Erica leptopus	Erica	leptopus	Benth.							LC				CAPE
Erica lerouxiae	Erica	lerouxiae	Bolus				329005-1	J. Linn. Soc., Bot. 24: 182 (1887)	1887	EN	B1ab(i,ii,iii)+2ab(i,ii,iii)	Cape Prov.	27 CPP	CAPE
Erica leucantha	Erica	leucantha	Link				329006-1	Enum. Hort. Berol. Alt. 1: 371 (1821)	1821	LC		Cape Prov.	27 CPP	CAPE
Erica leucanthera	Erica	leucanthera	L.f.				329009-1	Suppl. Pl. : 223 (1782)	1782	LC		Cape Prov.	27 CPP	CAPE
Erica leucodesmia	Erica	leucodesmia	Benth.				329010-1	Prodr. 7: 681 (1839)	1839	LC		Cape Prov.	27 CPP	CAPE
Erica leucopelta var. epheboides	Erica	leucopelta	Tausch	var.	epheboides	Bolus		Fl. Cap. 4(1): 221 (1905)	1905	LC		Northern Prov.	27 TVL	CAPE
Erica leucopelta var. leucopelta	Erica	leucopelta	Tausch	var.	leucopelta				0	Not Evalua				CAPE
Erica leucopelta var. luxurians	Erica	leucopelta	Tausch	var.	luxurians	I.Verd.		J. S. African Bot. 20: 104 (1954)	1954			Northern Prov. to Eswatini	27 TVL SWZ	CAPE
Erica leucopelta var. pubescens	Erica	leucopelta	Tausch	var.	pubescens	Bolus		Fl. Cap. 4(1): 220 (1905)	1905	DD		Cape Prov. to KwaZulu-Natal	27 CPP NAT	CAPE
Erica leucosiphon	Erica	leucosiphon	L.Bolus				329014-1	Bull. Misc. Inform. Kew 1933: 186 (1933)	1933	LC		Cape Prov.	27 CPP	CAPE
Erica leucotrachela ssp. leucotrachela	Erica	leucotrachela	H.A.Baker	ssp.	leucotrachela				0	LC				CAPE
Erica leucotrachela ssp. monicae	Erica	leucotrachela	H.A.Baker	ssp.	monicae	E.G.H.Oliv. & I.M.Oliv.	77077366-1	Bothalia 35: 131 (2005)	2005	LC		SW. Cape Prov.	27 CPP	CAPE
Erica lignosa	Erica	lignosa	H.A.Baker				329018-1	J. S. African Bot. 34: 83 (1968)	1968	LC		Cape Prov.	27 CPP	CAPE
Erica limnophila	Erica	limnophila	E.G.H.Oliv.				1021549-1	Bothalia 31: 6 (2001)	2001	LC		SW. Cape Prov.	27 CPP	CAPE
Erica limosa	Erica	limosa	L.Bolus				329020-1	Ann. Bolus Herb. 3: 175 (1924)	1924	VU	D2	Cape Prov.	27 CPP	CAPE
Erica lithophila	Erica	lithophila	E.G.H.Oliv. & I.M.Oliv.				20011019-1	Bothalia 32: 174 (2002)	2002	LC		SW. Cape Prov.	27 CPP	CAPE
Erica loganii	Erica	loganii	Compton				329029-1	Trans. Roy. Soc. South Africa 19: 302 (1931)	1931	LC		Cape Prov.	27 CPP	CAPE
Erica longiaristata	Erica	longiaristata	Benth.				329030-1	Prodr. 7: 663 (1839)	1839			Cape Prov.	27 CPP	CAPE
Erica longimontana	Erica	longimontana	E.G.H.Oliv.				972777-1	Bothalia 23: 4 (1993)	1993	LC		S. Cape Prov.	27 CPP	CAPE
Erica longipedunculata var. intermedia	Erica	longipedunculata	G.Lodd.	var.	intermedia	(Bolus) Dulfer		Ann. Naturhist. Mus. Wien 68: 84 (1964)	1964	LC		Cape Prov.	27 CPP	CAPE
Erica longipedunculata var. longipedunculata	Erica	longipedunculata	G.Lodd.	var.	longipedunculata				0	LC				CAPE
Erica longipedunculata var. setifera	Erica	longipedunculata	G.Lodd.	var.	setifera	(Bolus) Dulfer		Ann. Naturhist. Mus. Wien 68: 84 (1964)	1964	LC		Cape Prov.	27 CPP	CAPE
Erica longistyla var. appressa	Erica	longistyla	L.Bolus	var.	appressa	Dulfer		Ann. Naturhist. Mus. Wien 66: 31 (1963)	1963	DD		Cape Prov.	27 CPP	CAPE
Erica longistyla var. longistyla	Erica	longistyla	L.Bolus	var.	longistyla				0	LC				CAPE
Erica lowryensis var. glandulifera	Erica	lowryensis	Bolus	var.	glandulifera	Dulfer		Ann. Naturhist. Mus. Wien 68: 136 (1964)	1964	DD		Cape Prov.	27 CPP	CAPE
Erica lowryensis var. lowryensis	Erica	lowryensis	Bolus	var.	lowryensis				0	LC				CAPE
Erica lucida var. laxa	Erica	lucida	Salisb.	var.	laxa	(Kuntze) Bolus		Fl. Cap. 4(1): 297 (1905)	1905	LC		Cape Prov.	27 CPP	CAPE
Erica lucida var. lucida	Erica	lucida	Salisb.	var.	lucida				0	LC				CAPE
Erica lucida var. pauciflora	Erica	lucida	Salisb.	var.	pauciflora	Bolus		Fl. Cap. 4(1): 296 (1905)	1905	DD		Cape Prov.	27 CPP	CAPE
Erica lutea	Erica	lutea	P.J.Bergius				329045-1	Descr. Pl. Cap. : 115 (1767)	1767	LC		Cape Prov.	27 CPP	CAPE
Erica lycopodiastrum	Erica	lycopodiastrum	Lam.				329050-1	Tabl. Encycl. 2: 428 (1819)	1819	LC		Cape Prov.	27 CPP	CAPE
Erica macilenta	Erica	macilenta	Guthrie & Bolus				329057-1	Fl. Cap. 4(1): 109 (1905)	1905	DD		Cape Prov.	27 CPP	CAPE
Erica macowanii ssp. lanceolata	Erica	macowanii	Cufino	ssp.	lanceolata	(Bolus) E.G.H.Oliv. & I.M.Oliv.	77077365-1	Bothalia 35: 131 (2005)	2005	LC		Cape Prov.	27 CPP	CAPE
Erica macowanii ssp. macowanii	Erica	macowanii	Cufino	ssp.	macowanii				0	LC				CAPE
Erica macroloma	Erica	macroloma	Benth.				329063-1	Prodr. 7: 611 (1839)	1839	LC		Cape Prov.	27 CPP	CAPE
Erica macrophylla	Erica	macrophylla	Klotzsch ex Benth.				329064-1	Prodr. 7: 669 (1839)	1839	LC		Cape Prov.	27 CPP	CAPE
Erica macrotrema var. glabripedicellata	Erica	macrotrema	Guthrie & Bolus	var.	glabripedicellata	Dulfer		Ann. Naturhist. Mus. Wien 66: 31 (1963)	1963	LC		Cape Prov.	27 CPP	CAPE
Erica macrotrema var. macrotrema	Erica	macrotrema	Guthrie & Bolus	var.	macrotrema				0	LC				CAPE
Erica maderi	Erica	maderi	Guthrie & Bolus				329070-1	Fl. Cap. 4(1): 228 (1905)	1905	LC		Cape Prov.	27 CPP	CAPE
Erica madida	Erica	madida	E.G.H.Oliv.				940980-1	S. African J. Bot. 53: 456 (1987)	1987	LC		Cape Prov.	27 CPP	CAPE
Erica magistrati	Erica	magistrati	E.G.H.Oliv.				983623-1	Bothalia 25: 94 (1995)	1995	LC		Cape Prov.	27 CPP	CAPE
Erica magnisylvae	Erica	magnisylvae	E.G.H.Oliv.				999060-1	Bothalia 27: 142 (1997)	1997	VU	D2	Cape Prov.	27 CPP	CAPE
Erica malmesburiensis	Erica	malmesburiensis	E.G.H.Oliv.				1017313-1	Contr. Bolus Herb. 19: 160 (2000)	2000	CR	B1ab(iii)+2ab(iii)	SW. Cape Prov.	27 CPP	CAPE
Erica mammosa	Erica	mammosa	L.				329075-1	Mant. Pl. 2: 234 (1771)	1771	LC		Cape Prov.	27 CPP	CAPE
Erica margaritacea	Erica	margaritacea	Aiton				329078-1	Hort. Kew. 2: 20 (1789)	1789	CR	A2ac; B1ab(iii)+2ab(iii)	Cape Prov.	27 CPP	CAPE
Erica marifolia	Erica	marifolia	Aiton				329082-1	Hort. Kew. 2: 15 (1789)	1789	VU	D2	Cape Prov.	27 CPP	CAPE
Erica maritima	Erica	maritima	Guthrie & Bolus				329084-1	Fl. Cap. 4(1): 221 (1905)	1905	LC		Cape Prov.	27 CPP	CAPE
Erica marlothii	Erica	marlothii	Bolus				329085-1	J. Bot. 32: 237 (1894)	1894	LC		Cape Prov.	27 CPP	CAPE
Erica massonii var. massonii	Erica	massonii	L.f.	var.	massonii				0	LC				CAPE
Erica massonii var. minor	Erica	massonii	L.f.	var.	minor	Benth.	77208931-1	Prodr. 7: 638 (1839)	1839	DD		SW. Cape Prov.	27 CPP	CAPE
Erica mauritanica	Erica	mauritanica	L.				329089-1	Syst. Nat. ed. 10 , 2: 1002 (1759)	1759	LC		Cape Prov.	27 CPP	CAPE
Erica maximiliani	Erica	maximiliani	Guthrie & Bolus ex Schltr.				329091-1	Bot. Jahrb. Syst. 27: 173 (1899)	1899	LC		Cape Prov.	27 CPP	CAPE
Erica melanacme	Erica	melanacme	Guthrie & Bolus				329098-1	Fl. Cap. 4(1): 264 (1905)	1905	EN	B2ab(ii,iii,iv,v)	Cape Prov.	27 CPP	CAPE
Erica melanomontana	Erica	melanomontana	E.G.H.Oliv.				1017379-1	Contr. Bolus Herb. 19: 429 (2000)	2000	LC		S. Cape Prov.	27 CPP	CAPE
Erica melanthera	Erica	melanthera	L.				329099-1	Mant. Pl. 2: 232 (1771)	1771	LC		Cape Prov.	27 CPP	CAPE
Erica melastoma ssp. melastoma	Erica	melastoma	Andrews	ssp.	melastoma				0	LC				CAPE
Erica melastoma ssp. minor	Erica	melastoma	Andrews	ssp.	minor	E.G.H.Oliv. & I.M.Oliv.	20006737-1	Bothalia 32: 40 (2002)	2002	EN	B1ab(iii,v)	SW. Cape Prov.	27 CPP	CAPE
Erica micrandra	Erica	micrandra	Guthrie & Bolus				329111-1	Fl. Cap. 4(1): 189 (1905)	1905	DD		Cape Prov.	27 CPP	CAPE
Erica miniscula	Erica	miniscula	E.G.H.Oliv.				1017380-1	Contr. Bolus Herb. 19: 432 (2000)	2000	DD		SSW. Cape Prov. (Langeberg Mts.)	27 CPP	CAPE
Erica mira	Erica	mira	Klotzsch ex Benth.				329121-1	Prodr. 7: 680 (1839)	1839	LC		Cape Prov.	27 CPP	CAPE
Erica mitchelliensis	Erica	mitchelliensis	Dulfer				329124-1	Ann. Naturhist. Mus. Wien 67: 85 (1964)	1964	LC		Cape Prov.	27 CPP	CAPE
Erica modesta	Erica	modesta	Salisb.				329127-1	Trans. Linn. Soc. London 6: 352 (1802)	1802	EN	B1ab(iii,v)+2ab(iii,v); C2a(i)	Cape Prov.	27 CPP	CAPE
Erica mollis	Erica	mollis	Andrews				329129-1	Col. Engr. Heaths 4: 247 (1810)	1810	LC		Cape Prov.	27 CPP	CAPE
Erica monadelphia	Erica	monadelphia	Andrews				329132-1	Col. Engr. Heaths 1: t. 38 (1797)	1797	LC		Cape Prov.	27 CPP	CAPE
Erica monantha	Erica	monantha	Compton				329133-1	J. S. African Bot. 19: 124 (1953)	1953	DD		Cape Prov.	27 CPP	CAPE
Erica monsoniana var. exserta	Erica	monsoniana	L.f.	var.	exserta	Klotzsch		Linnaea 9: 701 (1834)	1834	LC		Cape Prov.	27 CPP	CAPE
Erica monsoniana var. monsoniana	Erica	monsoniana	L.f.	var.	monsoniana				0	LC				CAPE
Erica montis-hominis	Erica	montis-hominis	E.G.H.Oliv.				1017338-1	Contr. Bolus Herb. 19: 260 (2000)	2000	VU	D1+2	S. Cape Prov. (Mannetjiesberg)	27 CPP	CAPE
Erica mucronata	Erica	mucronata	Andrews				329144-1	Col. Engr. Heaths 3: 186 (1809)	1809	LC		Cape Prov.	27 CPP	CAPE
Erica muirii	Erica	muirii	L.Bolus				329145-1	Ann. Bolus Herb. 1: 76 (1914)	1914	DD		Cape Prov.	27 CPP	CAPE
Erica multiflexuosa	Erica	multiflexuosa	E.G.H.Oliv.				972778-1	Bothalia 23: 4 (1993)	1993	VU	A2c; D2	SW. Cape Prov.	27 CPP	CAPE
Erica multumbellifera	Erica	multumbellifera	P.J.Bergius				329154-1	Descr. Pl. Cap. : 110 (1767)	1767	LC		Cape Prov.	27 CPP	CAPE
Erica mundii	Erica	mundii	Guthrie & Bolus				329158-1	Fl. Cap. 4(1): 151 (1905)	1905	DD		Cape Prov.	27 CPP	CAPE
Erica muscari	Erica	muscari	Andrews				329164-1	Col. Engr. Heaths 1: 40 (1802)	1802			Cape Prov.	27 CPP	CAPE
Erica muscosa	Erica	muscosa	(Aiton) E.G.H.Oliv.				1017375-1	Contr. Bolus Herb. 19: 410 (2000)	2000	LC		SW. Cape Prov.	27 CPP	CAPE
Erica myriocodon	Erica	myriocodon	Guthrie & Bolus				329170-1	Fl. Cap. 4(1): 145 (1905)	1905	LC		Cape Prov.	27 CPP	CAPE
Erica nabea	Erica	nabea	Guthrie & Bolus				329171-1	Fl. Cap. 4(1): 271 (1905)	1905	LC		Cape Prov.	27 CPP	CAPE
Erica nana	Erica	nana	Salisb.				329174-1	Trans. Linn. Soc. London 6: 355 (1802)	1802	VU	D2	Cape Prov.	27 CPP	CAPE
Erica natalitia var. natalitia	Erica	natalitia	Bolus	var.	natalitia					LC				CAPE
Erica natalitia var. robusta	Erica	natalitia	Bolus	var.	robusta	Dulfer				DD				CAPE
Erica navigatoris	Erica	navigatoris	E.G.H.Oliv.				1003818-1	Novon 8: 272 (1998)	1998	VU	D2	Cape Prov.	27 CPP	CAPE
Erica nematophylla	Erica	nematophylla	Guthrie & Bolus				329180-1	Fl. Cap. 4(1): 64 (1905)	1905	VU	D2	Cape Prov.	27 CPP	CAPE
Erica nemorosa	Erica	nemorosa	Klotzsch ex Benth.				329181-1	Prodr. 7: 688 (1839)	1839	LC		Cape Prov.	27 CPP	CAPE
Erica nervata	Erica	nervata	Guthrie & Bolus				329182-1	Fl. Cap. 4(1): 303 (1905)	1905	LC		Cape Prov.	27 CPP	CAPE
Erica nevillei	Erica	nevillei	L.Bolus				329183-1	Ann. Bolus Herb. 3: 172 (1924)	1924	LC		Cape Prov. (Cape Pen.)	27 CPP	CAPE
Erica newdigatei	Erica	newdigatei	Dulfer				329184-1	Ann. Naturhist. Mus. Wien 67: 85 (1964)	1964	LC		Cape Prov.	27 CPP	CAPE
Erica nidularia	Erica	nidularia	G.Lodd.				329187-1	Bot. Cab. 8: t. 764 (1823)	1823			Cape Prov.	27 CPP	CAPE
Erica nigrimontana	Erica	nigrimontana	Guthrie & Bolus				329190-1	Fl. Cap. 4(1): 264 (1905)	1905	DD		Cape Prov.	27 CPP	CAPE
Erica nivea	Erica	nivea	Sinclair				329198-1	Hort. Eric. Woburn. : 16 (1825)	1825			Cape Prov.	27 CPP	CAPE
Erica niveniana	Erica	niveniana	E.G.H.Oliv.				1017329-1	Contr. Bolus Herb. 19: 225 (2000)	2000	VU	D2	SW. Cape Prov.	27 CPP	CAPE
Erica notholeeana	Erica	notholeeana	(E.G.H.Oliv.) E.G.H.Oliv.				944802-1	S. African J. Bot. 53: 457 (1987)	1987	LC		Cape Prov.	27 CPP	CAPE
Erica nubigena	Erica	nubigena	Bolus				329205-1	J. Bot. 32: 236 (1894)	1894	LC		Cape Prov.	27 CPP	CAPE
Erica nudiflora	Erica	nudiflora	L.				329207-1	Mant. Pl. 2: 229 (1771)	1771	LC		Cape Prov.	27 CPP	CAPE
Erica nutans	Erica	nutans	J.C.Wendl.				329210-1	Eric. Icon. Descr. 1(3): 5 (1799)	1799	LC		Cape Prov.	27 CPP	CAPE
Erica oakesiorum	Erica	oakesiorum	E.G.H.Oliv.				994374-1	Year Book Heather Soc. 1997: 18 (1997)	1997	EN	B1ab(iii,v)+2ab(iii,v); C2a(i)	Cape Prov.	27 CPP	CAPE
Erica obconica	Erica	obconica	H.A.Baker				329213-1	J. S. African Bot. 39: 205 (1973)	1973	DD		Cape Prov.	27 CPP	CAPE
Erica obliqua	Erica	obliqua	Aiton				329217-1	Delin. Exot. Pl. Kew : t. 3 (1796)	1796	LC		Cape Prov.	27 CPP	CAPE
Erica oblongiflora	Erica	oblongiflora	Benth.				329219-1	Prodr. 7: 632 (1839)	1839	EN	B1ab(iii,v)+2ab(iii,v)	Cape Prov.	27 CPP	CAPE
Erica obtusata	Erica	obtusata	Klotzsch ex Benth.				329224-1	Prodr. 7: 615 (1839)	1839	LC		Cape Prov.	27 CPP	CAPE
Erica occulta	Erica	occulta	E.G.H.Oliv.				329227-1	Bothalia 12: 57 (1976)	1976	VU	D2	Cape Prov.	27 CPP	CAPE
Erica ocellata	Erica	ocellata	Guthrie & Bolus				329228-1	Fl. Cap. 4(1): 157 (1905)	1905	LC		Cape Prov.	27 CPP	CAPE
Erica octonaria	Erica	octonaria	L.Bolus				329231-1	J. Bot. 72: 45 (1934)	1934	DD		Cape Prov. (Klein River Mts.)	27 CPP	CAPE
Erica odorata	Erica	odorata	Andrews				329234-1	Col. Engr. Heaths 3: 191 (1809)	1809	LC		Cape Prov.	27 CPP	CAPE
Erica oligantha	Erica	oligantha	Guthrie & Bolus				329235-1	Fl. Cap. 4(1): 148 (1905)	1905	EN	B1ab(ii,iii,v)+2ab(ii,iii,v)	Cape Prov.	27 CPP	CAPE
Erica oliveri	Erica	oliveri	H.A.Baker				329236-1	J. S. African Bot. 28: 197 (1962)	1962	LC		Cape Prov.	27 CPP	CAPE
Erica omninoglabra	Erica	omninoglabra	H.A.Baker				329239-1	J. S. African Bot. 41: 127 (1975)	1975	LC		Cape Prov.	27 CPP	CAPE
Erica onusta	Erica	onusta	Guthrie & Bolus				329241-1	Fl. Cap. 4(1): 226 (1905)	1905	CR	B1ab(iii,v)	Cape Prov.	27 CPP	CAPE
Erica oophylla	Erica	oophylla	Benth.				329242-1	Prodr. 7: 672 (1839)	1839	LC		Cape Prov.	27 CPP	CAPE
Erica opulenta	Erica	opulenta	(J.C.Wendl. ex Klotzsch) Benth.				329244-1	Prodr. 7: 667 (1839)	1839	LC		Cape Prov.	27 CPP	CAPE
Erica orculiflora	Erica	orculiflora	Dulfer				329246-1	Ann. Naturhist. Mus. Wien 66: 27 (1963)	1963	LC		Cape Prov.	27 CPP	CAPE
Erica oreophila	Erica	oreophila	Guthrie & Bolus				329248-1	Fl. Cap. 4(1): 141 (1905)	1905	LC		Cape Prov.	27 CPP	CAPE
Erica oreotragus	Erica	oreotragus	E.G.H.Oliv.				20002649-1	Bothalia 31: 160 (2001)	2001	LC		SW. Cape Prov. (W. & C. Swartberg)	27 CPP	CAPE
Erica oresigena	Erica	oresigena	Bolus							LC				CAPE
Erica orientalis	Erica	orientalis	R.A.Dyer				329250-1	Bull. Misc. Inform. Kew 1932: 449 (1932)	1932	DD		Cape Prov.	27 CPP	CAPE
Erica orthiocola	Erica	orthiocola	E.G.H.Oliv.				1015370-1	Bothalia 30: 49 (2000)	2000	EN	D	SW. Cape Prov.	27 CPP	CAPE
Erica ostiaria	Erica	ostiaria	Compton				329252-1	J. S. African Bot. 9: 154 (1943)	1943	DD		Cape Prov.	27 CPP	CAPE
Erica outeniquae	Erica	outeniquae	(Compton) E.G.H.Oliv.				1017360-1	Contr. Bolus Herb. 19: 347 (2000)	2000	VU	D2	S. Cape Prov.	27 CPP	CAPE
Erica ovina var. ovina	Erica	ovina	Klotzsch ex Benth.	var.	ovina				0	LC				CAPE
Erica ovina var. purpurea	Erica	ovina	Klotzsch ex Benth.	var.	purpurea	Bolus		Fl. Cap. 4(1): 114 (1905)	1905	DD		Cape Prov.	27 CPP	CAPE
Erica oxyandra	Erica	oxyandra	Guthrie & Bolus				329258-1	Fl. Cap. 4(1): 116 (1905)	1905	DD		Cape Prov.	27 CPP	CAPE
Erica oxycoccifolia	Erica	oxycoccifolia	Salisb.				329259-1	Trans. Linn. Soc. London 6: 324 (1802)	1802	LC		Cape Prov.	27 CPP	CAPE
Erica oxysepala	Erica	oxysepala	Guthrie & Bolus				329260-1	Fl. Cap. 4(1): 230 (1905)	1905	VU	D2	Cape Prov.	27 CPP	CAPE
Erica pageana	Erica	pageana	L.Bolus				329265-1	Bot. Mag. 152: t. 9133 (1928)	1928	LC		Cape Prov.	27 CPP	CAPE
Erica palliiflora	Erica	palliiflora	Salisb.				329276-1	Trans. Linn. Soc. London 6: 351 (1802)	1802	LC		Cape Prov.	27 CPP	CAPE
Erica paludicola	Erica	paludicola	L.Bolus				329277-1	Ann. Bolus Herb. 3: 176 (1924)	1924	VU	A2ac; D2	Cape Prov.	27 CPP	CAPE
Erica paniculata	Erica	paniculata	L.				329282-1	Sp. Pl. ed. 2 : 508 (1762)	1762	LC		Cape Prov.	27 CPP	CAPE
Erica pannosa	Erica	pannosa	Salisb.				329284-1	Trans. Linn. Soc. London 6: 339 (1802)	1802	LC		Cape Prov.	27 CPP	CAPE
Erica papyracea	Erica	papyracea	Guthrie & Bolus				329285-1	Fl. Cap. 4(1): 269 (1905)	1905	LC		Cape Prov.	27 CPP	CAPE
Erica parilis var. parilis	Erica	parilis	Salisb.	var.	parilis				0	LC				CAPE
Erica parilis var. parviflora	Erica	parilis	Salisb.	var.	parviflora	Benth.		Prodr. 7: 664 (1839)	1839	DD		Cape Prov.	27 CPP	CAPE
Erica parviflora var. exigua	Erica	parviflora	L.	var.	exigua	(Salisb.) Bolus		Fl. Cap. 4(1): 126 (1905)	1905	DD		Cape Prov.	27 CPP	CAPE
Erica parviflora var. glabra	Erica	parviflora	L.	var.	glabra	Compton		J. S. African Bot. 9: 130 (1943)	1943	LC		Cape Prov.	27 CPP	CAPE
Erica parviflora var. hispida	Erica	parviflora	L.	var.	hispida	Bolus		Fl. Cap. 4(1): 126 (1905)	1905	DD		Cape Prov.	27 CPP	CAPE
Erica parviflora var. inermis	Erica	parviflora	L.	var.	inermis	(Klotzsch) Bolus		Fl. Cap. 4(1): 126 (1905)	1905	LC		Cape Prov.	27 CPP	CAPE
Erica parviflora var. parviflora	Erica	parviflora	L.	var.	parviflora				0	LC				CAPE
Erica parviflora var. puberula	Erica	parviflora	L.	var.	puberula	(Bartl.) Bolus		Fl. Cap. 4(1): 126 (1905)	1905	DD		Cape Prov.	27 CPP	CAPE
Erica parviflora var. ternifolia	Erica	parviflora	L.	var.	ternifolia	Bolus		Fl. Cap. 4(1): 126 (1905)	1905	LC		Cape Prov.	27 CPP	CAPE
Erica parviporandra	Erica	parviporandra	E.G.H.Oliv.				1017366-1	Contr. Bolus Herb. 19: 371 (2000)	2000	LC		SW. Cape Prov.	27 CPP	CAPE
Erica passerina	Erica	passerina	Montin				329291-1	Nova Acta Regiae Soc. Sci. Upsal. 2: 291 (1775)	1775	LC		Cape Prov.	27 CPP	CAPE
Erica passerinoides	Erica	passerinoides	(Bolus) E.G.H.Oliv.				980929-1	Bothalia 24: 124 (1994)	1994	EN	B1ab(iii)	Cape Prov.	27 CPP	CAPE
Erica patens	Erica	patens	Andrews				329294-1	Col. Engr. Heaths 2: 115 (1805)	1805	EN	D	Cape Prov.	27 CPP	CAPE
Erica patersonia	Erica	patersonia	Andrews				60461135-2	Col. Engr. Heaths 1: t. 43 (1795)	1795	EN	B1ab(i,ii,iii,iv,v)+2ab(i,ii,iii,iv,v)	Cape Prov.	27 CPP	CAPE
Erica paucifolia ssp. ciliata	Erica	paucifolia	(J.C.Wendl.) E.G.H.Oliv.	ssp.	ciliata	(Klotzsch) E.G.H.Oliv.	1017327-1	Contr. Bolus Herb. 19: 223 (2000)	2000	EN	B1ab(i,ii,iii,iv,v)	SW. Cape Prov.	27 CPP	CAPE
Erica paucifolia ssp. paucifolia	Erica	paucifolia	(J.C.Wendl.) E.G.H.Oliv.	ssp.	paucifolia				0	EN	B1ab(i,ii,iii,iv,v)			CAPE
Erica paucifolia ssp. squarrosa	Erica	paucifolia	(J.C.Wendl.) E.G.H.Oliv.	ssp.	squarrosa	(Benth.) E.G.H.Oliv.	1017328-1	Contr. Bolus Herb. 19: 223 (2000)	2000	EN	B1ab(i,ii,iii,v)	SW. Cape Prov.	27 CPP	CAPE
Erica pauciovulata	Erica	pauciovulata	H.A.Baker				329301-1	J. S. African Bot. 28: 200 (1962)	1962	VU	D1+2	Cape Prov.	27 CPP	CAPE
Erica pearsoniana	Erica	pearsoniana	L.Bolus				329304-1	Ann. Bolus Herb. 2: 159 (1918)	1918	DD		Cape Prov.	27 CPP	CAPE
Erica pectinifolia var. oblongifolia	Erica	pectinifolia	Salisb.	var.	oblongifolia	Dulfer	77208930-1	Ann. Naturhist. Mus. Wien 68: 53 (1964)	1964	LC		Cape Prov.	27 CPP	CAPE
Erica pectinifolia var. pectinifolia	Erica	pectinifolia	Salisb.	var.	pectinifolia				0	LC				CAPE
Erica pellucida	Erica	pellucida	Sol. ex Salisb.				329313-1	Trans. Linn. Soc. London 6: 384 (1802)	1802	LC		Cape Prov.	27 CPP	CAPE
Erica peltata	Erica	peltata	Andrews				329316-1	Col. Engr. Heaths 4: 254 (1810)	1810	LC		Cape Prov.	27 CPP	CAPE
Erica penduliflora	Erica	penduliflora	E.G.H.Oliv.				1019427-1	Year Book Heather Soc. 2001: 31 (2001)	2001	EN	B1ab(ii,iii,v)	SW. Cape Prov.	27 CPP	CAPE
Erica penicilliformis var. chrysantha	Erica	penicilliformis	Salisb.	var.	chrysantha	(Klotzsch ex Benth.) Bolus		Fl. Cap. 4(1): 248 (1905)	1905	DD		Cape Prov.	27 CPP	CAPE
Erica penicilliformis var. penicilliformis	Erica	penicilliformis	Salisb.	var.	penicilliformis				0	LC				CAPE
Erica perlata	Erica	perlata	Sinclair				329327-1	Hort. Eric. Woburn. : 18 (1825)	1825	LC		Cape Prov.	27 CPP	CAPE
Erica permutata	Erica	permutata	Dulfer				329328-1	Ann. Naturhist. Mus. Wien 67: 85 (1964)	1964	LC		Cape Prov.	27 CPP	CAPE
Erica perplexa	Erica	perplexa	E.G.H.Oliv.				1017363-1	Contr. Bolus Herb. 19: 361 (2000)	2000	CR	D	SW. Cape Prov.	27 CPP	CAPE
Erica perspicua ssp. latifolia	Erica	perspicua	J.C.Wendl.	ssp.	latifolia	(Benth.) E.G.H.Oliv. & I.M.Oliv.	77077370-1	Bothalia 35: 134 (2005)	2005	VU	D2	Cape Prov.	27 CPP	CAPE
Erica perspicua ssp. perspicua	Erica	perspicua	J.C.Wendl.	ssp.	perspicua				0	LC				CAPE
Erica petiolaris	Erica	petiolaris	Lam.				329336-1	Encycl. 1: 487 (1785)	1785	LC		Cape Prov.	27 CPP	CAPE
Erica petraea	Erica	petraea	Benth.				329341-1	Prodr. 7: 668 (1839)	1839	LC		Cape Prov.	27 CPP	CAPE
Erica petricola	Erica	petricola	E.G.H.Oliv.				940981-1	S. African J. Bot. 53: 457 (1987)	1987	LC		Cape Prov.	27 CPP	CAPE
Erica petrophila	Erica	petrophila	L.Bolus				329342-1	Ann. Bolus Herb. 4: 133 (1928)	1928	LC		Cape Prov.	27 CPP	CAPE
Erica petrusiana	Erica	petrusiana	E.G.H.Oliv. & I.M.Oliv.				20006865-1	Bothalia 32: 58 (2002)	2002	CR PE		SW. Cape Prov.	27 CPP	CAPE
Erica peziza	Erica	peziza	Lodd.				329343-1	Bot. Cab. 3(7): t. 265 (1819)	1819	LC				CAPE
Erica phacelanthera	Erica	phacelanthera	E.G.H.Oliv.				1017376-1	Contr. Bolus Herb. 19: 419 (2000)	2000	LC		SW. Cape Prov.	27 CPP	CAPE
Erica phaeocarpa	Erica	phaeocarpa	E.G.H.Oliv.				1017340-1	Contr. Bolus Herb. 19: 267 (2000)	2000	LC		S. Cape Prov. (Swartberg Mts.)	27 CPP	CAPE
Erica philippioides	Erica	philippioides	Compton				329345-1	J. S. African Bot. 9: 156 (1943)	1943	LC		Cape Prov.	27 CPP	CAPE
Erica phillipsii	Erica	phillipsii	L.Bolus				329346-1	J. Bot. 67: 138 (1929)	1929	LC		Cape Prov.	27 CPP	CAPE
Erica physantha	Erica	physantha	Benth.				329349-1	Prodr. 7: 619 (1839)	1839	CR	B1ab(i,ii,iii,iv)+2ab(i,ii,iii,iv)	Cape Prov.	27 CPP	CAPE
Erica physodes	Erica	physodes	L.				329350-1	Syst. Nat. ed. 10 , 2: 1002 (1759)	1759	LC		Cape Prov.	27 CPP	CAPE
Erica physophylla	Erica	physophylla	Benth.				329351-1	Prodr. 7: 682 (1839)	1839	LC		Cape Prov.	27 CPP	CAPE
Erica pilaarkopensis	Erica	pilaarkopensis	H.A.Baker				329356-1	J. S. African Bot. 41: 128 (1975)	1975	LC		Cape Prov.	27 CPP	CAPE
Erica pillansii ssp. fervida	Erica	pillansii	Bolus	ssp.	fervida	(L.Bolus) E.G.H.Oliv. & I.M.Oliv.	77077371-1	Bothalia 35: 136 (2005)	2005	VU	D2	Cape Prov.	27 CPP	CAPE
Erica pillansii ssp. pillansii	Erica	pillansii	Bolus	ssp.	pillansii				0	EN	B1ab(iii,v)+2ab(iii,v)			CAPE
Erica pilosiflora ssp. pilosiflora	Erica	pilosiflora	E.G.H.Oliv.	ssp.	pilosiflora				0	VU	B1ab(i,ii,iii,iv)			CAPE
Erica pilosiflora ssp. purpurea	Erica	pilosiflora	E.G.H.Oliv.	ssp.	purpurea	E.G.H.Oliv.	1017325-1	Contr. Bolus Herb. 19: 216 (2000)	2000	VU	D2	SW. Cape Prov.		CAPE
Erica pilulifera	Erica	pilulifera	L.				329362-1	Sp. Pl. : 355 (1753)	1753	VU	D2	Cape Prov.	27 CPP	CAPE
Erica pinea	Erica	pinea	Thunb.				329367-1	Erica : 23 (1785)	1785	LC		Cape Prov.	27 CPP	CAPE
Erica piquetbergensis	Erica	piquetbergensis	(N.E.Br.) E.G.H.Oliv.				1017298-1	Contr. Bolus Herb. 19: 125 (2000)	2000	CR	C2a(i)	SW. Cape Prov.	27 CPP	CAPE
Erica placentiflora	Erica	placentiflora	Salisb.				329374-1	Trans. Linn. Soc. London 6: 348 (1802)	1802	LC		Cape Prov.	27 CPP	CAPE
Erica planifolia var. calycina	Erica	planifolia	L.	var.	calycina	Bolus		Fl. Cap. 4(1): 142 (1905)	1905	DD		Cape Prov.	27 CPP	CAPE
Erica planifolia var. planifolia	Erica	planifolia	L.	var.	planifolia				0	LC				CAPE
Erica platycalyx	Erica	platycalyx	E.G.H.Oliv.				1017358-1	Contr. Bolus Herb. 19: 340 (2000)	2000	EN	B1ab(i,ii,iii,iv)	SSW. Cape Prov.	27 CPP	CAPE
Erica plena	Erica	plena	L.Bolus				329378-1	Ann. Bolus Herb. 3: 72 (1921)	1921	LC		Cape Prov.	27 CPP	CAPE
Erica plukenetii ssp. bredensis	Erica	plukenetii	L.	ssp.	bredensis	E.G.H.Oliv. & I.M.Oliv.	20006739-1	Bothalia 32: 41 (2002)	2002	LC		SW. Cape Prov.	27 CPP	CAPE
Erica plukenetii ssp. breviflora	Erica	plukenetii	L.	ssp.	breviflora	(Dulfer) E.G.H.Oliv. & I.M.Oliv.	20006771-1	Bothalia 32: 43 (2002)	2002	LC		Cape Prov.	27 CPP	CAPE
Erica plukenetii ssp. lineata	Erica	plukenetii	L.	ssp.	lineata	(Benth.) E.G.H.Oliv. & I.M.Oliv.	20006741-1	Bothalia 32: 43 (2002)	2002	NT	B1ab(ii,iii,iv)+2ab(ii,iii,iv)	Cape Prov.	27 CPP	CAPE
Erica plukenetii ssp. penicillata	Erica	plukenetii	L.	ssp.	penicillata	(Andrews) E.G.H.Oliv. & I.M.Oliv.	20006740-1	Bothalia 32: 42 (2002)	2002	LC		Cape Prov.	27 CPP	CAPE
Erica plukenetii ssp. plukenetii	Erica	plukenetii	L.	ssp.	plukenetii				0	LC				CAPE
Erica plumigera	Erica	plumigera	Bartl.				329382-1	Linnaea 7: 636 (1832)	1832	LC		Cape Prov.	27 CPP	CAPE
Erica plumosa	Erica	plumosa	Thunb.				329385-1	Prodr. Pl. Cap. : 73 (1794)	1794	LC		SW. Cape Prov.	27 CPP	CAPE
Erica podophylla	Erica	podophylla	Benth.				329386-1	Prodr. 7: 681 (1839)	1839	LC		Cape Prov.	27 CPP	CAPE
Erica pogonanthera	Erica	pogonanthera	Bartl.				329387-1	Linnaea 7: 634 (1832)	1832	DD		Cape Prov.	27 CPP	CAPE
Erica polifolia var. angustata	Erica	polifolia	Salisb. ex Benth.	var.	angustata	Bolus		Fl. Cap. 4(1): 158 (1905)	1905	DD		Cape Prov.	27 CPP	CAPE
Erica polifolia var. polifolia	Erica	polifolia	Salisb. ex Benth.	var.	polifolia				0	LC				CAPE
Erica polycoma	Erica	polycoma	Benth.				329392-1	Prodr. 7: 655 (1839)	1839	LC		Cape Prov.	27 CPP	CAPE
Erica portenschlagiana	Erica	portenschlagiana	Dulfer				329398-1	Ann. Naturhist. Mus. Wien 66: 27 (1963)	1963	LC		Cape Prov.	27 CPP	CAPE
Erica praecox	Erica	praecox	Sinclair				77208963-1	Hort. Eric. Woburn. : 19 (1825)	1825					CAPE
Erica praenitens	Erica	praenitens	Tausch				329404-1	Flora 17(2): 596 (1834)	1834	LC		Cape Prov.	27 CPP	CAPE
Erica priori	Erica	priori	Guthrie & Bolus				329411-1	Fl. Cap. 4(1): 216 (1905)	1905	LC		Cape Prov.	27 CPP	CAPE
Erica procaviana	Erica	procaviana	(E.G.H.Oliv.) E.G.H.Oliv.				944803-1	S. African J. Bot. 53: 457 (1987)	1987	DD		Cape Prov.	27 CPP	CAPE
Erica prolata	Erica	prolata	E.G.H.Oliv. & I.M.Oliv.				77077375-1	Bothalia 35: 142 (2005)	2005	EN	B1ab(ii,iii,v)	SW. Cape Prov.	27 CPP	CAPE
Erica propendens	Erica	propendens	Andrews				329416-1	Col. Engr. Heaths 2: 122 (1805)	1805	CR	B1ab(iii,v)	Cape Prov.	27 CPP	CAPE
Erica propinqua	Erica	propinqua	Guthrie & Bolus				329417-1	Fl. Cap. 4(1): 276 (1905)	1905	LC		Cape Prov.	27 CPP	CAPE
Erica pseudocalycina	Erica	pseudocalycina	Compton				329421-1	J. S. African Bot. 9: 132 (1943)	1943	LC		Cape Prov.	27 CPP	CAPE
Erica puberuliflora	Erica	puberuliflora	E.G.H.Oliv.				1017331-1	Contr. Bolus Herb. 19: 234 (2000)	2000	LC		SW. Cape Prov.	27 CPP	CAPE
Erica pubescens var. glabrifolia	Erica	pubescens	L.	var.	glabrifolia	Dulfer		Ann. Naturhist. Mus. Wien 66: 32 (1963)	1963	DD		Cape Prov.	27 CPP	CAPE
Erica pubescens var. pubescens	Erica	pubescens	L.	var.	pubescens				0	LC				CAPE
Erica pubigera	Erica	pubigera	Salisb.				329429-1	Trans. Linn. Soc. London 6: 372 (1802)	1802	LC		Cape Prov.	27 CPP	CAPE
Erica pudens	Erica	pudens	H.A.Baker				329430-1	J. S. African Bot. 31: 151 (1965)	1965	LC		Cape Prov.	27 CPP	CAPE
Erica pulchella	Erica	pulchella	Houtt.					Nat. Hist. 2(4): 504 (1775)	1775	LC				CAPE
Erica pulchelliflora	Erica	pulchelliflora	E.G.H.Oliv.				1017308-1	Contr. Bolus Herb. 19: 149 (2000)	2000	DD		Cape Prov. (Elandskloof)	27 CPP	CAPE
Erica pulvinata	Erica	pulvinata	Guthrie & Bolus				329441-1	Fl. Cap. 4(1): 212 (1905)	1905	CR	B1ab(iii,v)+2ab(iii,v)	Cape Prov.	27 CPP	CAPE
Erica pumila	Erica	pumila	Andrews				329443-1	Col. Engr. Heaths 4: 258 (1810)	1810	LC		Cape Prov.	27 CPP	CAPE
Erica purgatoriensis	Erica	purgatoriensis	H.A.Baker				329447-1	J. S. African Bot. 31: 155 (1965)	1965	VU	D1+2	Cape Prov.	27 CPP	CAPE
Erica pycnantha	Erica	pycnantha	Benth.				329456-1	Prodr. 7: 653 (1839)	1839	LC		Cape Prov.	27 CPP	CAPE
Erica pyramidalis var. pyramidalis	Erica	pyramidalis	Aiton	var.	pyramidalis				0	EX				CAPE
Erica pyramidalis var. vernalis	Erica	pyramidalis	Aiton	var.	vernalis	(G.Lodd. ex J.Forbes) Benth.	77209088-1	Prodr. 7: 682 (1839)	1839	EX		Cape Prov.	27 CPP	CAPE
Erica pyxidiflora	Erica	pyxidiflora	Salisb.				329463-1	Trans. Linn. Soc. London 6: 371 (1802)	1802	LC		Cape Prov.	27 CPP	CAPE
Erica quadrangularis	Erica	quadrangularis	Salisb.				329466-1	Prodr. Stirp. Chap. Allerton : 297 (1796)	1796	LC		Cape Prov.	27 CPP	CAPE
Erica quadrifida	Erica	quadrifida	(Benth.) E.G.H.Oliv.				1017332-1	Contr. Bolus Herb. 19: 238 (2000)	2000	LC		S. Cape Prov.	27 CPP	CAPE
Erica quadrisulcata	Erica	quadrisulcata	L.Bolus				329473-1	Ann. Bolus Herb. 3: 172 (1924)	1924	LC		Cape Prov. (Cape Pen.)	27 CPP	CAPE
Erica racemosa var. aristata	Erica	racemosa	Thunb.	var.	aristata	L.Bolus		Ann. Bolus Herb. 4: 132 (1928)	1928	DD		Cape Prov.	27 CPP	CAPE
Erica racemosa var. racemosa	Erica	racemosa	Thunb.	var.	racemosa				0	LC				CAPE
Erica radicans ssp. radicans	Erica	radicans	(L.Guthrie) E.G.H.Oliv.	ssp.	radicans				0	LC				CAPE
Erica radicans ssp. schlechteri	Erica	radicans	(L.Guthrie) E.G.H.Oliv.	ssp.	schlechteri	(N.E.Br.) E.G.H.Oliv.	1017303-1	Contr. Bolus Herb. 19: 138 (2000)	2000	EN	B1ab(i,ii,iii,v)	SW. Cape Prov.	27 CPP	CAPE
Erica recta	Erica	recta	Bolus				329488-1	Trans. S. African Philos. Soc. 16: 397 (1906)	1906	LC		Cape Prov.	27 CPP	CAPE
Erica recurvata	Erica	recurvata	Andrews				329489-1	Col. Engr. Heaths 4: 262 (1810)	1810	CR	B1ab(iii)+2ab(iii); D	Cape Prov.	27 CPP	CAPE
Erica recurvifolia	Erica	recurvifolia	E.G.H.Oliv.				1017347-1	Contr. Bolus Herb. 19: 295 (2000)	2000	LC		WSW. Cape Prov.	27 CPP	CAPE
Erica regerminans	Erica	regerminans	L.				329493-1	Mant. Pl. 2: 232 (1771)	1771	LC		Cape Prov.	27 CPP	CAPE
Erica regia ssp. mariae	Erica	regia	Bartl.	ssp.	mariae	(Guthrie & Bolus) E.G.H.Oliv. & I.M.Oliv.	20006842-1	Bothalia 32: 54 (2002)	2002	LC		Cape Prov.	27 CPP	CAPE
Erica regia ssp. regia	Erica	regia	Bartl.	ssp.	regia				0	EN	B1ab(i,ii,iii,iv,v)+2ab(i,ii,iii,iv,v)			CAPE
Erica rehmii	Erica	rehmii	Dulfer				329498-1	Ann. Naturhist. Mus. Wien 66: 28 (1963)	1963	VU	D2	Cape Prov.	27 CPP	CAPE
Erica remota	Erica	remota	(N.E.Br.) E.G.H.Oliv.				1017367-1	Contr. Bolus Herb. 19: 375 (2000)	2000	CR	B1ab(iii)+2ab(iii); C2a(ii)	SW. Cape Prov. (Riviersondereind Mts.)	27 CPP	CAPE
Erica retorta	Erica	retorta	L.f.				329501-1	Suppl. Pl. : 220 (1782)	1782	LC		Cape Prov.	27 CPP	CAPE
Erica rhodantha	Erica	rhodantha	Guthrie & Bolus				329505-1	Fl. Cap. 4(1): 288 (1905)	1905	DD		Cape Prov.	27 CPP	CAPE
Erica rhodopis	Erica	rhodopis	(Bolus) Bolus				329507-1	Fl. Cap. 4(1): 97 (1905)	1905	CR	B1ab(ii,iii,iv,v)+2ab(ii,iii,iv,v)	Cape Prov.	27 CPP	CAPE
Erica rhopalantha var. delapsa	Erica	rhopalantha	Dulfer	var.	delapsa	(Bolus) Dulfer		Ann. Naturhist. Mus. Wien 68: 123 (1964)	1964	DD		Cape Prov.	27 CPP	CAPE
Erica rhopalantha var. rhopalantha	Erica	rhopalantha	Dulfer	var.	rhopalantha				0	LC				CAPE
Erica ribisaria	Erica	ribisaria	Guthrie & Bolus				329510-1	Fl. Cap. 4(1): 132 (1905)	1905	CR	B1ab(i,ii,iii,iv,v)+2ab(i,ii,iii,iv,v)	Cape Prov.	27 CPP	CAPE
Erica richardii	Erica	richardii	E.G.H.Oliv.				1021546-1	Bothalia 31: 1 (2001)	2001	LC		S. Cape Prov. (Great Swartberg)	27 CPP	CAPE
Erica rigidula	Erica	rigidula	(N.E.Br.) E.G.H.Oliv.				1017381-1	Contr. Bolus Herb. 19: 437 (2000)	2000	LC		W. & SW. Cape Prov.	27 CPP	CAPE
Erica rimarum	Erica	rimarum	E.G.H.Oliv.				1017170-1	Bothalia 30: 152 (2000)	2000	LC		SW. Cape Prov.	27 CPP	CAPE
Erica riparia	Erica	riparia	H.A.Baker				329518-1	J. S. African Bot. 26: 71 (1960)	1960	EN	B1ab(ii,iii,v)	Cape Prov.	27 CPP	CAPE
Erica rosacea ssp. glabrata	Erica	rosacea	(L.Guthrie) E.G.H.Oliv.	ssp.	glabrata	E.G.H.Oliv.	1017384-1	Contr. Bolus Herb. 19: 231 (2000)	2000	LC		S. Cape Prov.	27 CPP	CAPE
Erica rosacea ssp. rosacea	Erica	rosacea	(L.Guthrie) E.G.H.Oliv.	ssp.	rosacea				0	LC				CAPE
Erica rubens	Erica	rubens	Thunb.				329529-1	Erica : 49 (1785)	1785	LC		Cape Prov.	27 CPP	CAPE
Erica rubiginosa var. caespitosa	Erica	rubiginosa	Dulfer	var.	caespitosa	(Bolus) Dulfer		Ann. Naturhist. Mus. Wien 68: 84 (1964)	1964	DD		Cape Prov.	27 CPP	CAPE
Erica rubiginosa var. rubiginosa	Erica	rubiginosa	Dulfer	var.	rubiginosa				0	LC				CAPE
Erica rudolfii	Erica	rudolfii	Bolus				329536-1	Trans. Roy. Soc. South Africa 1: 159 (1909)	1909	LC		Cape Prov.	27 CPP	CAPE
Erica rufescens	Erica	rufescens	Klotzsch				329537-1	Linnaea 10: 332 (1836)	1836	LC		Cape Prov.	27 CPP	CAPE
Erica rugata	Erica	rugata	E.G.H.Oliv.				1017365-1	Contr. Bolus Herb. 19: 368 (2000)	2000	LC		SW. Cape Prov.	27 CPP	CAPE
Erica rupicola	Erica	rupicola	Klotzsch				329542-1	Linnaea 12: 504 (1838)	1838	DD		Cape Prov.	27 CPP	CAPE
Erica russakiana	Erica	russakiana	E.G.H.Oliv.				972779-1	Bothalia 23: 5 (1993)	1993	DD		SW. Cape Prov.	27 CPP	CAPE
Erica rusticula	Erica	rusticula	E.G.H.Oliv.				1017168-1	Bothalia 30: 147 (2000)	2000	LC		SW. Cape Prov.	27 CPP	CAPE
Erica sacciflora	Erica	sacciflora	Salisb.				329546-1	Trans. Linn. Soc. London 6: 355 (1802)	1802	CR	B1ab(i,ii,iii,iv,v)	Cape Prov.	27 CPP	CAPE
Erica sagittata	Erica	sagittata	Klotzsch ex Benth.				329547-1	Prodr. 7: 681 (1839)	1839	EN	B1ab(i,ii,iii,iv,v)+2ab(i,ii,iii,iv,v)	S. Cape Prov.	27 CPP	CAPE
Erica salax	Erica	salax	Salisb.				329550-1	Trans. Linn. Soc. London 6: 336 (1802)	1802	DD		Cape Prov.	27 CPP	CAPE
Erica salicina	Erica	salicina	E.G.H.Oliv.				77061386-1	Bothalia 34: 38 (2004)	2004	CR	D	SW. Cape Prov. (Hex River Mts.)	27 CPP	CAPE
Erica salteri	Erica	salteri	L.Bolus				329552-1	J. Bot. 67: 138 (1929)	1929	DD		Cape Prov.	27 CPP	CAPE
Erica saptouensis	Erica	saptouensis	E.G.H.Oliv.				992827-1	Feddes Repert. 107: 306 (1996)	1996	LC		Cape Prov.	27 CPP	CAPE
Erica savilea var. grandiflora	Erica	savilea	Andrews	var.	grandiflora	Bolus		Fl. Cap. 4(1): 99 (1905)	1905	DD		Cape Prov.	27 CPP	CAPE
Erica savilea var. mutica	Erica	savilea	Andrews	var.	mutica	L.Bolus		Ann. Bolus Herb. 4: 19 (1925)	1925	DD		Cape Prov.	27 CPP	CAPE
Erica savilea var. savilea	Erica	savilea	Andrews	var.	savilea				0	LC				CAPE
Erica saxicola	Erica	saxicola	Guthrie & Bolus				329563-1	Fl. Cap. 4(1): 295 (1905)	1905	LC		Cape Prov.	27 CPP	CAPE
Erica saxigena	Erica	saxigena	Dulfer				329564-1	Ann. Naturhist. Mus. Wien 66: 29 (1963)	1963	LC		Cape Prov.	27 CPP	CAPE
Erica scabriuscula	Erica	scabriuscula	Link				329569-1	Enum. Hort. Berol. Alt. 1: 372 (1821)	1821	LC		Cape Prov.	27 CPP	CAPE
Erica schelpeorum	Erica	schelpeorum	E.G.H.Oliv. & I.M.Oliv.				20011018-1	Bothalia 32: 172 (2002)	2002	LC		SW. Cape Prov.	27 CPP	CAPE
Erica schlechteri	Erica	schlechteri	Bolus				329575-1	J. Bot. 32: 235 (1894)	1894			S. Africa	27 CPP OFS NAT LES	CAPE
Erica schmidtii	Erica	schmidtii	Dulfer				329576-1	Ann. Naturhist. Mus. Wien 66: 29 (1963)	1963			Cape Prov.	27 CPP	CAPE
Erica schumannii	Erica	schumannii	E.G.H.Oliv.				1000026-1	Year Book Heather Soc. 1998: 35 (1998)	1998	EN	D	Cape Prov.	27 CPP	CAPE
Erica scytophylla	Erica	scytophylla	Guthrie & Bolus				329582-1	Fl. Cap. 4(1): 162 (1905)	1905	LC		Cape Prov.	27 CPP	CAPE
Erica selaginifolia	Erica	selaginifolia	Salisb.				329585-1	Trans. Linn. Soc. London 6: 338 (1802)	1802	LC		Cape Prov.	27 CPP	CAPE
Erica senilis	Erica	senilis	Klotzsch ex Benth.							LC				CAPE
Erica seriphiifolia	Erica	seriphiifolia	Salisb.				329589-1	Prodr. Stirp. Chap. Allerton : 297 (1796)	1796	LC		Cape Prov.	27 CPP	CAPE
Erica serrata	Erica	serrata	Thunb.				329591-1	Prodr. Pl. Cap. : 69 (1794)	1794	LC		SW. Cape Prov.	27 CPP	CAPE
Erica sessiliflora	Erica	sessiliflora	L.f.				329595-1	Suppl. Pl. : 222 (1782)	1782	LC		Cape Prov.	27 CPP	CAPE
Erica setacea	Erica	setacea	Andrews				329598-1	Col. Engr. Heaths 1: 59 (1802)	1802	LC		Cape Prov.	27 CPP	CAPE
Erica setociliata	Erica	setociliata	H.A.Baker				329601-1	J. S. African Bot. 38: 121 (1972)	1972	LC		Cape Prov.	27 CPP	CAPE
Erica setosa	Erica	setosa	Bartl.				329602-1	Linnaea 7: 646 (1832)	1832	LC		Cape Prov.	27 CPP	CAPE
Erica setulosa	Erica	setulosa	Benth.				329604-1	Prodr. 7: 682 (1839)	1839	LC		Cape Prov.	27 CPP	CAPE
Erica sexfaria	Erica	sexfaria	Aiton				329605-1	Delin. Exot. Pl. Kew : t. 11 (1797)	1797	LC		Cape Prov.	27 CPP	CAPE
Erica shannonea	Erica	shannonea	Andrews				329607-1	Col. Engr. Heaths 4: 273 (1810)	1810	DD		Cape Prov.	27 CPP	CAPE
Erica sicifolia	Erica	sicifolia	Salisb.				329612-1	Trans. Linn. Soc. London 6: 326 (1802)	1802	VU	D2	Cape Prov.	27 CPP	CAPE
Erica similis	Erica	similis	(N.E.Br.) E.G.H.Oliv.				1017314-1	Contr. Bolus Herb. 19: 163 (2000)	2000	LC		SW. & S. Cape Prov.	27 CPP	CAPE
Erica simulans var. simulans	Erica	simulans	Dulfer	var.	simulans					LC				CAPE
Erica simulans var. tetragona	Erica	simulans	Dulfer	var.	tetragona	(Bolus) Dulfer		Ann. Naturhist. Mus. Wien 68: 86 (1964)	1964	DD		Cape Prov.		CAPE
Erica simulans var. trivialis	Erica	simulans	Dulfer	var.	trivialis	(Klotzsch ex Benth.) Dulfer		Ann. Naturhist. Mus. Wien 68: 86 (1964)	1964	LC		Cape Prov.		CAPE
Erica sitiens	Erica	sitiens	Klotzsch				329618-1	Linnaea 12: 505 (1838)	1838	LC		Cape Prov.	27 CPP	CAPE
Erica situshiemalis	Erica	situshiemalis	E.G.H.Oliv. & Pirie				77164526-1	Bot. J. Linn. Soc. 184: 200 (2017)	2017	EN	D	SW. Cape Prov.	27 CPP	CAPE
Erica sociorum	Erica	sociorum	L.Bolus				329621-1	Ann. Bolus Herb. 3: 179 (1924)	1924	CR	B1ab(iii,v)+2ab(iii,v); C2a(i,ii); D	Cape Prov.	27 CPP	CAPE
Erica solandra	Erica	solandra	Andrews							LC				CAPE
Erica sonderiana	Erica	sonderiana	Guthrie & Bolus				329626-1	Fl. Cap. 4(1): 244 (1905)	1905	LC		Cape Prov.	27 CPP	CAPE
Erica sparrmanni	Erica	sparrmanni	L.f.				329630-1	Kongl. Vetensk. Acad. Handl. 39: 21 (1778)	1778	LC		Cape Prov.	27 CPP	CAPE
Erica sparsa var. glandulosopedicellata	Erica	sparsa	Sinclair	var.	glandulosopedicellata	Dulfer		Ann. Naturhist. Mus. Wien 66: 33 (1963)	1963	LC		Cape Prov.	27 CPP	CAPE
Erica sparsa var. sparsa	Erica	sparsa	Sinclair	var.	sparsa				0	LC				CAPE
Erica spectabilis	Erica	spectabilis	Klotzsch ex Benth.				329636-1	Prodr. 7: 659 (1839)	1839	LC		Cape Prov.	27 CPP	CAPE
Erica sperata	Erica	sperata	E.G.H.Oliv.				1008848-1	Bothalia 29: 115 (1999)	1999	LC		Cape Prov.	27 CPP	CAPE
Erica sphaerocephala	Erica	sphaerocephala	J.C.Wendl. ex Benth.				329641-1	Prodr. 7: 658 (1839)	1839	LC		Cape Prov.	27 CPP	CAPE
Erica spumosa	Erica	spumosa	L.				329658-1	Pl. Rar. Afr. : 11 (1760)	1760	LC		Cape Prov.	27 CPP	CAPE
Erica squarrosa	Erica	squarrosa	Salisb.				329663-1	Trans. Linn. Soc. London 6: 380 (1802)	1802	VU	D2	Cape Prov.	27 CPP	CAPE
Erica stagnalis ssp. minor	Erica	stagnalis	Salisb.	ssp.	minor	E.G.H.Oliv. & I.M.Oliv.	77077362-1	Bothalia 35: 130 (2005)	2005	DD		SW. Cape Prov.	27 CPP	CAPE
Erica stagnalis ssp. stagnalis	Erica	stagnalis	Salisb.	ssp.	stagnalis				0	LC				CAPE
Erica steinbergiana var. abbreviata	Erica	steinbergiana	H.L.Wendl. ex Klotzsch	var.	abbreviata	Bolus		Fl. Cap. 4(1): 255 (1905)	1905	DD		Cape Prov.	27 CPP	CAPE
Erica steinbergiana var. steinbergiana	Erica	steinbergiana	H.L.Wendl. ex Klotzsch	var.	steinbergiana				0	LC				CAPE
Erica stenantha	Erica	stenantha	Klotzsch ex Benth.				329672-1	Prodr. 7: 685 (1839)	1839	LC		Cape Prov.	27 CPP	CAPE
Erica stokoeanthus	Erica	stokoeanthus	E.G.H.Oliv.				1017362-1	Contr. Bolus Herb. 19: 356 (2000)	2000	VU	D2	SW. Cape Prov.	27 CPP	CAPE
Erica stokoei	Erica	stokoei	L.Bolus				329675-1	Ann. Bolus Herb. 3: 73 (1921)	1921	LC		Cape Prov.	27 CPP	CAPE
Erica strigilifolia var. rosea	Erica	strigilifolia	Salisb.	var.	rosea	Bolus		Unknown (0)	0	DD		Cape Prov.	27 CPP	CAPE
Erica strigilifolia var. strigilifolia	Erica	strigilifolia	Salisb.	var.	strigilifolia				0	LC				CAPE
Erica strigosa	Erica	strigosa	Aiton				329684-1	Hort. Kew. 2: 17 (1789)	1789	LC		Cape Prov.	27 CPP	CAPE
Erica stylaris	Erica	stylaris	Spreng.				329690-1	Syst. Veg. 2: 198 (1825)	1825	VU	B1ab(iii)+2ab(iii)	Cape Prov.	27 CPP	CAPE
Erica subcapitata	Erica	subcapitata	(N.E.Br.) E.G.H.Oliv.				1017364-1	Contr. Bolus Herb. 19: 366 (2000)	2000	LC		SW. Cape Prov.	27 CPP	CAPE
Erica subdivaricata	Erica	subdivaricata	P.J.Bergius				329696-1	Descr. Pl. Cap. : 114 (1767)	1767	LC		Cape Prov.	27 CPP	CAPE
Erica subimbricata	Erica	subimbricata	Compton				329697-1	J. S. African Bot. 19: 127 (1953)	1953			Cape Prov.	27 CPP	CAPE
Erica subterminalis	Erica	subterminalis	Klotzsch ex Benth.				329698-1	Prodr. 7: 670 (1839)	1839			Cape Prov.	27 CPP	CAPE
Erica subulata	Erica	subulata	J.C.Wendl.				329699-1	Eric. Icon. Descr. 2(20): 123 (1809)	1809	LC		Cape Prov.	27 CPP	CAPE
Erica suffulta	Erica	suffulta	J.C.Wendl. ex Benth.				329701-1	Prodr. 7: 619 (1839)	1839	LC		Cape Prov.	27 CPP	CAPE
Erica syngenesia	Erica	syngenesia	Compton				329711-1	J. S. African Bot. 19: 129 (1953)	1953	LC		Cape Prov.	27 CPP	CAPE
Erica tarantulae	Erica	tarantulae	E.G.H.Oliv.				983621-1	Bothalia 25: 91 (1995)	1995	VU	D2	Cape Prov.	27 CPP	CAPE
Erica taxifolia	Erica	taxifolia	Dryand.				329714-1	Delin. Exot. Pl. Kew : t. 19 (1797)	1797	LC		Cape Prov.	27 CPP	CAPE
Erica taylorii	Erica	taylorii	E.G.H.Oliv.				20002648-1	Bothalia 31: 157 (2001)	2001	LC		SW. Cape Prov.	27 CPP	CAPE
Erica tegetiformis	Erica	tegetiformis	E.G.H.Oliv.							LC				CAPE
Erica tegulifolia	Erica	tegulifolia	Salisb.				329715-1	Trans. Linn. Soc. London 6: 351 (1802)	1802	LC		Cape Prov.	27 CPP	CAPE
Erica tenella var. gracilior	Erica	tenella	Andrews	var.	gracilior	Bolus		Fl. Cap. 4(1): 181 (1905)	1905	DD		Cape Prov.	27 CPP	CAPE
Erica tenella var. tenella	Erica	tenella	Andrews	var.	tenella				0	LC				CAPE
Erica tenuicaulis	Erica	tenuicaulis	Klotzsch ex Benth.				329722-1	Prodr. 7: 669 (1839)	1839	LC		Cape Prov.	27 CPP	CAPE
Erica tenuifolia	Erica	tenuifolia	L.				329725-1	Syst. Nat. ed. 10 , 2: 1002 (1759)	1759	LC		Cape Prov.	27 CPP	CAPE
Erica tenuipes	Erica	tenuipes	Guthrie & Bolus				329728-1	Fl. Cap. 4(1): 143 (1905)	1905	LC		Cape Prov.	27 CPP	CAPE
Erica tenuis	Erica	tenuis	Salisb.				329729-1	Trans. Linn. Soc. London 6: 329 (1802)	1802	LC		Cape Prov.	27 CPP	CAPE
Erica terniflora	Erica	terniflora	E.G.H.Oliv.				1017373-1	Contr. Bolus Herb. 19: 399 (2000)	2000	LC		SW. Cape Prov.	27 CPP	CAPE
Erica tetragona	Erica	tetragona	L.f.				329736-1	Suppl. Pl. : 223 (1782)	1782	LC		Cape Prov.	27 CPP	CAPE
Erica tetrathecoides	Erica	tetrathecoides	Benth.				329740-1	Prodr. 7: 683 (1839)	1839	VU	D2	Cape Prov.	27 CPP	CAPE
Erica thamnoides	Erica	thamnoides	E.G.H.Oliv.				1017355-1	Contr. Bolus Herb. 19: 330 (2000)	2000	LC		S. Cape Prov.	27 CPP	CAPE
Erica thimifolia	Erica	thimifolia	J.C.Wendl.				329743-1	Bot. Beob. : 48 (1798)	1798	LC		Cape Prov.	27 CPP	CAPE
Erica thomae	Erica	thomae	L.Bolus				329746-1	Ann. Bolus Herb. 4: 17 (1925)	1925	LC		Cape Prov.	27 CPP	CAPE
Erica thunbergii var. celsiana	Erica	thunbergii	Montin	var.	celsiana	(G.Don) Benth.		Prodr. 7: 649 (1839)	1839	LC		Cape Prov.	27 CPP	CAPE
Erica thunbergii var. thunbergii	Erica	thunbergii	Montin	var.	thunbergii				0	LC				CAPE
Erica tomentosa	Erica	tomentosa	Salisb.				329756-1	Trans. Linn. Soc. London 6: 327 (1802)	1802	LC		Cape Prov.	27 CPP	CAPE
Erica toringbergensis	Erica	toringbergensis	H.A.Baker				329757-1	J. S. African Bot. 41: 125 (1975)	1975	DD		Cape Prov.	27 CPP	CAPE
Erica totta	Erica	totta	Thunb.				329760-1	Erica : 18 (1785)	1785	LC		SW. Cape Prov.	27 CPP	CAPE
Erica trachysantha	Erica	trachysantha	Bolus					J. Linn. Soc., Bot. 24: 184 (1887)	1887	LC		Cape Prov.	27 CPP	CAPE
Erica tradouwensis	Erica	tradouwensis	Compton				329762-1	J. S. African Bot. 9: 130 (1943)	1943	LC		Cape Prov.	27 CPP	CAPE
Erica tragomontana	Erica	tragomontana	R.C.Turner				77061387-1	Bothalia 34: 39 (2004)	2004	VU	D2	SW. Cape Prov.	27 CPP	CAPE
Erica tragulifera	Erica	tragulifera	Salisb.				329763-1	Trans. Linn. Soc. London 6: 374 (1802)	1802	LC		Cape Prov.	27 CPP	CAPE
Erica transparens	Erica	transparens	P.J.Bergius				329768-1	Descr. Pl. Cap. : 108 (1767)	1767	LC				CAPE
Erica triceps	Erica	triceps	Link				329771-1	Enum. Hort. Berol. Alt. 1: 371 (1821)	1821	LC		Cape Prov.	27 CPP	CAPE
Erica trichadenia	Erica	trichadenia	Bolus				329772-1	J. Linn. Soc., Bot. 24: 183 (1887)	1887	LC		Cape Prov.	27 CPP	CAPE
Erica trichophora	Erica	trichophora	Benth.				329774-1	Prodr. 7: 673 (1839)	1839	DD		Cape Prov.	27 CPP	CAPE
Erica trichophylla	Erica	trichophylla	Benth.				329775-1	Prodr. 7: 679 (1839)	1839	EN	B1ab(iii,v)+2ab(iii,v)	Cape Prov.	27 CPP	CAPE
Erica trichostigma	Erica	trichostigma	T.M.Salter				329776-1	J. S. African Bot. 1: 81 (1935)	1935	CR	B2ab(i,ii,iii,iv,v)	Cape Prov.	27 CPP	CAPE
Erica trichroma var. imbricata	Erica	trichroma	Benth.	var.	imbricata	Bolus		Fl. Cap. 4(1): 97 (1905)	1905	DD		Cape Prov.	27 CPP	CAPE
Erica trichroma var. trichroma	Erica	trichroma	Benth.	var.	trichroma				0	LC				CAPE
Erica triflora var. rosea	Erica	triflora	L.	var.	rosea	Benth.		Prodr. 7: 656 (1839)	1839	LC		Cape Prov.	27 CPP	CAPE
Erica triflora var. triflora	Erica	triflora	L.	var.	triflora				0	LC				CAPE
Erica triphylla	Erica	triphylla	Link				329784-1	Enum. Hort. Berol. Alt. 1: 360 (1821)	1821			Cape Prov.	27 CPP	CAPE
Erica tristis	Erica	tristis	Bartl.				329785-1	Linnaea 7: 643 (1832)	1832	LC		Cape Prov.	27 CPP	CAPE
Erica trivialis	Erica	trivialis	Klotzsch ex Benth.				329788-1	Prodr. 7: 666 (1839)	1839			Cape Prov.	27 CPP	CAPE
Erica truncata	Erica	truncata	L.Bolus				329790-1	Ann. Bolus Herb. 4: 20 (1925)	1925	DD		Cape Prov.	27 CPP	CAPE
Erica tubercularis	Erica	tubercularis	Salisb.				329791-1	Trans. Linn. Soc. London 6: 330 (1802)	1802	DD		Cape Prov.	27 CPP	CAPE
Erica tumida var. minor	Erica	tumida	Ker Gawl.	var.	minor	Bolus		Fl. Cap. 4(1): 87 (1905)	1905	LC		Cape Prov.	27 CPP	CAPE
Erica tumida var. tumida	Erica	tumida	Ker Gawl.	var.	tumida				0	LC				CAPE
Erica turbiniflora var. aristata	Erica	turbiniflora	Salisb.	var.	aristata	Bolus		Fl. Cap. 4(1): 177 (1905)	1905			Cape Prov.	27 CPP	CAPE
Erica turbiniflora var. turbiniflora	Erica	turbiniflora	Salisb.	var.	turbiniflora				0					CAPE
Erica turgida	Erica	turgida	Salisb.				329802-1	Trans. Linn. Soc. London 6: 345 (1802)	1802	EW		Cape Prov. (Rondebosch to Wynberg)	27 CPP	CAPE
Erica turmalis	Erica	turmalis	Salisb.				329804-1	Trans. Linn. Soc. London 6: 342 (1802)	1802	LC		Cape Prov.	27 CPP	CAPE
Erica turneri	Erica	turneri	E.G.H.Oliv.				77079434-1	Bothalia 36: 33 (2005)	2005	VU	D2	SW. Cape Prov.	27 CPP	CAPE
Erica turrisbabylonica	Erica	turrisbabylonica	H.A.Baker				329806-1	J. S. African Bot. 36: 267 (1970)	1970	VU	D2	Cape Prov.	27 CPP	CAPE
Erica uberiflora	Erica	uberiflora	E.G.H.Oliv.				1017316-1	Contr. Bolus Herb. 19: 171 (2000)	2000	LC		SW. & S. Cape Prov.	27 CPP	CAPE
Erica umbelliflora	Erica	umbelliflora	Klotzsch ex Benth.				329815-1	Prodr. 7: 659 (1839)	1839	LC		Cape Prov.	27 CPP	CAPE
Erica umbonata	Erica	umbonata	Compton				329816-1	J. S. African Bot. 9: 158 (1943)	1943			Cape Prov.	27 CPP	CAPE
Erica umbratica	Erica	umbratica	E.G.H.Oliv. & I.M.Oliv.				20011020-1	Bothalia 32: 176 (2002)	2002	LC		SW. Cape Prov.	27 CPP	CAPE
Erica unicolor ssp. georgensis	Erica	unicolor	J.C.Wendl.	ssp.	georgensis	E.G.H.Oliv. & I.M.Oliv.	77077373-1	Bothalia 35: 140 (2005)	2005	LC		SW. Cape Prov.	27 CPP	CAPE
Erica unicolor ssp. mutica	Erica	unicolor	J.C.Wendl.	ssp.	mutica	E.G.H.Oliv. & I.M.Oliv.	77077372-1	Bothalia 35: 139 (2005)	2005	EN	B1ab(ii,iii,v)	SW. Cape Prov.	27 CPP	CAPE
Erica unicolor ssp. unicolor	Erica	unicolor	J.C.Wendl.	ssp.	unicolor				0	LC				CAPE
Erica unilateralis	Erica	unilateralis	Klotzsch ex Benth.				329824-1	Prodr. 7: 667 (1839)	1839	LC		Cape Prov.	27 CPP	CAPE
Erica urceolata	Erica	urceolata	(Klotzsch) E.G.H.Oliv.				1017378-1	Contr. Bolus Herb. 19: 424 (2000)	2000	LC		SW. Cape Prov.	27 CPP	CAPE
Erica urna-viridis	Erica	urna-viridis	Bolus				329828-1	J. Linn. Soc., Bot. 24: 180 (1887)	1887	LC		Cape Prov.	27 CPP	CAPE
Erica ustulescens	Erica	ustulescens	Guthrie & Bolus				329830-1	Fl. Cap. 4(1): 233 (1905)	1905	CR	B1ab(i,ii,iii); C2a(i)	Cape Prov.	27 CPP	CAPE
Erica utriculosa	Erica	utriculosa	L.Bolus				329831-1	Ann. Bolus Herb. 3: 176 (1924)	1924	LC		Cape Prov.	27 CPP	CAPE
Erica uysii	Erica	uysii	H.A.Baker				329832-1	J. S. African Bot. 39: 208 (1973)	1973	VU	D1+2	Cape Prov.	27 CPP	CAPE
Erica valida	Erica	valida	H.A.Baker				329838-1	J. S. African Bot. 34: 81 (1968)	1968	LC		Cape Prov.	27 CPP	CAPE
Erica vallis-aranearum	Erica	vallis-aranearum	E.G.H.Oliv.				329839-1	Fl. Pl. Africa 42: t. 1680 (1973)	1973	CR	D	Cape Prov.	27 CPP	CAPE
Erica vallis-fluminis	Erica	vallis-fluminis	E.G.H.Oliv.				1017335-1	Contr. Bolus Herb. 19: 248 (2000)	2000	LC		SSW. Cape Prov.	27 CPP	CAPE
Erica vallis-gratiae	Erica	vallis-gratiae	Guthrie & Bolus				329840-1	Fl. Cap. 4(1): 103 (1905)	1905	LC		Cape Prov.	27 CPP	CAPE
Erica vanheurckii	Erica	vanheurckii	Müll.Arg.				329841-1	Observ. Bot. Descript. Pl. Nov. Herb. Van Heurckiani 1: 36 (1870)	1870	LC		Cape Prov.	27 CPP	CAPE
Erica varderi	Erica	varderi	L.Bolus				329842-1	Ann. Bolus Herb. 2: 158 (1918)	1918	DD		Cape Prov.	27 CPP	CAPE
Erica velatiflora	Erica	velatiflora	E.G.H.Oliv.				1017361-1	Contr. Bolus Herb. 19: 350 (2000)	2000	VU	D1+2	S. Cape Prov. (Outeniqua Mts.)	27 CPP	CAPE
Erica velitaris var. hemisphaerica	Erica	velitaris	Salisb.	var.	hemisphaerica	(Klotzsch ex Benth.) Bolus		Fl. Cap. 4(1): 184 (1905)	1905	LC		Cape Prov.	27 CPP	CAPE
Erica velitaris var. parvibracteata	Erica	velitaris	Salisb.	var.	parvibracteata	L.Bolus		Ann. Bolus Herb. 4: 19 (1925)	1925	LC		Cape Prov.	27 CPP	CAPE
Erica velitaris var. velitaris	Erica	velitaris	Salisb.	var.	velitaris				0	DD				CAPE
Erica ventricosa var. meyeriana	Erica	ventricosa	Thunb.	var.	meyeriana	Dulfer		Ann. Naturhist. Mus. Wien 68: 60 (1964)	1964	LC		Cape Prov.	27 CPP	CAPE
Erica ventricosa var. ventricosa	Erica	ventricosa	Thunb.	var.	ventricosa				0	LC				CAPE
Erica venustiflora ssp. glandulosa	Erica	venustiflora	E.G.H.Oliv.	ssp.	glandulosa	E.G.H.Oliv.	1017310-1	Contr. Bolus Herb. 19: 154 (2000)	2000	VU	D2	SW. Cape Prov.	27 CPP	CAPE
Erica venustiflora ssp. venustiflora	Erica	venustiflora	E.G.H.Oliv.	ssp.	venustiflora				0	EN	B1ab(iii)+2ab(iii)			CAPE
Erica verecunda	Erica	verecunda	Salisb.				329857-1	Trans. Linn. Soc. London 6: 379 (1802)	1802	LC		Cape Prov.	27 CPP	CAPE
Erica vernicosa	Erica	vernicosa	E.G.H.Oliv.				1017323-1	Contr. Bolus Herb. 19: 206 (2000)	2000	LC		SSW. Cape Prov.	27 CPP	CAPE
Erica versicolor	Erica	versicolor	Andrews				329863-1	Col. Engr. Heaths 1: t. 67 (1796)	1796	LC		Cape Prov.	27 CPP	CAPE
Erica verticillata	Erica	verticillata	P.J.Bergius					Descr. Pl. Cap. 99 (1767)	1767	EW				CAPE
Erica vestita	Erica	vestita	Thunb.				329873-1	Erica : 22 (1785)	1785	LC		Cape Prov.	27 CPP	CAPE
Erica villosa	Erica	villosa	J.C.Wendl.				329877-1	Eric. Icon. Descr. 2(16): 55 (1805)	1805	LC		Cape Prov.	27 CPP	CAPE
Erica virginalis	Erica	virginalis	Klotzsch ex Benth.				329889-1	Prodr. 7: 653 (1839)	1839	LC		Cape Prov.	27 CPP	CAPE
Erica viridiflora ssp. primulina	Erica	viridiflora	Andrews	ssp.	primulina	(Bolus) E.G.H.Oliv. & I.M.Oliv.	20006797-1	Bothalia 32: 44 (2002)	2002	LC		Cape Prov.	27 CPP	CAPE
Erica viridiflora ssp. redacta	Erica	viridiflora	Andrews	ssp.	redacta	E.G.H.Oliv. & I.M.Oliv.	20006799-1	Bothalia 32: 45 (2002)	2002	EN	D	SW. Cape Prov.	27 CPP	CAPE
Erica viridiflora ssp. viridiflora	Erica	viridiflora	Andrews	ssp.	viridiflora				0	LC				CAPE
Erica viridimontana ssp. nivicola	Erica	viridimontana	E.G.H.Oliv. & I.M.Oliv.	ssp.	nivicola	E.G.H.Oliv. & I.M.Oliv.	77077368-1	Bothalia 35: 133 (2005)	2005	DD		SW. Cape Prov.	27 CPP	CAPE
Erica viridimontana ssp. viridimontana	Erica	viridimontana	E.G.H.Oliv. & I.M.Oliv.	ssp.	viridimontana				0	CR	B1ab(iii,iv)+2ab(iii,iv); C2a(ii)			CAPE
Erica viscaria ssp. gallorum	Erica	viscaria	L.	ssp.	gallorum	(L.Bolus) E.G.H.Oliv. & I.M.Oliv.	20006880-1	Bothalia 32: 56 (2002)	2002	CR	B1ab(iii,v)	Cape Prov.	27 CPP	CAPE
Erica viscaria ssp. longifolia	Erica	viscaria	L.	ssp.	longifolia	(F.A.Bauer) E.G.H.Oliv. & I.M.Oliv.	20006873-1	Bothalia 32: 56 (2002)	2002	LC		Cape Prov.	27 CPP	CAPE
Erica viscaria ssp. macrosepala	Erica	viscaria	L.	ssp.	macrosepala	E.G.H.Oliv. & I.M.Oliv.	20006874-1	Bothalia 32: 56 (2002)	2002	LC		Cape Prov.	27 CPP	CAPE
Erica viscaria ssp. pendula	Erica	viscaria	L.	ssp.	pendula	E.G.H.Oliv. & I.M.Oliv.	20006883-1	Bothalia 32: 58 (2002)	2002	VU	D2	SW. Cape Prov.	27 CPP	CAPE
Erica viscaria ssp. pustulata	Erica	viscaria	L.	ssp.	pustulata	(H.A.Baker) E.G.H.Oliv. & I.M.Oliv.	20006882-1	Bothalia 32: 58 (2002)	2002	VU	D2	Cape Prov.	27 CPP	CAPE
Erica viscaria ssp. viscaria	Erica	viscaria	L.	ssp.	viscaria				0	LC				CAPE
Erica viscidiflora	Erica	viscidiflora	Esterh.							DD				CAPE
Erica viscosissima	Erica	viscosissima	E.G.H.Oliv.				1017321-1	Contr. Bolus Herb. 19: 200 (2000)	2000	VU	B1ab(ii,iii,v)+2ab(ii,iii,v)	S. Cape Prov.	27 CPP	CAPE
Erica vlokii	Erica	vlokii	E.G.H.Oliv.				1017359-1	Contr. Bolus Herb. 19: 345 (2000)	2000	VU	B1ab(iii,v)+2ab(iii,v)	S. Cape Prov.	27 CPP	CAPE
Erica vogelpoelii	Erica	vogelpoelii	H.A.Baker				329904-1	J. S. African Bot. 39: 209 (1973)	1973	LC		Cape Prov.	27 CPP	CAPE
Erica walkeria var. praestans	Erica	walkeria	Andrews	var.	praestans	(Andrews) Bolus	77208759-1	Fl. Cap. 4(1): 105 (1905)	1905	LC		Cape Prov.	27 CPP	CAPE
Erica walkeria var. walkeria	Erica	walkeria	Andrews	var.	walkeria				0	LC				CAPE
Erica wendlandiana	Erica	wendlandiana	Klotzsch				329910-1	Linnaea 9: 652 (1834)	1834	LC		Cape Prov.	27 CPP	CAPE
Erica williamsiorum	Erica	williamsiorum	E.G.H.Oliv.				1017320-1	Contr. Bolus Herb. 19: 195 (2000)	2000	VU	D2	SW. Cape Prov.	27 CPP	CAPE
Erica winteri	Erica	winteri	H.A.Baker				329919-1	J. S. African Bot. 41: 129 (1975)	1975	LC		Cape Prov.	27 CPP	CAPE
Erica wittebergensis	Erica	wittebergensis	Dulfer				329920-1	Ann. Naturhist. Mus. Wien 66: 30 (1963)	1963	LC		Cape Prov.	27 CPP	CAPE
Erica xanthina	Erica	xanthina	Guthrie & Bolus				329923-1	Fl. Cap. 4(1): 69 (1905)	1905	LC		Cape Prov. (W. Riviersonderend Mts.)	27 CPP	CAPE
Erica xeranthemifolia	Erica	xeranthemifolia	Salisb.				329924-1	Trans. Linn. Soc. London 6: 339 (1802)	1802	CR	B1ab(i,iii,v)+2ab(ii,iii,v)	SW. Cape Prov.	27 CPP	CAPE
Erica zebrensis	Erica	zebrensis	Compton				329927-1	J. S. African Bot. 19: 131 (1953)	1953	EN	B1ab(iii,v)+2ab(iii,v)	Cape Prov.	27 CPP	CAPE
Erica zeyheriana	Erica	zeyheriana	(Klotzsch) E.G.H.Oliv.				1017334-1	Contr. Bolus Herb. 19: 244 (2000)	2000	VU	A4bc; B1ab(i,ii,iii,iv,v)+2ab(i,ii,iii,iv,v)	S. Cape Prov.	27 CPP	CAPE
Erica zitzikammensis var. glutinosa	Erica	zitzikammensis	Dulfer	var.	glutinosa	Dulfer		Ann. Naturhist. Mus. Wien 66: 31 (1963)	1963	DD		Cape Prov.	27 CPP	CAPE
Erica zitzikammensis var. zitzikammensis	Erica	zitzikammensis	Dulfer	var.	zitzikammensis				0	DD				CAPE
Erica zwartbergensis	Erica	zwartbergensis	Bolus				329931-1	Trans. Roy. Soc. South Africa 1: 160 (1909)	1909	LC		Cape Prov.	27 CPP	CAPE
Erica andevalensis	Erica	andevalensis	Cabezudo & J.Rivera				328186-1	Lagascalia 9: 224 (1980)	1980	NT		SE. Portugal to SW. Spain	12 POR SPA	EUR1
Erica azorica	Erica	azorica	Hochst. ex Seub.				328255-1	Fl. Azor. : 40 (1840)	1840			Azores	21 AZO	EUR1
Erica carnea	Erica	carnea	L.				332092-2	Sp. Pl. : 355 (1753)	1753			C. & EC. Europe	11 AUT CZE GER SWI 12 FRA 13 ALB GRC ITA YUG	EUR1
Erica ciliaris	Erica	ciliaris	L.				328419-1	Sp. Pl. : 354 (1753)	1753			W. Europe to N. Morocco	10 GRB IRE 12 FRA POR SPA 20 MOR	EUR1
Erica erigena	Erica	erigena	R.Ross				328639-1	Watsonia 7: 164 (1969)	1969			W. Ireland, SW. France to Iberian Pen., N. Morocco	10 IRE 12 FRA POR SPA 20 MOR	EUR1
Erica mackayana	Erica	mackayana	Bab.				329058-1	Fl. Hibern. : 181 (1836)	1836	LC		NW. & W. Ireland, NW. Spain	10 IRE 12 SPA	EUR1
Erica manipuliflora	Erica	manipuliflora	Salisb.				329077-1	Trans. Linn. Soc. London 6: 344 (1802)	1802			SE. Europe to N. Lebanon	13 ALB GRC ITA KRI SIC TUE YUG 34 CYP EAI LBS TUR	EUR1
Erica multiflora	Erica	multiflora	L.				329147-1	Sp. Pl. : 355 (1753)	1753			W. & C. Medit.	12 BAL COR FRA SAR SPA 13 ALB GRC ITA SIC YUG 20 ALG LBY MOR TUN	EUR1
Erica numidica	Erica	numidica	(Maire) Romo & Borat.				77110341-1	Collect. Bot. (Barcelona) 29: 95 (2010)	2010			NE. Algeria	20 ALG	EUR1
Erica platycodon ssp. maderincola	Erica	platycodon	(Webb & Berthel.) Rivas Mart. & al.	ssp.	maderincola	(D.C.McClint.) Rivas Mart. & al.	20009294-1	Itinera Geobot. 15: 701 (2002)	2002			Madeira	21 MDR	EUR1
Erica platycodon ssp. platycodon	Erica	platycodon	(Webb & Berthel.) Rivas Mart. & al.	ssp.	platycodon				0					EUR1
Erica scoparia	Erica	scoparia	L.				329579-1	Sp. Pl. : 353 (1753)	1753			W. & C. Medit.	10 NET 12 BAL COR FRA POR SAR 13 ITA 20 ALG MOR TUN 90 CRZ	EUR1
Erica spiculifolia	Erica	spiculifolia	Salisb.				329646-1	Trans. Linn. Soc. London 6: 324 (1802)	1802			SE. Europe to N. Turkey	13 ALB BUL GRC ROM YUG 34 TUR	EUR1
Erica terminalis	Erica	terminalis	Salisb.				329733-1	Prodr. Stirp. Chap. Allerton : 296 (1796)	1796			S. & E. Spain to SW. Italy, N. Morocco	10 GRB IRE 12 COR SAR SPA 13 ITA 20 MOR	EUR1
Erica tetralix	Erica	tetralix	L.				329737-1	Sp. Pl. : 353 (1753)	1753			N. & W. Europe	10 DEN FIN GRB IRE NOR SWE 11 BGM CZE GER NET POL SWI 12 FRA POR SPA 14 BLT 72 NSC 75 CNT MAI MAS NWH NWY OHI WVA 78 NCA	EUR1
Erica vagans	Erica	vagans	L.				332093-2	Erica : 10 (1770)	1770	LC		NC. Ireland, SW. England, W. & WC. France to N. Spain	10 GRB IRE 11 SWI 12 FRA SPA 51 NZS 75 MAS PEN	EUR1
Erica sicula ssp. bocquetii	Erica	sicula	Guss.	ssp.	bocquetii	(Pesmen) E.C.Nelson	77117118-1	Hardy Heathers : 299 (2011)	2011			SW. Turkey	34 TUR	EUR2
Erica sicula ssp. sicula	Erica	sicula	Guss.	ssp.	sicula				0					EUR2
Erica umbellata	Erica	umbellata	L.				329809-1	Sp. Pl. : 352 (1753)	1753			W. Medit.	12 POR SPA 20 MOR	EUR3
Erica cinerea	Erica	cinerea	L.				328424-1	Sp. Pl. : 352 (1753)	1753	LC		N. & W. Europe	10 FOR GRB IRE NOR 11 BGM GER NET 12 FRA POR SPA 13 ITA 21 MDR 50 SOA 51 NZN NZS 75 MAI MAS	EUR4
Erica maderensis	Erica	maderensis	(Benth.) Bornm.				329069-1	Bot. Jahrb. Syst. 33: 458 (1903)	1903	CR	B1ab(iii)	Madeira	21 MDR	EUR4
Erica australis	Erica	australis	L.				328245-1	Erica : 9 (1770)	1770			Iberian Pen., N. Morocco	12 POR SPA 20 MOR	EUR5
Erica kingaensis ssp. bequaertii	Erica	kingaensis	Engl.	ssp.	bequaertii	(De Wild.) R.Ross		Ann. Mag. Nat. Hist. , ser. 11, 9: 95 (1956)	1956			Trop. Africa (Ruwenzori Mts.)		KIN
Erica kingaensis ssp. kingaensis	Erica	kingaensis	Engl.	ssp.	kingaensis				0					KIN
Erica kingaensis ssp. rugegensis	Erica	kingaensis	Engl.	ssp.	rugegensis	(Engl.) Alm & T.C.E.Fr.		Ark. Bot. 21A(7): 16 (1927)	1927			Uganda to Burundi		KIN
Erica abbottii	Erica	abbottii	E.G.H.Oliv.				960401-1	Bothalia 21: 137 (1991)	1991	VU	D2	Cape Prov. to KwaZulu-Natal	27 CPP NAT	TEA
Erica aestiva var. aestiva	Erica	aestiva	Markötter	var.	aestiva		Autonym		0	Not Evalua				TEA
Erica aestiva var. minor	Erica	aestiva	Markötter	var.	minor	Duffer	77250301-1	Ann. Naturhist. Mus. Wien 66: 31 (1963)	1963	DD		KwaZulu-Natal	27 NAT	TEA
Erica albospicata	Erica	albospicata	Hilliard & B.L.Burtt				906008-1	Notes Roy. Bot. Gard. Edinburgh 42: 240 (1985)	1985	LC		KwaZulu-Natal	27 NAT LES	TEA
Erica algida	Erica	algida	Bolus				328170-1	J. Bot. 32: 238 (1894)	1894			S. Africa	27 CPP OFS NAT LES	TEA
Erica alopecurus var. alopecurus	Erica	alopecurus	Harv.	var.	alopecurus				0	Not Evalua				TEA
Erica alopecurus var. glabriflora	Erica	alopecurus	Harv.	var.	glabriflora	Bolus		Fl. Cap. 4(1): 118 (1905)	1905	LC		Northern Prov.	27 TVL	TEA
Erica andringitrensis	Erica	andringitrensis	(H.Perrier) Dorr & E.G.H.Oliv.				1008447-1	Adansonia , sér. 3, 21: 77 (1999)	1999			Madagascar	29 MDG	TEA
Erica anomala	Erica	anomala	Hilliard & B.L.Burtt				906009-1	Notes Roy. Bot. Gard. Edinburgh 42: 242 (1985)	1985	LC		KwaZulu-Natal	27 NAT	TEA
Erica arborescens	Erica	arborescens	(Willd.) E.G.H.Oliv.				974428-1	Kew Bull. 48: 768 (1993)	1993			Réunion	29 REU	TEA
Erica armandiana	Erica	armandiana	Dorr & E.G.H.Oliv.				1008448-1	Adansonia , sér. 3, 21: 77 (1999)	1999			C. Madagascar	29 MDG	TEA
Erica aspalathifolia var. aspalathifolia	Erica	aspalathifolia	Bolus	var.	aspalathifolia				0	LC				TEA
Erica aspalathifolia var. bachmannii	Erica	aspalathifolia	Bolus	var.	bachmannii	Bolus		Fl. Cap. 4(1): 175 (1905)	1905	DD		Cape Prov.	27 CPP	TEA
Erica atherstonei	Erica	atherstonei	Diels ex L.Guthrie & Bolus				328237-1	Fl. Cap. 4(1): 120 (1905)	1905	NT	D2	Cape Prov.	27 CPP	TEA
Erica austronyassana	Erica	austronyassana	Alm & T.C.E.Fr.				328246-1	Ark. Bot. 21A(7): 18 (1927)	1927			Malawi (Mt. Mulanje)	26 MLW	TEA
Erica austroverna	Erica	austroverna	Hilliard				906010-1	Notes Roy. Bot. Gard. Edinburgh 42: 243 (1985)	1985			KwaZulu-Natal to Eswatini	27 NAT SWZ	TEA
Erica barnettiana	Erica	barnettiana	Dorr & E.G.H.Oliv.				1008449-1	Adansonia , sér. 3, 21: 78 (1999)	1999			Madagascar	29 MDG	TEA
Erica baroniana	Erica	baroniana	Dorr & E.G.H.Oliv.				1008450-1	Adansonia , sér. 3, 21: 78 (1999)	1999			SE. Madagascar	29 MDG	TEA
Erica benguelensis var. albescens	Erica	benguelensis	(Welw. ex Engl.) E.G.H.Oliv.	var.	albescens	(R.Ross) E.G.H.Oliv.	970247-1	Kew Bull. 47: 666 (1992)	1992	LC		Tanzania to S. Trop. Africa		TEA
Erica benguelensis var. benguelensis	Erica	benguelensis	(Welw. ex Engl.) E.G.H.Oliv.	var.	benguelensis				0					TEA
Erica betsileana	Erica	betsileana	(H.Perrier) Dorr & E.G.H.Oliv.				1008451-1	Adansonia , sér. 3, 21: 78 (1999)	1999			Madagascar	29 MDG	TEA
Erica bojeri	Erica	bojeri	Dorr & E.G.H.Oliv.				1008452-1	Adansonia , sér. 3, 21: 78 (1999)	1999			Madagascar	29 MDG	TEA
Erica bosseri	Erica	bosseri	Dorr				1008453-1	Adansonia , sér. 3, 21: 79 (1999)	1999			Madagascar (Ankaratra Mts.)	29 MDG	TEA
Erica boutonii	Erica	boutonii	Dorr & E.G.H.Oliv.				1008454-1	Adansonia , sér. 3, 21: 80 (1999)	1999			Madagascar	29 MDG	TEA
Erica brachyphylla	Erica	brachyphylla	(Benth.) E.G.H.Oliv.				974474-1	Kew Bull. 48: 769 (1993)	1993			Mauritius	29 MAU	TEA
Erica caffrorum var. caffrorum	Erica	caffrorum	Bolus	var.	caffrorum				0	Not Evalua				TEA
Erica caffrorum var. luxurians	Erica	caffrorum	Bolus	var.	luxurians	Bolus		Fl. Cap. 4(1): 252 (1905)	1905	DD		KwaZulu-Natal	27 NAT	TEA
Erica comorensis ssp. anjurensis	Erica	comorensis	(Engl.) Dorr & E.G.H.Oliv.	ssp.	anjurensis	(Alm & T.C.E.Fr.) Dorr & E.G.H.Oliv.	1008484-1	Adansonia , sér. 3, 21: 90 (1999)	1999			Comoros	29 COM	TEA
Erica comorensis ssp. comorensis	Erica	comorensis	(Engl.) Dorr & E.G.H.Oliv.	ssp.	comorensis				0					TEA
Erica cooperi var. cooperi	Erica	cooperi	Bolus	var.	cooperi				0	LC				TEA
Erica cooperi var. missionis	Erica	cooperi	Bolus	var.	missionis	(Bolus) Bolus		Fl. Cap. 4(1): 230 (1905)	1905			Cape Prov. to KwaZulu-Natal	27 CPP NAT	TEA
Erica cryptoclada	Erica	cryptoclada	(Baker) Dorr & E.G.H.Oliv.				1008455-1	Adansonia , sér. 3, 21: 80 (1999)	1999			Madagascar	29 MDG	TEA
Erica danguyana	Erica	danguyana	(H.Perrier) Dorr & E.G.H.Oliv.				1008456-1	Adansonia , sér. 3, 21: 81 (1999)	1999			Madagascar	29 MDG	TEA
Erica densata	Erica	densata	Dorr & E.G.H.Oliv.				1008457-1	Adansonia , sér. 3, 21: 81 (1999)	1999			Madagascar	29 MDG	TEA
Erica dissimulans	Erica	dissimulans	Hilliard & B.L.Burtt				906012-1	Notes Roy. Bot. Gard. Edinburgh 42: 245 (1985)	1985			S. Africa	27 CPP OFS NAT LES	TEA
Erica dominans	Erica	dominans	Killick				328594-1	Bothalia 9: 126 (1966)	1966			Lesotho to KwaZulu-Natal	27 OFS NAT LES	TEA
Erica dracomontana	Erica	dracomontana	E.G.H.Oliv.				940977-1	S. African J. Bot. 53: 456 (1987)	1987			S. Africa	27 CPP NAT LES	TEA
Erica drakensbergensis	Erica	drakensbergensis	Guthrie & Bolus				328597-1	Fl. Cap. 4(1): 166 (1905)	1905			S. Africa	27 CPP OFS NAT TVL SWZ	TEA
Erica ebracteata	Erica	ebracteata	Bolus				328609-1	Trans. Roy. Soc. South Africa 1: 160 (1909)	1909	LC		KwaZulu-Natal	27 NAT	TEA
Erica evansii	Erica	evansii	(N.E.Br.) E.G.H.Oliv.				944801-1	S. African J. Bot. 53: 456 (1987)	1987			E. Zimbabwe to KwaZulu-Natal	26 MOZ ZIM 27 OFS NAT	TEA
Erica filago	Erica	filago	(Alm & T.C.E.Fr.) Beentje				77073549-1	Fl. Trop. E. Africa , Ericac.: 24 (2006)	2006			Kenya to N. Malawi	25 KEN TAN UGA 26 MLW	TEA
Erica frigida	Erica	frigida	Bolus				328739-1	J. Bot. 32: 235 (1894)	1894	LC		S. Africa	27 CPP OFS NAT LES	TEA
Erica galioides	Erica	galioides	Lam.				328753-1	Tabl. Encycl. 2: 428 (1793)	1793			Réunion	29 REU	TEA
Erica glaphyra	Erica	glaphyra	Killick				328776-1	Bothalia 9: 128 (1966)	1966			KwaZulu-Natal	27 NAT LES	TEA
Erica goudotiana	Erica	goudotiana	(Klotzsch) Dorr & E.G.H.Oliv.				1008458-1	Adansonia , sér. 3, 21: 81 (1999)	1999			Madagascar	29 MDG	TEA
Erica hebeclada	Erica	hebeclada	Dorr & E.G.H.Oliv.				1008459-1	Adansonia , sér. 3, 21: 82 (1999)	1999			Madagascar	29 MDG	TEA
Erica hexandra	Erica	hexandra	(S.Moore) E.G.H.Oliv.				969347-1	Kew Bull. 47: 666 (1992)	1992	LC		S. Trop. Africa	26 MOZ ZAM ZIM	TEA
Erica hillburttii	Erica	hillburttii	(E.G.H.Oliv.) E.G.H.Oliv.				980930-1	Bothalia 24: 124 (1994)	1994	CR	B1ab(ii,iii,v)+2ab(ii,iii,v)	Cape Prov.	27 CPP	TEA
Erica holtii	Erica	holtii	Schweick.				328860-1	Bull. Misc. Inform. Kew 1933: 185 (1933)	1933	LC		Northern Prov.	27 TVL	TEA
Erica humbertii	Erica	humbertii	(H.Perrier) Dorr & E.G.H.Oliv.				1008460-1	Adansonia , sér. 3, 21: 82 (1999)	1999			Madagascar	29 MDG	TEA
Erica ibityensis	Erica	ibityensis	(H.Perrier) Dorr & E.G.H.Oliv.				1008461-1	Adansonia , sér. 3, 21: 82 (1999)	1999			Madagascar	29 MDG	TEA
Erica imerinensis	Erica	imerinensis	(H.Perrier) Dorr & E.G.H.Oliv.				1008462-1	Adansonia , sér. 3, 21: 82 (1999)	1999			Madagascar	29 MDG	TEA
Erica isaloensis	Erica	isaloensis	(H.Perrier) Dorr & E.G.H.Oliv.				1008463-1	Adansonia , sér. 3, 21: 83 (1999)	1999			Madagascar	29 MDG	TEA
Erica johnstoniana	Erica	johnstoniana	Britten				328930-1	Trans. Linn. Soc. London, Bot. 4: 23 (1894)	1894			S. Trop. Africa	26 MLW MOZ ZIM	TEA
Erica jumellei	Erica	jumellei	(H.Perrier) Dorr & E.G.H.Oliv.				1008464-1	Adansonia , sér. 3, 21: 83 (1999)	1999			Madagascar	29 MDG	TEA
Erica lanceolifera	Erica	lanceolifera	S.Moore				328965-1	J. Linn. Soc., Bot. 40: 126 (1911)	1911	VU	B1ab(iii)+2ab(iii)	E. Zimbabwe	26 ZIM	TEA
Erica lasiocarpa	Erica	lasiocarpa	Guthrie & Bolus				328977-1	Fl. Cap. 4(1): 284 (1905)	1905	DD		KwaZulu-Natal	27 NAT	TEA
Erica lecomtei ssp. lecomtei	Erica	lecomtei	(H.Perrier) Dorr & E.G.H.Oliv.	ssp.	lecomtei				0					TEA
Erica lecomtei ssp. ravinakely	Erica	lecomtei	(H.Perrier) Dorr & E.G.H.Oliv.	ssp.	ravinakely	Dorr	1008466-1	Adansonia , sér. 3, 21: 84 (1999)	1999			Madagascar (Isola Plateau)	29 MDG	TEA
Erica leucoclada	Erica	leucoclada	(Baker) Dorr & E.G.H.Oliv.				1008467-1	Adansonia , sér. 3, 21: 84 (1999)	1999			Madagascar	29 MDG	TEA
Erica lyallii	Erica	lyallii	Dorr & E.G.H.Oliv.				1008468-1	Adansonia , sér. 3, 21: 84 (1999)	1999			Madagascar	29 MDG	TEA
Erica macrocalyx	Erica	macrocalyx	(Baker) Dorr & E.G.H.Oliv.				1008469-1	Adansonia , sér. 3, 21: 85 (1999)	1999			Madagascar	29 MDG	TEA
Erica madagascariensis	Erica	madagascariensis	(H.Perrier) Dorr & E.G.H.Oliv.				1008470-1	Adansonia , sér. 3, 21: 86 (1999)	1999			Madagascar	29 MDG	TEA
Erica maesta var. longistyla	Erica	maesta	Bolus	var.	longistyla	Dulfer		Ann. Naturhist. Mus. Wien 68: 104 (1964)		DD				TEA
Erica maesta var. maesta	Erica	maesta	Bolus	var.	maesta					Not Evalua				TEA
Erica mafiensis	Erica	mafiensis	(Engl.) Dorr				979285-1	Novon 4: 220 (1994)	1994	VU	D2	Tanzania (Mafia I., Pemba)	25 TAN	TEA
Erica manifesta var. campanulata	Erica	manifesta	Compton	var.	campanulata	Dulfer		Ann. Naturhist. Mus. Wien 66: 32 (1963)	1963			Free State	27 OFS	TEA
Erica manifesta var. manifesta	Erica	manifesta	Compton	var.	manifesta				0					TEA
Erica mannii ssp. mannii	Erica	mannii	(Hook.f.) Beentje	ssp.	mannii				0					TEA
Erica mannii ssp. pallidiflora	Erica	mannii	(Hook.f.) Beentje	ssp.	pallidiflora	(Engl.) E.G.H.Oliv.	970248-1	Kew Bull. 47: 667 (1992)	1992			Tanzania to S. Trop. Africa		TEA
Erica mannii ssp. usambarensis	Erica	mannii	(Hook.f.) Beentje	ssp.	usambarensis	(Alm & T.C.E.Fr.) Beentje	966540-1	Utafiti 3: 13 (1990)	1990			S. Kenya to Mozambique		TEA
Erica marojejyensis	Erica	marojejyensis	Dorr				1008471-1	Adansonia , sér. 3, 21: 86 (1999)	1999			NC. Madagascar	29 MDG	TEA
Erica mauritiensis	Erica	mauritiensis	E.G.H.Oliv.				974427-1	Kew Bull. 48: 767 (1993)	1993			Mauritius	29 MAU	TEA
Erica microdonta	Erica	microdonta	(C.H.Wright) E.G.H.Oliv.				980931-1	Bothalia 24: 124 (1994)	1994			Malawi to SW. Tanzania and Mozambique	25 TAN 26 MLW MOZ	TEA
Erica milanjiana	Erica	milanjiana	Bolus				329115-1	Trans. S. African Philos. Soc. 16: 141 (1905)	1905			Malawi (Mt. Mulanje)	26 MLW	TEA
Erica minutifolia	Erica	minutifolia	(Baker) Dorr & E.G.H.Oliv.				1008472-1	Adansonia , sér. 3, 21: 87 (1999)	1999			Madagascar	29 MDG	TEA
Erica myriadenia	Erica	myriadenia	(Baker) Dorr & E.G.H.Oliv.				1008473-1	Adansonia , sér. 3, 21: 88 (1999)	1999			Madagascar	29 MDG	TEA
Erica natalensis	Erica	natalensis	Dulfer				329176-1	Ann. Naturhist. Mus. Wien 67: 85 (1964)	1964	CR PE		KwaZulu-Natal	27 NAT	TEA
Erica nyassana	Erica	nyassana	(Alm & T.C.E.Fr.) E.G.H.Oliv.				969348-1	Kew Bull. 47: 667 (1992)	1992	EN	B1ab(iii,iv,v)+2ab(iii,iv,v)	Malawi (Mt. Mulanje)	26 MLW	TEA
Erica oatesii var. latifolia	Erica	oatesii	Rolfe	var.	latifolia	Bolus		Fl. Cap. 4(1): 87 (1905)	1905	DD		KwaZulu-Natal	27 NAT	TEA
Erica oatesii var. oatesii	Erica	oatesii	Rolfe	var.	oatesii				0	LC				TEA
Erica parkeri	Erica	parkeri	(Baker) Dorr & E.G.H.Oliv.				1008474-1	Adansonia , sér. 3, 21: 88 (1999)	1999			C. Madagascar	29 MDG	TEA
Erica perhispida	Erica	perhispida	Dorr & E.G.H.Oliv.				1008475-1	Adansonia , sér. 3, 21: 88 (1999)	1999			Madagascar	29 MDG	TEA
Erica perrieri	Erica	perrieri	Dorr & E.G.H.Oliv.				1008476-1	Adansonia , sér. 3, 21: 88 (1999)	1999			Madagascar	29 MDG	TEA
Erica pleiotricha var. blaeriodes	Erica	pleiotricha	S.Moore	var.	blaeriodes	(Wild.) R.Ross	919510-1	Bol. Soc. Brot. , sér. 2.A, 53: 140 (1980)	1980					TEA
Erica pleiotricha var. pleiotricha	Erica	pleiotricha	S.Moore	var.	pleiotricha									TEA
Erica psittacina	Erica	psittacina	E.G.H.Oliv. & I.M.Oliv.				77061379-1	Bothalia 34: 13 (2004)	2004	EN	D	KwaZulu-Natal	27 NAT	TEA
Erica quadratiflora	Erica	quadratiflora	(H.Perrier) Dorr & E.G.H.Oliv.				1008477-1	Adansonia , sér. 3, 21: 89 (1999)	1999			Madagascar	29 MDG	TEA
Erica rakotozafyana	Erica	rakotozafyana	Dorr & E.G.H.Oliv.				1008478-1	Adansonia , sér. 3, 21: 89 (1999)	1999			Madagascar	29 MDG	TEA
Erica reenensis	Erica	reenensis	Zahlbr.				329490-1	Ann. K. K. Naturhist. Hofmus. 20: 37 (1905)	1905			S. Africa	27 OFS NAT LES	TEA
Erica reunionensis	Erica	reunionensis	E.G.H.Oliv.				974429-1	Kew Bull. 48: 768 (1993)	1993			Réunion	29 REU	TEA
Erica revoluta	Erica	revoluta	(Bolus) L.E.Davidson				914999-1	S. African J. Bot. 51: 71 (1985)	1985			Northern Prov.	27 TVL	TEA
Erica rivularis	Erica	rivularis	L.E.Davidson				937995-1	S. African J. Bot. 55: 473 (1989)	1989	EN	B1ab(iii)	Northern Prov.	27 CPP	TEA
Erica rossii	Erica	rossii	Dorr				979284-1	Novon 4: 20 (1994)	1994			E. Trop. Africa		TEA
Erica silvatica	Erica	silvatica	(Welw. ex Engl.) Beentje				77073548-1	Fl. Trop. E. Africa , Ericac.: 19 (2006)	2006			Trop. African Mts.	22 GUI IVO 23 BUR CMN GGI RWA ZAI 24 ETH SUD 25 KEN TAN 26 ANG MLW MOZ ZAM ZIM	TEA
Erica simii	Erica	simii	(S.Moore) E.G.H.Oliv.				944804-1	S. African J. Bot. 53: 457 (1987)	1987	LC		E. Zimbabwe to Northern Prov.	26 MOZ ZIM 27 TVL	TEA
Erica spinifera	Erica	spinifera	(H.Perrier) Dorr & E.G.H.Oliv.				1008479-1	Adansonia , sér. 3, 21: 89 (1999)	1999			Madagascar	29 MDG	TEA
Erica straussiana	Erica	straussiana	Gilg				329678-1	Notizbl. Königl. Bot. Gart. Berlin 5: 289 (1913)	1913			Lesotho to KwaZulu-Natal	27 NAT LES	TEA
Erica subverticillaris	Erica	subverticillaris	Diels ex L.Guthrie & Bolus				329700-1	Fl. Cap. 4(1): 224 (1905)	1905	VU	D2	Northern Prov.	27 TVL	TEA
Erica swaziensis	Erica	swaziensis	E.G.H.Oliv.				960402-1	Bothalia 21: 139 (1991)	1991			Eswatini	27 SWZ	TEA
Erica sylvainiana	Erica	sylvainiana	Dorr & E.G.H.Oliv.				1008480-1	Adansonia , sér. 3, 21: 89 (1999)	1999			Madagascar	29 MDG	TEA
Erica thodei	Erica	thodei	Guthrie & Bolus				329744-1	Fl. Cap. 4(1): 284 (1905)	1905			S. Africa	27 CPP OFS NAT LES	TEA
Erica thomensis	Erica	thomensis	(Henriq.) Dorr & E.G.H.Oliv.				1008168-1	Kew Bull. 54: 235 (1999)	1999	CR	B1ab(i,ii,iii,iv,v)+2ab(i,ii,iii,iv,v)	São Tomé	23 GGI	TEA
Erica trichoclada	Erica	trichoclada	Guthrie & Bolus				329773-1	Fl. Cap. 4(1): 147 (1905)	1905	DD		KwaZulu-Natal	27 NAT	TEA
Erica tysonii var. krookii	Erica	tysonii	Bolus	var.	krookii	Zahlbr.		Ann. K. K. Naturhist. Hofmus. 20: 39 (1905)	1905	DD		Cape Prov.	27 CPP	TEA
Erica tysonii var. tysonii	Erica	tysonii	Bolus	var.	tysonii				0	LC				TEA
Erica viguieri	Erica	viguieri	(H.Perrier) Dorr & E.G.H.Oliv.				1008481-1	Adansonia , sér. 3, 21: 90 (1999)	1999			Madagascar	29 MDG	TEA
Erica wangfatiana	Erica	wangfatiana	Dorr & E.G.H.Oliv.				1008482-1	Adansonia , sér. 3, 21: 90 (1999)	1999			Madagascar	29 MDG	TEA
Erica whyteana	Erica	whyteana	Britten				329913-1	Trans. Linn. Soc. London, Bot. 4: 24 (1894)	1894			Kenya to S. Trop. Africa	25 KEN TAN 26 MLW MOZ ZIM	TEA
Erica wildii	Erica	wildii	Brenan				329914-1	Kirkia 4: 146 (1964)	1964	LC		E. Zimbabwe to W. Mozambique	26 MOZ ZIM	TEA
Erica woodii ssp. platyura	Erica	woodii	Bolus	ssp.	platyura	Hilliard & B.L.Burtt	948923-1	Notes Roy. Bot. Gard. Edinburgh 43: 199 (1986)	1986			KwaZulu-Natal	27 NAT	TEA
Erica woodii ssp. woodii	Erica	woodii	Bolus	ssp.	woodii				0					TEA
Erica woodii var. robusta	Erica	woodii	Bolus	var.	robusta	Dulfer		Ann. Naturhist. Mus. Wien 66: 33 (1963)	1963	DD				TEA
Erica wyliei	Erica	wyliei	Bolus				329922-1	Trans. Roy. Soc. South Africa 1: 162 (1909)	1909	LC		KwaZulu-Natal	27 NAT	TEA
Erica trimera ssp. abyssinica	Erica	trimera	(Engl.) Beentje	ssp.	abyssinica	(Pic.Serm. & Heiniger) Dorr	60442680-2	Novon 16: 57 (2006)	2006			Ethiopia	24 ETH	TRIM
Erica trimera ssp. elgonensis	Erica	trimera	(Engl.) Beentje	ssp.	elgonensis	(Mildbr.) Beentje	966539-1	Utafiti 3: 13 (1990)	1990			E. Trop. Africa (Mt. Elgon)	25 KEN UGA	TRIM
Erica trimera ssp. keniensis	Erica	trimera	(Engl.) Beentje	ssp.	keniensis	(S.Moore) Beentje	966538-1	Utafiti 3: 13 (1990)	1990			Kenya (Mt. Kenya)	25 KEN	TRIM
Erica trimera ssp. kilimanjarica	Erica	trimera	(Engl.) Beentje	ssp.	kilimanjarica	(Hedberg) Beentje	77073547-1	Fl. Trop. E. Africa , Ericac.: 15 (2006)	2006			Tanzania (Mt. Meru, Mt. Kilimanjaro)	25 TAN	TRIM
Erica trimera ssp. meruensis	Erica	trimera	(Engl.) Beentje	ssp.	meruensis	(R.Ross) Beentje	60442682-2	Novon 16: 57 (2006)	2006			Tanzania (Mt. Meru, Mt. Loolmalassin)	25 TAN	TRIM
Erica trimera ssp. trimera	Erica	trimera	(Engl.) Beentje	ssp.	trimera				0					TRIM
