# Supplementary material for: ﻿Spatial decoupling of taxon richness, phylogenetic diversity and threat status in the megagenus Erica (Ericaceae)
Source: PhytoKeys. 2024 Jul 10;244:127–50. doi: 10.3897/phytokeys.244.124565 (PMC11255470; doi:10.3897/phytokeys.244.124565)
Supplement: Supplementary material 2 — Accessions table [file phytokeys-244-127_article-124565__-s002.xlsx]

## Sheet: EDGE data
BRAHMS	COLLECTOR	PREFIX	NUMBER	SUFFIX	ADDCOLL	DUPS	BARCODE BG	DAY	MONTH	YEAR	MONTHNAME	ORDER	FAMILY	CF	SPECIES_A	WFO	GBIF	FULLNAME	DETSTATUS	DETBY	DETDAY	DETMONTH	DETYEAR	DETNOTES	PLANTDESC	CONTINENT	REGION	COUNTRY	ALTCOUNTRY	MAJORAREA	MINORAREA	GAZETTEER	LOCNOTES	HABITATTXT	CULTIVATED	PHENOCULT	LAT	NS	LONG	EW	LLUNIT	LLRES	LLORIG	QDS	LATLONG	LATDEC	LONGDEC	DEGSQ	ALT
854	Gehrke, B.		643			BG,NBG	2088574	0	0	0		Ericales	Ericaceae		Calluna vulgaris (L.) Hull	wfo-0000580837	0	Calluna vulgaris (L.) Hull		Oliver, E.G.H.	0	9	2009			Europe	Middle Europe	Switzerland		Luzern					No	No	46.5925	N	8.12514	E					46°59'25' N, 8°12'51' E	46.9901	8.21427	NE468	0
1848	Fagúndez, J.		3223			SANT		0	0	0		Ericales	Ericaceae		Calluna vulgaris (L.) Hull	wfo-0000580837	0	Calluna vulgaris (L.) Hull		Fagúndez, J.	0	0	0			Europe	Southwestern Europe	Spain		Pontevedra	Cerdedo				No	No	42.4	N	8.3	W	DD				42°24' N, 8°18' W Alt: 900m	42.4	-8.3	NW428	900
1941	Pulgar, I.		s.n.			SANT		0	0	2008		Ericales	Ericaceae		Corema album (L.) D.Don ex Steud.	wfo-0001034246	0	Corema album (L.) D.Don ex Steud.			0	0	0			Europe	Southwestern Europe	Spain		A Coruña					No	No	0		0							0	0		0
1070	Sahuquillo Balbuena, E.	A	62935		Pimentel Pereira, M.	SANT		0	0	0		Ericales	Ericaceae		Daboecia cantabrica (Huds.) K.Koch	wfo-0000636619	0	Daboecia cantabrica (Huds.) K.Koch [2]			0	0	0			Europe	Southwestern Europe	Spain		A Coruña	Valdoviño		Valdoviño, A Coruña		No	No	43.36	N	8.08	W	DMS		GAZ		43°36' N, 8°08' W	43.6	-8.13333	NW438	0
1849	Fagúndez, J.		3224			SANT		0	0	0		Ericales	Ericaceae		Daboecia cantabrica (Huds.) K.Koch	wfo-0000636619	0	Daboecia cantabrica (Huds.) K.Koch [2]		Fagúndez, J.	0	0	0			Europe	Southwestern Europe	Spain		Pontevedra	Cerdedo				No	No	42.4	N	8.3	W	DD				42°24' N, 8°18' W Alt: 900m	42.4	-8.3	NW428	900
825	Popp, M.	2009	38			NBG		0	0	0		Ericales	Ericaceae		Empetrum nigrum L.	wfo-0000667231	0	Empetrum nigrum L.		Popp, M.	0	0	2009			Europe	Northern Europe	Norway		Hordaland	Øygarden		Vest Agder, Lyngdal. Kjempe		No	No	58.08	N	6.57	E					58°08' N, 6°57' E	58.1333	6.95	NE586	0
1334	Oliver, E.G.H.		12636		Pirie, M.D.; Bytebier, B. & Wester, P.	MO,TAN,U		21	4	2010	April	Ericales	Ericaceae	?	Erica sp.	wfo-4000013772	#N/A	Erica ? goudotiana 'yellow-green'		Oliver, E.G.H.	0	9	2010		Local groups of single stemmed shrubs to 1 m tall, yellowish green	Africa	Western Indian Ocean	Madagascar					Andringitra National Park, SW of Antanifotsy, Diavolana trail	Cool moist SW facing slope, grassy and rocky	No	No	22.0723	S	46.5213	E	DMS		GPS		22°07'23' S, 46°52'13' E Alt: 2035m	-22.123	46.8703	SE2246	2035
1337	Oliver, E.G.H.		12639		Pirie, M.D.; Bytebier, B. & Wester, P.	MO,TAN,U		21	4	2010	April	Ericales	Ericaceae	?	Erica sp.	wfo-4000013772	#N/A	Erica ? sp. 'muscosa-like'		Oliver, E.G.H.	0	9	2010		One low compact single stemmed shrublet 250 mm tall	Africa	Western Indian Ocean	Madagascar					Andringitra National Park, WSW of Antanifotsy, Diavolana trail	Damp ground over sheet rock with restiad clumps, S facing slope	No	No	22.0722	S	46.5209	E	DMS		GPS		22°07'22' S, 46°52'09' E Alt: 2025m	-22.1229	46.8693	SE2246	2025
1389	Oliver, E.G.H.		12691		Pirie, M.D.; Bergh, N. & Rakotonandrasana, S.	MO,TAN,U		4	5	2010	May	Ericales	Ericaceae	?	Erica sp.	wfo-4000013772	#N/A	Erica ? sp. nov. 'Mitrastylus 2'		Oliver, E.G.H.	0	9	2010		Occasional groups of low compact to spreading shrublets to 300 mm	Africa	Western Indian Ocean	Madagascar					Ankaratra Mts., NW of Ambatolampy, Manjakatompo Forestry Station, trail to Tsiafajavona, SE of peak	Degraded open grassy slopes with Pinus	No	No	19.2206	S	47.1609	E	DMS		GPS		19°22'06' S, 47°16'09' E Alt: 2037m	-19.3683	47.2692	SE1947	2037
1339	Oliver, E.G.H.		12641		Pirie, M.D.; Bytebier, B. & Wester, P.	MO,TAN,U		21	4	2010	April	Ericales	Ericaceae	?	Erica sp.	wfo-4000013772	#N/A	Erica ? sp. 'shiny, sticky leaves		Oliver, E.G.H.	0	9	2010		Single large, much branched shrub 2 m tall, greyish appearance	Africa	Western Indian Ocean	Madagascar					Andringitra National Park, WSW of Antanifotsy, Diavolana trail, at plateau, neck descending to Sahanambo valley	Streamside with short grasses, edge of large sheet rock	No	No	22.0736	S	46.5157	E	DMS		GPS		22°07'36' S, 46°51'57' E Alt: 1994m	-22.1266	46.8657	SE2246	1994
1330	Oliver, E.G.H.		12632		Pirie, M.D.; Bytebier, B. & Wester, P.	MO,TAN,U		21	4	2010	April	Ericales	Ericaceae	?	Erica sp.	wfo-4000013772	#N/A	Erica ? sp. 'special grey'		Oliver, E.G.H.	0	9	2010		Single woody, single-stemmed shrub, 1.75 m tall, greyish appearance, leaves perpendicular to stem	Africa	Western Indian Ocean	Madagascar					Andringitra National Park, SW of Antanifotsy, Diavolana trail	Rocky E to NE slopes	No	No	22.0732	S	46.5258	E	DMS		GPS		22°07'32' S, 46°52'58' E Alt: 1891m	-22.1257	46.8827	SE2246	1891
1464	Laridon		8		Muasya, M.	NBG		0	0	2010		Ericales	Ericaceae	cf.	Erica sp.	wfo-4000013772	#N/A	Erica cf. densata 'juniperina'		Oliver, E.G.H.	0	9	2010			Africa	Western Indian Ocean	Madagascar							No	No	0		0							0	0		0
1357	Oliver, E.G.H.		12659		Pirie, M.D. & Bytebier, B.	MO,TAN,U		23	4	2010	April	Ericales	Ericaceae	cf.	Erica sp.	wfo-4000013772	#N/A	Erica cf. goudotiana		Oliver, E.G.H.	0	9	2010		Multistemmed tree c. 2.5 m tall, stems c. 7 cm diam.	Africa	Western Indian Ocean	Madagascar					Andringitra National Park, Diavolana trail, plateau W of Rianbahy	Rocky grassy area	No	No	22.0913	S	46.5331	E	DMS		GPS		22°09'14' S, 46°53'31' E Alt: 2044m	-22.1537	46.8919	SE2246	2044
2168	Grieve, K.		1005			NBG		0	0	0		Ericales	Ericaceae		Erica abbottii E.G.H.Oliv.	wfo-0000671280	5683220	Erica abbottii E.G.H.Oliv.			0	0	0			Africa	Southern Africa	South Africa		Kwazulu Natal					No	No	0		0							0	0		0
1187	Pirie, M.D.		1013		Gehrke, B.	BG	2088390	15	11	2009	November	Ericales	Ericaceae		Erica abietina subsp. abietina	wfo-0001440919	7328157	Erica abietina L. ssp. abietina		Oliver, E.G.H.	0	11	2009		Shrub c. 1 m tall, tubular flowers pink	Africa	Southern Africa	South Africa		Western Cape			Cape Peninsula, Table Mt. National Park, Devil's Peak. Lower slopes on saddle path	Fynbos	No	No	33.5728	S	18.2547	E	DMS		GPS		33°57'28' S, 18°25'47' E Alt: 682m	-33.9578	18.4299	SE3318	682
1898	Hitchcock, A.		156	/94		NBG		0	0	0		Ericales	Ericaceae		Erica abietina subsp. abietina	wfo-0001440919	7328157	Erica abietina L. ssp. abietina			0	0	0			Africa	Southern Africa	South Africa		Western Cape					Yes	No	0		0							0	0		0
1202	Pirie, M.D.		1029		Gehrke, B.	BG	2088493	20	12	2009	December	Ericales	Ericaceae		Erica abietina subsp. atrorosea E.G.H.Oliv. & I.M.Oliv.	wfo-0000671285	5683212	Erica abietina L. ssp. atrorosea E.G.H.Oliv. & I.M.Oliv.		Oliver, E.G.H.	1	9	2010		Shrub c. 1 m tall and wide, mostly in early bud, few branches with pink tubular flowers	Africa	Southern Africa	South Africa		Western Cape			Cape of Good Hope Nature Reserve, trail to Swartkop from Simon's Town	Fynbos	No	No	34.1228	S	18.2645	E	DMS		GPS		34°12'29' S, 18°26'45' E Alt: 326m	-34.2079	18.4459	SE3418	326
1673	Merry, C.		6			NBG		0	0	2011		Ericales	Ericaceae		Erica abietina subsp. constantiana E.G.H.Oliv. & I.M.Oliv.	wfo-0000671287	5683207	Erica abietina L. ssp. constantiana E.G.H.Oliv. & I.M.Oliv.		Oliver, E.G.H.	0	0	2011			Africa	Southern Africa	South Africa		Western Cape			Cape Peninsula; Chapman's Peak_x000D_ traverse path between Blackburn's Ravine and Chapman's Peak_x000D_ West-facing slope with typical fynbos_x000D_ At this point only one plant, more elsewhere but not flowering_x000D_ Flowers purple pink		No	No	34.0338	S	18.2237	E	DMS				34°03'38' S, 18°22'37' E	-34.0606	18.3769	SE3418	0
1189	Pirie, M.D.		1015		Gehrke, B.	BG	2088392	15	11	2009	November	Ericales	Ericaceae		Erica abietina subsp. diabolis E.G.H.Oliv. & I.M.Oliv.	wfo-0001359523	5683205	Erica abietina L. ssp. diabolis E.G.H.Oliv. & I.M.Oliv.		Oliver, E.G.H.	0	11	2009		Single stemmed shrub 40-50 cm tall with spreading branches. Flowers finished	Africa	Southern Africa	South Africa		Western Cape			Cape Peninsula, Table Mt. National Park, Devil's Peak. near summit	Fynbos	No	No	33.5715	S	18.262	E	DMS		GPS	3318CD	33°57'15' S, 18°26'20' E Alt: 983m	-33.9542	18.4389	SE3318	983
1705	Merry, C.		11			NBG		0	0	2011		Ericales	Ericaceae		Erica abietina subsp. diabolis E.G.H.Oliv. & I.M.Oliv.	wfo-0001359523	5683205	Erica abietina L. ssp. diabolis E.G.H.Oliv. & I.M.Oliv.		Oliver, E.G.H.	0	0	2011			Africa	Southern Africa	South Africa		Western Cape					No	No	0		0							0	0		0
925	Oliver, E.G.H.		11382			NBG		0	0	0		Ericales	Ericaceae		Erica accommodata Klotzsch ex Benth.	wfo-0000671294	5683189	Erica accommodata Klotzsch ex Benth.			0	0	0			Africa	Southern Africa	South Africa		Western Cape		3319DC	Jonaskop		No	No	0		0							0	0		0
306	Pirie, M.D.		506		Gehrke, B. & Hämmerli, S.	NBG		11	10	2008	October	Ericales	Ericaceae		Erica acuta Andrews	wfo-0000671300	5683177	Erica acuta Andrews		Oliver, E.G.H.	0	0	2009			Africa	Southern Africa	South Africa		Western Cape			Mont Rochelle Reserve, near Franschhoek	Fynbos	No	No	33.5351	S	19.0928	E					33°53'51' S, 19°09'28' E Alt: 860m	-33.8975	19.1578	SE3319	860
2138	Pirie, M.D.		1290		Oliver, E.G.H. & Vlok, J.H.J.	NBG		8	10	2013	October	Ericales	Ericaceae		Erica adelopetala E.C.Nelson & E.G.H.Oliv.	wfo-1000053498	0	Erica adelopetala E.C.Nelson & E.G.H.Oliv.		Oliver, E.G.H.	0	0	2013		Shrubs growing against rock face; flowers bright red	Africa	Southern Africa	South Africa		Western Cape			Platberg trail, Klein Swartberg	Rock crevices, fynbos	No	No	33.191	S	22.0207	E	DMS		GPS		33°19'10' S, 22°02'07' E Alt: 1400m	-33.3193	22.0353	SE3322	1400
301	Pirie, M.D.		501		Gehrke, B. & Hämmerli, S.	NBG		11	10	2008	October	Ericales	Ericaceae		Erica adnata L.Bolus	wfo-0000671310	5683144	Erica adnata L.Bolus		Oliver, E.G.H.	0	0	2009			Africa	Southern Africa	South Africa		Western Cape			Mont Rochelle Reserve, near Franschhoek	Fynbos	No	No	33.5239	S	19.1118	E					33°52'39' S, 19°11'18' E Alt: 1420m	-33.8775	19.1883	SE3319	1420
1609	Oliver, E.G.H.		12746			NBG		0	0	2011		Ericales	Ericaceae		Erica triceps Link	wfo-0000673442	0	Erica adunca Benth.		Oliver, E.G.H.	0	0	2011			Africa	Southern Africa	South Africa		Western Cape		3320DC	Barrydale District, Langeberg		No	No	0		0					3320DC		0	0		0
1664	Pirie, M.D.		1254		Oliver, E.G.H.	NBG		24	11	2011	November	Ericales	Ericaceae		Erica triceps Link	wfo-0000673442	0	Erica adunca Benth.		Oliver, E.G.H.	0	11	2011			Africa	Southern Africa	South Africa		Western Cape			Garcia's Pass opposite Tolhuis	Fynbos	No	No	33.5725	S	21.134	E	DM		GPS		33°57'15' S, 21°13'24' E Alt: 514m	-33.9543	21.2234	SE3321	514
268	Oliver, E.G.H.		7679			NBG		0	0	0		Ericales	Ericaceae		Erica agglutinans E.G.H.Oliv.	wfo-0000671318	5683126	Erica agglutinans E.G.H.Oliv.		Oliver, E.G.H.	0	0	2009			Africa	Southern Africa	South Africa		Western Cape			Elim, Geelrug		No	No	34.4159	S	19.5103	E					34°41'59' S, 19°51'03' E Alt: 105m	-34.6997	19.8508	SE3419	105
385	Pirie, M.D.		585		Gehrke, B.	BG,NBG	2088267	16	11	2008	November	Ericales	Ericaceae		Erica albens L.	wfo-0000671326	7838385	Erica albens L.		Oliver, E.G.H.	0	0	2009		Shrub to c. 1 m tall, flowers white	Africa	Southern Africa	South Africa		Western Cape			Marloth Nature Reserve, central Plaat	Fynbos	No	No	33.592	S	20.2648	E					33°59'20' S, 20°26'48' E	-33.9889	20.4467	SE3320	0
1914	Hitchcock, A.		790	/07		NBG		0	0	0		Ericales	Ericaceae		Erica albens L.	wfo-0000671326	7838385	Erica albens L.			0	0	0			Africa	Southern Africa	South Africa		Western Cape					Yes	No	0		0							0	0		0
712	Pirie, M.D.		927		McMaster, C. & Oliver, E.G.H.	BG,NBG	2088470	7	5	2009	May	Ericales	Ericaceae		Erica albertyniae E.G.H.Oliv.	wfo-0000671328	5683107	Erica albertyniae E.G.H.Oliv.		Oliver, E.G.H.	0	0	2009		Shrub 10 cm tall, flowers pink	Africa	Southern Africa	South Africa		Western Cape			Bredasdorp; Eliaskraal	Fynbos with invasive alien plants	No	No	34.3645	S	20.001	E					34°36'45' S, 20°00'10' E Alt: 53m	-34.6125	20.0028	SE3420	53
685	Pirie, M.D.		898		Gehrke, B.	BG,NBG	2088083	2	5	2009	May	Ericales	Ericaceae		Erica albescens Klotzsch ex Benth.	wfo-0000671329	5683105	Erica albescens Klotzsch ex Benth.		Oliver, E.G.H.	0	0	2009		Shrub c. 40 cm tall, flowers finished	Africa	Southern Africa	South Africa		Western Cape			Langeberg Mts, Boosmansbos Wilderness Area, Grootberg peak	Fynbos	No	No	33.5507	S	20.5207	E					33°55'07' S, 20°52'07' E Alt: 1619m	-33.9186	20.8686	SE3320	1619
208	Oliver, E.G.H.		12449			NBG		11	3	2008	March	Ericales	Ericaceae		Erica alexandri subsp. alexandri	wfo-1200001249	7328104	Erica alexandri Guthrie & Bolus ssp. alexandri		Oliver, E.G.H.	0	0	2009			Africa	Southern Africa	South Africa		Western Cape		3319DD	Pearl Valley, Wemmershoek area		No	No	33.875	S	19.875	E	DD	GAZ			33°52'30' S, 19°52'30' E	-33.875	19.875	SE3319	0
1167	Roets, F.	(Pirie	1390	b)		BG	2088325	10	1	2010	January	Ericales	Ericaceae		Erica alfredii Guthrie & Bolus	wfo-0000671336	5683091	Erica alfredii Guthrie & Bolus			0	0	0			Africa	Southern Africa	South Africa		Western Cape					No	No	0		0							0	0		0
445	Pirie, M.D.		645		Gehrke, B.	BG	2088288	16	12	2008	December	Ericales	Ericaceae		Erica algida Bolus	wfo-0000671337	5683088	Erica algida Bolus		Oliver, E.G.H.	0	0	2009			Africa	Southern Africa	South Africa		KwaZulu-Natal			Garden Castle, trail to Mashai Pass, between Pillar Cave and Mashai Pass, east side of stream facing SW		No	No	29.441	S	29.11	E					29°44'10' S, 29°11'00' E Alt: 2000m	-29.7361	29.1833	SE2929	2000
430	Pirie, M.D.		630			NBG		13	12	2008	December	Ericales	Ericaceae		Erica alopecurus Harv.	wfo-0000671343	5683076	Erica alopecurus Harv.		Oliver, E.G.H.	0	0	2009			Africa	Southern Africa	South Africa		Free State			Golden Gate National Park		No	No	28.3028	S	28.3738	E					28°30'28' S, 28°37'38' E	-28.5078	28.6272	SE2828	0
200	Oliver, E.G.H.		12272			NBG		28	9	2005	September	Ericales	Ericaceae		Erica amidae E.G.H.Oliv.	wfo-0000507221	5683051	Erica amidae E.G.H.Oliv.		Oliver, E.G.H.	0	0	2009			Africa	Southern Africa	South Africa		Western Cape		3418BB	Gordon's Bay, Steenbras Filtration Plant		No	No	34.125	S	18.875	E	DD	GAZ			34°07'30' S, 18°52'30' E	-34.125	18.875	SE3418	0
2119	Pirie, M.D.		1277		Oliver, E.G.H. & Villiers, T. de	NBG		5	10	2013	October	Ericales	Ericaceae		Erica ampullacea Curtis	wfo-0000671358	5683040	Erica ampullacea Curtis		Oliver, E.G.H.	0	0	2013		Shrub c. 20 cm tall, flowers pink	Africa	Southern Africa	South Africa		Western Cape			Paardeberg, above Boskloof	Fynbos	No	No	34.2359	S	19.4048	E	DMS		GPS		34°23'59' S, 19°40'48' E Alt: 329m	-34.3998	19.6801	SE3419	329
1176	Ojeda, F.	(Oliver	12621	)		NBG		0	0	0		Ericales	Ericaceae		Erica andevalensis Cabezudo & J.Rivera	wfo-0000671363	7328079	Erica andevalensis B.Cabezudo & J.Rivera			0	0	0			Europe	Southwestern Europe	Spain		Huelva			Nerva		No	No	0		0							0	0		0
1619	Oliver, E.G.H.		12757			NBG		0	0	2011		Ericales	Ericaceae		Erica aneimena Dulfer	wfo-0000671370	5683017	Erica aneimena Dulfer		Oliver, E.G.H.	0	0	2011			Africa	Southern Africa	South Africa		Western Cape			George: Montagu Pass		No	No	33.5508	S	22.2455	E					33°55'08' S, 22°24'55' E	-33.9189	22.4153	SE3322	0
397	Pirie, M.D.		597		Gehrke, B. & Hämmerli, S.	NBG		22	11	2008	November	Ericales	Ericaceae		Erica anguliger (N.E.Br.) E.G.H.Oliv.	wfo-0000671372	5683012	Erica anguliger (N.E.Br.) E.G.H.Oliv.		Oliver, E.G.H.	0	0	2009		Mat forming, flowers finished	Africa	Southern Africa	South Africa		Western Cape			Houw hoek	Fynbos	No	No	34.113	S	19.0925	E					34°11'30' S, 19°09'25' E Alt: 350 - 600m	-34.1917	19.1569	SE3419	350
927	SANBI		s.n.			NBG		0	0	0		Ericales	Ericaceae		Erica angulosa E.G.H.Oliv.	wfo-0000671374	5683008	Erica angulosa E.G.H.Oliv.			0	0	0			Africa	Southern Africa	South Africa							No	No	0		0							0	0		0
1668	Merry, C.		8			NBG		0	0	2011		Ericales	Ericaceae		Erica annectens Guthrie & Bolus	wfo-0000671378	5683000	Erica annectens Guthrie & Bolus		Oliver, E.G.H.	0	0	2011			Africa	Southern Africa	South Africa		Western Cape			Cape Peninsula; Kalk Bay_x000D_ Cave Peak, near Lower Aladdin Cave_x000D_ Damp south-facing rock ledge_x000D_ Many plants on the rocks_x000D_ Flowers pale orange		No	No	34.0714	S	18.2626	E	DMS				34°07'14' S, 18°26'26' E	-34.1205	18.4406	SE3418	0
2037	SANBI		479	/90		NBG		0	0	0		Ericales	Ericaceae		Erica annectens Guthrie & Bolus	wfo-0000671378	5683000	Erica annectens Guthrie & Bolus			0	0	0			Africa	Southern Africa	South Africa		Western Cape					Yes	No	0		0							0	0		0
211	Oliver, E.G.H.		12453			NBG		10	10	2008	October	Ericales	Ericaceae		Erica arachnocalyx E.G.H.Oliv.	wfo-0000671388	5682977	Erica arachnocalyx E.G.H.Oliv.		Oliver, E.G.H.	0	0	2009			Africa	Southern Africa	South Africa		Western Cape		3219CC	Cold Bokkeveld, Waboomsrivier		No	No	32.875	S	19.125	E	DD	GAZ			32°52'30' S, 19°07'30' E	-32.875	19.125	SE3219	0
1180	Ojeda, F.	(Oliver	12619	)		NBG		0	0	0		Ericales	Ericaceae		Erica arborea L.	wfo-0000671391	5333410	Erica arborea L.			0	0	0			Europe	Southwestern Europe	Spain		Cádiz			Sierra del Aljibe		No	No	0		0							0	0		0
1313	Miehe, G.		s.n.			NBG		0	0	0		Ericales	Ericaceae		Erica arborea L.	wfo-0000671391	5333410	Erica arborea L.			0	0	0			Africa	Northeast Tropical Africa	Ethiopia					Bale Mts.		No	No	6.5226	N	39.4916	E					6°52'26' N, 39°49'16' E	6.87389	39.8211	NE639	0
1850	Fagúndez, J.		3225			SANT		0	0	0		Ericales	Ericaceae		Erica arborea L.	wfo-0000671391	5333410	Erica arborea L.		Fagúndez, J.	0	0	0			Europe	Southwestern Europe	Spain		Ciudad Real	Cabañeros				No	No	39	N	4	W	DMS				39°00' N, 4°00' W Alt: 640m	39	-4	NW394	640
1855	Fagúndez, J.		3230			SANT		0	0	0		Ericales	Ericaceae		Erica arborea L.	wfo-0000671391	5333410	Erica arborea L.		Fagúndez, J.	0	0	0			Europe	Southwestern Europe	Spain		Ciudad Real	Cabañeros				No	No	39	N	4	W	DMS				39°00' N, 4°00' W Alt: 730m	39	-4	NW394	730
1645	Martos, F.		747			NBG		16	9	2011	September	Ericales	Ericaceae		Erica arborescens (Willd.) E.G.H.Oliv.	wfo-0000671397	5682959	Erica arborescens (Willd.) E.G.H.Oliv.			0	0	0			Europe	Southwestern Europe	France		Reunion Island					No	No	0		0						Alt: 1456m	0	0		1456
323	Pirie, M.D.		523		Bergh, N. & Gehrke, B.	NBG		3	11	2008	November	Ericales	Ericaceae		Erica arcuata Compton	wfo-0000671403	5682945	Erica arcuata Compton		Oliver, E.G.H.	0	0	2009			Africa	Southern Africa	South Africa		Western Cape			Elandsfontein, Witberg	Fynbos, on north facing hillside	No	No	33.181	S	20.2756	E					33°18'10' S, 20°27'56' E Alt: 1111m	-33.3028	20.4656	SE3320	1111
1444	Pirie, M.D.		1076		Gehrke, B.	BG,NBG	2088527	9	4	2010	April	Ericales	Ericaceae		Erica ardens Andrews	wfo-0000671404	5682942	Erica ardens Andrews		Oliver, E.G.H.	0	9	2010			Africa	Southern Africa	South Africa		Western Cape			Marloth Nature Reserve, trail to Tien Uur Kop	Fynbos	No	No	0		0							0	0		0
253	Oliver, E.G.H.		12502			NBG		0	0	2009		Ericales	Ericaceae		Erica areolata (N.E.Br.) E.G.H.Oliv.	wfo-0000671407	5682937	Erica areolata (N.E.Br.) E.G.H.Oliv.		Oliver, E.G.H.	0	0	2009			Africa	Southern Africa	South Africa		Western Cape			Ceres Dist.; Cold Bokkeveld		No	No	32.5643	S	19.1158	E					32°56'43' S, 19°11'58' E Alt: 770m	-32.9453	19.1994	SE3219	770
228	Oliver, E.G.H.		12475			NBG		13	11	2008	November	Ericales	Ericaceae		Erica argentea Klotzsch ex Benth.	wfo-0000671408	5682934	Erica argentea Klotzsch ex Benth.		Oliver, E.G.H.	0	0	2009			Africa	Southern Africa	South Africa		Western Cape		3219AC	Cedarberg, Sneeuberg Hut area		No	No	32.375	S	19.125	E	DD	GAZ			32°22'30' S, 19°07'30' E	-32.375	19.125	SE3219	0
2091	Oliver, E.G.H.		12830			NBG		0	9	2013	September	Ericales	Ericaceae		Erica aristata Andrews	wfo-0000671412	5682925	Erica aristata Andrews		Oliver, E.G.H.	0	0	2013			Africa	Southern Africa	South Africa		Western Cape			Fernkloof NR, jeep track (ex Hermanus Wildflower Show)		No	No	0		0							0	0		0
351	Pirie, M.D.		551		Gehrke, B.	NBG		8	11	2008	November	Ericales	Ericaceae		Erica artemisioides (Klotzsch) E.G.H.Oliv.	wfo-0000671421	5682910	Erica artemisioides (Klotzsch) E.G.H.Oliv.		Oliver, E.G.H.	0	0	2009			Africa	Southern Africa	South Africa		Western Cape			Jonkershoek, panorama circuit, between Witbrug 'hairpin' and Bergrivier Nek	Fynbos	No	No	33.5958	S	18.5924	E					33°59'58' S, 18°59'24' E Alt: 900m	-33.9994	18.99	SE3318	900
1707	Bellstedt, D.U.		1408			NBG		24	4	2012	April	Ericales	Ericaceae		Erica aspalathifolia Bolus	wfo-0000671429	5682890	Erica aspalathifolia Bolus		Oliver, E.G.H.	0	0	2012			Africa	Southern Africa	South Africa							No	No	0		0							0	0		0
1620	Oliver, E.G.H.		12758			NBG		0	0	2011		Ericales	Ericaceae		Erica astroites Guthrie & Bolus	wfo-0000671435	5682876	Erica astroites Guthrie & Bolus		Oliver, E.G.H.	0	0	2011			Africa	Southern Africa	South Africa		Western Cape			De Rust area: Meiringspoort		No	No	33.24	S	22.3326	E					33°24'00' S, 22°33'26' E	-33.4	22.5573	SE3322	0
199	Oliver, E.G.H.		12261			NBG		19	4	2005	April	Ericales	Ericaceae		Erica atherstonei Diels ex Guthrie & Bolus	wfo-0000671436	5682874	Erica atherstonei Diels ex Guth & Bolus		Oliver, E.G.H.	0	0	2009			Africa	Southern Africa	South Africa		Mpumalanga			Sabie, Mauchsberg		No	No	25.125	S	30.625	E	DD	GAZ			25°07'30' S, 30°37'30' E	-25.125	30.625	SE2530	0
901	Oliver, E.G.H.		12544			BG,NBG	2088410	30	10	2009	October	Ericales	Ericaceae		Erica atromontana E.G.H.Oliv.	wfo-0000671438	5682870	Erica atromontana E.G.H.Oliv.		Oliver, E.G.H.	0	10	2009			Africa	Southern Africa	South Africa		Western Cape		3322BC	Great Swartberg: Blesberg, ridge just E of radar complex_x000D_ Level and S & N slopes; rocky sandy loamy damp soil_x000D_ Very short alpine vegetation between large rocks_x000D_ Local prostrate mat-forming shrublets to 1m across_x000D_ Flowers pink, going over on drier N slopes		No	No	33.375	S	22.625	E	DD	GAZ			33°22'30' S, 22°37'30' E Alt: 2012m	-33.375	22.625	SE3322	2012
652	Pirie, M.D.		864		Gehrke, B. & Morita, S.	BG,NBG	2088064	27	4	2009	April	Ericales	Ericaceae		Erica atrovinosa E.G.H.Oliv.	wfo-0000671440	5682865	Erica atrovinosa E.G.H.Oliv.		Oliver, E.G.H.	0	0	2009		Shrub c. 60-80 cm tall, flowers subtending new shoot growth, with dark tips	Africa	Southern Africa	South Africa		Western Cape			Hex River Mts., Ben Etive Reserve, slope below ridge	Fynbos, north facing slope	No	No	33.2752	S	19.2626	E					33°27'52' S, 19°26'26' E Alt: 1538m	-33.4644	19.4406	SE3319	1538
1075	Sahuquillo Balbuena, E.	F	s.n.		Pimentel Pereira, M.	SANT		0	0	0		Ericales	Ericaceae		Erica australis L.	wfo-0000671447	5682851	Erica australis L.			0	0	0			Europe	Southwestern Europe	Spain		Lugo	Courel		Alto do Boi, Folgoso do Courel, Lugo		No	No	42.13	N	7.48	W	DMS		GAZ		42°13' N, 7°48' W	42.2167	-7.8	NW427	0
1082	Sahuquillo Balbuena, E.	M	62845		Pimentel Pereira, M.	SANT		0	0	0		Ericales	Ericaceae		Erica australis L.	wfo-0000671447	5682851	Erica australis L.			0	0	0			Europe	Southwestern Europe	Spain		Ourense	Montederramo		Gabín, Montederramo, Ourense		No	No	42.16	N	7.3	W	DMS		GAZ		42°16' N, 7°30' W	42.2667	-7.5	NW427	0
1776	Fagúndez, J.		3123			SANT		0	0	0		Ericales	Ericaceae		Erica australis L.	wfo-0000671447	5682851	Erica australis L.		Fagúndez, J.	0	0	0			Europe	Southwestern Europe	Spain		Jaén	Santa Elena				No	No	38.5	N	3.6	W	DD				38°29' N, 3°36' W Alt: 740m	38.5	-3.6	NW383	740
394	Pirie, M.D.		594		Gehrke, B. & Hämmerli, S.	NBG		22	11	2008	November	Ericales	Ericaceae		Erica axillaris Thunb.	wfo-0000671452	5682837	Erica axillaris Thunb.		Oliver, E.G.H.	0	0	2009		Shrub to c. 40 cm tall	Africa	Southern Africa	South Africa		Western Cape			Houw hoek	Fynbos	No	No	34.113	S	19.0925	E					34°11'30' S, 19°09'25' E Alt: 350 - 600m	-34.1917	19.1569	SE3419	350
1225	Pirie, M.D.		1052		Gehrke, B.	BG	2088510	28	12	2009	December	Ericales	Ericaceae		Erica axillaris Thunb.	wfo-0000671452	5682837	Erica axillaris Thunb.		Oliver, E.G.H.	1	9	2010		Shrub 40-50 cm tall, abundant in area	Africa	Southern Africa	South Africa		Western Cape			Table Mt. National Park; Cape of Good Hope Nature Reserve. Kleinplaas dam	Fynbos	No	No	34.1009	S	18.231	E	DMS		GPS		34°10'10' S, 18°23'10' E Alt: 305m	-34.1693	18.3862	SE3418	305
702	Pirie, M.D.		916		McMaster, C.; McMaster, R. & Oliver, E.G.H.	BG,NBG	2088464	7	5	2009	May	Ericales	Ericaceae		Erica axilliflora Bartl.	wfo-0000671457	5682834	Erica axilliflora Bartl.		Oliver, E.G.H.	0	0	2009		Flowers pink	Africa	Southern Africa	South Africa		Western Cape			Carrruthurs Hill	Fynbos, limestone bedrock	No	No	34.42	S	19.3637	E					34°42'00' S, 19°36'37' E Alt: 162m	-34.7	19.6103	SE3419	162
1936	Pene, S.		5			SANT		0	0	0		Ericales	Ericaceae		Erica azorica Hochst. ex Seub.	wfo-0000671459	5682827	Erica azorica Hochst. ex Seub.			0	0	0			Europe	Southwestern Europe	Portugal		Azores					No	No	38.29	N	28.24	W	DM				38°29'00' N, 28°24'00' W	38.4833	-28.4	NW3828	0
883	Gehrke, B.		645			BG,NBG	2088424	16	10	2009	October	Ericales	Ericaceae		Erica baccans L.	wfo-0000671460	5682818	Erica baccans L.		Oliver, E.G.H.	0	11	2009			Africa	Southern Africa	South Africa		Western Cape			Table Mt. National Park, Devil's Peak, lower slopes of Plum Pudding Hill		No	No	33.5701	S	18.2718	E					33°57'01' S, 18°27'18' E Alt: 271m	-33.9501	18.455	SE3318	271
2129	Oliver, E.G.H.		12828		Pirie, M.D.	NBG		0	0	2013		Ericales	Ericaceae		Erica bakeri T.M.Salter	wfo-0000671463	5682812	Erica bakeri T.M.Salter		Oliver, E.G.H.	0	0	2013			Africa	Southern Africa	South Africa		Western Cape			Flats E of Wemmershoek sawmill		No	No	33.5222	S	19.0252	E	DMS				33°52'22' S, 19°02'52' E Alt: 217m	-33.8728	19.0478	SE3319	217
2277	Oliver, E.G.H.		12873			NBG		6	10	2014	October	Ericales	Ericaceae		Erica banksii subsp. banksii	wfo-0001440937	0	Erica banksii Andrews ssp. banksii			0	0	0			Africa	Southern Africa	South Africa		Western Cape			Grabouw area: mtns at Haasvlakte on Dassen Berg 444		No	No	34.1339	S	19.0919	E	DMS				34°13'39' S, 19°09'19' E Alt: 610m	-34.2275	19.1551	SE3419	610
624	Pirie, M.D.		824		Gehrke, B.	BG,NBG	2088048	28	3	2009	March	Ericales	Ericaceae		Erica banksii subsp. comptonii (T.M.Salter) E.G.H.Oliv. & I.M.Oliv.	wfo-0000671466	5682805	Erica banksii Andrews ssp. comptonii (Salter) E.G.H.Oliv. & I.M.Oliv.			0	0	0		Upright shrub to c. 40 cm, flowers finished	Africa	Southern Africa	South Africa		Western Cape			Kogelberg Biosphere Reserve, Cape Hangklip, near peak	Fynbos	No	No	34.2157	S	18.4944	E					34°21'57' S, 18°49'44' E Alt: 455m	-34.3658	18.8289	SE3418	455
2011	SANBI		174	/79		NBG		0	0	0		Ericales	Ericaceae		Erica banksii subsp. comptonii (T.M.Salter) E.G.H.Oliv. & I.M.Oliv.	wfo-0000671466	5682805	Erica banksii Andrews ssp. comptonii (Salter) E.G.H.Oliv. & I.M.Oliv.			0	0	0			Africa	Southern Africa	South Africa		Western Cape					Yes	No	0		0							0	0		0
10	Bergh, N.		1753			NBG		6	9	2009	September	Ericales	Ericaceae		Erica banksii subsp. purpurea (Andrews) E.G.H.Oliv. & I.M.Oliv.	wfo-0000671469	5682801	Erica banksii Andrews ssp. purpurea (Andrews) E.G.H.Oliv. & I.M.Oliv.			0	0	0			Africa	Southern Africa	South Africa		Western Cape			Pearly Beach, farm Klein Paradys	Rocky sandstone slopes on hill ca. 1 km N of Pearly Beach. S-SE facing steep slopes. Growing in rock crevices	No	No	34.39	S	19.3	E			GE		34°39' S, 19°30' E Alt: 20m	-34.65	19.5	SE3419	20
535	Pirie, M.D.		735		Gehrke, B. & Oliver, E.G.H.	BG,NBG	2088217	5	2	2009	February	Ericales	Ericaceae		Erica barbigeroides E.G.H.Oliv.	wfo-0000671479	5682778	Erica barbigeroides E.G.H.Oliv.		Oliver, E.G.H.	0	0	2009		Shrub to c. 20 cm tall, flowers pink	Africa	Southern Africa	South Africa		Western Cape			Bewteen Steenbras River and Rooi Els	Fynbos on coast	No	No	34.1258	S	18.4955	E					34°12'58' S, 18°49'55' E Alt: 15m	-34.2161	18.8319	SE3418	15
1559	Pirie, M.D.		1233		Bellstedt, D.U.; Villiers, M.J. de & Merwe, De Wet van der	NBG		22	1	2011	January	Ericales	Ericaceae		Erica baueri subsp. baueri	wfo-0001440940	0	Erica baueri Andrews ssp. baueri			0	0	0			Africa	Southern Africa	South Africa		Western Cape			N2, c. 10 km W of Albertinia	Fynos, roadside	No	No	34.1056	S	21.2451	E	DMS		GPS		34°10'56' S, 21°24'51' E Alt: 190m	-34.1823	21.4142	SE3421	190
2116	Hitchcock, A.		862			NBG		0	0	0		Ericales	Ericaceae		Erica baueri subsp. gouriquae E.G.H.Oliv. & I.M.Oliv.	wfo-0001359521	0	Erica baueri Andrews ssp. gouriquae E.G.H.Oliv. & I.M.Oliv.			0	0	0			Africa	Southern Africa	South Africa		Western Cape		3421BC	Rein's Private Nature Reserve (ex hort Kirstenbosch National Bot Garden)		No	No	0		0							0	0		0
7	Bellstedt, D.U.		1174			NBG		0	0	0		Ericales	Ericaceae		Erica benguelensis var. benguelensis	wfo-1200027511	0	Erica benguelensis (Welw. ex Engl.) E.G.H.Oliv. ssp. benguelensis		Oliver, E.G.H.	0	0	2009			Africa	South Tropical Africa	Angola					Huila		No	No	15.4993	S	13.5054	E					15°49'93' S, 13°50'54' E Alt: 2222m	-15.8425	13.8483	SE1513	2222
105	Luke, W.R.Q.		12641		Bytebier, B.	NBG		18	8	2008	August	Ericales	Ericaceae		Erica benguelensis var. benguelensis	wfo-1200027511	0	Erica benguelensis (Welw. ex Engl.) E.G.H.Oliv. ssp. benguelensis		Oliver, E.G.H.	0	0	2009			Africa	South Tropical Africa	Dem. Rep. of the Congo		Sud Kivu			Twangiza		No	No	2.8621	S	28.7669	E	DD				2°51'44' S, 28°46'01' E Alt: 2000m	-2.8621	28.7669	SE228	2000
1448	Allsopp		1			NBG		0	0	2010		Ericales	Ericaceae		Erica benguelensis var. benguelensis	wfo-1200027511	0	Erica benguelensis (Welw. ex Engl.) E.G.H.Oliv. ssp. benguelensis		Oliver, E.G.H.	0	0	2010			Africa	South Tropical Africa	Malawi							No	No	0		0							0	0		0
360	Pirie, M.D.		560		Gehrke, B.	BG,NBG	2088197	8	11	2008	November	Ericales	Ericaceae		Erica benthamiana E.G.H.Oliv.	wfo-0000671495	5682729	Erica benthamiana E.G.H.Oliv.		Oliver, E.G.H.	0	0	2009			Africa	Southern Africa	South Africa		Western Cape			Jonkershoek, panorama circuit, between Bergrivier Nek and Kurktrekker	Fynbos	No	No	34.0022	S	19.0011	E					34°00'22' S, 19°00'11' E Alt: 1100m	-34.0061	19.0031	SE3419	1100
568	Pirie, M.D.		768		Gehrke, B.	BG,NBG	2088022	28	2	2009	February	Ericales	Ericaceae		Erica bergiana L.	wfo-0000671499	7722967	Erica bergiana L.		Oliver, E.G.H.	0	0	2009		Sprawling shrub to c. 1.2 m tall, flowers pink	Africa	Southern Africa	South Africa		Western Cape			Groot Winterhoek , trail from car park to de Tronk	Fynbos, wet area next to stream	No	No	33.0009	S	19.0352	E					33°00'09' S, 19°03'52' E Alt: 967m	-33.0025	19.0644	SE3319	967
2249	Oliver, E.G.H.		12862			NBG		3	5	2014	May	Ericales	Ericaceae		Erica bibax Salisb.	wfo-0000671504	5682707	Erica bibax Salisb.			0	0	0		Streamside sparse shrubs to 1 m tall, About 12 scattered plants, Flowers just going over, pale yellow with white tips	Africa	Southern Africa	South Africa		Western Cape			Grabouw district , Kogelberg on Steenbras Catchment 307; kloof running NW between Kogelberg and Five Beacon Ridge		No	No	34.1309	S	18.5315	E	DMS				34°13'09' S, 18°53'15' E Alt: 700m	-34.2191	18.8874	SE3418	700
1515	Pirie, M.D.		1098		Gehrke, B. & Kissling, J.	BG,NBG	2088156	11	9	2010	September	Ericales	Ericaceae		Erica bicolor Thunb.	wfo-0000671507	7388024	Erica bicolor Thunb. [2]		Oliver, E.G.H.	0	0	2010			Africa	Southern Africa	South Africa		Western Cape			Stellenbosch, Paradyskloof		No	No	33.5805	S	18.5248	E	DMS		GPS		33°58'05' S, 18°52'48' E	-33.9681	18.8799	SE3318	0
761	Muasya, A.M.		4208		Stirton, C.H.	NBG		6	10	2008	October	Ericales	Ericaceae		Erica blandfordii Andrews	wfo-0000671517	7625532	Erica blandfordii Andrews		Oliver, E.G.H.	0	0	2009			Africa	Southern Africa	South Africa		Western Cape		3319CA	Limiet Kop, Bain's Kloof	Fynbos	No	No	0		0							0	0		0
670	Pirie, M.D.		883		Gehrke, B.	BG,NBG	2088075	1	5	2009	May	Ericales	Ericaceae		Erica blenna Salisb.	wfo-0000671520	5682673	Erica blenna Salisb.		Oliver, E.G.H.	0	0	2009		Straggly shrub c. 1 m tall, lower stems often bare, flowers orange with green corolla tips	Africa	Southern Africa	South Africa		Western Cape			Langeberg Mts, Boosmansbos Wilderness Area, trail to Loerklip	Fynbos	No	No	33.5757	S	20.4756	E					33°57'57' S, 20°47'56' E Alt: 841m	-33.9658	20.7989	SE3320	841
1910	Hitchcock, A.		487	/03		NBG		0	0	0		Ericales	Ericaceae		Erica blenna Salisb.	wfo-0000671520	5682673	Erica blenna Salisb.			0	0	0			Africa	Southern Africa	South Africa		Western Cape					Yes	No	0		0							0	0		0
932	Villiers, T. de		204			NBG		0	0	0		Ericales	Ericaceae		Erica bodkinii Guthrie & Bolus	wfo-0000671523	5682666	Erica bodkinii Guthrie & Bolus			0	0	0			Africa	Southern Africa	South Africa		Western Cape		3419BC	Akkedisberg		No	No	0		0							0	0		0
2123	Pirie, M.D.		1281		Oliver, E.G.H. & Villiers, T. de	NBG		5	10	2013	October	Ericales	Ericaceae		Erica bodkinii Guthrie & Bolus	wfo-0000671523	5682666	Erica bodkinii Guthrie & Bolus		Oliver, E.G.H.	0	0	2013		Shrub c. 20 cm, flowers over	Africa	Southern Africa	South Africa		Western Cape			Paardeberg, above Boskloof	Fynbos	No	No	34.2555	S	19.4132	E	DMS		GPS		34°25'55' S, 19°41'32' E Alt: 675m	-34.4319	19.6922	SE3419	675
1399	Pirie, M.D.		1087		Oliver, E.G.H.; Bergh, N. & Rakotonandrasana, S.	MO,TAN,U		0	0	0		Ericales	Ericaceae		Erica bojeri Dorr & E.G.H.Oliv.	wfo-0000671524	5682663	Erica bojeri Dorr & E.G.H.Oliv.		Oliver, E.G.H.	0	9	2010		Woody creeping habit, across and up rocks, in fruit	Africa	Western Indian Ocean	Madagascar					Ankaratra Mts., NW of Ambatolampy, Manjakatompo Forestry Station, trail to Tsiafajavona, SE of peak	Degraded open grassy slopes with Pinus	No	No	19.2128	S	47.1515	E	DMS		GPS		19°21'28' S, 47°15'15' E Alt: 2400m	-19.3577	47.2541	SE1947	2400
1638	Oliver, E.G.H.		12769			NBG		0	0	2011		Ericales	Ericaceae		Erica bokkeveldia E.G.H.Oliv.	wfo-0000671525	9051404	Erica bokkeveldia E.G.H.Oliv.		Oliver, E.G.H.	0	0	2011			Africa	Southern Africa	South Africa		Western Cape			Ceres Dist.: Cold Bokkeveld, Hartebeest Kloof 216,_x000D_ N of the N end of large dam, SSW of TRBeacon 4 on Bokberg,_x000D_ Sandy rocky level with short fynbos_x000D_ Local groups of compact shrubs to 250mm tall_x000D_ Flowers pink		No	No	33.5958	S	21.17	E	DMS				33°59'58' S, 21°17'00' E	-33.9994	21.2833	SE3321	0
1689	Euston-Brown, D.		1720			NBG		0	0	2011		Ericales	Ericaceae		Erica bolusanthus E.G.H.Oliv.	wfo-0000671526	5682658	Erica bolusanthus E.G.H.Oliv.		Oliver, E.G.H.	0	0	2011			Africa	Southern Africa	South Africa		Eastern Cape			Baviaanskloof area; Miskraalkloof_x000D_ Steep southern slopes of mountain above Miskraalkloof_x000D_ 6-year old arid fynbos_x000D_ Common erect shrubs to 1 m tall_x000D_ Flowers pink		No	No	33.5962	S	24.2649	E					33°59'62' S, 24°26'49' E	-34.0005	24.447	SE3324	0
2053	SANBI		1466	/84		NBG		0	0	0		Ericales	Ericaceae		Erica bolusiae T.M.Salter	wfo-0000671527	5682656	Erica bolusiae T.M.Salter			0	0	0			Africa	Southern Africa	South Africa		Western Cape					Yes	No	0		0							0	0		0
1720	Pirie, M.D.		1267		Oliver, E.G.H. & Le Maitre, N.	NBG		24	10	2012	October	Ericales	Ericaceae		Erica bombycina E.C.Nelson & Pirie	wfo-1000053499	0	Erica bombycina E.C.Nelson & Pirie		Oliver, E.G.H.	0	10	2012		Shrub 15 cm tall, flowers plumose, finished	Africa	Southern Africa	South Africa		Western Cape			Houw Hoek Pass	Fynbos	No	No	34.1302	S	19.1107	E	DMS		GPS		34°13'02' S, 19°11'07' E Alt: 320m	-34.2171	19.1853	SE3419	320
1364	Oliver, E.G.H.		12666			MO,TAN,U		28	4	2010	April	Ericales	Ericaceae		Erica boutonii Dorr & E.G.H.Oliv.	wfo-0000671540	5682634	Erica boutonii Dorr & E.G.H.Oliv.		Oliver, E.G.H.	1	9	2010		Locally occasional sparse woody shrubs to 1.5 m tall, single stemmed, grey-green appearance	Africa	Western Indian Ocean	Madagascar					RN1 W of Antananarivo, towards Miarinarivo	Uapaca bojeri woodland E slope, rocky, grassy	No	No	18.5951	S	47.0504	E	DMS		GPS		18°59'51' S, 47°05'04' E Alt: 1350m	-18.9974	47.0846	SE1847	1350
534	Pirie, M.D.		734		Gehrke, B. & Oliver, E.G.H.	BG,NBG	2088216	5	2	2009	February	Ericales	Ericaceae		Erica brachialis Salisb.	wfo-0000671544	5682624	Erica brachialis Salisb.		Oliver, E.G.H.	0	0	2009		Shrub to c. 2 m tall, stem c. 10 cm in diameter, flowers greenish	Africa	Southern Africa	South Africa		Western Cape			Bewteen Steenbras River and Rooi Els	Fynbos on coast	No	No	34.1258	S	18.4955	E					34°12'58' S, 18°49'55' E Alt: 15m	-34.2161	18.8319	SE3418	15
2064	Oliver, E.G.H.		12809			MAU,NBG		8	5	2013	May	Ericales	Ericaceae		Erica brachyphylla (Benth.) E.G.H.Oliv.	wfo-0000671547	5682617	Erica brachyphylla (Benth.) E.G.H.Oliv.		Oliver, E.G.H.	0	0	2013			Africa	Western Indian Ocean	Mauritius		Le Pétrin			Flats in Conservation Management Area along track due west of the Conservation Office	Laterite soil with thick senescent scrub to 2m tall including equally sized shrubs of Phylica nitida	No	No	20.2431	S	57.2813	E	DMS				20°24'31' S, 57°28'13' E Alt: 670m	-20.4085	57.4704	SE2057	670
2065	Oliver, E.G.H.		12810			MAU,NBG		8	5	2013	May	Ericales	Ericaceae		Erica brachyphylla (Benth.) E.G.H.Oliv.	wfo-0000671547	5682617	Erica brachyphylla (Benth.) E.G.H.Oliv.		Oliver, E.G.H.	0	0	2013			Africa	Western Indian Ocean	Mauritius		Le Pétrin			Flats in Conservation Management Area along track due west of the Conservation Office	Laterite soil with thick senescent scrub to 2m tall	No	No	20.2431	S	57.2813	E	DMS				20°24'31' S, 57°28'13' E Alt: 670m	-20.4085	57.4704	SE2057	670
1593	Oliver, E.G.H.		12727			NBG		0	0	2011		Ericales	Ericaceae		Erica brachysepala Guthrie & Bolus	wfo-0000671548	5682614	Erica brachysepala Guthrie & Bolus		Oliver, E.G.H.	0	0	2011			Africa	Southern Africa	South Africa		Western Cape			Caledon District, Theewaterkloof area		No	No	34.0256	S	19.2718	E					34°02'56' S, 19°27'18' E	-34.0488	19.4551	SE3419	0
377	Pirie, M.D.		577		Gehrke, B.	BG,NBG	2088264	16	11	2008	November	Ericales	Ericaceae		Erica bracteolaris Lam.	wfo-0000671552	5682609	Erica bracteolaris Lam.		Oliver, E.G.H.	0	0	2009		Flowers pink	Africa	Southern Africa	South Africa		Western Cape			Marloth Nature Reserve, above Plaat west, trail to 12 uur kop	Fynbos	No	No	33.591	S	20.2653	E					33°59'10' S, 20°26'53' E	-33.9861	20.4481	SE3320	0
215	Oliver, E.G.H.		12459			NBG		30	10	2008	October	Ericales	Ericaceae		Erica brevifolia Sol. ex Salisb.	wfo-0000671556	5682599	Erica brevifolia Sol. ex Salisb.		Oliver, E.G.H.	0	0	2009			Africa	Southern Africa	South Africa		Western Cape		3419AA	Groenlandberg, Aasvoelkop		No	No	34.125	S	19.125	E	DD	GAZ			34°07'30' S, 19°07'30' E	-34.125	19.125	SE3419	0
892	Pirie, M.D.		1008		Gehrke, B.	BG,NBG	2088387	29	10	2009	October	Ericales	Ericaceae		Erica brevifolia Sol. ex Salisb.	wfo-0000671556	5682599	Erica brevifolia Sol. ex Salisb.			0	0	0		Shrub c. 40 cm tall, flowers and subtending bracts pink	Africa	Southern Africa	South Africa		Western Cape			Kogelberg Biosphere Reserve, Perdeberg trail, on loop		No	No	34.1852	S	19.0058	E					34°18'52' S, 19°00'58' E Alt: 581m	-34.3144	19.0162	SE3419	581
220	Oliver, E.G.H.		12465			NBG		5	11	2008	November	Ericales	Ericaceae		Erica bruniades L.	wfo-0000671569	5682586	Erica bruniades L.		Oliver, E.G.H.	0	0	2009			Africa	Southern Africa	South Africa		Western Cape		3419AC	Bot River, Highlands road		No	No	34.375	S	19.125	E	DD	GAZ			34°22'30' S, 19°07'30' E	-34.375	19.125	SE3419	0
216	Oliver, E.G.H.		12460			NBG		30	11	2008	November	Ericales	Ericaceae		Erica bruniifolia Salisb.	wfo-0000671564	5682584	Erica bruniifolia Salisb.		Oliver, E.G.H.	0	0	2009			Africa	Southern Africa	South Africa		Western Cape		3419AA	Grabouw area, Jackals Rivier		No	No	34.125	S	19.125	E	DD	GAZ			34°07'30' S, 19°07'30' E	-34.125	19.125	SE3419	0
2285	Oliver, E.G.H.		12882			NBG		23	11	2014	November	Ericales	Ericaceae		Erica cabernetea E.G.H.Oliv.	wfo-0000671580	5682551	Erica cabernetea E.G.H.Oliv.			0	0	0			Africa	Southern Africa	South Africa		Western Cape					No	No	34.1502	S	18.5935	E	DMS				34°15'02' S, 18°59'35' E Alt: 240m	-34.2507	18.9929	SE3418	240
442	Pirie, M.D.		642		Gehrke, B.	BG,NBG	2088286	16	12	2008	December	Ericales	Ericaceae		Erica caespitosa Hilliard & B.L.Burtt	wfo-0000671585	5682541	Erica caespitosa Hilliard & B.L.Burtt		Oliver, E.G.H.	0	0	2009			Africa	Southern Africa	South Africa		KwaZulu-Natal			Garden Castle, trail to Mashai Pass, shortly after first stream crossing		No	No	29.44	S	29.1115	E					29°44'00' S, 29°11'15' E Alt: 2000m	-29.7333	29.1875	SE2929	2000
328	Pirie, M.D.		528		Bergh, N. & Gehrke, B.	NBG		4	11	2008	November	Ericales	Ericaceae		Erica caffra L.	wfo-0000671586	5682534	Erica caffra L.		Oliver, E.G.H.	0	0	2009		Trailing to 20 cm high, flowers white	Africa	Southern Africa	South Africa		Western Cape			Groot Winterhoek, Beaverlac resort	Fynbos, next to pool growing between rocks	No	No	32.5438	S	19.0412	E					32°54'38' S, 19°04'12' E Alt: 412m	-32.9106	19.07	SE3219	412
455	Pirie, M.D.		655		Gehrke, B.	NBG		18	12	2008	December	Ericales	Ericaceae		Erica caffra L.	wfo-0000671586	5682534	Erica caffra L.		Oliver, E.G.H.	0	0	2009			Africa	Southern Africa	South Africa		KwaZulu-Natal			Bushman's Nek		No	No	29.5145	S	29.103	E					29°51'45' S, 29°10'30' E Alt: 2000m	-29.8625	29.175	SE2929	2000
1964	?		42			NBG		0	0	0		Ericales	Ericaceae		Erica caffra L.	wfo-0000671586	5682534	Erica caffra L.			0	0	0			Africa	Southern Africa	South Africa							Yes	No	0		0							0	0		0
444	Pirie, M.D.		644		Gehrke, B.	BG	2088287	16	12	2008	December	Ericales	Ericaceae		Erica caffrorum Bolus	wfo-0000671588	5682532	Erica caffrorum Bolus		Oliver, E.G.H.	0	0	2009		Calyx white with pink on lobes, corolla white	Africa	Southern Africa	South Africa		KwaZulu-Natal			Garden Castle, trail to Mashai Pass, between stream crossings and Pillar Cave		No	No	29.441	S	29.11	E					29°44'10' S, 29°11'00' E Alt: 2000m	-29.7361	29.1833	SE2929	2000
2077	Bellstedt, D.U.		1445			NBG		0	0	2013		Ericales	Ericaceae		Erica caffrorum Bolus	wfo-0000671588	5682532	Erica caffrorum Bolus		Oliver, E.G.H.	0	0	2013			Africa	Southern Africa	South Africa		Kwazulu Natal					No	No	0		0							0	0		0
269	Oliver, E.G.H.	STE	30159			NBG		0	0	0		Ericales	Ericaceae		Erica calcareophila E.G.H.Oliv.	wfo-0000671591	5682523	Erica calcareophila E.G.H.Oliv.		Oliver, E.G.H.	0	0	2009			Africa	Southern Africa	South Africa		Western Cape					No	No	34.4019	S	19.3446	E					34°40'19' S, 19°34'46' E Alt: 100m	-34.6719	19.5794	SE3419	100
2072	Oliver, E.G.H.		12814			NBG		26	6	2013	June	Ericales	Ericaceae		Erica calcicola (E.G.H.Oliv.) E.G.H.Oliv.	wfo-0000671592	5682521	Erica calcicola (E.G.H.Oliv.) E.G.H.Oliv.		Oliver, E.G.H.	0	0	2013			Africa	Southern Africa	South Africa		Western Cape			Baardskeerdersbos area; limestone hills to the SW of village Spitskop, southern slopes	Type locality	No	No	34.3612	S	19.3029	E	DMS				34°36'12' S, 19°30'29' E Alt: 130m	-34.6033	19.508	SE3419	130
2112	Winter, J.		103			NBG		0	0	0		Ericales	Ericaceae		Erica caledonica A.Spreng.	wfo-0000671593	5682519	Erica caledonica Spreng.f.		Oliver, E.G.H.	0	0	2013			Africa	Southern Africa	South Africa		Western Cape		3419BA	Jonaskop to Kanonberg (ex hort Kirstenbosch National Bot Garden)		No	No	0		0							0	0		0
837	Oliver, E.G.H.		12532			NBG		3	10	2009	October	Ericales	Ericaceae		Erica calycina L.	wfo-0000671598	5682505	Erica calycina L.		Oliver, E.G.H.	0	9	2009	Variant - check with Ted	Local group of of stout woody shrubs to 1.5(-2) m tall,_x000D_ single-stemmed. (=EGHO 10579 of 13.10.1994)_x000D_ Flowers white_x000D_	Africa	Southern Africa	South Africa		Western Cape		3219CA	Citrusdal area; Middelberg Pass on Plaas 475; Bend NW of summit & 3.7 km SE of Witberg TRB 92; S-facing rocky sandy steep slope_x000D_		No	No	32.625	S	19.125	E	DD	GAZ		3219CA	32°37'30' S, 19°07'30' E Alt: 1060m	-32.625	19.125	SE3219	1060
1993	KBG		125	/72		NBG		21	3	1972	March	Ericales	Ericaceae		Erica cameronii L.Bolus	wfo-0000671607	5682501	Erica cameronii L.Bolus			0	0	0			Africa	Southern Africa	South Africa		Western Cape		3319CB			Yes	No	0		0							0	0		0
934	Oliver, E.G.H.		11352			NBG		0	0	1999		Ericales	Ericaceae		Erica campanularis Salisb.	wfo-0000671608	5682500	Erica campanularis Salisb.			0	0	0			Africa	Southern Africa	South Africa		Western Cape		3418BD	Kogelberg Reserve, Spinnekopneskloof		No	No	0		0							0	0		0
58	Gehrke, B.		590			BG,NBG	2088432	17	2	2009	February	Ericales	Ericaceae		Erica canaliculata Andrews	wfo-0000671612	5682496	Erica canaliculata Andrews		Oliver, E.G.H.	0	0	2009			Africa	Southern Africa	South Africa		Western Cape			Knysna area, Kon-se-pad	forest understory in the half-shade	No	No	33.5639	S	23.0412	E					33°56'39' S, 23°04'12' E Alt: 480m	-33.9442	23.07	SE3323	480
1913	Hitchcock, A.	1050	701	2005		NBG		17	11	2005	November	Ericales	Ericaceae		Erica canescens J.C.Wendl.	wfo-0000671615	8117308	Erica canescens J.C.Wendl.			0	0	0			Africa	Southern Africa	South Africa		Western Cape		3419DA			Yes	No	0		0							0	0		0
1237	Pirie, M.D.		1066		Oliver, E.G.H. & Gehrke, B.	BG,NBG	2088521	30	1	2010	January	Ericales	Ericaceae		Erica capillaris Bartl.	wfo-0000671622	7621894	Erica capillaris Bartl.		Oliver, E.G.H.	0	1	2010		Shrub 10 cm tall, c. 15 cm across, flowers finished	Africa	Southern Africa	South Africa		Western Cape			Table Mt. National Park; Cape of Good Hope Nature Reserve		No	No	34.1838	S	18.2517	E	DMS		GPS		34°18'38' S, 18°25'17' E Alt: 110m	-34.3105	18.4213	SE3418	110
1217	Pirie, M.D.		1044		Gehrke, B.	BG	2088504	28	12	2009	December	Ericales	Ericaceae		Erica capitata L.	wfo-0000671624	8049004	Erica capitata L.		Oliver, E.G.H.	1	9	2010		Single stemmed plants c. 15-20 cm tall, hairy sepals green	Africa	Southern Africa	South Africa		Western Cape			Table Mt. National Park; Cape of Good Hope Nature Reserve. Circular drive	Fynbos	No	No	34.1736	S	18.2555	E	DMS		GPS		34°17'36' S, 18°25'55' E Alt: 140m	-34.2934	18.432	SE3418	140
2054	SANBI		1467	/84		NBG		0	0	0		Ericales	Ericaceae		Erica capitata L.	wfo-0000671624	8049004	Erica capitata L.			0	0	0			Africa	Southern Africa	South Africa		Western Cape					Yes	No	0		0							0	0		0
1641	Oliver, E.G.H.		12772			NBG		0	0	2011		Ericales	Ericaceae		Erica caprina E.G.H.Oliv.	wfo-0000671627	5682476	Erica caprina E.G.H.Oliv.		Oliver, E.G.H.	0	0	2011			Africa	Southern Africa	South Africa		Western Cape			Ceres Dist.: Cold Bokkeveld, on De Winkehaak 224,_x000D_ between Winkelhaak and Tuinskloof_x000D_ SW of Tuinskloof_x000D_ Sandy roadside culvert and embankment._x000D_ Local group of low spreading shrublets to 100mm tall_x000D_ Flowers white		No	No	33.0144	S	19.2855	E	DMS				33°01'44' S, 19°28'55' E	-33.0289	19.4819	SE3319	0
1034	Tribsch, A.	s.n.	5			BG	2088328	25	10	2009	October	Ericales	Ericaceae		Erica carnea L.	wfo-0000671633	5682465	Erica carnea L.			0	0	0			Europe	Middle Europe	Austria		Salzburg			Strubklamm, Faistenau		No	No	47.4631	N	13.1207	E	DMS				47°46'31' N, 13°12'07' E Alt: 700m	47.7753	13.2019	NE4713	700
2063	?		s.n.			SANT		0	0	0		Ericales	Ericaceae		Erica carnea L.	wfo-0000671633	5682465	Erica carnea L.		Fagúndez, J.	0	0	0					?							Yes	No	0		0							0	0		0
1678	Oliver, E.G.H.		12785			NBG		0	0	2011		Ericales	Ericaceae		Erica caterviflora Salisb.	wfo-0000671640	8179799	Erica caterviflora Salisb.		Oliver, E.G.H.	0	0	2011			Africa	Southern Africa	South Africa		Western Cape			Cape Peninsula; Table Mtn, Valley of Isolation area, ridge SE of the_x000D_ valley and due N of Woodhead reservoir wall_x000D_ On southern side at base of very large rocky outcrops_x000D_ Two large stout single stemmed shrubs to 2 m tall_x000D_ Flowers pale pink but mostly just over, one with puberulous_x000D_ corollas the other glabrous.		No	No	33.5819	S	18.2412	E	DMS			3318CD	33°58'19' S, 18°24'12' E	-33.972	18.4034	SE3318	0
651	Pirie, M.D.		863		Gehrke, B. & Morita, S.	NBG		27	4	2009	April	Ericales	Ericaceae		Erica cereris (Compton) E.G.H.Oliv.	wfo-0000671649	5682403	Erica cereris (Compton) E.G.H.Oliv.		Oliver, E.G.H.	0	0	2009		Low growing shrub, c. 10 cm tall, silvery appearance, flowers finished	Africa	Southern Africa	South Africa		Western Cape			Hex River Mts., Ben Etive Reserve, slope below ridge	Fynbos	No	No	33.2748	S	19.2607	E					33°27'48' S, 19°26'07' E Alt: 1745m	-33.4633	19.4353	SE3319	1745
453	Pirie, M.D.		653		Gehrke, B.	NBG		16	12	2008	December	Ericales	Ericaceae		Erica cerinthoides var. cerinthoides	wfo-0001047278	7753699	Erica cerinthoides var. cerinthoides		Oliver, E.G.H.	0	0	2009			Africa	Southern Africa	South Africa		KwaZulu-Natal			Garden Castle, trail to Mashai Pass		No	No	29.443	S	29.132	E					29°44'30' S, 29°13'20' E Alt: 2801m	-29.7417	29.2222	SE2929	2801
2056	?		16917			NBG		0	0	0		Ericales	Ericaceae		Erica cerinthoides var. cerinthoides	wfo-0001047278	7753699	Erica cerinthoides var. cerinthoides			0	0	0			Africa	Southern Africa	South Africa							Yes	No	0		0							0	0		0
227	Oliver, E.G.H.		12474			NBG		13	11	2008	November	Ericales	Ericaceae		Erica cernua Montin	wfo-0000671653	7522797	Erica cernua Montin		Oliver, E.G.H.	0	0	2009			Africa	Southern Africa	South Africa		Western Cape		3219AC	Cedarberg, Sneeuberg Hut area		No	No	32.375	S	19.125	E	DD	GAZ			32°22'30' S, 19°07'30' E	-32.375	19.125	SE3219	0
935	Oliver, E.G.H.		12064			NBG		0	0	0		Ericales	Ericaceae		Erica cetrata E.G.H.Oliv.	wfo-0000671657	5682380	Erica cetrata E.G.H.Oliv.			0	0	0			Africa	Southern Africa	South Africa		Western Cape		3319AD	Ezelfontein		No	No	0		0							0	0		0
798	Turner, R.C.		2188			NBG		16	6	2009	June	Ericales	Ericaceae		Erica chamissonis Klotzsch ex Benth.	wfo-0000671659	5682371	Erica chamissonis Klotzsch ex Benth.		Oliver, E.G.H.	0	0	2009			Africa	Southern Africa	South Africa		Eastern Cape					No	No	0		0							0	0		0
936	Oliver, E.G.H.		11408			NBG		0	0	0		Ericales	Ericaceae		Erica chartacea Guthrie & Bolus	wfo-0000671663	5682367	Erica chartacea Guthrie & Bolus			0	0	0			Africa	Southern Africa	South Africa		Western Cape		3320DC	Tradouws Pass		No	No	0		0							0	0		0
937	Oliver, E.G.H.		11699			NBG		0	0	0		Ericales	Ericaceae		Erica chionodes E.G.H.Oliv.	wfo-0000671664	5682361	Erica chionodes E.G.H.Oliv.			0	0	0			Africa	Southern Africa	South Africa		Western Cape		3322AD	Oudtshoorn, Tierberg		No	No	0		0							0	0		0
590	Pirie, M.D.		790		Gehrke, B. & Niet, T. van der	NBG		14	3	2009	March	Ericales	Ericaceae		Erica chionophila Guthrie & Bolus	wfo-0000671665	5682357	Erica chionophila Guthrie & Bolus		Oliver, E.G.H.	0	0	2009		Shrub to c. 40 cm tall, flowers pink	Africa	Southern Africa	South Africa		Western Cape			Limietberg Reserve, Bain's Kloof, trail along Bobbejanrivier to waterfall	Fynbos, damp area next to path	No	No	33.3725	S	19.0756	E					33°37'25' S, 19°07'56' E Alt: 723m	-33.6236	19.1322	SE3319	723
614	Pirie, M.D.		814		Gehrke, B.	BG,NBG	2088044	21	3	2009	March	Ericales	Ericaceae		Erica chiroptera E.G.H.Oliv.	wfo-0000671666	5682352	Erica chiroptera E.G.H.Oliv.		Oliver, E.G.H.	0	0	2009		Single-stemmed shrub to c. 20 cm, stems reddish brown, flowers white	Africa	Southern Africa	South Africa		Western Cape			Kogelberg Biosphere Reserve, Kogelberg trail, before jeep track	Fynbos	No	No	34.1853	S	18.5409	E					34°18'53' S, 18°54'09' E Alt: 545m	-34.3147	18.9025	SE3418	545
1924	Kotze, D.	203	41	/82		NBG		0	0	1982		Ericales	Ericaceae		Erica chrysocodon Guthrie & Bolus	wfo-0000671672	5682330	Erica chrysocodon Guthrie & Bolus			0	0	0			Africa	Southern Africa	South Africa		Western Cape		3319CC			Yes	No	0		0							0	0		0
2130	Oliver, E.G.H.		12845		Pirie, M.D.	NBG		1	10	2013	October	Ericales	Ericaceae		Erica chrysocodon Guthrie & Bolus	wfo-0000671672	5682330	Erica chrysocodon Guthrie & Bolus		Oliver, E.G.H.	0	0	2013			Africa	Southern Africa	South Africa		Western Cape			Purgatory, Franschhoek Pass	Fynbos, wet	No	No	33.572	S	19.1027	E	DMS				33°57'20' S, 19°10'27' E Alt: 350m	-33.9554	19.1742	SE3319	350
1177	Ojeda, F.	(Oliver	12622	)		NBG		0	0	0		Ericales	Ericaceae		Erica ciliaris L.	wfo-0000671673	5682320	Erica ciliaris L.			0	0	0			Europe	Southwestern Europe	Spain		Cádiz			Sierra de la Palma		No	No	0		0							0	0		0
1427	Kay, A.	KKN	1		Kay, S. & Nelson, C.	WSY		0	0	0		Ericales	Ericaceae		Erica ciliaris L.	wfo-0000671673	5682320	Erica ciliaris L.		Nelson, C.	16	8	2010			Europe	Northern Europe	Ireland		Galway	Connemara		Edge of road to west of Craiggamore, between Clifden and Roundstone,	Moor dominated by Molinia caerulea	No	No	53.27	N	9.58	W	DMS		GAZ		53°27' N, 9°58' W	53.45	-9.96667	NW539	0
1805	Fagúndez, J.		3166			SANT		0	0	0		Ericales	Ericaceae		Erica ciliaris L.	wfo-0000671673	5682320	Erica ciliaris L.		Fagúndez, J.	0	0	0			Europe	Southwestern Europe	Spain		A Coruña	Capelada mts.				No	No	43.6	N	7.9	W	DD				43°36' N, 7°54' W Alt: 280m	43.6	-7.9	NW437	280
813	Pirie, M.D.		967		Gehrke, B.	NBG		26	8	2009	August	Ericales	Ericaceae		Erica cinerea L.	wfo-0000671681	5333411	Erica cinerea L.		Oliver, E.G.H.	0	9	2009			Europe	Northern Europe	UK		England	Cornwall		The Lizard		No	No	50.0235	N	5.09486	W					50°02'35' N, 5°09'49' W Alt: 153m	50.0429	-5.16351	NW505	153
822	Popp, M.		s.n.			NBG		0	0	0		Ericales	Ericaceae		Erica cinerea L.	wfo-0000671681	5333411	Erica cinerea L.		Popp, M.	0	0	2009			Europe	Northern Europe	Norway		Hordaland	Øygarden		Stavanger area		No	No	58.5812	N	5.4359	E	DMS		GAZ		58°58'12' N, 5°43'59' E	58.97	5.73306	NE585	0
1793	Fagúndez, J.		3145			SANT		0	0	0		Ericales	Ericaceae		Erica cinerea L.	wfo-0000671681	5333411	Erica cinerea L.		Fagúndez, J.	0	0	0			Europe	Southwestern Europe	Spain		Lugo	Viveiro				No	No	43.6	N	7.5	W	DD				43°36' N, 7°30' W Alt: 465m	43.6	-7.5	NW437	465
1234	Pirie, M.D.		1063		Gehrke, B.	BG,NBG	2088518	22	1	2010	January	Ericales	Ericaceae		Erica clavisepala Guthrie & Bolus	wfo-0000671689	5682281	Erica clavisepala Guthrie & Bolus		Oliver, E.G.H.	17	6	2010		Low growing clumps (c. 20 cm tall) with terminal heads of 4 plus pink flowers with hairy sepals. Most individuals not in flower	Africa	Southern Africa	South Africa		Western Cape			Table Mt. National Park; Cape of Good Hope Nature Reserve. Sirkelsvlei	Fynbos, marshy area next to vlei	No	No	34.1612	S	18.2458	E	DMS		GPS		34°16'12' S, 18°24'58' E Alt: 100m	-34.27	18.4162	SE3418	100
1927	Kotze, D.		395	/88		NBG		0	0	0		Ericales	Ericaceae		Erica clavisepala Guthrie & Bolus	wfo-0000671689	5682281	Erica clavisepala Guthrie & Bolus			0	0	0			Africa	Southern Africa	South Africa		Western Cape					Yes	No	0		0							0	0		0
561	Pirie, M.D.		761		Gehrke, B.	BG,NBG	2088232	7	2	2009	February	Ericales	Ericaceae		Erica coacervata H.A.Baker	wfo-0000671692	5682272	Erica coacervata H.A.Baker		Oliver, E.G.H.	0	0	2009		Cushion forming shrub to c. 20 cm tall, flowers pink	Africa	Southern Africa	South Africa		Western Cape			Hex River Mts., Matroosberg, trail to peak	Fynbos, rock crevices	No	No	33.2246	S	19.4014	E					33°22'46' S, 19°40'14' E Alt: 2198m	-33.3794	19.6706	SE3319	2198
390	Pirie, M.D.		590		Gehrke, B. & Hämmerli, S.	NBG		22	11	2008	November	Ericales	Ericaceae		Erica coarctata J.C.Wendl.	wfo-0000671693	5682268	Erica coarctata J.C.Wendl.		Oliver, E.G.H.	0	0	2009		Shrub to c. 40 cm tall, in fruit	Africa	Southern Africa	South Africa		Western Cape			Houw hoek	Fynbos	No	No	34.113	S	19.0925	E					34°11'30' S, 19°09'25' E Alt: 350 - 600m	-34.1917	19.1569	SE3419	350
2042	Hitchcock, A.	SANBI	611	/86		NBG		13	8	1986	August	Ericales	Ericaceae		Erica coarctata J.C.Wendl.	wfo-0000671693	5682268	Erica coarctata J.C.Wendl.			0	0	0			Africa	Southern Africa	South Africa		Western Cape		3318DC	Blue Downs		Yes	No	0		0							0	0		0
398	Pirie, M.D.		598		Gehrke, B. & Hämmerli, S.	BG,NBG	2088269	22	11	2008	November	Ericales	Ericaceae		Erica coccinea subsp. coccinea	wfo-0001440955	7327815	Erica coccinea L. ssp. coccinea		Oliver, E.G.H.	0	0	2009		Shrub to c. 60 cm tall, flowers brown, finished	Africa	Southern Africa	South Africa		Western Cape			Houw hoek	Fynbos	No	No	34.113	S	19.0925	E					34°11'30' S, 19°09'25' E Alt: 350 - 600m	-34.1917	19.1569	SE3419	350
1194	Pirie, M.D.		1020		Gehrke, B.	NBG		19	11	2009	November	Ericales	Ericaceae		Erica coccinea subsp. coccinea	wfo-0001440955	7327815	Erica coccinea L. ssp. coccinea		Oliver, E.G.H.	0	11	2009			Africa	Southern Africa	South Africa		Western Cape			Cape Agulhas, on track east of communications mast	Fynbos	No	No	34.4905	S	20.0057	E	DMS		GPS		34°49'05' S, 20°00'57' E Alt: 144m	-34.818	20.0158	SE3420	144
1226	Pirie, M.D.		1053		Gehrke, B.	BG,NBG	2088511	16	1	2010	January	Ericales	Ericaceae		Erica coccinea subsp. coccinea	wfo-0001440955	7327815	Erica coccinea L. ssp. coccinea		Oliver, E.G.H.	17	6	2010		Shrub c. 25 cm tall, flowers red	Africa	Southern Africa	South Africa		Western Cape			Table Mt. National Park; Silvermine; Noordhoek Piek trail	Fynbos	No	No	34.0451	S	18.234	E	DMS		GPS		34°04'51' S, 18°23'40' E Alt: 589m	-34.0808	18.3944	SE3418	589
2159	Oliver, E.G.H.		12849		Pirie, M.D.	NBG		10	10	2013	October	Ericales	Ericaceae		Erica coccinea subsp. uniflora E.G.H.Oliv. & I.M.Oliv.	wfo-0001359516	0	Erica coccinea L. ssp. uniflora E.G.H.Oliv. & I.M.Oliv.		Oliver, E.G.H.	0	0	2013			Africa	Southern Africa	South Africa		Western Cape			Lookout above Cape Agulhas	Fynbos	No	No	34.4907	S	20.0107	E	DMS				34°49'07' S, 20°01'07' E Alt: 140m	-34.8186	20.0185	SE3420	140
1171	Oliver, E.G.H.		12613			NBG		0	1	2010	January	Ericales	Ericaceae		Erica collina Guthrie & Bolus	wfo-0000671707	5682242	Erica collina Guthrie & Bolus		Oliver, E.G.H.	0	1	2010			Africa	Southern Africa	South Africa		Western Cape			Hermanus area. Hemel-en-Aarde Valley on Diepgat 597. 34° 21' 47.0'S, 19° 21' 06.96'E. Grid from Google Earth.		No	No	34.2147	S	19.2107	E	DMS				34°21'47' S, 19°21'07' E	-34.3631	19.3519	SE3419	0
1571	Oliver, E.G.H.		12717			NBG		0	0	2011		Ericales	Ericaceae		Erica colorans Andrews	wfo-0000671708	5682239	Erica colorans Andrews		Oliver, E.G.H.	0	0	2011			Africa	Southern Africa	South Africa		Western Cape			Napier area		No	No	34.3049	S	19.525	E				3419DB	34°30'49' S, 19°52'50' E	-34.5136	19.8804	SE3419	0
677	Pirie, M.D.		890		Gehrke, B.	BG,NBG	2088079	1	5	2009	May	Ericales	Ericaceae		Erica condensata Benth.	wfo-0000671721	5682199	Erica condensata Benth.		Oliver, E.G.H.	0	0	2009		Straggly shrub, often unbranching, stems to c. 60 cm tall with pink flowers along much of length	Africa	Southern Africa	South Africa		Western Cape			Langeberg Mts, Boosmansbos Wilderness Area, trail from Bobbejaanskloof to Helderfontein, N side of ridge	Fynbos, N facing slope	No	No	33.5604	S	20.4953	E					33°56'04' S, 20°49'53' E Alt: 1265m	-33.9344	20.8314	SE3320	1265
674	Pirie, M.D.		887		Gehrke, B.	BG,NBG	2088076	1	5	2009	May	Ericales	Ericaceae		Erica conferta Andrews	wfo-0000671722	5682195	Erica conferta Andrews		Oliver, E.G.H.	0	0	2009		Upright shrub to c. 30 cm tall, flowers finished	Africa	Southern Africa	South Africa		Western Cape			Langeberg Mts, Boosmansbos Wilderness Area, trail from Bobbejaanskloof to Helderfontein, S side of ridge	Fynbos, S facing slope	No	No	33.5626	S	20.4856	E					33°56'26' S, 20°48'56' E Alt: 1170m	-33.9406	20.8156	SE3320	1170
755	Muasya, A.M.		1		Stirton, C.H.	BG,NBG	2088533	0	2	2009	February	Ericales	Ericaceae		Erica conspicua subsp. conspicua	wfo-0001440961	7327788	Erica conspicua Sol. ssp. conspicua		Oliver, E.G.H.	0	0	2009			Africa	Southern Africa	South Africa		Western Cape			Cedarberg		No	No	0		0							0	0		0
1149	Oliver, E.G.H.		12588			NBG		0	1	2010	January	Ericales	Ericaceae		Erica cooperi Bolus	wfo-0000671736	5682159	Erica cooperi Bolus		Oliver, E.G.H.	0	1	2010			Africa	Southern Africa	South Africa		Eastern Cape			In NewPosa=12585. Maclear Dist. Above the Pot River W of Tentkop. 30° 54' 34.94'S, 28° 09' 28.43'E. Grid from Google Earth.		No	No	30.5435	S	28.0928	E	DMS				30°54'35' S, 28°09'28' E	-30.9097	28.1579	SE3028	0
76	Gehrke, B.		610			BG,NBG	2088445	20	2	2009	February	Ericales	Ericaceae		Erica copiosa J.C.Wendl.	wfo-0000671739	5682156	Erica copiosa J.C.Wendl.		Oliver, E.G.H.	0	0	2009			Africa	Southern Africa	South Africa		Eastern Cape			Kareedouw Pass	Northern side of the pass, north-facing slope alongside the road	No	No	33.5744	S	24.1603	E					33°57'44' S, 24°16'03' E Alt: 447m	-33.9622	24.2674	SE3324	447
371	Pirie, M.D.		571		Gehrke, B.	BG,NBG	2088260	15	11	2008	November	Ericales	Ericaceae		Erica cordata Andrews	wfo-0000671743	5682148	Erica cordata Andrews		Oliver, E.G.H.	0	0	2009		Flowers pink with a dark centre	Africa	Southern Africa	South Africa		Western Cape			Marloth Nature Reserve, Plaat east	Fynbos	No	No	33.593	S	20.2735	E					33°59'30' S, 20°27'35' E Alt: 468m	-33.9917	20.4597	SE3320	468
623	Pirie, M.D.		823		Gehrke, B.	BG,NBG	2088047	28	3	2009	March	Ericales	Ericaceae		Erica corifolia L.	wfo-0000671745	5682142	Erica corifolia L.		Oliver, E.G.H.	0	0	2009		Shub to c. 30 cm, flowers pink	Africa	Southern Africa	South Africa		Western Cape			Kogelberg Biosphere Reserve, Cape Hangklip	Fynbos	No	No	34.1853	S	18.5409	E					34°18'53' S, 18°54'09' E Alt: 545m	-34.3147	18.9025	SE3418	545
1896	Hitchcock, A.		100	/04		NBG		0	0	0		Ericales	Ericaceae		Erica corifolia L.	wfo-0000671745	5682142	Erica corifolia L.			0	0	0			Africa	Southern Africa	South Africa		Western Cape					Yes	No	0		0							0	0		0
889	Pirie, M.D.		1005		Gehrke, B.	BG	2088384	29	10	2009	October	Ericales	Ericaceae		Erica corydalis Salisb.	wfo-0000671760	5682123	Erica corydalis Salisb.		Oliver, E.G.H.	0	11	2009		Lax plants 15-20 cm tall, leaves recurved, flowers white. Abundant in area	Africa	Southern Africa	South Africa		Western Cape			Kogelberg Biosphere Reserve, Perdeberg trail, on kop above turning circle	SE facing slope	No	No	34.1853	S	19.0108	E					34°18'53' S, 19°01'08' E Alt: 581m	-34.3148	19.0189	SE3419	581
2117	Hitchcock, A.		2536			NBG		0	0	0		Ericales	Ericaceae		Erica corydalis Salisb.	wfo-0000671760	5682123	Erica corydalis Salisb.		Oliver, E.G.H.	0	0	2013			Africa	Southern Africa	South Africa		Western Cape		3419BC	Akkedisberg, upper, moist south facing slopes of peak 846, 3rd Boskloof farm house (ex hort Kirstenbosch National Bot Garden)		No	No	0		0							0	0		0
2093	Oliver, E.G.H.		12832			NBG		0	9	2013	September	Ericales	Ericaceae		Erica coventryi Andrews	wfo-0000671767	5682106	Erica coventryi Andrews			0	0	0			Africa	Southern Africa	South Africa		Western Cape			Fernkloof NR, jeep track (ex Hermanus Wildflower Show)		No	No	0		0							0	0		0
620	Pirie, M.D.		820		Gehrke, B.	NBG		21	3	2009	March	Ericales	Ericaceae		Erica cristata Dulfer	wfo-0000671782	5682075	Erica cristata Dulfer		Oliver, E.G.H.	0	0	2009		Shrub to c. 40 cm tall, single stems, flowers pinkish white, purple at apex before pinkish corolla lobes	Africa	Southern Africa	South Africa		Western Cape			Kogelberg Biosphere Reserve, Kogelberg trail, on jeep track	Fynbos	No	No	34.1851	S	18.5715	E					34°18'51' S, 18°57'15' E Alt: 257m	-34.3142	18.9542	SE3418	257
2250	Potgieter, J.		387			NBG		0	0	0		Ericales	Ericaceae		Erica croceovirens E.G.H.Oliv. & I.M.Oliv.	wfo-0000507225	5682071	Erica croceovirens E.G.H.Oliv. & I.M.Oliv.			0	0	0			Africa	Southern Africa	South Africa		Western Cape					No	No	0		0							0	0		0
545	Pirie, M.D.		745		Gehrke, B. & Oliver, E.G.H.	NBG		5	2	2009	February	Ericales	Ericaceae		Erica cruenta Aiton	wfo-0000671788	8162989	Erica cruenta Sol.		Oliver, E.G.H.	0	0	2009		Shrub to c. 1 m tall, flowers blood-red	Africa	Southern Africa	South Africa		Western Cape				Weedy slope at roadside	No	No	34.1412	S	19.0349	E					34°14'12' S, 19°03'49' E	-34.2367	19.0636	SE3419	0
880	Pirie, M.D.		999		Gehrke, B. & Oliver, E.G.H.	BG	2088379	21	10	2009	October	Ericales	Ericaceae		Erica cruenta Aiton	wfo-0000671788	8162989	Erica cruenta Sol.		Oliver, E.G.H.	0	10	2009		Shrub c. 1.2 m tall, flowers dark red	Africa	Southern Africa	South Africa		Western Cape			Rooihoogte, N of Villiersdorp	Roadside, renosterveld	No	No	33.561	S	19.203	E					33°56'10' S, 19°20'30' E Alt: 442m	-33.936	19.3416	SE3319	442
1382	Oliver, E.G.H.		12684		Pirie, M.D.; Bergh, N. & Rakotonandrasana, S.	MO,TAN,U		3	5	2010	May	Ericales	Ericaceae		Erica cryptoclada (Baker) Dorr & E.G.H.Oliv.	wfo-0000671793	5682053	Erica cryptoclada (Baker) Dorr & E.G.H.Oliv.		Oliver, E.G.H.	1	9	2010		Two shrublets 300 mm tall, single stemmed, olive green; mostly in fruit	Africa	Western Indian Ocean	Madagascar					Ankaratra Mts., NW of Ambatoampy, Manjakatompo Forestry Station	NE facing slope, degraded indigenous forest with Pinus, roadside cuttings	No	No	19.202	S	47.1821	E	DMS		GPS		19°20'20' S, 47°18'21' E Alt: 2040m	-19.339	47.3058	SE1947	2040
423	Pirie, M.D.		623		Villiers, C. de & Gehrke, B.	BG,NBG	2088279	4	11	2008	November	Ericales	Ericaceae		Erica cubica L.	wfo-0000671794	5682048	Erica cubica L.		Oliver, E.G.H.	0	0	2009		Flowers pink	Africa	Southern Africa	South Africa		Western Cape			Montague Pass	Fynbos	No	No	33.5448	S	22.2455	E					33°54'48' S, 22°24'55' E	-33.9133	22.4153	SE3322	0
1314	Oliver, E.G.H.		12699			BG,NBG	2088414	5	8	2010	August	Ericales	Ericaceae		Erica cumuliflora Salisb.	wfo-0000671803	5682033	Erica cumuliflora Salisb.		Oliver, E.G.H.	0	0	2010			Africa	Southern Africa	South Africa		Western Cape			Hermanus Dist. Klein River Mountains above Stanford on Morning Star 630, 2 km WNW of TRB 4, Boskop. 34° 18' 20.42'S, 21° 48' 47.58'E.		No	No	34.182	S	21.4848	E	DMS				34°18'20' S, 21°48'48' E	-34.3057	21.8132	SE3421	0
1612	Oliver, E.G.H.		12750			NBG		0	0	2011		Ericales	Ericaceae		Erica curtophylla Guthrie & Bolus	wfo-0000671811	5682015	Erica curtophylla Guthrie & Bolus		Oliver, E.G.H.	0	0	2011			Africa	Southern Africa	South Africa		Western Cape			Riversdale District, Wolwekoppe		No	No	34.1539	S	21.1323	E					34°15'39' S, 21°13'23' E	-34.2608	21.223	SE3421	0
565	Pirie, M.D.		765		Gehrke, B.	NBG		7	2	2009	February	Ericales	Ericaceae		Erica curviflora var. curviflora	wfo-0001047294	0	Erica curviflora var. curviflora		Oliver, E.G.H.	0	0	2009		Shrub to c. 1 m tall, flowers red	Africa	Southern Africa	South Africa		Western Cape			Hex River Mts., Matroosberg, trail to peak	Fynbos, in seepages and next to streams	No	No	33.2211	S	19.3934	E					33°22'11' S, 19°39'34' E Alt: 1813m	-33.3697	19.6594	SE3319	1813
1607	Oliver, E.G.H.		12742			NBG		0	0	2011		Ericales	Ericaceae		Erica curviflora var. diffusa Bolus	wfo-0000671814	7599346	Erica curviflora var. diffusa Bolus		Oliver, E.G.H.	0	0	2011			Africa	Southern Africa	South Africa		Western Cape			Caledon/Napier area, Akkedisberg summit		No	No	34.2454	S	19.4151	E					34°24'54' S, 19°41'51' E	-34.415	19.6976	SE3419	0
500	Pirie, M.D.		700		Gehrke, B.	BG,NBG	2088198	25	1	2009	January	Ericales	Ericaceae		Erica curvifolia Salisb.	wfo-0000671820	5682009	Erica curvifolia Salisb.		Oliver, E.G.H.	0	0	2009		Shrubs to c. 20 cm tall, tubular flowers constricted at end, pink	Africa	Southern Africa	South Africa		Western Cape			Mont Rochelle Reserve near Franschhoek, trail to Perdekop	Fynbos	No	No	33.5353	S	19.1	E					33°53'53' S, 19°10'00' E Alt: 830m	-33.8981	19.1667	SE3319	830
617	Pirie, M.D.		817		Gehrke, B.	BG,NBG	2088045	21	3	2009	March	Ericales	Ericaceae		Erica curvirostris Salisb.	wfo-0000671821	5682007	Erica curvirostris Salisb.		Oliver, E.G.H.	0	0	2009		Shrub to c. 1 m tall, branching at base, abundant flowers pink with strong honey scent	Africa	Southern Africa	South Africa		Western Cape			Kogelberg Biosphere Reserve, Kogelberg trail, on jeep track	Fynbos	No	No	34.1727	S	18.5307	E					34°17'27' S, 18°53'07' E Alt: 299m	-34.2908	18.8853	SE3418	299
726	Pirie, M.D.		941		Gehrke, B.	NBG		10	5	2009	May	Ericales	Ericaceae		Erica curvirostris Salisb.	wfo-0000671821	5682007	Erica curvirostris Salisb.		Oliver, E.G.H.	0	0	2009		Shrub c. 40 cm tall, stem to c. 2 cm diameter, white open flowers	Africa	Southern Africa	South Africa		Western Cape			Table Mountain National Park, Diagonal path to Porcupine gorge	Fynbos	No	No	33.5806	S	18.2342	E					33°58'06' S, 18°23'42' E Alt: 813m	-33.9683	18.395	SE3318	813
1974	?		95	a		NBG		0	0	0		Ericales	Ericaceae		Erica cyathiformis Salisb.	wfo-0000671826	5681990	Erica cyathiformis Salisb.			0	0	0			Africa	Southern Africa	South Africa							Yes	No	0		0							0	0		0
1975	?		95	d		NBG		0	0	0		Ericales	Ericaceae		Erica cyathiformis Salisb.	wfo-0000671826	5681990	Erica cyathiformis Salisb.			0	0	0			Africa	Southern Africa	South Africa							Yes	No	0		0							0	0		0
1650	Pirie, M.D.		1240		Oliver, E.G.H.	NBG		22	11	2011	November	Ericales	Ericaceae		Erica cylindrica Thunb.	wfo-0000671829	7809201	Erica cylindrica Thunb.		Oliver, E.G.H.	0	11	2011		Straggly flowering stems to c. 1 m tall protruding from low bushy base; flowers long thin creamy tubes with strong jasmine/clove scent, mostly over	Africa	Southern Africa	South Africa		Western Cape			Elandskloof, Woseley	Fynbos	No	No	33.2866	S	19.0802	E	DM		GPS		33°28'40' S, 19°08'01' E Alt: 333m	-33.4777	19.1337	SE3319	333
1681	Merry, C.		10			NBG		0	0	2011		Ericales	Ericaceae		Erica cyrilliflora Salisb.	wfo-0000671834	7450047	Erica cyrilliflora Salisb.		Oliver, E.G.H.	0	0	2011			Africa	Southern Africa	South Africa		Western Cape			Cape Peninsula; Simonstown area, Red Hill_x000D_ In streambed upriver from the Lewis Gay Dam_x000D_ River bed, very thick and tall vegetation_x000D_ Several plants but in a localized area only_x000D_ Flowers pink		No	No	0		0							0	0		0
367	Pirie, M.D.		567		Gehrke, B.	BG,NBG	2088258	15	11	2008	November	Ericales	Ericaceae		Erica daphniflora Salisb.	wfo-0000671840	5681960	Erica daphniflora Salisb.		Oliver, E.G.H.	0	0	2009			Africa	Southern Africa	South Africa		Western Cape			Marloth Nature Reserve, Plaat east above Duivelsbos waterfall	Fynbos	No	No	33.593	S	20.2735	E					33°59'30' S, 20°27'35' E Alt: 468m	-33.9917	20.4597	SE3320	468
1657	Pirie, M.D.		1247		Oliver, E.G.H.	NBG		24	11	2011	November	Ericales	Ericaceae		Erica deflexa Sinclair	wfo-0000671858	5681935	Erica deflexa Sinclair		Oliver, E.G.H.	0	11	2011		Shrubs c. 20 cm, flowers mostly in bud, pink	Africa	Southern Africa	South Africa		Western Cape			R328, Robinson's Pass	Fynbos, roadside	No	No	33.5343	S	22.0142	E	DM		GPS		33°53'26' S, 22°01'25' E Alt: 767m	-33.8904	22.0236	SE3322	767
59	Gehrke, B.		591			NBG		17	2	2009	February	Ericales	Ericaceae		Erica densifolia Willd.	wfo-0000671867	5681917	Erica densifolia Willd.		Oliver, E.G.H.	0	0	2009			Africa	Southern Africa	South Africa		Western Cape			near foresters quarters road between Pletty	southern facing slope in open fynbos	No	No	0		0						Alt: 300m	0	0		300
599	Pirie, M.D.		799		Gehrke, B. & Niet, T. van der	NBG		14	3	2009	March	Ericales	Ericaceae		Erica denticulata L.	wfo-0000671872	5681907	Erica denticulata L.		Oliver, E.G.H.	0	0	2009		Shrub c. 1 m tall, flowers finished	Africa	Southern Africa	South Africa		Western Cape			Limietberg Reserve, Bain's Kloof, between Bobbejanrivier waterfall and Paradyskloof	Fynbos	No	No	33.3828	S	19.0808	E					33°38'28' S, 19°08'08' E Alt: 1242m	-33.6411	19.1356	SE3319	1242
727	Pirie, M.D.		942		Gehrke, B.	BG,NBG	2088476	10	5	2009	May	Ericales	Ericaceae		Erica depressa L.	wfo-0000671874	5681904	Erica depressa L.		Oliver, E.G.H.	0	0	2009		Prostrate shrub, flowers white	Africa	Southern Africa	South Africa		Western Cape			Table Mountain National Park, valley of isolation	Fynbos, crevices in shady rock face	No	No	33.5812	S	18.2405	E					33°58'12' S, 18°24'05' E Alt: 885m	-33.97	18.4014	SE3318	885
843	Pirie, M.D.		977		Gehrke, B.	NBG		10	10	2009	October	Ericales	Ericaceae		Erica depressa L.	wfo-0000671874	5681904	Erica depressa L.		Oliver, E.G.H.	27	11	2009		Creeping shrub c. 2 cm high, flowers finished	Africa	Southern Africa	South Africa		Western Cape			Table Mountain National Park; Constantia Nek	Rock crevice; fynbos	No	No	34.0016	S	18.2418	E					34°00'16' S, 18°24'18' E Alt: 542m	-34.0044	18.4051	SE3418	542
362	Pirie, M.D.		562		Gehrke, B.	NBG		8	11	2008	November	Ericales	Ericaceae		Erica desmantha Benth.	wfo-0000671876	5681902	Erica desmantha Benth.		Oliver, E.G.H.	0	0	2009		Flowers almost finished	Africa	Southern Africa	South Africa		Western Cape			Jonkershoek, panorama circuit, between Bergrivier Nek and Kurktrekker	Fynbos	No	No	34.0022	S	19.0011	E					34°00'22' S, 19°00'11' E Alt: 1100m	-34.0061	19.0031	SE3419	1100
383	Pirie, M.D.		583		Gehrke, B.	NBG		16	11	2008	November	Ericales	Ericaceae		Erica dianthifolia Salisb.	wfo-0000671880	5681896	Erica dianthifolia Salisb.		Oliver, E.G.H.	0	0	2009		Corolla white, calyx white with pink lobes	Africa	Southern Africa	South Africa		Western Cape			Marloth Nature Reserve, at or near to ridge on trail to 12 uur kop	Fynbos	No	No	33.5834	S	20.2646	E					33°58'34' S, 20°26'46' E	-33.9761	20.4461	SE3320	0
77	Gehrke, B.		611			NBG		20	2	2009	February	Ericales	Ericaceae		Erica diaphana Spreng.	wfo-0000671881	5681895	Erica diaphana Spreng.		Oliver, E.G.H.	0	0	2009			Africa	Southern Africa	South Africa		Eastern Cape			Kareedouw Pass	norther side of the pass, north-facing slope alongside the road	No	No	33.5744	S	24.1603	E					33°57'44' S, 24°16'03' E Alt: 447m	-33.9622	24.2674	SE3324	447
272	Oliver, E.G.H.		12516		Pirie, M.D.	NBG		8	5	2009	May	Ericales	Ericaceae		Erica didymocarpa E.C.Nelson & E.G.H.Oliv.	wfo-1000053501	0	Erica didymocarpa E.C.Nelson & E.G.H.Oliv.		Oliver, E.G.H.	0	0	2009			Africa	Southern Africa	South Africa		Western Cape			de Hoop N.R.		No	No	34.2821	S	20.2733	E					34°28'21' S, 20°27'33' E Alt: 51m	-34.4725	20.4592	SE3420	51
2287	Merry, C.		19			NBG		9	10	2014	October	Ericales	Ericaceae		Erica diosmifolia Salisb.	wfo-0000671890	5681879	Erica diosmifolia Salisb.			0	0	0			Africa	Southern Africa	South Africa		Western Cape					No	No	33.5809	S	18.2434	E	DMS				33°58'09' S, 18°24'34' E Alt: 870m	-33.9691	18.4094	SE3318	870
1480	Pirie, M.D.		1214		Bellstedt, D.U.; Villiers, M.J. de & Merwe, De Wet van der	NBG		22	1	2011	January	Ericales	Ericaceae		Erica discolor Andrews	wfo-0000671892	5681875	Erica discolor Andrews			0	0	0	var. 'hebecalyx'		Africa	Southern Africa	South Africa		Western Cape			Potjiesberg Pass	Fynos, roadside	No	No	33.4329	S	23.0317	E	DMS		GPS		33°43'29' S, 23°03'17' E Alt: 1020m	-33.7248	23.0546	SE3323	1020
1543	Pirie, M.D.		1217		Bellstedt, D.U.; Villiers, M.J. de & Merwe, De Wet van der	NBG		22	1	2011	January	Ericales	Ericaceae		Erica discolor Andrews	wfo-0000671892	5681875	Erica discolor Andrews			0	0	0	'var speciosa'		Africa	Southern Africa	South Africa		Western Cape			Waboomskraal	Fynos, roadside	No	No	33.5237	S	22.2309	E	DMS		GPS		33°52'37' S, 22°23'09' E Alt: 710m	-33.8771	22.3857	SE3322	710
1611	Oliver, E.G.H.		12749			NBG		0	0	2011		Ericales	Ericaceae		Erica dispar (N.E.Br.) E.G.H.Oliv.	wfo-0000671893	5681873	Erica dispar (N.E.Br.) E.G.H.Oliv.		Oliver, E.G.H.	0	0	2011			Africa	Southern Africa	South Africa		Western Cape			Riversdale District, Wolwekoppe		No	No	34.1539	S	21.1323	E					34°15'39' S, 21°13'23' E	-34.2608	21.223	SE3421	0
1158	Oliver, E.G.H.		12596			NBG		0	1	2010	January	Ericales	Ericaceae		Erica dissimulans Hilliard & B.L.Burtt	wfo-0000671894	5681871	Erica dissimulans Hilliard & B.L.Burtt		Oliver, E.G.H.	0	1	2010			Africa	Southern Africa	South Africa		Eastern Cape					No	No	0		0							0	0		0
251	Oliver, E.G.H.		12500		Gehrke, B. & Pirie, M.D.	NBG		5	2	2009	February	Ericales	Ericaceae		Erica distorta Bartl.	wfo-0000671898	5681867	Erica distorta Bartl.		Oliver, E.G.H.	0	0	2009			Africa	Southern Africa	South Africa		Western Cape			Gordon’s Bay Area; Lower slopes NNE of Trig Beacon 58 on Marine Drive to Steenbras River Mouth	Roadside next to coast in seepage area	No	No	34.1933	S	19.1422	E					34°19'33' S, 19°14'22' E Alt: 20m	-34.3258	19.2394	SE3419	20
942	Oliver, E.G.H.		11417			NBG		7	11	1999	November	Ericales	Ericaceae		Erica dodii Guthrie & Bolus	wfo-0000671902	5681859	Erica dodii Guthrie & Bolus			0	0	0			Africa	Southern Africa	South Africa		Western Cape		3319DC	Jonas Kop		No	No	0		0							0	0		0
903	Oliver, E.G.H.		12546			NBG		1	11	2009	November	Ericales	Ericaceae		Erica dolfiana E.G.H.Oliv.	wfo-0000671903	5681857	Erica dolfiana E.G.H.Oliv.		Oliver, E.G.H.	0	11	2009			Africa	Southern Africa	South Africa		Western Cape		3322BC	Great Swartberg: Blesberg, slight ridge just W of radar complex_x000D_ W to SW slope; sandy loamy damp soil_x000D_ Very short alpine vegetation on open ground_x000D_ Locally frequent shrublets to 300mm tall_x000D_ Flowers white, calyx reddish pink		No	No	33.375	S	22.625	E	DD	GAZ			33°22'30' S, 22°37'30' E Alt: 2012m	-33.375	22.625	SE3322	2012
2146	Pirie, M.D.		1297		Oliver, E.G.H.	NBG		9	10	2013	October	Ericales	Ericaceae		Erica dolfiana E.G.H.Oliv.	wfo-0000671903	5681857	Erica dolfiana E.G.H.Oliv.		Oliver, E.G.H.	0	0	2013		Shrub c. 20 cm, flowers over	Africa	Southern Africa	South Africa		Western Cape			Blesberg summit, Klein Swartberg	Fynbos	No	No	33.2503	S	22.4108	E	DMS		GPS		33°25'03' S, 22°41'08' E Alt: 2094m	-33.4174	22.6854	SE3322	2094
510	Pirie, M.D.		710		Gehrke, B.	NBG		25	1	2009	January	Ericales	Ericaceae		Erica doliiformis Salisb.	wfo-0000671904	5681855	Erica doliiformis Salisb.		Oliver, E.G.H.	0	0	2009		Shrubs to c. 10 cm tall, flowers pink	Africa	Southern Africa	South Africa		Western Cape			Mont Rochelle Reserve near Franschhoek, trail to Perdekop	Fynbos, growing in cracks in rock	No	No	33.5253	S	19.0956	E					33°52'53' S, 19°09'56' E Alt: 1180m	-33.8814	19.1656	SE3319	1180
597	Pirie, M.D.		797		Gehrke, B. & Niet, T. van der	BG,NBG	2088037	14	3	2009	March	Ericales	Ericaceae		Erica doliiformis Salisb.	wfo-0000671904	5681855	Erica doliiformis Salisb.		Oliver, E.G.H.	0	0	2009		Shrub to c. 40 cm tall, flowers mostly finished, pink	Africa	Southern Africa	South Africa		Western Cape			Limietberg Reserve, Bain's Kloof, head of Paradyskloof	Fynbos, between rocks	No	No	33.3827	S	19.0757	E					33°38'27' S, 19°07'57' E Alt: 1178m	-33.6408	19.1325	SE3319	1178
448	Pirie, M.D.		648		Gehrke, B.	BG	2088289	16	12	2008	December	Ericales	Ericaceae		Erica dominans Killick	wfo-0000671905	5681853	Erica dominans Killick		Oliver, E.G.H.	0	0	2009			Africa	Southern Africa	South Africa		KwaZulu-Natal			Garden Castle, trail to Mashai Pass		No	No	29.432	S	29.1015	E					29°43'20' S, 29°10'15' E Alt: 2500m	-29.7222	29.1708	SE2929	2500
178	Oliver, E.G.H.		12130			NBG		29	1	2003	January	Ericales	Ericaceae		Erica dracomontana E.G.H.Oliv.	wfo-0000671907	5681849	Erica dracomontana E.G.H.Oliv.		Oliver, E.G.H.	0	0	2009			Africa	Southern Africa	South Africa		Eastern Cape		3027DA	Beddgelert-Scafell, Barkly East		No	No	30.625	S	27.625	E	DD	GAZ			30°37'30' S, 27°37'30' E	-30.625	27.625	SE3027	0
2075	Bellstedt, D.U.		1443			NBG		0	0	2013		Ericales	Ericaceae		Erica drakensbergensis Guthrie & Bolus	wfo-0000671910	5681846	Erica drakensbergensis Guthrie & Bolus		Oliver, E.G.H.	0	0	2013			Africa	Southern Africa	South Africa		Kwazulu Natal					No	No	0		0							0	0		0
1573	Oliver, E.G.H.		12711			NBG		0	0	2011		Ericales	Ericaceae		Erica dregei E.G.H.Oliv.	wfo-0000671912	5681841	Erica dregei E.G.H.Oliv.		Oliver, E.G.H.	0	0	2011			Africa	Southern Africa	South Africa		Western Cape			Piketberg-Aurora area		No	No	32.4118	S	18.3343	E					32°41'18' S, 18°33'43' E	-32.6883	18.5618	SE3218	0
1762	Cowell, C.	108	163	/07		NBG		0	0	0		Ericales	Ericaceae		Erica duthieae L.Bolus	wfo-0000671925	5681834	Erica duthieae L.Bolus			0	0	0			Africa	Southern Africa	South Africa		Western Cape					Yes	No	33.5229	S	19.0252	E	DMS				33°52'29' S, 19°02'52' E	-33.8748	19.0478	SE3319	0
1210	Pirie, M.D.		1037		Gehrke, B.	BG,NBG	2088499	28	12	2009	December	Ericales	Ericaceae		Erica eburnea T.M.Salter	wfo-0000671931	5681830	Erica eburnea T.M.Salter			0	0	0		Shrub 30-40 cm tall, flowers pinkish-white, open	Africa	Southern Africa	South Africa		Western Cape			Table Mt. National Park; Cape of Good Hope Nature Reserve. Circular drive	Fynbos	No	No	34.184	S	18.2553	E	DMS		GPS		34°18'40' S, 18°25'53' E Alt: 213m	-34.3111	18.4313	SE3418	213
1220	Pirie, M.D.		1047		Gehrke, B.	BG,NBG	2088506	28	12	2009	December	Ericales	Ericaceae		Erica eburnea T.M.Salter	wfo-0000671931	5681830	Erica eburnea T.M.Salter		Oliver, E.G.H.	1	10	2014		Shrub c. 30 cm tall, flowers white	Africa	Southern Africa	South Africa		Western Cape			Table Mt. National Park; Cape of Good Hope Nature Reserve. Sirkelsvlei circular path	Fynbos, next to stream	No	No	34.1542	S	18.2337	E	DMS		GPS		34°15'42' S, 18°23'37' E Alt: 73m	-34.2618	18.3937	SE3418	73
1604	Oliver, E.G.H.		12739			NBG		0	0	2011		Ericales	Ericaceae		Erica ecklonii E.G.H.Oliv.	wfo-0000671934	5681828	Erica ecklonii E.G.H.Oliv.		Oliver, E.G.H.	0	0	2011			Africa	Southern Africa	South Africa		Western Cape		3419AC	Hermanus District, Babylonstoringberg		No	No	0		0					3419AC		0	0		0
1977	?		99			NBG		0	0	0		Ericales	Ericaceae		Erica elimensis L.Bolus	wfo-0000671943	5681820	Erica elimensis L.Bolus			0	0	0			Africa	Southern Africa	South Africa							Yes	No	0		0							0	0		0
2104	Oliver, E.G.H.		12843			NBG		0	9	2013	September	Ericales	Ericaceae		Erica elimensis L.Bolus	wfo-0000671943	5681820	Erica elimensis L.Bolus		Oliver, E.G.H.	0	0	2013			Africa	Southern Africa	South Africa		Western Cape			Cordale, Diepgat (ex Hermanus Wildflower Show)		No	No	0		0							0	0		0
1679	Oliver, E.G.H.		12786			NBG		0	0	2011		Ericales	Ericaceae		Erica empetrina L.	wfo-0000671954	5681812	Erica empetrina L.		Oliver, E.G.H.	0	0	2011			Africa	Southern Africa	South Africa		Western Cape			Cape Peninsula; Table Mtn, slopes SSW of Maclear's Beacon_x000D_ Sandy areas wet in winter with short restiads_x000D_ Local patches of erect shrublets to 300mm tall_x000D_ Flowers over		No	No	0		0					3318CD	Alt: 1040m	0	0		1040
629	Pirie, M.D.		829		Gehrke, B.	NBG		28	3	2009	March	Ericales	Ericaceae		Erica equisetifolia Salisb.	wfo-0000671962	5681806	Erica equisetifolia Salisb.		Oliver, E.G.H.	0	0	2009		Shrub to c. 20 cm, flowers finished	Africa	Southern Africa	South Africa		Western Cape			Kogelberg Biosphere Reserve, Cape Hangklip, south of peak	Fynbos	No	No	34.2202	S	18.4947	E					34°22'02' S, 18°49'47' E Alt: 415m	-34.3672	18.8297	SE3418	415
2041	SANBI		544	/88		NBG		0	0	0		Ericales	Ericaceae		Erica equisetifolia Salisb.	wfo-0000671962	5681806	Erica equisetifolia Salisb.			0	0	0			Africa	Southern Africa	South Africa		Western Cape					Yes	No	0		0							0	0		0
662	Pirie, M.D.		874		Gehrke, B. & Morita, S.	BG,NBG	2088069	27	4	2009	April	Ericales	Ericaceae		Erica erasmia Dulfer	wfo-0000671963	5681805	Erica erasmia Dulfer		Oliver, E.G.H.	0	0	2009		Shrub c. 1 m tall, flowers coral pink	Africa	Southern Africa	South Africa		Western Cape			Hex River Mts., Ben Etive Reserve, rocky slope above road to reservoir	Fynbos	No	No	33.2541	S	19.2449	E					33°25'41' S, 19°24'49' E Alt: 629m	-33.4281	19.4136	SE3319	629
333	Pirie, M.D.		533		Bergh, N. & Gehrke, B.	NBG		4	11	2008	November	Ericales	Ericaceae		Erica eremioides subsp. eremioides	wfo-0001440985	0	Erica eremioides (MacOwan) E.G.H.Oliv. ssp. eremioides		Oliver, E.G.H.	0	0	2009		Trailing, to 20 cm tall,flowers white	Africa	Southern Africa	South Africa		Western Cape			Groot Winterhoek, Beaverlac resort	Fynbos, next to pool growing between rocks	No	No	32.5438	S	19.0412	E					32°54'38' S, 19°04'12' E Alt: 412m	-32.9106	19.07	SE3219	412
2162	Oliver, E.G.H.		12854			NBG		0	0	0		Ericales	Ericaceae		Erica eremioides subsp. eremioides	wfo-0001440985	0	Erica eremioides (MacOwan) E.G.H.Oliv. ssp. eremioides			0	0	0			Africa	Southern Africa	South Africa		Western Cape		3419AB	Ceres Dist.; southern Cold Bokkeveld, Rocklands, NW of the farm on 297 & due N of TRB 61.		No	No	0		0					3319AB		0	0		0
542	Pirie, M.D.		742		Gehrke, B. & Oliver, E.G.H.	BG,NBG	2088219	5	2	2009	February	Ericales	Ericaceae		Erica ericoides (L.) E.G.H.Oliv.	wfo-0000671968	5681797	Erica ericoides (L.) E.G.H.Oliv.		Oliver, E.G.H.	0	0	2009		Shrub to c. 40 cm tall, flowers pink	Africa	Southern Africa	South Africa		Western Cape			Betty's Bay, Albertyn Street	Fynbos on coast	No	No	34.2131	S	18.571	E					34°21'31' S, 18°57'10' E	-34.3586	18.9528	SE3418	0
1172	Kay, S.	(Oliver	12616	)		NBG		0	0	0		Ericales	Ericaceae		Erica erigena R.Ross	wfo-0000671969	7327590	Erica erigena R.Ross		Oliver, E.G.H.	0	1	2010			Europe	Northern Europe	Ireland		Galway	Connemara		Western Ireland, Connemara, Lettergesh, streamside below shop/post office_x000D_		No	No	53.35	N	9.53	W	DM		GAZ		53°35' N, 9°52' W	53.5833	-9.88333	NW539	0
1175	Ojeda, F.	(Oliver	12623	)		NBG		0	0	0		Ericales	Ericaceae		Erica erigena R.Ross	wfo-0000671969	7327590	Erica erigena R.Ross			0	0	0			Europe	Southwestern Europe	Spain		Cádiz			Sierra de la Palma		No	No	0		0							0	0		0
1579	Sahuquillo Balbuena, E.		s.n.		Pimentel Pereira, M.	NBG		0	0	0		Ericales	Ericaceae		Erica erigena R.Ross	wfo-0000671969	7327590	Erica erigena R.Ross			0	0	0			Europe	Southwestern Europe	Spain		A Coruña					No	No	0		0							0	0		0
1797	Fagúndez, J.		3157			SANT		0	0	0		Ericales	Ericaceae		Erica erigena R.Ross	wfo-0000671969	7327590	Erica erigena R.Ross		Fagúndez, J.	0	0	0			Europe	Southwestern Europe	Spain		A Coruña	Brandomil				No	No	43	N	8.9	W	DD				43°00' N, 8°53' W Alt: 290m	43	-8.9	NW438	290
694	Pirie, M.D.		907		McMaster, C.; McMaster, R. & Oliver, E.G.H.	BG,NBG	2088457	7	5	2009	May	Ericales	Ericaceae		Erica erinus (Klotzsch ex Benth.) E.G.H.Oliv.	wfo-0000671972	5681794	Erica erinus (Klotzsch ex Benth.) E.G.H.Oliv.		Oliver, E.G.H.	0	0	2009		Shrub to c. 10 cm tall, in fruit	Africa	Southern Africa	South Africa		Western Cape			Stanford	Fynbos	No	No	34.2639	S	19.3356	E					34°26'39' S, 19°33'56' E Alt: 253m	-34.4442	19.5656	SE3419	253
232	Oliver, E.G.H.		12478			NBG		13	11	2008	November	Ericales	Ericaceae		Erica eriophoros Guthrie & Bolus	wfo-0000671976	5681792	Erica eriophoros Guthrie & Bolus		Oliver, E.G.H.	0	0	2009			Africa	Southern Africa	South Africa		Western Cape		3219AC	Cedarberg, Sneeuberg Hut area		No	No	32.375	S	19.125	E	DD	GAZ			32°22'30' S, 19°07'30' E	-32.375	19.125	SE3219	0
1027	Oliver, E.G.H.		11831			NBG		0	0	0		Ericales	Ericaceae		Erica esterhuyseniae Compton	wfo-0000671980	5681786	Erica esterhuyseniae Compton		Oliver, E.G.H.	0	11	2009			Africa	Southern Africa	South Africa		Western Cape		3322DB	Mannetjiesberg		No	No	0		0							0	0		0
902	Oliver, E.G.H.		12545			BG,NBG	2088411	1	11	2009	November	Ericales	Ericaceae		Erica esteriana E.G.H.Oliv.	wfo-0000671982	7327582	Erica esteriana E.G.H.Oliv.		Oliver, E.G.H.	0	11	2009			Africa	Southern Africa	South Africa		Western Cape		3322BC	Great Swartberg: Blesberg, ridge just E of radar complex_x000D_ S slopes; sandy loamy damp soil_x000D_ Very short alpine vegetation between large rocks_x000D_ Local rounded shrublets to 500mm tall mostly in lee of rocks_x000D_ Flowers cream		No	No	33.375	S	22.625	E	DD	GAZ			33°22'30' S, 22°37'30' E Alt: 2042m	-33.375	22.625	SE3322	2042
2166	Oliver, E.G.H.		12858			NBG		0	0	0		Ericales	Ericaceae		Erica esteriana E.G.H.Oliv.	wfo-0000671982	7327582	Erica esteriana E.G.H.Oliv.			0	0	0			Africa	Southern Africa	South Africa		Western Cape		3419AD	Ceres Dist.; Waboomberg on Vrystaat 331, due W of TRB 47.		No	No	0		0					3319AD		0	0		0
240	Oliver, E.G.H.		12485			NBG		15	11	2008	November	Ericales	Ericaceae		Erica eugenea Dulfer	wfo-0000671984	5681783	Erica eugenea Dulfer		Oliver, E.G.H.	0	0	2009			Africa	Southern Africa	South Africa		Western Cape		3219CB	Grootrivier Pass–Gideonskop		No	No	32.625	S	19.375	E	DD	GAZ			32°37'30' S, 19°22'30' E	-32.625	19.375	SE3219	0
1712	Pirie, M.D.		1259		Oliver, E.G.H.	NBG		3	5	2012	May	Ericales	Ericaceae		Erica eustacei L.Bolus	wfo-0000671985	5681781	Erica eustacei L.Bolus		Oliver, E.G.H.	0	3	2012			Africa	Southern Africa	South Africa		Western Cape			Touwsrivier district Pienaarskloof area; koppie just WSW of Smousbos	Fynbos	No	No	33.1145	S	20.0929	E	DMS		GPS		33°11'45' S, 20°09'29' E Alt: 960m	-33.1958	20.1582	SE3320	960
441	Pirie, M.D.		641		Gehrke, B.	NBG		16	12	2008	December	Ericales	Ericaceae		Erica evansii (N.E.Br.) E.G.H.Oliv.	wfo-0000671986	5681780	Erica evansii (N.E.Br.) E.G.H.Oliv.		Oliver, E.G.H.	0	0	2009		New shoots stcky, stems bright green	Africa	Southern Africa	South Africa		KwaZulu-Natal			Garden Castle, trail to Mashai Pass, shortly after first stream crossing		No	No	29.44	S	29.1115	E					29°44'00' S, 29°11'15' E Alt: 2000m	-29.7333	29.1875	SE2929	2000
946	Kirsten, G.		1532			NBG		0	0	0		Ericales	Ericaceae		Erica excavata L.Bolus	wfo-0000671988	5681776	Erica excavata L.Bolus			0	0	0			Africa	Southern Africa	South Africa		Western Cape		3419AD	Stanford, Die Mond		No	No	0		0							0	0		0
250	Oliver, E.G.H.		12499		Gehrke, B. & Pirie, M.D.	BG,NBG	2088403	11	1	2009	January	Ericales	Ericaceae		Erica exleeana E.G.H.Oliv.	wfo-0000671995	5681771	Erica exleeana E.G.H.Oliv.		Oliver, E.G.H.	0	0	2009			Africa	Southern Africa	South Africa		Western Cape			Bot River area; Babilonstoringberge		No	No	34.1933	S	19.1422	E					34°19'33' S, 19°14'22' E Alt: 450m	-34.3258	19.2394	SE3419	450
2283	Oliver, E.G.H.		12880			NBG		23	11	2014	November	Ericales	Ericaceae		Erica extrusa Compton	wfo-0000672005	5681762	Erica extrusa Compton			0	0	0			Africa	Southern Africa	South Africa		Western Cape					No	No	34.1228	S	18.5741	E	DMS				34°12'28' S, 18°57'41' E Alt: 290m	-34.2077	18.9615	SE3418	290
1708	Merry, C.		12			NBG		0	0	2011		Ericales	Ericaceae		Erica fairii Bolus	wfo-0000672013	5681755	Erica fairii Bolus		Oliver, E.G.H.	0	0	2011			Africa	Southern Africa	South Africa		Western Cape					No	No	0		0							0	0		0
609	Pirie, M.D.		809		Gehrke, B.	NBG		21	3	2009	March	Ericales	Ericaceae		Erica fascicularis var. fascicularis	wfo-0001047312	8037389	Erica fascicularis L.f. ssp. fascicularis		Oliver, E.G.H.	0	0	2009		Straggly shrub to c. 1 m tall, tubular flowers pinkish at base, white towards apex, corolla lobes green	Africa	Southern Africa	South Africa		Western Cape			Kogelberg Biosphere Reserve, Kogelberg trail, before jeep track	Fynbos	No	No	34.1953	S	18.5712	E					34°19'53' S, 18°57'12' E Alt: 164m	-34.3314	18.9533	SE3418	164
630	Pirie, M.D.		830		Gehrke, B.	NBG		28	3	2009	March	Ericales	Ericaceae		Erica fastigiata L.	wfo-0000672018	5681743	Erica fastigiata L.		Oliver, E.G.H.	0	0	2009		Shrub to c. 30 cm, flowers finished	Africa	Southern Africa	South Africa		Western Cape			Kogelberg Biosphere Reserve, Cape Hangklip, south of peak	Fynbos	No	No	34.2202	S	18.4947	E					34°22'02' S, 18°49'47' E Alt: 415m	-34.3672	18.8297	SE3418	415
463	Pirie, M.D.		663		Gehrke, B.	BG	2088541	3	1	2009	January	Ericales	Ericaceae		Erica fausta Salisb.	wfo-0000672022	5681739	Erica fausta Salisb.		Oliver, E.G.H.	0	0	2009			Africa	Southern Africa	South Africa		Western Cape			Jonkershoek, Swartboskloof trail, between 1st and 2nd waterfalls	Fynbos	No	No	33.5947	S	18.5857	E					33°59'47' S, 18°58'57' E Alt: 450m	-33.9964	18.9825	SE3318	450
248	Oliver, E.G.H.		12494			NBG		22	11	2008	November	Ericales	Ericaceae		Erica ferrea P.J.Bergius	wfo-0000672027	5681729	Erica ferrea P.J.Bergius		Oliver, E.G.H.	0	0	2009			Africa	Southern Africa	South Africa		Western Cape		3318DA	Malmesbury, Riverlands		No	No	33.625	S	18.625	E	DD	GAZ			33°37'30' S, 18°37'30' E	-33.625	18.625	SE3318	0
35	Gehrke, B.		68		Muasya, A.M.	NBG,Z		3	10	2004	October	Ericales	Ericaceae		Erica filago (Alm & T.C.E.Fr.) Beentje	wfo-0000672033	5681721	Erica filago (Alm & T.C.E.Fr.) Beentje		Oliver, E.G.H.	0	0	2009			Africa	East Tropical Africa	Kenya					Mount Kenya National Park		No	No	0.10187	S	37.1611	E					0°10'19' S, 37°16'11' E Alt: 4023m	-0.171861	37.2698	SE037	4023
37	Gehrke, B.		93		Muasya, A.M.	NBG,Z		6	10	2004	October	Ericales	Ericaceae		Erica filago (Alm & T.C.E.Fr.) Beentje	wfo-0000672033	5681721	Erica filago (Alm & T.C.E.Fr.) Beentje		Oliver, E.G.H.	0	0	2009			Africa	East Tropical Africa	Kenya					Mount Kenya National Park		No	No	0.03175	S	37.1718	E					0°03'18' S, 37°17'18' E Alt: 3311m	-0.0548611	37.2884	SE037	3311
1594	Oliver, E.G.H.		12728			NBG		0	0	2011		Ericales	Ericaceae		Erica filamentosa Andrews	wfo-0000672034	5681719	Erica filamentosa Andrews		Oliver, E.G.H.	0	0	2011			Africa	Southern Africa	South Africa		Western Cape			Swellendam, Bontebok N.P.		No	No	34.0256	S	20.2718	E					34°02'56' S, 20°27'18' E	-34.0488	20.4551	SE3420	0
2284	Oliver, E.G.H.		12881			NBG		23	11	2014	November	Ericales	Ericaceae		Erica filiformis Salisb.	wfo-0000672038	7721528	Erica filiformis Salisb.			0	0	0			Africa	Southern Africa	South Africa		Western Cape					No	No	34.1245	S	18.574	E	DMS				34°12'45' S, 18°57'40' E Alt: 260m	-34.2125	18.9612	SE3418	260
700	Pirie, M.D.		914		McMaster, C.; McMaster, R. & Oliver, E.G.H.	NBG		7	5	2009	May	Ericales	Ericaceae		Erica filipendula subsp. filipendula	wfo-0001440996	7327539	Erica filipendula Benth. ssp. filipendula		Oliver, E.G.H.	0	0	2009		Shrub 20-25 cm tall, branching near base, yellow flowers along much of each stem	Africa	Southern Africa	South Africa		Western Cape			Carrruthurs Hill	Fynbos, limestone bedrock	No	No	34.42	S	19.3637	E					34°42'00' S, 19°36'37' E Alt: 162m	-34.7	19.6103	SE3419	162
711	Pirie, M.D.		926		McMaster, C. & Oliver, E.G.H.	NBG		7	5	2009	May	Ericales	Ericaceae		Erica filipendula subsp. parva E.G.H.Oliv. & I.M.Oliv.	wfo-0001359522	0	Erica filipendula Benth. ssp. parva E.G.H.Oliv. & I.M.Oliv.		Oliver, E.G.H.	0	0	2009		Shrub to c. 40 cm tall, flowers white at base turning pink at apices	Africa	Southern Africa	South Africa		Western Cape			Agulhas National Park	Fynbos, limestone bedrock	No	No	34.4317	S	19.4602	E					34°43'17' S, 19°46'02' E Alt: 76m	-34.7214	19.7672	SE3419	76
406	Pirie, M.D.		606		Bellstedt, D.U.; Villiers, C. de & Gehrke, B.	BG,NBG	2088271	3	11	2008	November	Ericales	Ericaceae		Erica fimbriata Andrews	wfo-0000672043	5681707	Erica fimbriata Andrews		Oliver, E.G.H.	0	0	2009		Flowers white	Africa	Southern Africa	South Africa		Western Cape			Swartberg Pass, Teeberg	Fynbos	No	No	33.1943	S	22.0235	E					33°19'43' S, 22°02'35' E Alt: 1386m	-33.3286	22.0431	SE3322	1386
640	Pirie, M.D.		840		Gehrke, B. & Morita, S.	BG,NBG	2088056	26	4	2009	April	Ericales	Ericaceae		Erica flacca E.Mey. ex Benth.	wfo-0000672046	5681701	Erica flacca E.Mey. ex Benth.		Oliver, E.G.H.	0	0	2009		Shrub to c. 30 cm tall, flowers over	Africa	Southern Africa	South Africa		Western Cape			Hex River Mts., Ben Etive Reserve, between reservoir and plateau below ridge	Fynbos, steep hilside	No	No	33.2638	S	19.262	E					33°26'38' S, 19°26'20' E Alt: 1060m	-33.4439	19.4389	SE3319	1060
1486	Pirie, M.D.		1220		Bellstedt, D.U.; Villiers, M.J. de & Merwe, De Wet van der	NBG		22	1	2011	January	Ericales	Ericaceae		Erica flaccida Link	wfo-0000672048	5681700	Erica flaccida Link		Oliver, E.G.H.	0	3	2011			Africa	Southern Africa	South Africa		Western Cape			Waboomskraal	Fynos, roadside	No	No	33.5237	S	22.2309	E	DMS		GPS		33°52'37' S, 22°23'09' E Alt: 710m	-33.8771	22.3857	SE3322	710
431	Pirie, M.D.		631			BG,NBG	2088281	13	12	2008	December	Ericales	Ericaceae		Erica flanaganii Bolus	wfo-0000672052	5681692	Erica flanaganii Bolus		Oliver, E.G.H.	0	0	2009		Woody shrub, sprawling to upright, to 40 cm tall, flowers white, mostly finished	Africa	Southern Africa	South Africa		Free State			Golden Gate National Park		No	No	28.2956	S	28.3751	E					28°29'56' S, 28°37'51' E	-28.4989	28.6308	SE2828	0
2086	Oliver, E.G.H.		12823			NBG		0	0	2013		Ericales	Ericaceae		Erica flavicoma Bartl.	wfo-0000672057	5681684	Erica flavicoma Bartl.		Oliver, E.G.H.	0	0	2013			Africa	Southern Africa	South Africa		Western Cape					No	No	0		0							0	0		0
2081	Oliver, E.G.H.		12818			NBG		0	0	2013		Ericales	Ericaceae		Erica flexistyla E.G.H.Oliv.	wfo-0000672064	5681675	Erica flexistyla E.G.H.Oliv.		Oliver, E.G.H.	0	0	2013			Africa	Southern Africa	South Africa		Western Cape			Roadside	Type locality	No	No	0		0							0	0		0
866	Pirie, M.D.		987		Gehrke, B. & Oliver, E.G.H.	BG	2088372	21	10	2009	October	Ericales	Ericaceae		Erica floccifera Zahlbr.	wfo-0000672066	5681670	Erica floccifera Zahlbr.		Oliver, E.G.H.	0	10	2009		Shrub c. 2 m tall, flowers over - brown	Africa	Southern Africa	South Africa		Western Cape			Riviersonderend Mts., Jonas Kop	Fynbos	No	No	33.5656	S	19.3105	E					33°56'56' S, 19°31'05' E Alt: 1009m	-33.9488	19.518	SE3319	1009
842	Oliver, E.G.H.		12536			NBG		3	10	2009	October	Ericales	Ericaceae		Erica florifera (Compton) E.G.H.Oliv.	wfo-0000672078	5681655	Erica florifera (Compton) E.G.H.Oliv.		Oliver, E.G.H.	0	10	2009	sp. nov. aff. philippioides	Local erect shrubs to 500mm tall_x000D_ Flowers white_x000D_ (=EGHO 11964, 25.9.2001)_x000D_	Africa	Southern Africa	South Africa		Western Cape		3118DB	Vanrhynsdorp area; Matsikammaberge_x000D_ Sewefontein on Elandskloof 313; ± 2 km SW of Koelkop TRB 44_x000D_ Rocky kloof on road to upper lands_x000D_ S-facing rock faces and ledges_x000D_		No	No	31.625	S	18.875	E	DD	GAZ		3118DB	31°37'30' S, 18°52'30' E Alt: 940m	-31.625	18.875	SE3118	940
1637	Oliver, E.G.H.		12768			NBG		0	0	2011		Ericales	Ericaceae		Erica florifera (Compton) E.G.H.Oliv.	wfo-0000672078	5681655	Erica florifera (Compton) E.G.H.Oliv.		Oliver, E.G.H.	0	0	2011			Africa	Southern Africa	South Africa		Western Cape			Ceres District; Agter Witsenberg valley on Slagboom 318. 33°59'57.868' S; 21°17'0.064' E._x000D_ Roadside damp clay-sandy soil, rest all ploughed up or now a dam_x000D_ Local groups of a few low compact shrublets to 100mm tall;_x000D_ (used to be frequent there 25 years ago)_x000D_ Flowers pinkish white		No	No	33.5958	S	21.1701	E	DMS				33°59'58' S, 21°17'01' E	-33.9994	21.2835	SE3321	0
1242	Pirie, M.D.		1069		Oliver, E.G.H. & Gehrke, B.	BG,NBG	2088523	30	1	2010	January	Ericales	Ericaceae		Erica fontana L.Bolus	wfo-0000672086	5681643	Erica fontana L.Bolus		Oliver, E.G.H.	30	1	2010		Shrub 1.5 m tall, flowers pinkish white	Africa	Southern Africa	South Africa		Western Cape			Table Mt. National Park; Cape of Good Hope Nature Reserve	Boggy area, dense older vegetation c. 1.8 m tall	No	No	34.1838	S	18.2504	E	DMS		GPS		34°18'38' S, 18°25'04' E Alt: 89m	-34.3104	18.4177	SE3418	89
450	Pirie, M.D.		650		Gehrke, B.	BG	2088290	16	12	2008	December	Ericales	Ericaceae		Erica frigida Bolus	wfo-0000672098	5681623	Erica frigida Bolus		Oliver, E.G.H.	0	0	2009			Africa	Southern Africa	South Africa		KwaZulu-Natal			Garden Castle, trail to Mashai Pass		No	No	29.422	S	29.1015	E					29°42'20' S, 29°10'15' E Alt: 2900m	-29.7056	29.1708	SE2929	2900
458	Pirie, M.D.		658		Gehrke, B. & Martin-Bravo, S.	NBG		20	12	2008	December	Ericales	Ericaceae		Erica frigida Bolus	wfo-0000672098	5681623	Erica frigida Bolus		Oliver, E.G.H.	0	0	2009			Africa	Southern Africa	South Africa		KwaZulu-Natal			Cathedral Peak		No	No	28.5534	S	29.081	E					28°55'34' S, 29°08'10' E	-28.9261	29.1361	SE2829	0
851	Pirie, M.D.		960		Gehrke, B.	NBG		18	7	2009	July	Ericales	Ericaceae		Erica galantha E.C.Nelson & E.G.H.Oliv.	wfo-1000053503	0	Erica galantha E.C.Nelson & E.G.H.Oliv.		Oliver, E.G.H.	0	9	2009		Shrub c. 1 m tall, leaves and stems sticky, covered with glandular hairs, young stems lime-grey appearance; flowers white	Africa	Southern Africa	South Africa		Western Cape			Riviersonderend Mts.; above Greyton; Boesmaskloof	Fynbos	No	No	34.0214	S	19.3752	E					34°02'14' S, 19°37'52' E Alt: 337m	-34.0372	19.631	SE3419	337
1646	Martos, F.		745			NBG		16	9	2011	September	Ericales	Ericaceae		Erica galioides Lam.	wfo-0000672115	8274722	Erica galioides Lam.			0	0	0			Europe	Southwestern Europe	France		Reunion Island					No	No	0		0						Alt: 2331m	0	0		2331
1663	Pirie, M.D.		1253		Oliver, E.G.H.	NBG		24	11	2011	November	Ericales	Ericaceae		Erica garciae E.G.H.Oliv.	wfo-0000672119	5685000	Erica garciae E.G.H.Oliv.		Oliver, E.G.H.	0	11	2011			Africa	Southern Africa	South Africa		Western Cape			Garcia's Pass opposite Tolhuis	Fynbos	No	No	33.5725	S	21.134	E	DM		GPS		33°57'15' S, 21°13'24' E Alt: 514m	-33.9543	21.2234	SE3321	514
2176	Merry, C.		15			NBG		0	0	2013		Ericales	Ericaceae		Erica genistifolia Salisb.	wfo-0000672124	5684988	Erica genistifolia Salisb.			0	0	0			Africa	Southern Africa	South Africa							No	No	0		0							0	0		0
2060	?		22594			NBG		0	0	0		Ericales	Ericaceae		Erica georgica Guthrie & Bolus	wfo-0000672126	5684986	Erica georgica Guthrie & Bolus			0	0	0			Africa	Southern Africa	South Africa							Yes	No	0		0							0	0		0
1315	Oliver, E.G.H.		12700			BG,NBG	2088415	5	8	2010	August	Ericales	Ericaceae		Erica gerhardii E.G.H.Oliv. & I.M.Oliv.	wfo-0000507229	5684985	Erica gerhardii E.G.H.Oliv. & I.M.Oliv.		Oliver, E.G.H.	0	0	2010			Africa	Southern Africa	South Africa		Western Cape			Hermanus Dist. Klein River Mountains above Stanford on Morning Star 630, 2.2 km WNW of TRB 4, Boskop. 34° 23' 21.4'S, 19° 25' 19.8'E.		No	No	34.2321	S	19.2519	E	DMS				34°23'21' S, 19°25'19' E	-34.3892	19.422	SE3419	0
88	Gehrke, B.		623			BG,NBG	2088454	20	2	2009	February	Ericales	Ericaceae		Erica gibbosa Klotzsch ex Benth.	wfo-0000672127	5684984	Erica gibbosa Klotzsch ex Benth.	cf	Oliver, E.G.H.	0	0	2009			Africa	Southern Africa	South Africa		Eastern Cape			Outeniqua Mountains, Prince Albert Pass between Knysna and Avontuur	at the top of the pass in fynbos	No	No	33.453	S	23.0921	E					33°45'30' S, 23°09'21' E Alt: 956m	-33.7583	23.1558	SE3323	956
1524	Schafer, G.	G	23			NBG		0	0	2010		Ericales	Ericaceae		Erica gibbosa Klotzsch ex Benth.	wfo-0000672127	5684984	Erica gibbosa Klotzsch ex Benth.			0	0	0			Africa	Southern Africa	South Africa		Western Cape			Louterwater, Joubertina, Langkloof N of Plettenberg Bay		No	No	0		0							0	0		0
1907	Hitchcock, A.		428	/03		NBG		0	0	0		Ericales	Ericaceae		Erica gibbosa Klotzsch ex Benth.	wfo-0000672127	5684984	Erica gibbosa Klotzsch ex Benth.			0	0	0			Africa	Southern Africa	South Africa		Western Cape					Yes	No	0		0							0	0		0
1980	?		104			NBG		0	0	0		Ericales	Ericaceae		Erica gibbosa Klotzsch ex Benth.	wfo-0000672127	5684984	Erica gibbosa Klotzsch ex Benth.			0	0	0			Africa	Southern Africa	South Africa							Yes	No	0		0							0	0		0
2084	Oliver, E.G.H.		12821			NBG		0	0	2013		Ericales	Ericaceae		Erica gigantea Klotzsch ex Benth.	wfo-0000672128	5684983	Erica gigantea Klotzsch ex Benth.		Oliver, E.G.H.	0	0	2013			Africa	Southern Africa	South Africa		Western Cape					No	No	0		0							0	0		0
274	Oliver, E.G.H.		11224			NBG		0	0	0		Ericales	Ericaceae		Erica glabella subsp. laevis E.G.H.Oliv.	wfo-0000672132	5684979	Erica glabella Thunb. ssp. laevis E.G.H.Oliv.		Oliver, E.G.H.	0	0	2009			Africa	Southern Africa	South Africa		Western Cape			Groot Hagelkraal		No	No	34.4019	S	19.3446	E					34°40'19' S, 19°34'46' E Alt: 100m	-34.6719	19.5794	SE3419	100
2160	Oliver, E.G.H.		12852			NBG		0	0	0		Ericales	Ericaceae		Erica glandulifera Klotzsch	wfo-0000672139	5684973	Erica glandulifera Klotzsch			0	0	0			Africa	Southern Africa	South Africa		Western Cape		3419AB	Ceres Dist.; southern Cold Bokkeveld, Rocklands, NW of the farm on 297 & due N of TRB 61.		No	No	0		0					3319AB		0	0		0
321	Pirie, M.D.		521		Bergh, N. & Gehrke, B.	NBG		3	11	2008	November	Ericales	Ericaceae		Erica glandulipila Compton	wfo-0000672140	5684972	Erica glandulipila Compton		Oliver, E.G.H.	0	0	2009			Africa	Southern Africa	South Africa		Western Cape			Elandsfontein, Witberg	Fynbos, on south facing hillside in shade of rock	No	No	33.181	S	20.2756	E					33°18'10' S, 20°27'56' E Alt: 1111m	-33.3028	20.4656	SE3320	1111
2024	SANBI		290	/07		NBG		0	0	2007		Ericales	Ericaceae		Erica glandulosa subsp. fourcadei (L.Bolus) E.G.H.Oliv. & I.M.Oliv.	wfo-0000507233	5684967	Erica glandulosa Thunb. ssp. fourcadei (L.Bolus) E.G.H.Oliv. & I.M.Oliv.			0	0	0			Africa	Southern Africa	South Africa		Western Cape		3323DC			Yes	No	0		0							0	0		0
1493	Pirie, M.D.		1227		Bellstedt, D.U.; Villiers, M.J. de & Merwe, De Wet van der	NBG		22	1	2011	January	Ericales	Ericaceae		Erica glandulosa subsp. glandulosa	wfo-0001441001	7328984	Erica glandulosa Thunb. ssp. glandulosa		Oliver, E.G.H.	0	3	2011			Africa	Southern Africa	South Africa		Western Cape			Cutting E of Great Braak River	Fynos, roadside	No	No	34.0237	S	22.1653	E	DMS		GPS		34°02'37' S, 22°16'53' E Alt: 150m	-34.0435	22.2813	SE3422	150
447	Pirie, M.D.		647		Gehrke, B.	NBG		16	12	2008	December	Ericales	Ericaceae		Erica glaphyra Killick	wfo-0000672146	5684966	Erica glaphyra Killick	cf	Oliver, E.G.H.	0	0	2009			Africa	Southern Africa	South Africa		KwaZulu-Natal			Garden Castle, trail to Mashai Pass		No	No	29.432	S	29.1015	E					29°43'20' S, 29°10'15' E Alt: 2500m	-29.7222	29.1708	SE2929	2500
857	Pirie, M.D.		973		Gehrke, B. & Hämmerli, S.	BG	2088367	3	10	2009	October	Ericales	Ericaceae		Erica glauca var. elegans (Andrews) Bolus	wfo-0001441002	5832306	Erica glauca Andrews ssp. elegans		Oliver, E.G.H.	0	11	2009		Shrub c. 30-40 cm tall, flowers pink	Africa	Southern Africa	South Africa		Western Cape			Limietberg Reserve; Bain's Kloof, above waterfall	Fynbos	No	No	33.3808	S	19.0925	E					33°38'08' S, 19°09'25' E Alt: 1180m	-33.6355	19.157	SE3319	1180
648	Pirie, M.D.		850		Gehrke, B. & Morita, S.	BG,NBG	2088061	27	4	2009	April	Ericales	Ericaceae		Erica glauca var. glauca	wfo-0001047321	0	Erica glauca Andrews ssp. glauca		Oliver, E.G.H.	0	0	2009		Shrub to c. 50 cm tall, flowers over	Africa	Southern Africa	South Africa		Western Cape			Hex River Mts., Ben Etive Reserve, slope below ridge	Fynbos, west facing slope	No	No	33.2748	S	19.2607	E					33°27'48' S, 19°26'07' E Alt: 1745m	-33.4633	19.4353	SE3319	1745
830	Oliver, E.G.H.		12519			NBG		14	8	2009	August	Ericales	Ericaceae		Erica globiceps subsp. consors (N.E.Br.) E.G.H.Oliv.	wfo-0000672151	5684960	Erica globiceps (N.E.Br.) E.G.H.Oliv. ssp. consors (N.E.Br.) E.G.H.Oliv.		Oliver, E.G.H.	0	9	2009			Africa	Southern Africa	South Africa		Western Cape			Stanford area: Klein River Mtns, summit ridge		No	No	34.2342	S	19.2707	E					34°23'42' S, 19°27'07' E Alt: 600m	-34.3951	19.452	SE3419	600
867	Pirie, M.D.		988		Gehrke, B. & Oliver, E.G.H.	BG	2088373	21	10	2009	October	Ericales	Ericaceae		Erica globiceps subsp. gracilis (Benth.) E.G.H.Oliv.	wfo-0000672152	5684958	Erica globiceps (N.E.Br.) E.G.H.Oliv. ssp. gracilis (Benth.) E.G.H.Oliv.		Oliver, E.G.H.	0	10	2009		Low growing with grey-green leaves, sterile. Taken from same population as flowering voucher Oliver [ ]	Africa	Southern Africa	South Africa		Western Cape			Riviersonderend Mts., Jonas Kop. See EGHO 11428 for flowering specimen from this locality	Fynbos	No	No	33.5727	S	19.3109	E					33°57'27' S, 19°31'09' E Alt: 1217m	-33.9576	19.5191	SE3319	1217
1020	Oliver, E.G.H.		12548			BG,NBG	2088413	2	11	2009	November	Ericales	Ericaceae		Erica glomiflora Salisb.	wfo-0000672162	5684950	Erica glomiflora Salisb.		Oliver, E.G.H.	0	11	2009			Africa	Southern Africa	South Africa		Western Cape		3322CC	Outeniqua Mtns, Robinson Pass area, on Koumas-Hoek 16_x000D_ SSW ridge of Skurweberg, WNW of top of pass_x000D_ W slope with thick short fynbos in stony/rocky dry soil alongside hiking trail_x000D_ Very localised erect shrublets to 500mm tall_x000D_ Flowers pink to dark reddish pink		No	No	33.52	S	22.0058	E	DMS				33°52'00' S, 22°00'58' E Alt: 900m	-33.8667	22.0162	SE3322	900
1661	Pirie, M.D.		1251		Oliver, E.G.H.	NBG		24	11	2011	November	Ericales	Ericaceae		Erica glomiflora Salisb.	wfo-0000672162	5684950	Erica glomiflora Salisb.		Oliver, E.G.H.	0	11	2011		Shrubs 30-40 cm tall, flowers over	Africa	Southern Africa	South Africa		Western Cape			R327, Cloete's Pass	Fynbos, roadside	No	No	33.564	S	21.4532	E	DM		GPS		33°56'24' S, 21°45'19' E Alt: 459m	-33.94	21.7553	SE3321	459
487	Pirie, M.D.		687		Oliver, E.G.H.; Turner, R.C.; Villiers, T. de; Gehrke, B. & Koopman, R.	NBG		11	1	2009	January	Ericales	Ericaceae		Erica glutinosa P.J.Bergius	wfo-0000672164	5684944	Erica glutinosa P.J.Bergius		Oliver, E.G.H.	0	0	2009		Plants c. 20 cm tall, flowers pink	Africa	Southern Africa	South Africa		Western Cape		3419AC	Babylon's Tower	Fynbos	No	No	0		0				QDS			0	0		0
501	Pirie, M.D.		701		Gehrke, B.	BG,NBG	2088199	25	1	2009	January	Ericales	Ericaceae		Erica glutinosa P.J.Bergius	wfo-0000672164	5684944	Erica glutinosa P.J.Bergius		Oliver, E.G.H.	0	0	2009		Shrubs to c. 15 cm tall, leaves with long glandular hairs, tubular flowers con	Africa	Southern Africa	South Africa		Western Cape			Mont Rochelle Reserve near Franschhoek, trail to Perdekop	Fynbos	No	No	33.5335	S	19.1026	E					33°53'35' S, 19°10'26' E Alt: 1080m	-33.8931	19.1739	SE3319	1080
311	Pirie, M.D.		511		Bellstedt, D.U.; Gehrke, B. & Oliver, E.G.H.	NBG		24	10	2008	October	Ericales	Ericaceae		Erica gnaphaloides L.	wfo-0000672173	7521938	Erica gnaphaloides L.		Oliver, E.G.H.	0	0	2009			Africa	Southern Africa	South Africa		Western Cape			Riverlands Community ground, Michiel Hyns Kraal 755, Malmsbury district	Fynbos	No	No	33.3113	S	18.3513	E					33°31'13' S, 18°35'13' E Alt: 50m	-33.5203	18.5869	SE3318	50
1307	Oliver, E.G.H.		12694			NBG		0	0	2010		Ericales	Ericaceae		Erica goatcheriana var. drakensteinensis	wfo-0001441005	8359911	Erica goatcheriana L.Bolus var. drakensteinensis			0	0	0			Africa	Southern Africa	South Africa		Western Cape			Hottentots Holland Mts.		No	No	0		0							0	0		0
653	Pirie, M.D.		865		Gehrke, B. & Morita, S.	BG,NBG	2088065	27	4	2009	April	Ericales	Ericaceae		Erica goatcheriana var. goatcheriana	wfo-0001047324	7794171	Erica goatcheriana L.Bolus var. goatcheriana		Oliver, E.G.H.	0	0	2009		Shrub to c. 30 cm tall, leaves light green, flowers light brown, finished	Africa	Southern Africa	South Africa		Western Cape			Hex River Mts., Ben Etive Reserve, close to ridge	Fynbos	No	No	33.2814	S	19.2634	E					33°28'14' S, 19°26'34' E Alt: 1865m	-33.4706	19.4428	SE3319	1865
870	Pirie, M.D.		990		Gehrke, B. & Oliver, E.G.H.	BG	2088375	21	10	2009	October	Ericales	Ericaceae		Erica goatcheriana var. petrensis L.Bolus	wfo-0001441006	7659779	Erica goatcheriana L.Bolus var. petrensis		Oliver, E.G.H.	0	10	2009		Flowers white and pink, petals mostly white	Africa	Southern Africa	South Africa		Western Cape			Riviersonderend Mts., Jonas Kop	Fynbos, rock crevices	No	No	33.5732	S	19.3119	E					33°57'32' S, 19°31'19' E Alt: 1255m	-33.9588	19.522	SE3319	1255
1056	Muasya, A.M.		5014		Stirton, C.H.	BG,NBG	2088418	22	11	2009	November	Ericales	Ericaceae		Erica gracilipes Guthrie & Bolus	wfo-0000672182	5684932	Erica gracilipes Guthrie & Bolus			0	0	0			Africa	Southern Africa	South Africa		Western Cape		3419DA	Heidehof Farm	Limestone area; steep west cliff	No	No	0		0							0	0		0
87	Gehrke, B.		622			BG,MJG,NBG	2088453	20	2	2009	February	Ericales	Ericaceae		Erica gracilis J.C.Wendl.	wfo-0000672183	5684929	Erica gracilis J.C.Wendl.		Oliver, E.G.H.	0	0	2009			Africa	Southern Africa	South Africa		Western Cape			Outeniqua Mountains, Montagu Pass	nortern side of the pass in fynbos near the start of the Cape Nature Conservation area	No	No	33.5052	S	22.2647	E					33°50'52' S, 22°26'47' E	-33.8478	22.4464	SE3322	0
299	Pirie, M.D.		499		Gehrke, B. & Hämmerli, S.	NBG		11	10	2008	October	Ericales	Ericaceae		Erica grandiflora subsp. grandiflora	wfo-1200027512	9599576	Erica grandiflora L.f. ssp. grandiflora		Pirie, M.D.	0	0	2019			Africa	Southern Africa	South Africa		Western Cape			Mont Rochelle Reserve, near Franschhoek	Fynbos	No	No	33.5351	S	19.0928	E					33°53'51' S, 19°09'28' E Alt: 860m	-33.8975	19.1578	SE3319	860
314	Pirie, M.D.		514		Bergh, N. & Gehrke, B.	NBG		2	11	2008	November	Ericales	Ericaceae		Erica grandiflora subsp. grandiflora	wfo-1200027512	9599576	Erica grandiflora L.f. ssp. grandiflora		Pirie, M.D.	0	0	2019		Upright branching stems to c. 30 cm, upper sides of corollas red fading to orange below	Africa	Southern Africa	South Africa		Western Cape			Theronsberg Pass	Fynbos, on south facing hillside	No	No	33.1555	S	19.3051	E					33°15'55' S, 19°30'51' E Alt: 1034m	-33.2653	19.5143	SE3319	1034
517	Pirie, M.D.		717		Gehrke, B.	BG,NBG	2088205	31	1	2009	January	Ericales	Ericaceae		Erica grandiflora subsp. grandiflora	wfo-1200027512	9599576	Erica grandiflora L.f. ssp. grandiflora		Pirie, M.D.	0	0	2019		Shrubs to c. 1 m tall, flowers red	Africa	Southern Africa	South Africa		Western Cape			Near Montagu, Bloupunt trail, between Rietkloof and Bloupunt	Fynbos	No	No	33.4658	S	20.0427	E					33°46'58' S, 20°04'27' E Alt: 750m	-33.7828	20.0742	SE3320	750
2191	Pirie, M.D.		1320		Kadlec, M.; Niet, T. van der & Bauman, R.W.	BG,MJG,NBG	2088109	18	9	2014	September	Ericales	Ericaceae		Erica grandiflora subsp. grandiflora	wfo-1200027512	9599576	Erica grandiflora L.f. ssp. grandiflora		Pirie, M.D.	0	0	2019		Shrub c. 50 cm tall, flowers orange-red	Africa	Southern Africa	South Africa		Western Cape			Old Du Toit's Pass, west side	Fynbos	No	No	33.4509	S	19.0409	E	DMS		GPS		33°45'09' S, 19°04'09' E Alt: 465m	-33.7524	19.0691	SE3319	465
1236	Pirie, M.D.		1071		Oliver, E.G.H. & Gehrke, B.	BG,NBG	2088524	28	1	2010	January	Ericales	Ericaceae		Erica grandiflora subsp. perfoliosa (E.G.H.Oliv. & I.M.Oliv.) E.G.H.Oliv. & Pirie	wfo-1200001251	9508371	Erica grandiflora L.f. ssp. perfoliosa (E.G.H.Oliv. & I.M.Oliv.) E.G.H.Oliv. & Pirie		Pirie, M.D.	0	0	2019			Africa	Southern Africa	South Africa		Western Cape		3318DD	Jonkershoek valley, roadside just before bridge		No	No	33.9936	S	18.9741	E	DD	500			33°59'37' S, 18°58'27' E	-33.9936	18.9741	SE3318	0
666	Pirie, M.D.		879		Gehrke, B.	BG,NBG	2088072	1	5	2009	May	Ericales	Ericaceae		Erica grata Guthrie & Bolus	wfo-0000672193	5684918	Erica grata Guthrie & Bolus		Oliver, E.G.H.	0	0	2009		Straggly shrub with open leaves, flowers dry	Africa	Southern Africa	South Africa		Western Cape			Langeberg Mts, Boosmansbos Wilderness Area, trail to Loerklip	Fynbos	No	No	33.5823	S	20.4915	E					33°58'23' S, 20°49'15' E Alt: 619m	-33.9731	20.8208	SE3320	619
252	Oliver, E.G.H.		12501			NBG		0	0	2009		Ericales	Ericaceae		Erica greyi Guthrie & Bolus	wfo-0000672194	5684917	Erica greyi Guthrie & Bolus		Oliver, E.G.H.	0	0	2009			Africa	Southern Africa	South Africa		Western Cape			Ceres Dist.; Cold Bokkeveld		No	No	32.5643	S	19.1158	E					32°56'43' S, 19°11'58' E Alt: 770m	-32.9453	19.1994	SE3219	770
1570	Oliver, E.G.H.		12716			NBG		0	0	2011		Ericales	Ericaceae		Erica grisbrookii Guthrie & Bolus	wfo-0000672196	5684913	Erica grisbrookii Guthrie & Bolus		Oliver, E.G.H.	0	0	2011			Africa	Southern Africa	South Africa		Western Cape			Napier area		No	No	34.3148	S	19.5328	E				3419DB	34°31'48' S, 19°53'28' E	-34.53	19.8912	SE3419	0
626	Pirie, M.D.		826		Gehrke, B.	NBG		28	3	2009	March	Ericales	Ericaceae		Erica gysbertii Guthrie & Bolus	wfo-0000672202	5684902	Erica gysbertii Guthrie & Bolus		Oliver, E.G.H.	0	0	2009		Shrub to c. 40 cm, flowers finished	Africa	Southern Africa	South Africa		Western Cape			Kogelberg Biosphere Reserve, Cape Hangklip, near peak	Fynbos	No	No	34.2157	S	18.4944	E					34°21'57' S, 18°49'44' E Alt: 455m	-34.3658	18.8289	SE3418	455
659	Pirie, M.D.		871		Gehrke, B. & Morita, S.	NBG		27	4	2009	April	Ericales	Ericaceae		Erica haemastoma J.C.Wendl.	wfo-0000672204	5684899	Erica haemastoma J.C.Wendl.	Doubtful det	Oliver, E.G.H.	1	9	2010		Shrub to c. 10 cm tall, papery white dry flowers	Africa	Southern Africa	South Africa		Western Cape			Hex River Mts., Ben Etive Reserve, south-east of ridge	Fynbos, in rock crevices	No	No	33.2817	S	19.2635	E					33°28'17' S, 19°26'35' E Alt: 1906m	-33.4714	19.4431	SE3319	1906
1206	Pirie, M.D.		1033		Gehrke, B.	NBG		20	12	2009	December	Ericales	Ericaceae		Erica haematocodon T.M.Salter	wfo-0000672206	5684897	Erica haematocodon T.M.Salter		Oliver, E.G.H.	1	9	2010		Trailing shrub with hairy pinkish-red flowers	Africa	Southern Africa	South Africa		Western Cape			Cape of Good Hope Nature Reserve, trail to Swartkop from Simon's Town	Fynbos, east facing rock crevice	No	No	34.1251	S	18.2656	E	DMS		GPS		34°12'51' S, 18°26'56' E Alt: 645m	-34.2142	18.4488	SE3418	645
1209	Pirie, M.D.		1036		Gehrke, B.	BG	2088498	20	12	2009	December	Ericales	Ericaceae		Erica halicacaba L.	wfo-0000672208	5684892	Erica halicacaba L.		Oliver, E.G.H.	1	9	2010		Woody creeping shrub, flowers white with petals meeting at apex	Africa	Southern Africa	South Africa		Western Cape			Cape of Good Hope Nature Reserve, close to Swartkop peak	Fynbos, east facing rock crevice	No	No	34.1302	S	18.2709	E	DMS		GPS		34°13'02' S, 18°27'09' E Alt: 668m	-34.2172	18.4524	SE3418	668
1897	Hitchcock, A.		136	/07		NBG		0	0	0		Ericales	Ericaceae		Erica halicacaba L.	wfo-0000672208	5684892	Erica halicacaba L.			0	0	0			Africa	Southern Africa	South Africa		Western Cape					Yes	No	0		0							0	0		0
836	Oliver, E.G.H.		11172			BG,NBG	2088397	0	9	2009	September	Ericales	Ericaceae		Erica hanekomii E.G.H.Oliv.	wfo-0000672211	5684884	Erica hanekomii E.G.H.Oliv.		Oliver, E.G.H.	0	9	2009			Africa	Southern Africa	South Africa		Western Cape		3219CA	summit ridge ± 1.5 km SE of Boskop TRB 4 on Uitzict 629_x000D_		No	No	0		0							0	0		0
1649	Pirie, M.D.		1239		Oliver, E.G.H.	NBG		22	11	2011	November	Ericales	Ericaceae		Erica hansfordii E.G.H.Oliv.	wfo-0000672212	5684881	Erica hansfordii E.G.H.Oliv.		Oliver, E.G.H.	0	11	2011		Delicate creeping plant, small open flowers finished	Africa	Southern Africa	South Africa		Western Cape			Witelsrivier	Fynbos, seepage area with abundant restios and E. bergiana	No	No	33.3607	S	19.1185	E	DM		GPS		33°36'04' S, 19°11'51' E Alt: 280m	-33.6012	19.1975	SE3319	280
1384	Oliver, E.G.H.		12686		Pirie, M.D.; Bergh, N. & Rakotonandrasana, S.	MO,TAN,U		3	5	2010	May	Ericales	Ericaceae		Erica hebeclada Dorr & E.G.H.Oliv.	wfo-0000672221	5684867	Erica hebeclada Dorr & E.G.H.Oliv.		Oliver, E.G.H.	1	9	2010		Occasional single stemmed shrubs to 2 m tall, sticky, flowers red	Africa	Western Indian Ocean	Madagascar					Ankaratra Mts., NW of Ambatoampy, Manjakatompo Forestry Station	NW slope along road/track in degraded indiginous forest cuttings	No	No	19.2056	S	47.1847	E	DMS		GPS		19°20'56' S, 47°18'47' E Alt: 1946m	-19.3488	47.3131	SE1947	1946
1238	Pirie, M.D.		1064		Oliver, E.G.H.; Gehrke, B. & Ruthenberg, M.	BG,NBG	2088519	30	1	2010	January	Ericales	Ericaceae		Erica heleogena T.M.Salter	wfo-0000672222	5684865	Erica heleogena T.M.Salter		Oliver, E.G.H.	30	1	2010		Shrub c. 50 cm tall, flowers white to pink	Africa	Southern Africa	South Africa		Western Cape			Klawer Valley, above Simon's Town	Waist high vegetation, with E. laeta	No	No	34.1259	S	18.2622	E	DMS		GPS		34°12'59' S, 18°26'22' E Alt: 212m	-34.2164	18.4395	SE3418	212
1012	Oliver, E.G.H.		12539			BG,NBG	2088405	30	10	2009	October	Ericales	Ericaceae		Erica heleophila Guthrie & Bolus	wfo-0000672224	11176645	Erica heleophila Guthrie & Bolus		Oliver, E.G.H.	0	10	2009			Africa	Southern Africa	South Africa		Western Cape		3322AC	Great Swartberg on Gousberg 188, ENE of Bothashoek hut_x000D_ NE slope with short grassy-restiad on an ample seep_x000D_ Locally frequent shrubs to 500mm tall_x000D_ Flowers white, one plant with pale yellow flowers		No	No	33.1955	S	22.0808	E	DMS				33°19'55' S, 22°08'08' E Alt: 1480m	-33.3318	22.1354	SE3322	1480
1952	?		25			NBG		0	0	0		Ericales	Ericaceae		Erica heleophila Guthrie & Bolus	wfo-0000672224	11176645	Erica heleophila Guthrie & Bolus			0	0	0			Africa	Southern Africa	South Africa							Yes	No	0		0							0	0		0
831	Oliver, E.G.H.		12524			NBG		14	8	2009	August	Ericales	Ericaceae		Erica hendricksei H.A.Baker	wfo-0000672226	5684856	Erica hendricksei H.A.Baker		Oliver, E.G.H.	0	9	2009			Africa	Southern Africa	South Africa		Western Cape			N side on Glenhart 602, SW above Elandsdraai_x000D_		No	No	34.2249	S	19.2833	E					34°22'49' S, 19°28'33' E Alt: 240m	-34.3803	19.4759	SE3419	240
249	Oliver, E.G.H.		12498		Gehrke, B. & Pirie, M.D.	BG,NBG	2088402	11	1	2009	January	Ericales	Ericaceae		Erica hermani E.G.H.Oliv.	wfo-0000672232	5684850	Erica hermani E.G.H.Oliv.	aff	Oliver, E.G.H.	0	0	2009			Africa	Southern Africa	South Africa		Western Cape			Bot River area; Babilonstoringberge		No	No	34.2019	S	19.1327	E					34°20'19' S, 19°13'27' E Alt: 440m	-34.3386	19.2242	SE3419	440
1694	Clark, V.R.		465			NBG		27	4	2011	April	Ericales	Ericaceae		Erica hexandra (S.Moore) E.G.H.Oliv.	wfo-0000672235	5684845	Erica hexandra (S.Moore) E.G.H.Oliv.		Oliver, E.G.H.	0	0	2011			Africa	South Tropical Africa	Zimbabwe		Manicaland Province			Chimanimani National Park, W slopes of Mt Binga		No	No	19.4635	S	33.0344	E	Deg				0°00' S, 0°00' E Alt: 2200m	0	0	SE1933	2200
861	Pirie, M.D.		982		Gehrke, B. & Oliver, E.G.H.	NBG		21	10	2009	October	Ericales	Ericaceae		Erica hibbertii Andrews	wfo-0000672237	5684819	Erica hibbertia Andrews			0	0	0		Shrub 30-40 cm tall, sticky tubular flowers red with yellow at apex	Africa	Southern Africa	South Africa		Western Cape			Boland/Overberg border	Roadside on rocky outcrops	No	No	33.5807	S	19.1002	E					33°58'07' S, 19°10'02' E Alt: 364m	-33.9686	19.1672	SE3319	364
1142	Oliver, E.G.H.		12593			NBG		0	1	2010	January	Ericales	Ericaceae		Erica hillburttii (E.G.H.Oliv.) E.G.H.Oliv.	wfo-0000672241	5684785	Erica hillburttii (E.G.H.Oliv.) E.G.H.Oliv.		Oliver, E.G.H.	0	1	2010			Africa	Southern Africa	South Africa		Eastern Cape					No	No	0		0							0	0		0
2070	Oliver, E.G.H.		12812			NBG		10	6	2013	June	Ericales	Ericaceae		Erica hirta Thunb.	wfo-0000672247	7559525	Erica hirta Thunb.		Oliver, E.G.H.	0	0	2013			Africa	Southern Africa	South Africa		Western Cape			lower slopes of Swartboskloof		No	No	33.592	S	18.5718	E	DMS				33°59'20' S, 18°57'18' E Alt: 330m	-33.9888	18.9551	SE3318	330
742	Pirie, M.D.		958		Gehrke, B.	BG	2088364	28	6	2009	June	Ericales	Ericaceae		Erica hirtiflora Curtis	wfo-0000672251	5684769	Erica hirtiflora Curtis		Oliver, E.G.H.	0	0	2009		Shrub c. 80 cm tall, flowers pink, hairy	Africa	Southern Africa	South Africa		Western Cape			Table Mt. National Park, Table Mountain	Fynbos	No	No	33.59	S	18.2514	E					33°59'00' S, 18°25'14' E Alt: 883m	-33.9833	18.4206	SE3318	883
601	Pirie, M.D.		801		Gehrke, B. & Niet, T. van der	BG,NBG	2088039	14	3	2009	March	Ericales	Ericaceae		Erica hispidula L.	wfo-0000672257	5684759	Erica hispidula L.		Oliver, E.G.H.	0	0	2009		Shrub to c. 1.4 m tall, small flowers white with exerted purple stigmas	Africa	Southern Africa	South Africa		Western Cape			Limietberg Reserve, Bain's Kloof, trail along Bobbejanrivier to waterfall	Fynbos	No	No	33.3734	S	19.0813	E					33°37'34' S, 19°08'13' E Alt: 944m	-33.6261	19.1369	SE3319	944
952	Oliver, E.G.H.		11544			NBG		13	7	2000	July	Ericales	Ericaceae		Erica hispiduloides E.G.H.Oliv.	wfo-0000672260	5684757	Erica hispiduloides E.G.H.Oliv.			0	0	0			Africa	Southern Africa	South Africa		Western Cape		3322BC	Blesberg		No	No	0		0							0	0		0
888	Pirie, M.D.		1004		Gehrke, B.	NBG		29	10	2009	October	Ericales	Ericaceae		Erica holosericea Salisb.	wfo-0000672262	5684752	Erica holosericea Salisb.		Oliver, E.G.H.	0	11	2009		Plants 15-20 c tall, mostly single stems, flowers with large white calyx, petals brown	Africa	Southern Africa	South Africa		Western Cape			Kogelberg Biosphere Reserve, Perdeberg trail, on kop above turning circle	SE facing slope	No	No	34.1853	S	19.0108	E					34°18'53' S, 19°01'08' E Alt: 581m	-34.3148	19.0189	SE3419	581
2103	Oliver, E.G.H.		12842			NBG		0	9	2013	September	Ericales	Ericaceae		Erica holosericea Salisb.	wfo-0000672262	5684752	Erica holosericea Salisb.		Oliver, E.G.H.	0	0	2013			Africa	Southern Africa	South Africa		Western Cape			Paardeberg, above Boskloof (ex Hermanus Wildflower Show)		No	No	0		0							0	0		0
1463	Oliver, T.E.		s.n.			NBG		0	0	2010		Ericales	Ericaceae		Erica holtii Schweick.	wfo-0000672263	5684749	Erica holtii Schweick.		Oliver, E.G.H.	0	0	2010			Africa	Southern Africa	South Africa							No	No	0		0							0	0		0
1063	Oliver, E.G.H.		11971			BG,NBG	2088401	28	11	2009	November	Ericales	Ericaceae		Erica hottentotica E.G.H.Oliv.	wfo-0000672265	5684745	Erica hottentotica E.G.H.Oliv.		Oliver, E.G.H.	0	11	2009			Africa	Southern Africa	South Africa		Western Cape		3418BB	Hottentots Holland Reserve		No	No	0		0							0	0		0
1336	Oliver, E.G.H.		12638		Pirie, M.D.; Bytebier, B. & Wester, P.	MO,TAN,U		21	4	2010	April	Ericales	Ericaceae		Erica humbertii (H.Perrier) Dorr & E.G.H.Oliv.	wfo-0000672270	5684738	Erica humbertii (H.Perrier) Dorr & E.G.H.Oliv.		Oliver, E.G.H.	1	9	2010		Local soft matted compact single stemmed plants to 150 mm tall	Africa	Western Indian Ocean	Madagascar					Andringitra National Park, WSW of Antanifotsy, Diavolana trail	Damp ground over sheet rock with restiad clumps, S facing slope	No	No	22.0722	S	46.5209	E	DMS		GPS		22°07'22' S, 46°52'09' E Alt: 2025m	-22.1229	46.8693	SE2246	2025
953	Oliver, E.G.H.		11353			NBG		22	9	1999	September	Ericales	Ericaceae		Erica humidicola E.G.H.Oliv.	wfo-0000672272	5684735	Erica humidicola E.G.H.Oliv.			0	0	0			Africa	Southern Africa	South Africa		Western Cape		3418BB	Kogelberg, Spinnekopsneskloof		No	No	0		0							0	0		0
416	Pirie, M.D.		616		Bellstedt, D.U.; Villiers, C. de & Gehrke, B.	NBG		3	11	2008	November	Ericales	Ericaceae		Erica humifusa Hibbert ex Salisb.	wfo-0000672273	5684732	Erica humifusa Hibbert ex Salisb.		Oliver, E.G.H.	0	0	2009		Flowers pink	Africa	Southern Africa	South Africa		Western Cape			Swartberg Pass, on way down	Fynbos	No	No	33.2125	S	22.0328	E					33°21'25' S, 22°03'28' E Alt: 1380m	-33.3569	22.0578	SE3322	1380
644	Pirie, M.D.		846		Gehrke, B. & Morita, S.	NBG		26	4	2009	April	Ericales	Ericaceae		Erica humifusa Hibbert ex Salisb.	wfo-0000672273	5684732	Erica humifusa Hibbert ex Salisb.		Oliver, E.G.H.	0	0	2009			Africa	Southern Africa	South Africa		Western Cape			Hex River Mts., Ben Etive Reserve, plateau below ridge, close to stream	Fynbos	No	No	33.2655	S	19.2608	E					33°26'55' S, 19°26'08' E Alt: 1209m	-33.4486	19.4356	SE3319	1209
308	Pirie, M.D.		508		Gehrke, B. & Hämmerli, S.	NBG		12	10	2008	October	Ericales	Ericaceae		Erica imbricata L.	wfo-0000672292	5684687	Erica imbricata L.		Oliver, E.G.H.	0	0	2009			Africa	Southern Africa	South Africa		Western Cape			Limietberg Reserve, Kasteelkloof, near Franschhoek	Fynbos	No	No	0		0							0	0		0
312	Pirie, M.D.		512		Bellstedt, D.U.; Gehrke, B. & Oliver, E.G.H.	NBG		24	10	2008	October	Ericales	Ericaceae		Erica imbricata L.	wfo-0000672292	5684687	Erica imbricata L.		Oliver, E.G.H.	0	0	2009			Africa	Southern Africa	South Africa		Western Cape			Riverlands Community ground, Michiel Hyns Kraal 755, Malmsbury district	Fynbos	No	No	33.3113	S	18.3513	E					33°31'13' S, 18°35'13' E	-33.5203	18.5869	SE3318	0
488	Pirie, M.D.		688		Gehrke, B.	NBG		17	1	2009	January	Ericales	Ericaceae		Erica imbricata L.	wfo-0000672292	5684687	Erica imbricata L.		Oliver, E.G.H.	0	0	2009		Flowers finished	Africa	Southern Africa	South Africa		Western Cape			Paarl Mountain	Fynbos	No	No	33.4437	S	18.5625	E					33°44'37' S, 18°56'25' E	-33.7436	18.9403	SE3318	0
2095	Oliver, E.G.H.		12834			NBG		0	9	2013	September	Ericales	Ericaceae		Erica imbricata L.	wfo-0000672292	5684687	Erica imbricata L.		Oliver, E.G.H.	0	0	2013			Africa	Southern Africa	South Africa		Western Cape			Fernkloof NR, jeep track (ex Hermanus Wildflower Show)		No	No	0		0							0	0		0
2111	Pirie, M.D.		1276		Oliver, E.G.H. & Le Maitre, N.	NBG		3	10	2013	October	Ericales	Ericaceae		Erica imbricata L.	wfo-0000672292	5684687	Erica imbricata L.		Oliver, E.G.H.	0	0	2013		Shrub c. 40 cm tall, flowers white	Africa	Southern Africa	South Africa		Western Cape			Table Mt. NP, Kalk Bay Mts., Echo Valley	Fynbos	No	No	34.07	S	18.2621	E	DMS		GPS		34°07'00' S, 18°26'21' E Alt: 439m	-34.1168	18.4391	SE3418	439
2121	Pirie, M.D.		1279		Oliver, E.G.H. & Villiers, T. de	NBG		5	10	2013	October	Ericales	Ericaceae		Erica imbricata L.	wfo-0000672292	5684687	Erica imbricata L.		Oliver, E.G.H.	0	0	2013		Shrub c. 30 cm, flowers white	Africa	Southern Africa	South Africa		Western Cape			Paardeberg, above Boskloof	Fynbos	No	No	34.2502	S	19.3932	E	DMS		GPS		34°25'02' S, 19°39'32' E Alt: 674m	-34.4172	19.6588	SE3419	674
2145	Pirie, M.D.		1295		Oliver, E.G.H. & Vlok, J.H.J.	NBG		8	10	2013	October	Ericales	Ericaceae		Erica imbricata L.	wfo-0000672292	5684687	Erica imbricata L.		Oliver, E.G.H.	0	0	2013		Shrubs c. 40 cm tall, long synflorescences of white flowers	Africa	Southern Africa	South Africa		Western Cape			Klein Swartberg	Fynbos	No	No	33.2045	S	21.5843	E	DMS		GPS		33°20'45' S, 21°58'43' E Alt: 1414m	-33.3458	21.9787	SE3321	1414
339	Pirie, M.D.		539		Bergh, N. & Gehrke, B.	NBG		5	11	2008	November	Ericales	Ericaceae		Erica inaequalis (Klotzsch) E.G.H.Oliv.	wfo-0000672295	5684681	Erica inaequalis (N.E.Br.) E.G.H.Oliv.		Oliver, E.G.H.	0	0	2009		Shrub to 30 cm tall	Africa	Southern Africa	South Africa		Western Cape			Gifberg Pass	Fynbos	No	No	31.4558	S	18.4611	E					31°45'58' S, 18°46'11' E	-31.7661	18.7697	SE3118	0
1640	Oliver, E.G.H.		12771			NBG		0	0	2011		Ericales	Ericaceae		Erica incarnata Thunb.	wfo-0000672298	5684668	Erica incarnata Thunb.		Oliver, E.G.H.	0	0	2011			Africa	Southern Africa	South Africa		Western Cape			Ceres Dist.: Cold Bokkeveld, Hartebeest Kloof 216,_x000D_ head of main valley, NE of TRBeacon 222_x000D_ Sandy rocky level with short fynbos recovering from burn of_x000D_ pine plantation._x000D_ Local few plants in small hollows, shrubs to 300mm tall_x000D_ Flowers pink		No	No	33.0308	S	19.2315	E	DMS				33°03'08' S, 19°23'15' E	-33.0523	19.3875	SE3319	0
584	Pirie, M.D.		784		Gehrke, B.	BG,NBG	2088029	1	3	2009	March	Ericales	Ericaceae		Erica inflata Thunb.	wfo-0000672316	5684646	Erica inflata Thunb.		Oliver, E.G.H.	0	0	2009		Shrub to c. 40 cm tall, flowers pink	Africa	Southern Africa	South Africa		Western Cape			Groot Winterhoek, close to car park	Fynbos	No	No	32.5954	S	19.0333	E					32°59'54' S, 19°03'33' E Alt: 994m	-32.9983	19.0592	SE3219	994
1890	Hansford, G.		45	/09		NBG		0	0	0		Ericales	Ericaceae		Erica inflata Thunb.	wfo-0000672316	5684646	Erica inflata Thunb.			0	0	0			Africa	Southern Africa	South Africa		Western Cape					Yes	No	0		0							0	0		0
1648	Pirie, M.D.		1238		Oliver, E.G.H.	NBG		22	11	2011	November	Ericales	Ericaceae		Erica infundibuliformis Andrews	wfo-0000672320	5684641	Erica infundibuliformis Andrews		Oliver, E.G.H.	0	11	2011		Flowers with long pink tubes; small number of plantsgrowing with much more abundant E. walkeri	Africa	Southern Africa	South Africa		Western Cape			E side of old du Toit's tunnel on N1	Roadside fynbos	No	No	33.4227	S	19.1532	E	DM		GPS		33°42'16' S, 19°15'19' E Alt: 308m	-33.7045	19.2554	SE3319	308
1899	Hitchcock, A.		183	/07		NBG		0	0	0		Ericales	Ericaceae		Erica infundibuliformis Andrews	wfo-0000672320	5684641	Erica infundibuliformis Andrews			0	0	0			Africa	Southern Africa	South Africa		Western Cape					Yes	No	0		0							0	0		0
1024	Oliver, E.G.H.		11805			NBG		0	0	0		Ericales	Ericaceae		Erica ingeana E.G.H.Oliv.	wfo-0000672322	5684640	Erica ingeana E.G.H.Oliv.		Oliver, E.G.H.	0	11	2009			Africa	Southern Africa	South Africa		Western Cape			Blesberg		No	No	0		0							0	0		0
1621	Oliver, E.G.H.		12759			NBG		0	0	2011		Ericales	Ericaceae		Erica ingeana E.G.H.Oliv.	wfo-0000672322	5684640	Erica ingeana E.G.H.Oliv.		Oliver, E.G.H.	0	0	2011			Africa	Southern Africa	South Africa		Western Cape			De Rust area: Meiringspoort		No	No	33.24	S	22.3326	E					33°24'00' S, 22°33'26' E	-33.4	22.5573	SE3322	0
704	Pirie, M.D.		918		McMaster, C.; McMaster, R. & Oliver, E.G.H.	BG,NBG	2088466	7	5	2009	May	Ericales	Ericaceae		Erica innovans (N.E.Br.) E.G.H.Oliv.	wfo-0000672326	5684635	Erica innovans E.G.H.Oliv.		Oliver, E.G.H.	0	0	2009		Shrub to c. 20 cm tall, flowers pink, stamens exerted	Africa	Southern Africa	South Africa		Western Cape			Elim area, Waterford road	Fynbos	No	No	34.3818	S	19.3507	E					34°38'18' S, 19°35'07' E Alt: 270m	-34.6383	19.5853	SE3419	270
1025	Oliver, E.G.H.		11823			BG,NBG	2088400	0	0	0		Ericales	Ericaceae		Erica inordinata H.A.Baker	wfo-0000672328	5684630	Erica inordinata H.A.Baker		Oliver, E.G.H.	0	11	2009			Africa	Southern Africa	South Africa		Western Cape		3322DB	Mannetjiesberg		No	No	0		0							0	0		0
1658	Pirie, M.D.		1248		Oliver, E.G.H.	NBG		24	11	2011	November	Ericales	Ericaceae		Erica intermedia subsp. albiflora E.G.H.Oliv. & I.M.Oliv.	wfo-0001359518	0	Erica intermedia Klotzsch ex Benth. ssp. albiflora E.G.H.Oliv. & I.M.Oliv.		Oliver, E.G.H.	0	11	2011		Shrubs 30-40 cm, flowers over	Africa	Southern Africa	South Africa		Western Cape			R328, Robinson's Pass	Fynbos, roadside	No	No	33.5343	S	22.0142	E	DM		GPS		33°53'26' S, 22°01'25' E Alt: 767m	-33.8904	22.0236	SE3322	767
1065	Muasya, A.M.		5082		Stirton, C.H.	BG,NBG	2088535	0	11	2009	November	Ericales	Ericaceae		Erica intermedia subsp. intermedia	wfo-0001441014	7328786	Erica intermedia Klotzsch ex Benth. ssp. intermedia			0	0	0			Africa	Southern Africa	South Africa		Western Cape			Outeniqua Mts., north side, Outeniqua Pass,		No	No	0		0							0	0		0
698	Pirie, M.D.		911		McMaster, C.; McMaster, R. & Oliver, E.G.H.	BG,NBG	2088461	7	5	2009	May	Ericales	Ericaceae		Erica interrupta (N.E.Br.) E.G.H.Oliv.	wfo-0000672334	5684621	Erica interrupta (N.E.Br.) E.G.H.Oliv.		Oliver, E.G.H.	0	0	2009		Shrub to c. 30 cm tall, fruits dark brown	Africa	Southern Africa	South Africa		Western Cape			Groot Hagelkraal	Fynbos, limestone bedrock	No	No	34.4029	S	19.3426	E					34°40'29' S, 19°34'26' E Alt: 66m	-34.6747	19.5739	SE3419	66
356	Pirie, M.D.		556		Gehrke, B.	BG,NBG	2088195	8	11	2008	November	Ericales	Ericaceae		Erica intervallaris Salisb.	wfo-0000672336	7328781	Erica intervallaris Salisb.		Oliver, E.G.H.	0	0	2009		Plants to c. 20 cm tall, flowers light pink	Africa	Southern Africa	South Africa		Western Cape			Jonkershoek, panorama circuit, between Bergrivier Nek and Kurktrekker	Fynbos	No	No	34.0005	S	19.004	E					34°00'05' S, 19°00'40' E Alt: 1100m	-34.0014	19.0111	SE3419	1100
2248	Oliver, E.G.H.		12860			NBG		12	3	2014	March	Ericales	Ericaceae		Erica intonsa L.Bolus	wfo-0000672337	5684615	Erica intonsa L.Bolus			0	0	0		Flowers pink, most just over	Africa	Southern Africa	South Africa		Western Cape			Grabouw district; Steenbras area, Head of Boskloof just E of TRB56 on 863	Rocky E-facing slope with rocky outcrops, Local few plants inbetween rocks and in crevices; shrublets compact and slightly woody	No	No	34.1309	S	18.5104	E	DMS				34°13'09' S, 18°51'04' E Alt: 540m	-34.2191	18.8511	SE3418	540
1674	Oliver, E.G.H.		12781			NBG		0	0	2011		Ericales	Ericaceae		Erica ioniana E.G.H.Oliv.	wfo-0000672342	5684607	Erica ioniana E.G.H.Oliv.		Oliver, E.G.H.	0	0	2011			Africa	Southern Africa	South Africa		Western Cape			Hermanus Dist.: Klein River Mountains,_x000D_ Maanskynkop Nature Reserve just NNW of TRB 28_x000D_ Sandy level areas or slight slopes moist in winter_x000D_ Local groups of compact small semi-sprawling shrublets_x000D_ to 100mm tall_x000D_ Flowers pale pink		No	No	34.2302	S	19.2004	E	DMS			3419AD	34°23'02' S, 19°20'04' E Alt: 620m	-34.3838	19.3345	SE3419	620
2101	Oliver, E.G.H.		12840			NBG		0	9	2013	September	Ericales	Ericaceae		Erica irbyana Andrews	wfo-0000672344	5684604	Erica irbyana Andrews		Oliver, E.G.H.	0	0	2013			Africa	Southern Africa	South Africa		Western Cape			Flats E of Stanford; Luzern Farm (ex Hermanus Wildflower Show)		No	No	0		0							0	0		0
1742	Oliver, E.G.H.		12803			NBG		29	7	2012	July	Ericales	Ericaceae		Erica irregularis Benth.	wfo-0000672345	5684601	Erica irregularis Benth.		Oliver, E.G.H.	0	0	2012			Africa	Southern Africa	South Africa		Western Cape			Gansbaai area; Grootbos on Wesselshoek 699_x000D_ Sandy stony limestone slopes recovering from major fire_x000D_ Abundant all over the W-facing mtn slopes,_x000D_ Shrubs to 500mm tall alongside road_x000D_ Flowers pink. GPS via Google Earth_x000D_		No	No	34.3234	S	19.243	E	DMS			3419CB	34°32'34' S, 19°24'30' E Alt: 180m	-34.5427	19.4082	SE3419	180
2164	Oliver, E.G.H.		12856			NBG		0	0	0		Ericales	Ericaceae		Erica irrorata Guthrie & Bolus	wfo-0000672346	5684599	Erica irrorata Guthrie & Bolus			0	0	0			Africa	Southern Africa	South Africa		Western Cape					No	No	0		0							0	0		0
1414	Bellstedt, D.U.		1253			TAN		19	4	2010	April	Ericales	Ericaceae		Erica isaloensis (H.Perrier) Dorr & E.G.H.Oliv.	wfo-0000672347	5684596	Erica isaloensis (H.Perrier) Dorr & E.G.H.Oliv.		Oliver, E.G.H.	0	9	2010		Shrubs to 50 cm, sticky fine leaves	Africa	Western Indian Ocean	Madagascar					Isalo; 1 km S of Isalo Queen	Sandstone cliff faces in cracks	No	No	22.381	S	45.1986	E	DMS		GPS		22°38'10' S, 45°19'86' E Alt: 827m	-22.6362	45.3407	SE2245	827
1730	Oliver, E.G.H.		12791			NBG		25	6	2012	June	Ericales	Ericaceae		Erica jacksoniana H.A.Baker	wfo-0000672349	5684592	Erica jacksoniana H.A.Baker		Oliver, E.G.H.	0	0	2012			Africa	Southern Africa	South Africa		Western Cape			Hottentots Holland Mtns; Landroskop area, small valley running_x000D_ SE just NE of the hut and alongside jeeptrack_x000D_ Level area just near seepage line, vegetation recovering from_x000D_ the large burn in Feb 2009_x000D_ Local group of seedling shrublets to 200mm tall_x000D_ Flowers none. GPS via Google Earth_x000D_		No	No	34.0249	S	19.0041	E	DMS			3419AA	34°02'49' S, 19°00'41' E Alt: 1000m	-34.0471	19.0113	SE3419	1000
1170	Oliver, E.G.H.		12612			NBG		0	1	2010	January	Ericales	Ericaceae		Erica jasminiflora Salisb.	wfo-0000672353	5684587	Erica jasminiflora Salisb.		Oliver, E.G.H.	0	1	2010			Africa	Southern Africa	South Africa		Western Cape			Hermanus area. Hemel-en-Aarde Valley on Diepgat 597. 34° 21' 47.0'S, 19° 21' 06.96'E. Grid from Google Earth.		No	No	34.2147	S	19.2107	E	DMS				34°21'47' S, 19°21'07' E	-34.3631	19.3519	SE3419	0
1693	Clark, V.R.		464			NBG		27	4	2011	April	Ericales	Ericaceae		Erica johnstoniana Britten	wfo-0000672357	5684582	Erica johnstoniana Britten		Oliver, E.G.H.	0	0	2011			Africa	South Tropical Africa	Zimbabwe		Manicaland Province			Chimanimani National Park, upper reaches of Bailey's Folly		No	No	19.473	S	33.0004	E	Deg				0°00' S, 0°00' E Alt: 1650m	0	0	SE1933	1650
864	Pirie, M.D.		985		Oliver, E.G.H. & Gehrke, B.	NBG		21	10	2009	October	Ericales	Ericaceae		Erica jonasiana E.G.H.Oliv.	wfo-0000672359	5684579	Erica jonasiana E.G.H.Oliv.		Oliver, E.G.H.	0	10	2009		Creeping, flowers pink; with <em>E. vestita</em> and <em>E. setacea</em>	Africa	Southern Africa	South Africa		Western Cape			Riviersonderend Mts., Jonas Kop	Fynbos	No	No	33.5603	S	19.3116	E					33°56'03' S, 19°31'16' E Alt: 975m	-33.9342	19.5212	SE3319	975
747	Schutte-Vlok, A.		952			BG	2088323	0	0	0		Ericales	Ericaceae		Erica juniperina E.G.H.Oliv.	wfo-0000672367	5684566	Erica juniperina E.G.H.Oliv.		Oliver, E.G.H.	0	0	2009			Africa	Southern Africa	South Africa		Western Cape		3322CC	Skurweberg		No	No	0		0							0	0		0
2296	Newman, E.					MJG		0	0	0		Ericales	Ericaceae		Erica junonia var. junonia	wfo-0001047334	7541564	Erica junonia Bolus ssp. junonia			0	0	0			Africa	Southern Africa	South Africa		Western Cape					No	No	0		0							0	0		0
654	Pirie, M.D.		866		Gehrke, B. & Morita, S.	BG,NBG	2088066	27	4	2009	April	Ericales	Ericaceae		Erica junonia var. minor Bolus	wfo-0001441016	9022069	Erica junonia Bolus ssp. minor		Oliver, E.G.H.	0	0	2009		Low shrub, 15 cm tall, flowers finished	Africa	Southern Africa	South Africa		Western Cape			Hex River Mts., Ben Etive Reserve, south-east of ridge	Fynbos	No	No	33.2817	S	19.2635	E					33°28'17' S, 19°26'35' E Alt: 1906m	-33.4714	19.4431	SE3319	1906
2297	Newman, E.					MJG		0	0	0		Ericales	Ericaceae		Erica junonia var. minor Bolus	wfo-0001441016	9022069	Erica junonia Bolus ssp. minor			0	0	0			Africa	Southern Africa	South Africa		Western Cape					No	No	0		0							0	0		0
2127	Pirie, M.D.		1285		Oliver, E.G.H.	NBG		5	10	2013	October	Ericales	Ericaceae		Erica karooica E.G.H.Oliv.	wfo-0000672370	5684561	Erica karooica E.G.H.Oliv.		Oliver, E.G.H.	0	0	2013		Shrub c. 50 cm, in fruit	Africa	Southern Africa	South Africa		Western Cape			Vrede, NE of Bredasdorp	Tillite outcrop	No	No	34.1604	S	20.1456	E	DMS		GPS		34°16'04' S, 20°14'56' E Alt: 306m	-34.2678	20.249	SE3420	306
1572	Oliver, E.G.H.		12718			NBG		0	0	2011		Ericales	Ericaceae		Erica karwyderi E.G.H.Oliv.	wfo-0000672371	5684557	Erica karwyderi E.G.H.Oliv.		Oliver, E.G.H.	0	0	2011			Africa	Southern Africa	South Africa		Western Cape			Hermanus District, Karwyderskraal		No	No	34.211	S	19.1152	E				3419AC	34°21'10' S, 19°11'52' E	-34.3528	19.1978	SE3419	0
18	Bytebier, B.		2521			NBG		0	0	0		Ericales	Ericaceae		Erica kingaensis subsp. kingaensis	wfo-1200027507	0	Erica kingaensis Engl. ssp. kingaensis		Oliver, E.G.H.	0	0	2009			Africa	East Tropical Africa	Tanzania		Mbeya			Nyalwela		No	No	8.5351	S	33.2634	E			GE		8°53'51' S, 33°26'34' E Alt: 1800m	-8.8975	33.4428	SE833	1800
28	Bytebier, B.		2981			NBG		16	4	2008	April	Ericales	Ericaceae		Erica kingaensis subsp. rugegensis (Engl.) Alm & T.C.E.Fr.	wfo-0000672382	8397599	Erica kingaensis Engl. ssp. rugegensis (Engl.) Alm & T.C.E.Fr.		Oliver, E.G.H.	0	0	2009			Africa	South Tropical Africa	Dem. Rep. of the Congo		Sud Kivu			Mwenga		No	No	2.52157	S	28.4444	E	DM				2°52'09' S, 28°44'26' E Alt: 2360m	-2.86928	28.7406	SE228	2360
1624	Oliver, E.G.H.		12762			NBG		0	0	2011		Ericales	Ericaceae		Erica klotzschii (Alm & T.C.E.Fr.) E.G.H.Oliv.	wfo-0000672386	5684542	Erica klotzschii (Alm & T.C.E.Fr.) E.G.H.Oliv.		Oliver, E.G.H.	0	0	2011			Africa	Southern Africa	South Africa		Western Cape		3321CC	Barrydale Dist.; Langeberg at Gysmanshoek Pass		No	No	0		0					3321CC		0	0		0
1751	Oliver, E.G.H.		12807			NBG		14	11	2012	November	Ericales	Ericaceae		Erica krugeri E.G.H.Oliv.	wfo-0000672392	5684533	Erica krugeri E.G.H.Oliv.		Oliver, E.G.H.	0	0	2012			Africa	Southern Africa	South Africa		Western Cape			Hottentots Holland Mts., Somerset Sneeukop		No	No	34.0243	S	18.591	E	DMS			3418CB	34°02'43' S, 18°59'10' E Alt: 1380m	-34.0454	18.9861	SE3418	1380
496	Pirie, M.D.		696		Gehrke, B.	BG,NBG	2088557	25	1	2009	January	Ericales	Ericaceae		Erica labialis Salisb.	wfo-0000672393	5684531	Erica labialis Salisb.		Oliver, E.G.H.	0	0	2009		Shrubs to c. 20 cm tall, flowers pink (mostly finished)	Africa	Southern Africa	South Africa		Western Cape			Mont Rochelle Reserve near Franschhoek, trail to Perdekop	Fynbos	No	No	33.5405	S	19.0948	E					33°54'05' S, 19°09'48' E Alt: 750m	-33.9014	19.1633	SE3319	750
874	Pirie, M.D.		994		Gehrke, B. & Oliver, E.G.H.	NBG		21	10	2009	October	Ericales	Ericaceae		Erica lachnaeifolia Salisb.	wfo-0000672396	7419677	Erica lachnaeifolia Salisb.		Oliver, E.G.H.	0	10	2009		Small shrubs, flowers white	Africa	Southern Africa	South Africa		Western Cape			Riviersonderend Mts., Jonas Kop	Fynbos, south-facing rock crevices	No	No	33.5737	S	19.3143	E					33°57'37' S, 19°31'43' E	-33.9602	19.5287	SE3319	0
2028	SANBI		343	/84		NBG		0	0	0		Ericales	Ericaceae		Erica lambertii Andrews	wfo-0000672406	5684505	Erica lambertia Andrews			0	0	0			Africa	Southern Africa	South Africa		Western Cape					Yes	No	0		0							0	0		0
1692	Clark, V.R.		463			NBG		27	4	2011	April	Ericales	Ericaceae		Erica lanceolifera S.Moore	wfo-0000672413	5684486	Erica lanceolifera S.Moore		Oliver, E.G.H.	0	0	2011			Africa	South Tropical Africa	Mozambique		Manica Province			Summit of Monte Binga. Chimanimani National Reserve		No	No	19.4635	S	33.0344	E	Deg				0°00' S, 0°00' E Alt: 2435m	0	0	SE1933	2435
834	Oliver, E.G.H.		12521			BG,NBG	2088404	14	8	2009	August	Ericales	Ericaceae		Erica lanuginosa Andrews	wfo-0000672419	5684474	Erica lanuginosa Andrews		Oliver, E.G.H.	0	9	2009			Africa	Southern Africa	South Africa		Western Cape			Stanford area: Klein River Mtns, summit ridge ± 1.5 km SE of Boskop TRB 4 on Uitzict 629_x000D_		No	No	34.2359	S	19.2732	E					34°23'59' S, 19°27'32' E Alt: 620m	-34.3997	19.4588	SE3419	620
693	Pirie, M.D.		906		McMaster, C.; McMaster, R. & Oliver, E.G.H.	NBG		7	5	2009	May	Ericales	Ericaceae		Erica lasciva Salisb.	wfo-0000672424	5684456	Erica lasciva Salisb.		Oliver, E.G.H.	0	0	2009		Shrub to c. 20 cm tall, exerted stamens purple	Africa	Southern Africa	South Africa		Western Cape			Stanford	Fynbos	No	No	34.2639	S	19.3356	E					34°26'39' S, 19°33'56' E Alt: 253m	-34.4442	19.5656	SE3419	253
2098	Oliver, E.G.H.		12837			NBG		0	9	2013	September	Ericales	Ericaceae		Erica lasciva Salisb.	wfo-0000672424	5684456	Erica lasciva Salisb.		Oliver, E.G.H.	0	0	2013			Africa	Southern Africa	South Africa		Western Cape			Stanford area (ex Hermanus Wildflower Show)		No	No	0		0							0	0		0
521	Pirie, M.D.		721		Gehrke, B.	BG,NBG	2088208	31	1	2009	January	Ericales	Ericaceae		Erica lateralis Willd.	wfo-0000672430	5684439	Erica lateralis Willd.		Oliver, E.G.H.	0	0	2009		Shrubs to 20 cm tall, flowers coral pink	Africa	Southern Africa	South Africa		Western Cape			Near Montagu, Bloupunt trail, on zig-zag ascent to Bloupunt	Fynbos	No	No	33.4621	S	20.0414	E					33°46'21' S, 20°04'14' E	-33.7725	20.0706	SE3320	0
527	Pirie, M.D.		727		Gehrke, B.	BG,NBG	2088212	31	1	2009	January	Ericales	Ericaceae		Erica lateralis Willd.	wfo-0000672430	5684439	Erica lateralis Willd.		Oliver, E.G.H.	0	0	2009		Shrubs to c. 30 cm tall, flowers purple	Africa	Southern Africa	South Africa		Western Cape			Du Toit's Pass	Fynbos, roadside	No	No	33.4153	S	19.0431	E					33°41'53' S, 19°04'31' E	-33.6981	19.0753	SE3319	0
236	Oliver, E.G.H.		12482			NBG		15	11	2008	November	Ericales	Ericaceae		Erica lateriflora E.G.H.Oliv.	wfo-0000672431	5684435	Erica lateriflora E.G.H.Oliv.		Oliver, E.G.H.	0	0	2009			Africa	Southern Africa	South Africa		Western Cape		3219CB	Grootrivier Pass–Gideonskop		No	No	32.625	S	19.375	E	DD	GAZ			32°37'30' S, 19°22'30' E	-32.625	19.375	SE3219	0
2254	Oliver, E.G.H.		12865			NBG		4	9	2014	September	Ericales	Ericaceae		Erica latiflora L.Bolus	wfo-0000672432	5684431	Erica latiflora L.Bolus			0	0	0		Local single stemmed erect shrubs up to 1m tall; bushy; Flowers medium to dark pink	Africa	Southern Africa	South Africa		Western Cape			Elgin Basin, SW end on Arieskraal 456, SW slope due N of dam wall of Arieskraal Dam	Damp slope with old proteoid fynbos, shale and laterite, mainly alongside gravel road	No	No	34.1431	S	18.5901	E	DMS				34°14'31' S, 18°59'01' E Alt: 223m	-34.2421	18.9837	SE3418	223
2245	Pirie, M.D.		1374		Kadlec, M. & Oliver, E.G.H.	BG,NBG	2088488	28	9	2014	September	Ericales	Ericaceae		Erica latituba L.Bolus	wfo-0000672434	5684424	Erica latituba L.Bolus		Oliver, E.G.H.	28	9	2014		Shrub; tubluar flowers pink	Africa	Southern Africa	South Africa		Western Cape			Fernkloof NR, Aasvöelkop	Fynbos	No	No	34.2231	S	19.1737	E	DMS		GPS		34°22'31' S, 19°17'37' E Alt: 800m	-34.3753	19.2936	SE3419	800
256	Oliver, E.G.H.		12506			NBG		0	0	2009		Ericales	Ericaceae		Erica lavandulifolia Salisb.	wfo-0000672435	5684421	Erica lavandulifolia Salisb.		Oliver, E.G.H.	0	0	2009			Africa	Southern Africa	South Africa		Western Cape			Ceres Dist.; Agterwitsenberg area		No	No	33.1339	S	19.1249	E					33°13'39' S, 19°12'49' E Alt: 1125m	-33.2276	19.2137	SE3319	1125
425	Pirie, M.D.		625		Villiers, C. de & Gehrke, B.	NBG		4	11	2008	November	Ericales	Ericaceae		Erica lehmannii Klotzsch ex Benth.	wfo-0000672446	5684387	Erica lehmannii Klotzsch ex Benth.		Oliver, E.G.H.	0	0	2009		Flowers pink, stamens exerted	Africa	Southern Africa	South Africa		Western Cape			Montague Pass	Fynbos	No	No	33.5406	S	22.2454	E					33°54'06' S, 22°24'54' E	-33.9017	22.415	SE3322	0
797	Turner, R.C.		1481			NBG		15	1	2006	January	Ericales	Ericaceae		Erica sp.	wfo-4000013772	#N/A	Erica leonis ms		Oliver, E.G.H.	0	0	2009			Africa	Southern Africa	South Africa		Western Cape		3320CD	Swellendam, Leeurivierberg		No	No	0		0							0	0		0
341	Pirie, M.D.		541		Bergh, N. & Gehrke, B.	NBG		5	11	2008	November	Ericales	Ericaceae		Erica lepidota Rach	wfo-0000672450	5684379	Erica lepidota Rach		Oliver, E.G.H.	0	0	2009		In fruit	Africa	Southern Africa	South Africa		Western Cape			Piketberg Pass		No	No	32.5044	S	18.4352	E					32°50'44' S, 18°43'52' E Alt: 668m	-32.8456	18.7311	SE3218	668
546	Pirie, M.D.		746		Gehrke, B.	NBG		7	2	2009	February	Ericales	Ericaceae		Erica leptopus Benth.	wfo-0000672456	5684362	Erica leptopus Benth.		Oliver, E.G.H.	0	0	2009		Shrub to c. 30 cm tall, flowers white	Africa	Southern Africa	South Africa		Western Cape			Hex River Mts., Matroosberg, beginning of trail to peak	Fynbos	No	No	33.2112	S	19.3736	E					33°21'12' S, 19°37'36' E Alt: 1309m	-33.3533	19.6267	SE3319	1309
2046	SANBI		714	/83		NBG		0	0	0		Ericales	Ericaceae		Erica leptopus Benth.	wfo-0000672456	5684362	Erica leptopus Benth.			0	0	0			Africa	Southern Africa	South Africa		Western Cape					Yes	No	0		0							0	0		0
210	Oliver, E.G.H.		12452			NBG		10	10	2008	October	Ericales	Ericaceae		Erica leucanthera L.f.	wfo-0000672462	7833359	Erica leucanthera L.f.		Oliver, E.G.H.	0	0	2009			Africa	Southern Africa	South Africa		Western Cape		3219CC	Waboomsrivier, Cold Bokkeveld		No	No	32.875	S	19.125	E	DD	GAZ			32°52'30' S, 19°07'30' E	-32.875	19.125	SE3219	0
524	Pirie, M.D.		724		Gehrke, B.	NBG		31	1	2009	January	Ericales	Ericaceae		Erica leucodesmia Benth.	wfo-0000672466	5684338	Erica leucodesmia Benth.		Oliver, E.G.H.	0	0	2009		Shrubs to c. 70 cm tall, foliage grey-green, flowers finished	Africa	Southern Africa	South Africa		Western Cape			Near Montagu, Bloupunt trail, on descent from Bloupunt	Fynbos, growing between rocks	No	No	33.4601	S	20.042	E					33°46'01' S, 20°04'20' E	-33.7669	20.0722	SE3320	0
13	Bester, S.P.		9309			NBG		21	3	2009	March	Ericales	Ericaceae		Erica leucopelta Tausch	wfo-0000672467	5684336	Erica leucopelta Tausch		Oliver, E.G.H.	0	0	2009			Africa	Southern Africa	South Africa		Limpopo		2328BB	Blouberg, The Grange 257LR		No	No	23.125	S	28.875	E	DD	GAZ			23°07'30' S, 28°52'30' E	-23.125	28.875	SE2328	0
1146	Oliver, E.G.H.		12598			NBG		0	1	2010	January	Ericales	Ericaceae		Erica leucopelta Tausch	wfo-0000672467	5684336	Erica leucopelta Tausch		Oliver, E.G.H.	0	1	2010			Africa	Southern Africa	South Africa		Eastern Cape					No	No	0		0							0	0		0
576	Pirie, M.D.		776		Gehrke, B.	NBG		28	2	2009	February	Ericales	Ericaceae		Erica leucosiphon L.Bolus	wfo-0000672470	5684330	Erica leucosiphon L.Bolus		Oliver, E.G.H.	0	0	2009		Shrub to c. 25 cm tall, flowers over	Africa	Southern Africa	South Africa		Western Cape			Groot Winterhoek, trail from car park to de Tronk	Fynbos, crevices in rock	No	No	33.0229	S	19.0435	E					33°02'29' S, 19°04'35' E Alt: 709m	-33.0414	19.0764	SE3319	709
2050	SANBI		988	/77		NBG		0	0	0		Ericales	Ericaceae		Erica leucotrachela subsp. leucotrachela	wfo-0001441026	7328655	Erica leucotrachela H.A.Baker ssp. leucotrachela			0	0	0			Africa	Southern Africa	South Africa		Western Cape		3418BD			Yes	No	0		0							0	0		0
1023	Oliver, E.G.H.		11763			NBG		0	0	0		Ericales	Ericaceae		Erica lignosa H.A.Baker	wfo-0000672476	5684319	Erica lignosa H.A.Baker		Oliver, E.G.H.	0	11	2009			Africa	Southern Africa	South Africa		Western Cape		3322BC	Blesberg		No	No	0		0							0	0		0
2149	Pirie, M.D.		1301		Oliver, E.G.H.	NBG		9	10	2013	October	Ericales	Ericaceae		Erica lithophila E.G.H.Oliv. & I.M.Oliv.	wfo-0000672486	5684298	Erica lithophila E.G.H.Oliv. & I.M.Oliv.		Oliver, E.G.H.	0	0	2013		Small shrubs, up to 5 cm diameter, flowers pink	Africa	Southern Africa	South Africa		Western Cape			Blesberg, close to summit, Klein Swartberg	Rock crevices, fynbos	No	No	33.2501	S	22.4112	E	DMS		GPS		33°25'01' S, 22°41'12' E Alt: 2093m	-33.417	22.6868	SE3322	2093
1711	Pirie, M.D.		1258		Oliver, E.G.H.	NBG		3	5	2012	May	Ericales	Ericaceae		Erica loganii Compton	wfo-0000672488	5684289	Erica loganii Compton		Oliver, E.G.H.	0	3	2012			Africa	Southern Africa	South Africa		Western Cape			Touwsrivier district Pienaarskloof area; koppie just WSW of Smousbos	Fynbos	No	No	33.1145	S	20.0929	E	DMS		GPS		33°11'45' S, 20°09'29' E Alt: 930m	-33.1958	20.1582	SE3320	930
387	Pirie, M.D.		587		Gehrke, B.	NBG		16	11	2008	November	Ericales	Ericaceae		Erica longimontana E.G.H.Oliv.	wfo-0000672501	5684277	Erica longimontana E.G.H.Oliv.		Oliver, E.G.H.	0	0	2009		With flower buds	Africa	Southern Africa	South Africa		Western Cape			Marloth Nature Reserve, at or near to ridge on trail to 12 uur kop	Fynbos	No	No	33.5834	S	20.2646	E					33°58'34' S, 20°26'46' E	-33.9761	20.4461	SE3320	0
1909	Hitchcock, A.		482	/03		NBG		0	0	0		Ericales	Ericaceae		Erica lowryensis Bolus	wfo-0000672511	5684265	Erica lowryensis Bolus			0	0	0			Africa	Southern Africa	South Africa		Western Cape					Yes	No	0		0							0	0		0
490	Pirie, M.D.		690		Gehrke, B.	NBG		17	1	2009	January	Ericales	Ericaceae		Erica lucida Salisb.	wfo-0000672512	5684263	Erica lucida Salisb.		Oliver, E.G.H.	0	0	2009		Flowers finished	Africa	Southern Africa	South Africa		Western Cape			Paarl Mountain, Jan Phillips Mountain Drive	Fynbos	No	No	33.4444	S	18.5657	E					33°44'44' S, 18°56'57' E	-33.7456	18.9492	SE3318	0
1306	Jiménez, P.	18PJM05	s.n.		Luceño, M. & Chaparro, A.J.	UPOS		0	0	0		Ericales	Ericaceae		Erica lusitanica Rudolph	wfo-0000672516	5333409	Erica lusitanica Rudolphi			0	0	0			Europe	Southwestern Europe	Portugal		Distrito de Leiria			Between Foitos and Mata, Louriçal road		No	No	40	N	8.46	W	DMS		GAZ		40°00' N, 8°46' W Alt: 70m	40	-8.76667	NW408	70
1988	?		116			NBG		0	0	0		Ericales	Ericaceae		Erica lusitanica Rudolph	wfo-0000672516	5333409	Erica lusitanica Rudolphi			0	0	0					?							Yes	No	0		0							0	0		0
472	Pirie, M.D.		672		Gehrke, B.	BG,NBG	2088547	3	1	2009	January	Ericales	Ericaceae		Erica lutea P.J.Bergius	wfo-0000672517	5684255	Erica lutea P.J.Bergius		Oliver, E.G.H.	0	0	2009			Africa	Southern Africa	South Africa		Western Cape			Jonkershoek, Swartboskloof trail, between Landdroskop turnoff and Pic-Sans-Nom	Fynbos	No	No	34.0055	S	18.5902	E					34°00'55' S, 18°59'02' E Alt: 1100m	-34.0153	18.9839	SE3418	1100
1080	Sahuquillo Balbuena, E.	K	62856		Pimentel Pereira, M.	SANT		0	0	0		Ericales	Ericaceae		Erica mackayana Bab.	wfo-0000672530	7328611	Erica mackayana Bab.			0	0	0			Europe	Southwestern Europe	Spain		Lugo	Trabada		Trabada, Lugo		No	No	43	N	7.3	W	DMS		GAZ		43°00' N, 7°30' W	43	-7.5	NW437	0
1431	Kay, A.	KKN	5		Kay, S. & Nelson, C.	WSY		0	0	0		Ericales	Ericaceae		Erica mackayana Bab.	wfo-0000672530	7328611	Erica mackayana Bab.		Nelson, C.	16	8	2010			Europe	Northern Europe	Ireland		Galway	Connemara		Western side of Craiggamore, between Clifden and Roundstone	Blanket bog	No	No	53.27	N	9.58	W	DMS		GAZ		53°27' N, 9°58' W	53.45	-9.96667	NW539	0
1803	Fagúndez, J.		3164			SANT		0	0	0		Ericales	Ericaceae		Erica mackayana Bab.	wfo-0000672530	7328611	Erica mackayana Bab.		Fagúndez, J.	0	0	0			Europe	Southwestern Europe	Spain		A Coruña	Capelada mts.				No	No	43.6	N	7.9	W	DD				43°36' N, 7°54' W Alt: 280m	43.6	-7.9	NW437	280
610	Pirie, M.D.		810		Gehrke, B.	BG,NBG	2088043	21	3	2009	March	Ericales	Ericaceae		Erica macowanii subsp. macowanii	wfo-0001441036	7328610	Erica macowanii Cufino ssp. macowanii		Oliver, E.G.H.	0	0	2009		Shrub to c. 1.2 m, tubular flowers yellow	Africa	Southern Africa	South Africa		Western Cape			Kogelberg Biosphere Reserve, Kogelberg trail, before jeep track	Fynbos	No	No	34.2009	S	18.5631	E					34°20'09' S, 18°56'31' E Alt: 377m	-34.3358	18.9419	SE3418	377
2255	Oliver, E.G.H.		12866			NBG		4	9	2014	September	Ericales	Ericaceae		Erica macroloma Benth.	wfo-0000672540	5684206	Erica macroloma Benth.			0	0	0		Local single stemmed erect shrubs up to 250mm tall; Flowers purplish pink, very sticky	Africa	Southern Africa	South Africa		Western Cape			Elgin Basin, SW end on Arieskraal 456, SW slope due N of dam wall of Arieskraal Dam	Damp slope with old proteoid fynbos, shale and laterite, mainly alongside gravel road	No	No	34.143	S	18.5855	E	DMS				34°14'30' S, 18°58'55' E Alt: 223m	-34.2416	18.9818	SE3418	223
856	Muasya, A.M.		4625		Stirton, C.H.	NBG		0	9	2009	September	Ericales	Ericaceae		Erica macrotrema Guthrie & Bolus	wfo-0000672544	5684198	Erica macrotrema Guthrie & Bolus		Oliver, E.G.H.	0	10	2009		Shrubs to 2 m tall	Africa	Southern Africa	South Africa		Western Cape			Knolfontein Private Reserve, near beacon 14	Growing among Sandstone boulders with shallow soil in crevices	No	No	32.4943	S	19.374	E					32°49'43' S, 19°37'40' E Alt: 1285m	-32.8286	19.6278	SE3219	1285
1398	Pirie, M.D.		1086		Oliver, E.G.H.; Bergh, N. & Rakotonandrasana, S.	MO,TAN		4	5	2010	May	Ericales	Ericaceae		Erica madagascariensis (H.Perrier) Dorr & E.G.H.Oliv.	wfo-0000672547	5684195	Erica madagascariensis (H.Perrier) Dorr & E.G.H.Oliv.		Oliver, E.G.H.	1	9	2010		Mat forming, flowers over	Africa	Western Indian Ocean	Madagascar					Ankaratra Mts., NW of Ambatolampy, Manjakatompo Forestry Station, trail to Tsiafajavona, SE of peak	Degraded open grassy slopes with Pinus, damp area	No	No	19.2128	S	47.1515	E	DMS		GPS		19°21'28' S, 47°15'15' E Alt: 2400m	-19.3577	47.2541	SE1947	2400
1518	Hall, A.		s.n.			NBG		0	0	0		Ericales	Ericaceae		Erica maderensis (Benth.) Bornm.	wfo-0000672548	5684194	Erica maderensis (Benth.) Bornm.		Hall, A.	0	0	2000			Europe	Southwestern Europe	Portugal		Madeira					No	No	0		0							0	0		0
1881	Fagúndez, J.		s.n.			SANT		0	0	0		Ericales	Ericaceae		Erica maderensis (Benth.) Bornm.	wfo-0000672548	5684194	Erica maderensis (Benth.) Bornm.		Fagúndez, J.	0	0	0			Europe	Southwestern Europe	Portugal		Madeira	Pico Ruivo				No	No	32.7	N	16.9	W	DD				32°42' N, 16°54' W	32.7	-16.9	NW3216	0
557	Pirie, M.D.		757		Gehrke, B.	BG,NBG	2088229	7	2	2009	February	Ericales	Ericaceae		Erica maderi Guthrie & Bolus	wfo-0000672549	5684191	Erica maderi Guthrie & Bolus		Oliver, E.G.H.	0	0	2009		Shrub to c. 40-50 cm tall with terminal clusters of yellow flowers	Africa	Southern Africa	South Africa		Western Cape			Hex River Mts., Matroosberg, trail to peak	Fynbos	No	No	33.221	S	19.3936	E					33°22'10' S, 19°39'36' E Alt: 1770m	-33.3694	19.66	SE3319	1770
373	Pirie, M.D.		573		Gehrke, B.	NBG		16	11	2008	November	Ericales	Ericaceae		Erica madida E.G.H.Oliv.	wfo-0000672550	5684189	Erica madida E.G.H.Oliv.		Oliver, E.G.H.	0	0	2009		Flowers pink, all parts covered with sticky hairs	Africa	Southern Africa	South Africa		Western Cape			Marloth Nature Reserve, shortly before Doktorbos on trail to Plaat west	Fynbos	No	No	33.5928	S	20.2615	E					33°59'28' S, 20°26'15' E	-33.9911	20.4375	SE3320	0
1062	Oliver, E.G.H.		11750			BG,NBG	2088399	28	11	2009	November	Ericales	Ericaceae		Erica magistrati E.G.H.Oliv.	wfo-0000672553	5684184	Erica magistrati E.G.H.Oliv.		Oliver, E.G.H.	0	11	2009			Africa	Southern Africa	South Africa		Western Cape		3418BB	Hottentots Holland Reserve		No	No	0		0							0	0		0
1566	Oliver, E.G.H.		10708			NBG		0	0	2011		Ericales	Ericaceae		Erica magnisylvae E.G.H.Oliv.	wfo-0000672555	5684180	Erica magnisylvae E.G.H.Oliv.			0	0	0			Africa	Southern Africa	South Africa		Western Cape					No	No	0		0							0	0		0
1113	Oliver, E.G.H.		12575			NBG		23	12	2009	December	Ericales	Ericaceae		Erica malmesburiensis E.G.H.Oliv.	wfo-0000672558	5684174	Erica malmesburiensis E.G.H.Oliv.		Oliver, E.G.H.	0	12	2009		Local small patches of plants, compact wiry to 300 x 300 mm. Flowers mostly over, white to pale pink.	Africa	Southern Africa	South Africa		Western Cape		3318DA	Malmesbury District: Riverlands Nature Reserve on Michiel Heyns Kraal 755, 4.36km SE of Pendoringheuwel TRB 251	Flat sandy plain, edges of areas wet in winter with very short restiads_x000D_	No	No	33.2922	S	18.3449	E	DMS		GPS		33°29'22' S, 18°34'49' E Alt: 104m	-33.4895	18.5804	SE3318	104
310	Pirie, M.D.		510		Bellstedt, D.U.; Gehrke, B. & Oliver, E.G.H.	NBG		24	10	2008	October	Ericales	Ericaceae		Erica mammosa L.	wfo-0000672559	5684170	Erica mammosa L.		Oliver, E.G.H.	0	0	2009			Africa	Southern Africa	South Africa		Western Cape			Riverlands Community ground, Michiel Hyns Kraal 755, Malmsbury district	Fynbos	No	No	33.3113	S	18.3513	E					33°31'13' S, 18°35'13' E Alt: 50m	-33.5203	18.5869	SE3318	50
735	Pirie, M.D.		951		Gehrke, B.	NBG		20	6	2009	June	Ericales	Ericaceae		Erica mammosa L.	wfo-0000672559	5684170	Erica mammosa L.		Oliver, E.G.H.	0	0	2009		Shrub c. 50 cm tall, flowers pink	Africa	Southern Africa	South Africa		Western Cape			Table Mt. National Park, Silvermine, trail to Amphitheatre	Fynbos	No	No	34.0547	S	18.2548	E					34°05'47' S, 18°25'48' E Alt: 308m	-34.0964	18.43	SE3418	308
1677	Oliver, E.G.H.		12784			NBG		0	0	2011		Ericales	Ericaceae		Erica mammosa L.	wfo-0000672559	5684170	Erica mammosa L.		Oliver, E.G.H.	0	0	2011			Africa	Southern Africa	South Africa		Western Cape		3318CD	Cape Peninsula; Table Mtn, Valley of Isolation, eastern end_x000D_ Open rocky slopes with thick old fynbos_x000D_ A few scattered single-stemmed shrubs to 750mm tall_x000D_ Flowers over		No	No	0		0					3318CD	Alt: 860m	0	0		860
1310	Edge, D.	(Oliver	12697	)		NBG		0	0	0		Ericales	Ericaceae		Erica manipuliflora Salisb.	wfo-0000672562	7328591	Erica manipuliflora Salisb.			0	0	0			Europe	Southeastern Europe	Greece		Spetsai Island			Spetsai Island		No	No	37.15	N	23.07	E	DMS		GAZ		37°15' N, 23°07' E	37.25	23.1167	NE3723	0
1454	Jones, A.H.		s.n.			WSY		0	0	0		Ericales	Ericaceae		Erica manipuliflora Salisb.	wfo-0000672562	7328591	Erica manipuliflora Salisb.		Nelson, C.	0	0	2010					Croatia							No	No	0		0							0	0		0
1841	Fagúndez, J.		3215			SANT		0	0	0		Ericales	Ericaceae		Erica manipuliflora Salisb.	wfo-0000672562	7328591	Erica manipuliflora Salisb.		Fagúndez, J.	0	0	0					Croatia		Dalmacia	Peljesac				No	No	42.9	N	17.1	E	DD				42°54' N, 17°05' E	42.9	17.1	NE4217	0
16	Bytebier, B.		2331			NBG		0	0	0		Ericales	Ericaceae		Erica mannii subsp. usambarensis (Alm & T.C.E.Fr.) Beentje	wfo-0000672567	8556877	Erica mannii (Hook.f.) Beentje ssp. usambarensis (Alm & T.C.E.Fr.) Beentje		Oliver, E.G.H.	0	0	2009			Africa	East Tropical Africa	Kenya		Taita Taveta			Ngangao Forest		No	No	3.1657	S	38.28	E			GE		3°16'57' S, 38°28'00' E Alt: 1150m	-3.2825	38.4667	SE338	1150
1990	?		120			NBG		0	0	0		Ericales	Ericaceae		Erica margaritacea Aiton	wfo-0000672568	7786969	Erica margaritacea Sol.			0	0	0			Africa	Southern Africa	South Africa							Yes	No	0		0							0	0		0
1672	Merry, C.		4			NBG		0	0	2011		Ericales	Ericaceae		Erica marifolia Aiton	wfo-0000672572	7579600	Erica marifolia Sol.		Oliver, E.G.H.	0	0	2011			Africa	Southern Africa	South Africa		Western Cape			Cape Peninsula; Constantiaberg, SE side_x000D_ South-facing cliff_x000D_ Wet rock face_x000D_ Two plants on rock wall (more in Elephant's Eye cave)_x000D_ Flowers white		No	No	34.0338	S	18.2339	E					34°03'38' S, 18°23'39' E	-34.0607	18.3942	SE3418	0
611	Pirie, M.D.		811		Gehrke, B.	NBG		21	3	2009	March	Ericales	Ericaceae		Erica massonii L.f.	wfo-0000672581	7651334	Erica massonii L.f.		Oliver, E.G.H.	0	0	2009		Straggly shrub to c. 40 cm tall, red urn-shaped tubular flowers, yellow at apex and corolla lobes	Africa	Southern Africa	South Africa		Western Cape			Kogelberg Biosphere Reserve, Kogelberg trail, before jeep track	Fynbos	No	No	34.2008	S	18.5626	E					34°20'08' S, 18°56'26' E Alt: 380m	-34.3356	18.9406	SE3418	380
2066	Oliver, E.G.H.		12811			MAU,NBG		12	5	2013	May	Ericales	Ericaceae		Erica mauritiensis E.G.H.Oliv.	wfo-0000672583	5684127	Erica mauritiensis E.G.H.Oliv.		Oliver, E.G.H.	0	0	2013			Africa	Western Indian Ocean	Mauritius		Black River Division	Chamarel		Western portion of the Plaine Champagne road, B103	Steep south-facing road cutting, damp stony/clay mixture	No	No	20.2528	S	57.2477	E	DMS				20°25'28' S, 57°24'77' E Alt: 400m	-20.4244	57.4213	SE2057	400
2067	Baider, C.		2632		Florens, V.	MAU,NBG		8	5	2013	May	Ericales	Ericaceae		Erica mauritiensis E.G.H.Oliv.	wfo-0000672583	5684127	Erica mauritiensis E.G.H.Oliv.		Oliver, E.G.H.	0	0	2013			Africa	Western Indian Ocean	Mauritius		Le Pouce					No	No	0		0							0	0		0
238	Oliver, E.G.H.		12484			NBG		15	11	2008	November	Ericales	Ericaceae		Erica maximilianii Guthrie & Bolus ex Schltr.	wfo-0000672585	5684122	Erica maximilianii Guthrie & Bolus		Oliver, E.G.H.	0	0	2009			Africa	Southern Africa	South Africa		Western Cape		3219CB	Grootrivier Pass–Gideonskop		No	No	32.625	S	19.375	E	DD	GAZ			32°37'30' S, 19°22'30' E	-32.625	19.375	SE3219	0
410	Pirie, M.D.		610		Bellstedt, D.U.; Villiers, C. de & Gehrke, B.	BG,NBG	2088273	3	11	2008	November	Ericales	Ericaceae		Erica melanthera L.	wfo-0000672597	8235932	Erica melanthera L.		Oliver, E.G.H.	0	0	2009		Flowers pink	Africa	Southern Africa	South Africa		Western Cape			Swartberg Pass, c. 200 m from Teeberg	Fynbos	No	No	33.1944	S	22.0229	E					33°19'44' S, 22°02'29' E Alt: 1395m	-33.3289	22.0414	SE3322	1395
573	Pirie, M.D.		773		Gehrke, B.	NBG		28	2	2009	February	Ericales	Ericaceae		Erica melastoma subsp. melastoma	wfo-0001441041	7328559	Erica melastoma Andrews ssp. melastoma		Oliver, E.G.H.	0	0	2009		Shrub to c. 1 m tall, flowers over	Africa	Southern Africa	South Africa		Western Cape			Groot Winterhoek, trail from car park to de Tronk	Fynbos	No	No	33.0057	S	19.0404	E					33°00'57' S, 19°04'04' E Alt: 898m	-33.0158	19.0678	SE3319	898
2083	Oliver, E.G.H.		12820			NBG		0	0	2013		Ericales	Ericaceae		Erica melastoma subsp. minor E.G.H.Oliv. & I.M.Oliv.	wfo-0001359517	5684093	Erica melastoma Andrews ssp. minor E.G.H.Oliv. & I.M.Oliv.		Oliver, E.G.H.	0	0	2013			Africa	Southern Africa	South Africa		Western Cape					No	No	0		0							0	0		0
1447	Allsopp		5			NBG		0	0	2010		Ericales	Ericaceae		Erica microdonta (C.H.Wright) E.G.H.Oliv.	wfo-0000672614	5684060	Erica microdonta (C.H.Wright) E.G.H.Oliv.		Oliver, E.G.H.	0	0	2010			Africa	South Tropical Africa	Malawi					Path between Chinzana and Tehuchila near Nandalanda Peak		No	No	0		0							0	0		0
1710	Pirie, M.D.		1257		Oliver, E.G.H.	NBG		3	5	2012	May	Ericales	Ericaceae		Erica mira Klotzsch ex Benth.	wfo-0000672625	5684037	Erica mira Klotzsch ex Benth.		Oliver, E.G.H.	0	3	2012			Africa	Southern Africa	South Africa		Western Cape			Touwsrivier district Pienaarskloof area; koppie just WSW of Smousbos	Fynbos	No	No	33.1143	S	20.0936	E	DMS		GPS		33°11'43' S, 20°09'36' E Alt: 870m	-33.1952	20.1599	SE3320	870
2036	SANBI		462	/87		NBG		0	0	0		Ericales	Ericaceae		Erica modesta Salisb.	wfo-0000672630	5684030	Erica modesta Salisb.			0	0	0			Africa	Southern Africa	South Africa		Western Cape					Yes	No	0		0							0	0		0
1671	Merry, C.		5			NBG		0	0	2011		Ericales	Ericaceae		Erica mollis Andrews	wfo-0000672634	5684023	Erica mollis Andrews		Oliver, E.G.H.	0	0	2011			Africa	Southern Africa	South Africa		Western Cape			Cape Peninsula; Constantiaberg, just below the southern fence_x000D_ around the mast_x000D_ Growing among reeds in a seep_x000D_ Quite a few plants_x000D_ Flowers pink		No	No	34.032	S	18.2309	E					34°03'20' S, 18°23'09' E	-34.0555	18.3857	SE3418	0
1581	Ojeda, F.		s.n.			NBG		27	9	2011	September	Ericales	Ericaceae		Erica monadelphia Andrews	wfo-0000672637	5684015	Erica monadelphia Andrews		Ojeda, F.	0	0	2011			Africa	Southern Africa	South Africa		Western Cape			Southern slopes of Soetanysberg Hills, Brandfontein farm, Cape Agulhas	Fynbos	No	No	34.4528	S	19.5124	E	DD				34°27'10' S, 19°30'45' E	-34.4528	19.5124	SE3419	0
1586	Ojeda, F.		s.n.			NBG		0	0	2011		Ericales	Ericaceae		Erica monadelphia Andrews	wfo-0000672637	5684015	Erica monadelphia Andrews		Ojeda, F.	0	0	2011			Africa	Southern Africa	South Africa		Western Cape			Kogelberg, southern slopes up Harold Porter Botanical Gardens, by the zig-zag going up Leopard's kloof	Fynbos	No	No	34.2077	S	18.5563	E	DD				34°12'28' S, 18°33'23' E	-34.2077	18.5563	SE3418	0
865	Pirie, M.D.		986		Oliver, E.G.H. & Gehrke, B.	BG	2088371	21	10	2009	October	Ericales	Ericaceae		Erica monsoniana L.f.	wfo-0000672640	7826228	Erica monsoniana L.f.		Oliver, E.G.H.	0	10	2009			Africa	Southern Africa	South Africa		Western Cape			Riviersonderend Mts., Jonas Kop	Fynbos	No	No	33.5603	S	19.3116	E					33°56'03' S, 19°31'16' E Alt: 975m	-33.9342	19.5212	SE3319	975
963	Oliver, E.G.H.		11827			NBG		0	0	0		Ericales	Ericaceae		Erica montis-hominis E.G.H.Oliv.	wfo-0000672645	5684001	Erica montis-hominis E.G.H.Oliv.			0	0	0			Africa	Southern Africa	South Africa		Western Cape		3322DB	Mannetjiesberg		No	No	0		0							0	0		0
1007	Oliver, E.G.H.		12445			NBG		21	2	2008	February	Ericales	Ericaceae		Erica multiflexuosa E.G.H.Oliv.	wfo-0000672655	5683982	Erica multiflexuosa E.G.H.Oliv.		Oliver, E.G.H.	0	11	2009			Africa	Southern Africa	South Africa		Western Cape		3418BB	Steenbras-Rockview area N of Rockview dam, sandy flats		No	No	34.125	S	18.875	E	DD	GAZ			34°07'30' S, 18°52'30' E	-34.125	18.875	SE3418	0
1789	Fagúndez, J.		3139		Schimmenti, E. & Scafadi, G.	SANT		0	0	0		Ericales	Ericaceae		Erica multiflora L.	wfo-0000672656	7373031	Erica multiflora L.		Fagúndez, J.	0	0	0			Europe	Southeastern Europe	Italy		Sicily	Trapani				No	No	38	N	12	E	DMS				38°00' N, 12°00' E Alt: 95m	38	12	NE3812	95
622	Pirie, M.D.		822		Gehrke, B.	BG,NBG	2088046	21	3	2009	March	Ericales	Ericaceae		Erica multumbellifera P.J.Bergius	wfo-0000672664	7448254	Erica multumbellifera P.J.Bergius		Oliver, E.G.H.	0	0	2009		Soft, sparsely branching shrub to c. 25 cm tall, purple bell shaped flowers	Africa	Southern Africa	South Africa		Western Cape			Kogelberg Biosphere Reserve, Kogelberg trail, on jeep track near office	Fynbos	No	No	34.1919	S	18.5743	E					34°19'19' S, 18°57'43' E Alt: 77m	-34.3219	18.9619	SE3418	77
575	Pirie, M.D.		775		Gehrke, B.	BG,NBG	2088026	28	2	2009	February	Ericales	Ericaceae		Erica muscosa (Aiton) E.G.H.Oliv.	wfo-0000672677	5683938	Erica muscosa (Aiton) E.G.H.Oliv.		Oliver, E.G.H.	0	0	2009		Shrub to c. 1 m tall, flowers tiny, green	Africa	Southern Africa	South Africa		Western Cape			Groot Winterhoek, trail from car park to de Tronk	Fynbos	No	No	33.0153	S	19.0432	E					33°01'53' S, 19°04'32' E Alt: 745m	-33.0314	19.0756	SE3319	745
1377	Oliver, E.G.H.		12679		Pirie, M.D.; Bergh, N. & Rakotonandrasana, S.	NBG		2	5	2010	May	Ericales	Ericaceae		Erica myriadenia (Baker) Dorr & E.G.H.Oliv.	wfo-0000672681	5683931	Erica myriadenia (Baker) Dorr & E.G.H.Oliv.		Oliver, E.G.H.	1	9	2010		Erect locally frequent single stemmmed to 1.5 m tall, corolla green, style and stigma green tinged red, glands white to red	Africa	Western Indian Ocean	Madagascar					12 km N of Ambatolampy, S of Antananarivo, on RN7	Dominant at top of hill with scoparioid and ceraria type Erica	No	No	19.1734	S	47.2808	E	DMS		GPS		19°17'34' S, 47°28'08' E Alt: 1475m	-19.2927	47.4688	SE1947	1475
75	Gehrke, B.		609			BG,NBG	2088444	20	2	2009	February	Ericales	Ericaceae		Erica nabea Guthrie & Bolus	wfo-0000672684	5683923	Erica nabea Guthrie & Bolus		Oliver, E.G.H.	0	0	2009			Africa	Southern Africa	South Africa		Eastern Cape			Kareedouw Pass	norther side of the pass, north-facing slope alongside the road	No	No	33.5744	S	24.1603	E					33°57'44' S, 24°16'03' E Alt: 447m	-33.9622	24.2674	SE3324	447
1912	Hitchcock, A.		564	/06		NBG		0	0	0		Ericales	Ericaceae		Erica nabea Guthrie & Bolus	wfo-0000672684	5683923	Erica nabea Guthrie & Bolus			0	0	0			Africa	Southern Africa	South Africa		Western Cape					Yes	No	0		0							0	0		0
1987	Winter, J.		115	/74		NBG		0	0	0		Ericales	Ericaceae		Erica nana Salisb.	wfo-0000672688	8184824	Erica nana Salisb.			0	0	0			Africa	Southern Africa	South Africa		Western Cape					Yes	No	0		0							0	0		0
263	Oliver, E.G.H.		12514			NBG		12	3	2009	March	Ericales	Ericaceae		Erica natalitia Bolus	wfo-0000672691	5683915	Erica natalitia Bolus		Oliver, E.G.H.	0	0	2009			Africa	Southern Africa	South Africa		Mpumalanga			Long Tom Pass		No	No	29.0836	S	30.3721	E					29°08'36' S, 30°37'21' E Alt: 2088m	-29.1433	30.6225	SE2930	2088
1610	Oliver, E.G.H.		12747			NBG		0	0	2011		Ericales	Ericaceae		Erica nematophylla Guthrie & Bolus	wfo-0000672695	5683903	Erica nematophylla Guthrie & Bolus		Oliver, E.G.H.	0	0	2011			Africa	Southern Africa	South Africa		Western Cape			Riversdale District, Langeberg		No	No	33.5958	S	21.1701	E					33°59'58' S, 21°17'01' E	-33.9994	21.2835	SE3321	0
1474	Pirie, M.D.		1208		Bellstedt, D.U.; Villiers, M.J. de & Merwe, De Wet van der	NBG		21	1	2011	January	Ericales	Ericaceae		Erica nemorosa Klotzsch ex Benth.	wfo-0000672697	5683901	Erica nemorosa Klotzsch ex Benth.		Oliver, E.G.H.	0	3	2011		Tiny flowers pink	Africa	Southern Africa	South Africa		Eastern Cape			N2, Swartberg River, 10 km E of Humansdorp	Fynos, roadside	No	No	34.0132	S	24.5153	E	DMS		GPS		34°01'32' S, 24°51'53' E Alt: 130m	-34.0254	24.8648	SE3424	130
898	Oliver, E.G.H.		12541			BG,NBG	2088407	30	10	2009	October	Ericales	Ericaceae		Erica nervata Guthrie & Bolus	wfo-0000672698	5683899	Erica nervata Guthrie & Bolus		Oliver, E.G.H.	0	10	2009			Africa	Southern Africa	South Africa		Western Cape		3322AC	Bothashoek_x000D_ _x000D_ Great Swartberg on Angeliersberg 187_x000D_ SE ridge of Witberg_x000D_ Slight SW slope with very short fynbos, damp sandy loamy soil_x000D_ Locally frequent low compact shrublets to 250mm tall_x000D_ Flowers white		No	No	33.1935	S	22.0922	E	DMS				33°19'35' S, 22°09'22' E Alt: 1680m	-33.3264	22.156	SE3322	1680
1229	Pirie, M.D.		1056		Gehrke, B.	BG,NBG	2088513	16	1	2010	January	Ericales	Ericaceae		Erica nevillei L.Bolus	wfo-0000672699	5683897	Erica nevillei L.Bolus		Oliver, E.G.H.	17	6	2010		Prostrate woody shrub, red sticky tubular flowers in terminal bunches of 6 or more	Africa	Southern Africa	South Africa		Western Cape			Table Mt. National Park; Silvermine; Noordhoek Piek trail, near Noordhoek piek	Fynbos	No	No	34.0415	S	18.2253	E	DMS		GPS		34°04'15' S, 18°22'53' E Alt: 740m	-34.0709	18.3813	SE3418	740
1891	Hitchcock, A.		86	/04		NBG		0	0	0		Ericales	Ericaceae		Erica nevillei L.Bolus	wfo-0000672699	5683897	Erica nevillei L.Bolus			0	0	0			Africa	Southern Africa	South Africa		Western Cape					Yes	No	0		0							0	0		0
465	Pirie, M.D.		665		Gehrke, B.	NBG		3	1	2009	January	Ericales	Ericaceae		Erica notoporina E.C.Nelson & E.G.H.Oliv.	wfo-1000053505	0	Erica notoporina E.C.Nelson & E.G.H.Oliv.		Oliver, E.G.H.	0	0	2009		Flowers pink	Africa	Southern Africa	South Africa		Western Cape			Jonkershoek, Swartboskloof trail, at Kurktrekker	Fynbos	No	No	34.004	S	19.0003	E					34°00'40' S, 19°00'03' E Alt: 1000m	-34.0111	19.0008	SE3419	1000
656	Pirie, M.D.		868		Gehrke, B. & Morita, S.	NBG		27	4	2009	April	Ericales	Ericaceae		Erica nubigena Bolus	wfo-0000672725	5683851	Erica nubigena Bolus		Oliver, E.G.H.	0	0	2009		Shrub to c. 10 cm tall, flowers finished	Africa	Southern Africa	South Africa		Western Cape			Hex River Mts., Ben Etive Reserve, south-east of ridge	Fynbos, in rock crevices	No	No	33.2817	S	19.2635	E					33°28'17' S, 19°26'35' E Alt: 1906m	-33.4714	19.4431	SE3319	1906
602	Pirie, M.D.		802		Gehrke, B. & Niet, T. van der	BG,NBG	2088040	14	3	2009	March	Ericales	Ericaceae		Erica nudiflora L.	wfo-0000672727	7649233	Erica nudiflora L.		Oliver, E.G.H.	0	0	2009		Shrub to c. 20 cm tall, flowers pink, mostly yet to open	Africa	Southern Africa	South Africa		Western Cape			Limietberg Reserve, Bain's Kloof, trail along Bobbejanrivier to waterfall	Fynbos	No	No	33.3652	S	19.0619	E					33°36'52' S, 19°06'19' E Alt: 685m	-33.6144	19.1053	SE3319	685
65	Gehrke, B.		599			BG,NBG	2088435	18	2	2009	February	Ericales	Ericaceae		Erica nutans J.C.Wendl.	wfo-0000672730	5683848	Erica nutans J.C.Wendl.		Oliver, E.G.H.	0	0	2009		flowers pink	Africa	Southern Africa	South Africa		Eastern Cape			Longmore Forest, Rocklands round trip from Van Stadens Forest Station to Longmore forest station	older fynbos patch, also seen in fynbos regrowth in cut down Pine plantation and road sides	No	No	33.5032	S	25.1049	E					33°50'32' S, 25°10'49' E Alt: 438m	-33.8421	25.1802	SE3325	438
1453	Bester, S.P.		9974			NBG		23	2	2010	February	Ericales	Ericaceae		Erica oatesii Rolfe	wfo-0000672734	5683845	Erica oatesii Rolfe		Bester, S.P.	0	0	2010			Africa	Southern Africa	South Africa		Kwazulu Natal	Vrede District				No	No	27.4458	S	29.4142	E	DMS				27°44'58' S, 29°41'42' E Alt: 1937m	-27.7494	29.6951	SE2729	1937
2048	SANBI		823	/89		NBG		0	0	0		Ericales	Ericaceae		Erica oatesii Rolfe	wfo-0000672734	5683845	Erica oatesii Rolfe			0	0	0			Africa	Southern Africa	South Africa							Yes	No	0		0							0	0		0
787	Turner, R.C.		2079			NBG		31	12	2008	December	Ericales	Ericaceae		Erica obliqua F.A.Bauer	wfo-0001047354	5683840	Erica obliqua Thunb.		Turner, R.C.	0	0	0			Africa	Southern Africa	South Africa		Western Cape		3419AC	Babylon's Tower		No	No	0		0							0	0		0
1947	Kotze, D.		4	/84		NBG		0	0	0		Ericales	Ericaceae		Erica oblongiflora Benth.	wfo-0000672743	5683838	Erica oblongiflora Benth.			0	0	0			Africa	Southern Africa	South Africa		Western Cape					Yes	No	0		0							0	0		0
2071	Oliver, E.G.H.		12813			NBG		26	6	2013	June	Ericales	Ericaceae		Erica oblongiflora Benth.	wfo-0000672743	5683838	Erica oblongiflora Benth.		Oliver, E.G.H.	0	0	2013			Africa	Southern Africa	South Africa		Western Cape			far north-eastern end of Heuningrug on Zandfontein 187	Limestone ridge, northern slopes	No	No	34.3454	S	20.0039	E	DMS				34°34'54' S, 20°00'39' E Alt: 60m	-34.5817	20.0109	SE3420	60
214	Oliver, E.G.H.		12458			NBG		30	10	2008	October	Ericales	Ericaceae		Erica obtusata Klotzsch ex Benth.	wfo-0000672747	5683833	Erica obtusata Klotzsch ex Benth.		Oliver, E.G.H.	0	0	2009			Africa	Southern Africa	South Africa		Western Cape		3419AA	Groenlandberg, Aasvoelkop		No	No	34.125	S	19.125	E	DD	GAZ			34°07'30' S, 19°07'30' E	-34.125	19.125	SE3419	0
271	Oliver, E.G.H.	New	11400			NBG		0	0	0		Ericales	Ericaceae		Erica occulta E.G.H.Oliv.	wfo-0000672752	5683830	Erica occulta E.G.H.Oliv.		Oliver, E.G.H.	0	0	2009			Africa	Southern Africa	South Africa		Western Cape					No	No	34.4028	S	19.3502	E					34°40'28' S, 19°35'02' E Alt: 149m	-34.6744	19.5839	SE3419	149
374	Pirie, M.D.		574		Gehrke, B.	BG,NBG	2088262	16	11	2008	November	Ericales	Ericaceae		Erica ocellata Guthrie & Bolus	wfo-0000672753	5683829	Erica ocellata Guthrie & Bolus		Oliver, E.G.H.	0	0	2009		Fowers white	Africa	Southern Africa	South Africa		Western Cape			Marloth Nature Reserve, Doktorbos on trail to Plaat west	Fynbos	No	No	33.5926	S	20.2615	E					33°59'26' S, 20°26'15' E	-33.9906	20.4375	SE3320	0
361	Pirie, M.D.		561		Gehrke, B.	NBG		8	11	2008	November	Ericales	Ericaceae		Erica odorata Andrews	wfo-0000672758	5683824	Erica odorata Andrews		Oliver, E.G.H.	0	0	2009		Flowers white	Africa	Southern Africa	South Africa		Western Cape			Jonkershoek, panorama circuit, between Bergrivier Nek and Kurktrekker	Fynbos	No	No	34.0022	S	19.0011	E					34°00'22' S, 19°00'11' E Alt: 1100m	-34.0061	19.0031	SE3419	1100
966	Villiers, T. de		86			NBG		0	10	2004	October	Ericales	Ericaceae		Erica oligantha Guthrie & Bolus	wfo-0000672762	5683822	Erica oligantha Guthrie & Bolus			0	0	0			Africa	Southern Africa	South Africa		Western Cape		3419BC	Akkedisberg		No	No	0		0							0	0		0
246	Oliver, E.G.H.		12491			NBG		16	11	2008	November	Ericales	Ericaceae		Erica oliveranthus E.C.Nelson & Pirie	wfo-1000053506	0	Erica oliveranthus E.C.Nelson & Pirie		Oliver, E.G.H.	0	0	2009			Africa	Southern Africa	South Africa		Western Cape		3419BA	McGregor–Greyton		No	No	34.125	S	19.625	E	DD	GAZ			34°07'30' S, 19°37'30' E	-34.125	19.625	SE3419	0
2034	SANBI		446	/90		NBG		0	0	0		Ericales	Ericaceae		Erica oliveranthus E.C.Nelson & Pirie	wfo-1000053506	0	Erica oliveranthus E.C.Nelson & Pirie			0	0	0			Africa	Southern Africa	South Africa		Western Cape					Yes	No	0		0							0	0		0
2120	Pirie, M.D.		1278		Oliver, E.G.H. & Villiers, T. de	NBG		5	10	2013	October	Ericales	Ericaceae		Erica oliveri H.A.Baker	wfo-0000672763	5683821	Erica oliveri H.A.Baker		Oliver, E.G.H.	0	0	2013		Creeping habit, in bud	Africa	Southern Africa	South Africa		Western Cape			Paardeberg, above Boskloof	Fynbos	No	No	34.2502	S	19.3932	E	DMS		GPS		34°25'02' S, 19°39'32' E Alt: 674m	-34.4172	19.6588	SE3419	674
2175	Potgieter, J.		316			NBG		0	0	2013		Ericales	Ericaceae		Erica opulenta (Klotzsch) Benth.	wfo-0000672771	7770075	Erica opulenta (J.C.Wendl. ex Klotzsch) Benth.			0	0	0			Africa	Southern Africa	South Africa							No	No	0		0							0	0		0
714	Pirie, M.D.		929		Oliver, E.G.H.	BG,NBG	2088472	7	5	2009	May	Ericales	Ericaceae		Erica oraria E.C.Nelson & E.G.H.Oliv.	wfo-1000056203	0	Erica oraria E.C.Nelson & E.G.H.Oliv.		Oliver, E.G.H.	0	0	2009		Shrub 1 m tall, covered in white flowers	Africa	Southern Africa	South Africa		Western Cape			De Hoop Nature Reserve	Fynbos, limestone bedrock	No	No	34.2526	S	20.2446	E					34°25'26' S, 20°24'46' E Alt: 211m	-34.4239	20.4128	SE3420	211
1918	Hitchcock, A.		796	/07		NBG		0	0	0		Ericales	Ericaceae		Erica oreotragus E.G.H.Oliv.	wfo-0000672776	5683808	Erica oreotragus E.G.H.Oliv.			0	0	0			Africa	Southern Africa	South Africa		Western Cape					Yes	No	0		0							0	0		0
2169	Potgieter, J.		363			NBG		0	0	0		Ericales	Ericaceae		Erica oreotragus E.G.H.Oliv.	wfo-0000672776	5683808	Erica oreotragus E.G.H.Oliv.			0	0	0			Africa	Southern Africa	South Africa		Western Cape					No	No	0		0							0	0		0
897	Oliver, E.G.H.		12540			BG,NBG	2088406	30	10	2009	October	Ericales	Ericaceae		Erica oresbia E.C.Nelson & E.G.H.Oliv.	wfo-1000053507	0	Erica oresbia E.C.Nelson & E.G.H.Oliv.		Oliver, E.G.H.	0	10	2009			Africa	Southern Africa	South Africa		Western Cape		3322AC	Great Swartberg on Angeliersberg 187_x000D_ SE ridge of Witberg_x000D_ Slight SW slope with very short fynbos, damp sandy loamy soil_x000D_ Locally frequent low compact shrublets to 250mm tall_x000D_ Flowers white		No	No	33.1935	S	22.0922	E	DMS				33°19'35' S, 22°09'22' E Alt: 1680m	-33.3264	22.156	SE3322	1680
559	Pirie, M.D.		759		Gehrke, B.	BG,NBG	2088230	7	2	2009	February	Ericales	Ericaceae		Erica oresigena Bolus	wfo-0000672777	5683807	Erica oresigena Bolus		Oliver, E.G.H.	0	0	2009		Upright shrub to c. 30 cm tall, flowers pink	Africa	Southern Africa	South Africa		Western Cape			Hex River Mts., Matroosberg, trail to peak	Fynbos	No	No	33.2236	S	19.4012	E					33°22'36' S, 19°40'12' E Alt: 2139m	-33.3767	19.67	SE3319	2139
1143	Oliver, E.G.H.		12608			NBG		0	1	2010	January	Ericales	Ericaceae		Erica orientalis R.A.Dyer	wfo-0000672779	5683806	Erica orientalis R.A.Dyer		Oliver, E.G.H.	0	1	2010			Africa	Southern Africa	South Africa		Eastern Cape			Cathcart Dist. 'Moonstone' mountain peak spot height 1194 due E of town, between the Qwanti and Great Kei Rivers. 32° 15' 12.6'S, 27° 34' 19.7'E.		No	No	32.1512	S	27.3419	E	DMS				32°15'12' S, 27°34'19' E	-32.2533	27.572	SE3227	0
242	Oliver, E.G.H.		12487			NBG		16	11	2008	November	Ericales	Ericaceae		Erica ovina Klotzsch ex Benth.	wfo-0000672788	5683798	Erica ovina Klotzsch ex Benth.		Oliver, E.G.H.	0	0	2009			Africa	Southern Africa	South Africa		Western Cape		3419BA	McGregor–Greyton		No	No	34.125	S	19.625	E	DD	GAZ			34°07'30' S, 19°37'30' E	-34.125	19.625	SE3419	0
2110	Pirie, M.D.		1275		Oliver, E.G.H. & Le Maitre, N.	NBG		3	10	2013	October	Ericales	Ericaceae		Erica oxycoccifolia Salisb.	wfo-0000672790	5683796	Erica oxycoccifolia Salisb.		Oliver, E.G.H.	0	0	2013		Mossy habit	Africa	Southern Africa	South Africa		Western Cape			Table Mt. NP, Kalk Bay Mts., Echo Valley	Fynbos, damp rock crevices	No	No	34.0656	S	18.2611	E	DMS		GPS		34°06'56' S, 18°26'11' E Alt: 450m	-34.1155	18.4363	SE3418	450
580	Pirie, M.D.		780		Gehrke, B.	BG,NBG	2088027	28	2	2009	February	Ericales	Ericaceae		Erica oxysepala Guthrie & Bolus	wfo-0000672794	5683795	Erica oxysepala Guthrie & Bolus		Oliver, E.G.H.	0	0	2009		Shrub to c. 50 cm tall, abundant flowers white	Africa	Southern Africa	South Africa		Western Cape			Groot Winterhoek, trail from de Hel to de Tronk	Fynbos	No	No	33.0509	S	19.054	E					33°05'09' S, 19°05'40' E Alt: 661m	-33.0858	19.0944	SE3319	661
1953	?		26			NBG		0	0	0		Ericales	Ericaceae		Erica pageana L.Bolus	wfo-0000672800	5683787	Erica pageana L.Bolus			0	0	0			Africa	Southern Africa	South Africa							Yes	No	0		0							0	0		0
839	Oliver, E.G.H.		12533			NBG		3	10	2009	October	Ericales	Ericaceae		Erica palliiflora Salisb.	wfo-0000672811	5683768	Erica palliiflora Salisb.		Oliver, E.G.H.	0	10	2009	cf.	Local sparse erect shrublest to 500mm tall_x000D_ Flowers pink_x000D_	Africa	Southern Africa	South Africa		Western Cape		3118DB	Vanrhynsdorp area; Matsikammaberge_x000D_ Sewefontein on Elandskloof 313; ± 2 km SW of Koelkop TRB 44_x000D_ Rocky kloof on road to upper lands_x000D_ S-facing rock faces and ledges_x000D_		No	No	31.625	S	18.875	E	DD	GAZ		3118DB	31°37'30' S, 18°52'30' E Alt: 940m	-31.625	18.875	SE3118	940
2114	Hitchcock, A.		2680			NBG		0	0	0		Ericales	Ericaceae		Erica paludicola L.Bolus	wfo-0000672812	5683766	Erica paludicola L.Bolus		Oliver, E.G.H.	0	0	2013			Africa	Southern Africa	South Africa		Western Cape			Cape Peninsula, Silvermine NR (ex hort Kirstenbosch National Bot Garden)		No	No	34.1021	S	18.4223	E					34°10'21' S, 18°42'23' E	-34.1724	18.7063	SE3418	0
2109	Pirie, M.D.		1274		Oliver, E.G.H.	NBG		2	10	2013	October	Ericales	Ericaceae		Erica paniculata L.	wfo-0000672816	8198465	Erica paniculata L.		Oliver, E.G.H.	0	0	2013		Shrub c. 30 cm tall, flowers over	Africa	Southern Africa	South Africa		Western Cape			Roman's Rivier NR	Renosterveld on shale	No	No	33.2814	S	19.1318	E	DMS		GPS		33°28'14' S, 19°13'18' E Alt: 390m	-33.4707	19.2216	SE3319	390
245	Oliver, E.G.H.		12490			NBG		16	11	2008	November	Ericales	Ericaceae		Erica pannosa Salisb.	wfo-0000672819	5683755	Erica pannosa Salisb.		Oliver, E.G.H.	0	0	2009			Africa	Southern Africa	South Africa		Western Cape		3419BA	McGregor–Greyton		No	No	34.125	S	19.625	E	DD	GAZ			34°07'30' S, 19°37'30' E	-34.125	19.625	SE3419	0
551	Pirie, M.D.		751		Gehrke, B.	BG,NBG	2088224	7	2	2009	February	Ericales	Ericaceae		Erica parilis Salisb.	wfo-0000672821	5683751	Erica parilis Salisb.		Oliver, E.G.H.	0	0	2009		Shrub to c. 30 c tall, calyx leaf like, green, corolla green at base maturing to reddish at tips	Africa	Southern Africa	South Africa		Western Cape			Hex River Mts., Matroosberg, trail to peak	Fynbos	No	No	33.22	S	19.3858	E					33°22'00' S, 19°38'58' E Alt: 1593m	-33.3667	19.6494	SE3319	1593
1894	Hitchcock, A.		97	/04		NBG		0	0	0		Ericales	Ericaceae		Erica parilis Salisb.	wfo-0000672821	5683751	Erica parilis Salisb.			0	0	0			Africa	Southern Africa	South Africa		Western Cape					Yes	No	0		0							0	0		0
1380	Oliver, E.G.H.		12682		Pirie, M.D.; Bergh, N. & Rakotonandrasana, S.	MO,TAN,U		3	5	2010	May	Ericales	Ericaceae		Erica parkeri (Baker) Dorr & E.G.H.Oliv.	wfo-0000672822	5683749	Erica parkeri (Baker) Dorr & E.G.H.Oliv.		Oliver, E.G.H.	1	9	2010		Local delicately branched shrubs mostly 300 mm tall but some up to 1.5 m with thick main stem c. 1 cm diam.; calyx green, corolla greenish-cream, stigma yellow green to reddish	Africa	Western Indian Ocean	Madagascar					Ankaratra Mts., NW of Ambatoampy, Manjakatompo Forestry Station	Degraded indigenous forest area old roadside, damp ground	No	No	19.204	S	47.1848	E	DMS		GPS		19°20'40' S, 47°18'48' E Alt: 1958m	-19.3443	47.3133	SE1947	1958
247	Oliver, E.G.H.		12492			NBG		22	11	2008	November	Ericales	Ericaceae		Erica parviflora L.	wfo-0000672824	5683745	Erica parviflora L.		Oliver, E.G.H.	0	0	2009			Africa	Southern Africa	South Africa		Western Cape		3318DA	Malmesbury, Riverlands		No	No	33.625	S	18.625	E	DD	GAZ			33°37'30' S, 18°37'30' E	-33.625	18.625	SE3318	0
664	Pirie, M.D.		877		Gehrke, B.	BG,NBG	2088070	1	5	2009	May	Ericales	Ericaceae		Erica parviporandra E.G.H.Oliv.	wfo-0000672826	5683743	Erica parviporandra E.G.H.Oliv.		Oliver, E.G.H.	0	0	2009		Shrub c. 50 cm tall, in fruit	Africa	Southern Africa	South Africa		Western Cape			Langeberg Mts, Boosmansbos Wilderness Area, trail to Loerklip	Fynbos	No	No	33.5826	S	20.4927	E					33°58'26' S, 20°49'27' E Alt: 600m	-33.9739	20.8242	SE3320	600
2151	Pirie, M.D.		1302		Oliver, E.G.H.	NBG		9	10	2013	October	Ericales	Ericaceae		Erica passerina Montin	wfo-0000672829	5683737	Erica passerinae Montin		Oliver, E.G.H.	0	0	2013		Multistemmed shrubs, c. 20 cm tall, flowers pink	Africa	Southern Africa	South Africa		Western Cape			Avontuur, near Uniondale	Roadside, fynbos	No	No	33.421	S	23.0934	E	DMS		GPS		33°42'10' S, 23°09'34' E	-33.7029	23.1593	SE3323	0
213	Oliver, E.G.H.		12457			NBG		30	10	2008	October	Ericales	Ericaceae		Erica patens Andrews	wfo-0000672832	5683730	Erica patens Andrews		Oliver, E.G.H.	0	0	2009			Africa	Southern Africa	South Africa		Western Cape		3419AA	Groenlandberg, Aasvoelkop		No	No	34.125	S	19.125	E	DD	GAZ			34°07'30' S, 19°07'30' E	-34.125	19.125	SE3419	0
541	Pirie, M.D.		741		Gehrke, B. & Oliver, E.G.H.	NBG		5	2	2009	February	Ericales	Ericaceae		Erica patersonii Andrews	wfo-0000672833	7462046	Erica patersonii Andrews [1]		Oliver, E.G.H.	0	0	2009		Few erect single stemmed plants c. 40-50 cm tall, flowers finished	Africa	Southern Africa	South Africa		Western Cape			Betty's Bay, R44	Fynbos	No	No	34.214	S	18.52	E					34°21'40' S, 18°52'00' E	-34.3611	18.8667	SE3418	0
1948	?		4	/89		NBG		0	0	0		Ericales	Ericaceae		Erica patersonii Andrews	wfo-0000672833	7462046	Erica patersonii Andrews [1]			0	0	0			Africa	Southern Africa	South Africa							Yes	No	0		0							0	0		0
828	Oliver, E.G.H.		12528			NBG		14	8	2009	August	Ericales	Ericaceae		Erica paucifolia subsp. ciliata (Klotzsch) E.G.H.Oliv.	wfo-0000672840	5683715	Erica paucifolia (J.C.Wendl.) E.G.H.Oliv. ssp. ciliata (Klotzsch) E.G.H.Oliv.		Oliver, E.G.H.	0	9	2009			Africa	Southern Africa	South Africa		Western Cape			Caledon Dist.: summit of Shaw's Pass, small ridge		No	No	34.184	S	19.2458	E					34°18'40' S, 19°24'58' E Alt: 360m	-34.3111	19.4161	SE3419	360
2088	Villiers, T. de		258	b		BG,MJG,NBG	2088322	0	0	2013		Ericales	Ericaceae		Erica pauciovulata H.A.Baker	wfo-0000672842	5683707	Erica pauciovulata H.A.Baker		Oliver, E.G.H.	0	0	2013			Africa	Southern Africa	South Africa		Western Cape					No	No	0		0							0	0		0
67	Gehrke, B.		601			BG,NBG	2088437	18	2	2009	February	Ericales	Ericaceae		Erica pectinifolia Salisb.	wfo-0000672848	5683690	Erica pectinifolia Salisb.		Oliver, E.G.H.	0	0	2009		can form dense stands, old flowers turning pinkish	Africa	Southern Africa	South Africa		Eastern Cape			mountain road between Patensie and Elandsriver, near Patensie	roadside in fynbos	No	No	33.412	S	24.4802	E					33°41'20' S, 24°48'02' E Alt: 577m	-33.6889	24.8006	SE3324	577
1557	Pirie, M.D.		1231		Bellstedt, D.U.; Villiers, M.J. de & Merwe, De Wet van der	NBG		22	1	2011	January	Ericales	Ericaceae		Erica peltata Andrews	wfo-0000672858	5683672	Erica peltata Andrews		Oliver, E.G.H.	0	3	2011			Africa	Southern Africa	South Africa		Western Cape			5 km W of Mosgas	Fynos, roadside	No	No	34.1043	S	21.5626	E	DMS		GPS		34°10'43' S, 21°56'26' E Alt: 220m	-34.1785	21.9406	SE3421	220
708	Pirie, M.D.		923		McMaster, C. & Oliver, E.G.H.	NBG		7	5	2009	May	Ericales	Ericaceae		Erica penduliflora E.G.H.Oliv.	wfo-0000672863	5683668	Erica penduliflora E.G.H.Oliv.		Oliver, E.G.H.	0	0	2009		Shrub to c. 1.5 m tall, flowers greenish yellow	Africa	Southern Africa	South Africa		Western Cape			Elim area, Viljoenshof	Fynbos	No	No	34.4014	S	19.4625	E					34°40'14' S, 19°46'25' E Alt: 78m	-34.6706	19.7736	SE3419	78
676	Pirie, M.D.		889		Gehrke, B.	BG,NBG	2088078	1	5	2009	May	Ericales	Ericaceae		Erica penicilliformis Salisb.	wfo-0000672867	5683662	Erica penicilliformis Salisb.	cf	Oliver, E.G.H.	0	0	2009		Srub to c. 40 cm tall, flowers white	Africa	Southern Africa	South Africa		Western Cape			Langeberg Mts, Boosmansbos Wilderness Area, trail from Bobbejaanskloof to Helderfontein, S side of ridge	Fynbos, S facing slope	No	No	33.5626	S	20.4856	E					33°56'26' S, 20°48'56' E Alt: 1170m	-33.9406	20.8156	SE3320	1170
1446	Pirie, M.D.		1078		Gehrke, B.	NBG		9	4	2010	April	Ericales	Ericaceae		Erica penicilliformis Salisb.	wfo-0000672867	5683662	Erica penicilliformis Salisb.		Oliver, E.G.H.	0	9	2010			Africa	Southern Africa	South Africa		Western Cape			Marloth Nature Reserve, trail to Tien Uur Kop	Fynbos	No	No	0		0							0	0		0
1723	Oliver, E.G.H.		12788			NBG		0	0	2012		Ericales	Ericaceae		Erica perplexa E.G.H.Oliv.	wfo-0000672876	5683650	Erica perplexa E.G.H.Oliv.		Oliver, E.G.H.	0	0	2012			Africa	Southern Africa	South Africa		Western Cape					No	No	34.0853	S	19.0823	E	DMS				34°08'53' S, 19°08'23' E Alt: 820m	-34.148	19.1397	SE3419	820
1333	Oliver, E.G.H.		12635		Pirie, M.D.; Bytebier, B. & Wester, P.	MO,TAN,U		21	4	2010	April	Ericales	Ericaceae		Erica perrieri Dorr & E.G.H.Oliv.	wfo-0000672877	5683647	Erica perrieri Dorr & E.G.H.Oliv.		Oliver, E.G.H.	1	9	2010		Local groups of single stemmed shrubs to 1.5 m tall, flowers over, fruiting only	Africa	Western Indian Ocean	Madagascar					Andringitra National Park, SW of Antanifotsy, Diavolana trail	Cool moist SW facing slope, grassy and rocky	No	No	22.0723	S	46.5213	E	DMS		GPS		22°07'23' S, 46°52'13' E Alt: 2035m	-22.123	46.8703	SE2246	2035
621	Pirie, M.D.		821		Gehrke, B.	NBG		21	3	2009	March	Ericales	Ericaceae		Erica perspicua subsp. perspicua	wfo-0001441057	7328343	Erica perspicua J.C.Wendl. ssp. perspicua		Oliver, E.G.H.	0	0	2009		Shrub with single stems, sometimes granching to 50 cm tall, tubes white with pink at base	Africa	Southern Africa	South Africa		Western Cape			Kogelberg Biosphere Reserve, Kogelberg trail, on jeep track near office	Fynbos	No	No	34.1919	S	18.5743	E					34°19'19' S, 18°57'43' E Alt: 77m	-34.3219	18.9619	SE3418	77
1676	Oliver, E.G.H.		12783			NBG		0	0	2011		Ericales	Ericaceae		Erica petiolaris Lam.	wfo-0000672887	5683622	Erica petiolaris Lam.		Oliver, E.G.H.	0	0	2011			Africa	Southern Africa	South Africa		Western Cape		3318CD	Cape Peninsula; Table Mtn, Valley of Isolation_x000D_ Sunny to shady rock faces, facing south, damp to dry_x000D_ Local shrubs to 500mm tall_x000D_ Flowers over		No	No	0		0					3318CD	Alt: 880m	0	0		880
876	Pirie, M.D.		996		Gehrke, B. & Oliver, E.G.H.	NBG		21	10	2009	October	Ericales	Ericaceae		Erica petricola E.G.H.Oliv.	wfo-0000672897	5683607	Erica petricola E.G.H.Oliv.		Oliver, E.G.H.	0	10	2009		Small plants to c. 15 cm, in flower and fruit	Africa	Southern Africa	South Africa		Western Cape			Riviersonderend Mts., Jonas Kop	Fynbos, in rock crevices (type locality)	No	No	33.5759	S	19.3004	E					33°57'59' S, 19°30'04' E Alt: 1485m	-33.9665	19.501	SE3319	1485
789	Turner, R.C.		2065			NBG		31	12	2008	December	Ericales	Ericaceae		Erica petrophila L.Bolus	wfo-0000672898	5683605	Erica petrophila L.Bolus		Turner, R.C.	0	0	0			Africa	Southern Africa	South Africa		Western Cape		3319CD	Babylon's Tower		No	No	0		0							0	0		0
869	Oliver, E.G.H.		7592			NBG		18	12	1979	December	Ericales	Ericaceae		Erica petrophila L.Bolus	wfo-0000672898	5683605	Erica petrophila L.Bolus		Oliver, E.G.H.	0	0	2009			Africa	Southern Africa	South Africa		Western Cape			Riviersonderend Mts., Jonas Kop		No	No	33.5732	S	19.3119	E					33°57'32' S, 19°31'19' E Alt: 1255m	-33.9588	19.522	SE3319	1255
519	Pirie, M.D.		719		Gehrke, B.	BG,NBG	2088206	31	1	2009	January	Ericales	Ericaceae		Erica nivalis Andrews	wfo-0000672712	5683867	Erica peziza Lodd.		Oliver, E.G.H.	0	0	2009		Shrubs to c. 1 m tall, flowers with tomentose calyx, finished	Africa	Southern Africa	South Africa		Western Cape			Near Montagu, Bloupunt trail, on zig-zag ascent to Bloupunt	Fynbos, abundant on hillside	No	No	33.4621	S	20.0414	E					33°46'21' S, 20°04'14' E	-33.7725	20.0706	SE3320	0
244	Oliver, E.G.H.		12489			NBG		16	11	2008	November	Ericales	Ericaceae		Erica phacelanthera E.G.H.Oliv.	wfo-0000672901	5683596	Erica phacelanthera E.G.H.Oliv.		Oliver, E.G.H.	0	0	2009			Africa	Southern Africa	South Africa		Western Cape		3419BA	McGregor–Greyton		No	No	34.125	S	19.625	E	DD	GAZ			34°07'30' S, 19°37'30' E	-34.125	19.625	SE3419	0
107	Morita, S.		2003			NBG		0	0	0		Ericales	Ericaceae		Erica phaeocarpa E.G.H.Oliv.	wfo-0000672902	5683593	Erica phaeocarpa E.G.H.Oliv.		Oliver, E.G.H.	0	9	2010			Africa	Southern Africa	South Africa		Western Cape			Klein Swartberg		No	No	0		0							0	0		0
594	Pirie, M.D.		794		Gehrke, B. & Niet, T. van der	BG,NBG	2088034	14	3	2009	March	Ericales	Ericaceae		Erica phillipsii L.Bolus	wfo-0000672906	5683582	Erica phillipsii L.Bolus		Oliver, E.G.H.	0	0	2009		Shrub to 15 cm tall, flowers pink	Africa	Southern Africa	South Africa		Western Cape			Limietberg Reserve, Bain's Kloof, between Bobbejanrivier waterfall and Paradyskloof	Fynbos	No	No	33.3806	S	19.081	E					33°38'06' S, 19°08'10' E Alt: 1272m	-33.635	19.1361	SE3319	1272
2228	Pirie, M.D.		1357		Kadlec, M.; Niet, T. van der & Bauman, R.W.	BG,NBG	2088179	23	9	2014	September	Ericales	Ericaceae		Erica phillipsii L.Bolus	wfo-0000672906	5683582	Erica phillipsii L.Bolus			0	0	0		Shrub 20 cm tall, flowers pink, mostly over	Africa	Southern Africa	South Africa		Western Cape			Piketberg, Engelsman se Baaken, Mountain Mist	Fynbos	No	No	32.4335	S	18.3431	E	DMS		GPS		32°43'35' S, 18°34'31' E Alt: 902m	-32.7265	18.5753	SE3218	902
1652	Pirie, M.D.		1242		Oliver, E.G.H.	NBG		23	11	2011	November	Ericales	Ericaceae		Erica physantha Benth.	wfo-0000672909	5683576	Erica physantha Benth.		Oliver, E.G.H.	0	11	2011		Low creeping clumps, flowers pink, mostly over	Africa	Southern Africa	South Africa		Western Cape			Plaatjieskop, E of Riversdale, SW of TRB 193	Fynbos, roadside	No	No	34.0573	S	21.2216	E	DM		GPS		34°05'44' S, 21°22'10' E Alt: 244m	-34.0956	21.3694	SE3421	244
845	Pirie, M.D.		979		Gehrke, B.	NBG		10	10	2009	October	Ericales	Ericaceae		Erica physodes L.	wfo-0000672910	5684280	Erica physodes L.		Oliver, E.G.H.	0	10	2009		Lanky shrub, c. 1.2 m tall, sticky flowers white, corola tips turning brown	Africa	Southern Africa	South Africa		Western Cape			Table Mountain National Park; Constantia Nek	Fynbos	No	No	33.5951	S	18.2433	E					33°59'51' S, 18°24'33' E Alt: 746m	-33.9976	18.4092	SE3318	746
1922	Hitchcock, A.	AH	2311			NBG		0	0	0		Ericales	Ericaceae		Erica physodes L.	wfo-0000672910	5684280	Erica physodes L.			0	0	0			Africa	Southern Africa	South Africa							Yes	No	0		0							0	0		0
978	Oliver, E.G.H.		11418			NBG		7	11	1999	November	Ericales	Ericaceae		Erica physophylla Benth.	wfo-0000672911	5683574	Erica physophylla Benth.			0	0	0			Africa	Southern Africa	South Africa		Western Cape		3319CD	Jonaskop		No	No	0		0							0	0		0
613	Pirie, M.D.		813		Gehrke, B.	NBG		21	3	2009	March	Ericales	Ericaceae		Erica pillansii subsp. pillansii	wfo-0001441058	7328316	Erica pillansii Bolus ssp. pillansii		Oliver, E.G.H.	0	0	2009		Single stemmed shrub to c. 40 cm tall, tubular flowers orange-red	Africa	Southern Africa	South Africa		Western Cape			Kogelberg Biosphere Reserve, Kogelberg trail, before jeep track	Fynbos	No	No	34.191	S	18.5433	E					34°19'10' S, 18°54'33' E Alt: 545m	-34.3194	18.9092	SE3418	545
1715	Pirie, M.D.		1262		Oliver, E.G.H. & Le Maitre, N.	BG,NBG	2088094	24	10	2012	October	Ericales	Ericaceae		Erica pilosiflora subsp. pilosiflora	wfo-0001441059	7328311	Erica pilosiflora E.G.H.Oliv. ssp. pilosiflora		Oliver, E.G.H.	0	10	2012		Low growing, sprawling shrub, flowers white with pink sepals and pedicels	Africa	Southern Africa	South Africa		Western Cape			Houw Hoek Pass	Fynbos	No	No	34.1314	S	19.105	E	DMS		GPS		34°13'14' S, 19°10'50' E Alt: 470m	-34.2206	19.1806	SE3419	470
493	Pirie, M.D.		693		Gehrke, B.	NBG		25	1	2009	January	Ericales	Ericaceae		Erica pinea Thunb.	wfo-0000672928	5683518	Erica pinea Thunb.		Oliver, E.G.H.	0	0	2009		Shrubs to c. 1 m tall, flowers white	Africa	Southern Africa	South Africa		Western Cape			Mont Rochelle Reserve near Franschhoek, trail to Perdekop, at start of trail	Fynbos	No	No	33.5412	S	19.0936	E					33°54'12' S, 19°09'36' E Alt: 740m	-33.9033	19.16	SE3319	740
589	Pirie, M.D.		789		Gehrke, B. & Niet, T. van der	BG,NBG	2088032	14	3	2009	March	Ericales	Ericaceae		Erica pinea Thunb.	wfo-0000672928	5683518	Erica pinea Thunb.		Oliver, E.G.H.	0	0	2009		Single stemmed shrub branching to 1.5 m tall, tubular flowers yellow, white at end aging to reddish brown	Africa	Southern Africa	South Africa		Western Cape			Limietberg Reserve, Bain's Kloof, trail along Bobbejanrivier to waterfall	Fynbos, next to stream	No	No	33.3708	S	19.0738	E					33°37'08' S, 19°07'38' E Alt: 733m	-33.6189	19.1272	SE3319	733
1432	Muasya, A.M.		5532		Stirton, C.H.	BG,NBG	2088537	0	8	2010	August	Ericales	Ericaceae		Erica piquetbergensis (N.E.Br.) E.G.H.Oliv.	wfo-0000672938	5683505	Erica piquetbergensis (N.E.Br.) E.G.H.Oliv.		Oliver, E.G.H.	1	9	2010			Africa	Southern Africa	South Africa		Western Cape			Piketberg		No	No	0		0							0	0		0
231	Oliver, E.G.H.		12477			NBG		13	11	2008	November	Ericales	Ericaceae		Erica placentiflora Salisb.	wfo-0000672941	7533463	Erica placentiflora Salisb.		Oliver, E.G.H.	0	0	2009			Africa	Southern Africa	South Africa		Western Cape		3219AC	Cedarberg, Sneeuberg Hut area		No	No	32.375	S	19.125	E	DD	GAZ			32°22'30' S, 19°07'30' E	-32.375	19.125	SE3219	0
1651	Pirie, M.D.		1241		Oliver, E.G.H.	NBG		22	11	2011	November	Ericales	Ericaceae		Erica placentiflora Salisb.	wfo-0000672941	7533463	Erica placentiflora Salisb.		Oliver, E.G.H.	0	11	2011		Plants to c. 30 cm, flowers pink mostly over	Africa	Southern Africa	South Africa		Western Cape			Elandskloof, Woseley	Fynbos	No	No	33.2866	S	19.0802	E	DM		GPS		33°28'40' S, 19°08'01' E Alt: 333m	-33.4777	19.1337	SE3319	333
2094	Oliver, E.G.H.		12833			NBG		0	9	2013	September	Ericales	Ericaceae		Erica placentiflora Salisb.	wfo-0000672941	7533463	Erica placentiflora Salisb.		Oliver, E.G.H.	0	0	2013			Africa	Southern Africa	South Africa		Western Cape			Fernkloof NR, jeep track (ex Hermanus Wildflower Show)		No	No	0		0							0	0		0
724	Pirie, M.D.		939		Gehrke, B.	NBG		10	5	2009	May	Ericales	Ericaceae		Erica planifolia L.	wfo-0000672942	8040733	Erica planifolia L.		Oliver, E.G.H.	0	0	2009		Creeping shrub, flowers finished	Africa	Southern Africa	South Africa		Western Cape			Table Mountain National Park, Diagonal path to Porcupine gorge	Fynbos	No	No	33.5758	S	18.2342	E					33°57'58' S, 18°23'42' E Alt: 677m	-33.9661	18.395	SE3318	677
1186	Pirie, M.D.		1012		Gehrke, B.	BG	2088389	15	11	2009	November	Ericales	Ericaceae		Erica planifolia L.	wfo-0000672942	8040733	Erica planifolia L.		Oliver, E.G.H.	0	11	2009		Small straggly plants on path, leaves open, flowers pink with inserted stamens	Africa	Southern Africa	South Africa		Western Cape			Cape Peninsula, Table Mt. National Park, Devil's Peak. Lower slopes on saddle path	Fynbos	No	No	33.5727	S	18.2535	E	DMS		GPS		33°57'27' S, 18°25'35' E Alt: 54m	-33.9575	18.4264	SE3318	54
1205	Pirie, M.D.		1032		Gehrke, B.	NBG		20	12	2009	December	Ericales	Ericaceae		Erica planifolia L.	wfo-0000672942	8040733	Erica planifolia L.		Oliver, E.G.H.	1	10	2014		Creeping plants between rocks, small flowers pink	Africa	Southern Africa	South Africa		Western Cape			Cape of Good Hope Nature Reserve, trail to Swartkop from Simon's Town	Fynbos, west facing slope	No	No	34.1226	S	18.2617	E	DMS		GPS		34°12'26' S, 18°26'17' E Alt: 460m	-34.2071	18.4381	SE3418	460
1653	Pirie, M.D.		1243		Oliver, E.G.H.	NBG		23	11	2011	November	Ericales	Ericaceae		Erica platycalyx E.G.H.Oliv.	wfo-0000672944	5683487	Erica platycalyx E.G.H.Oliv.		Oliver, E.G.H.	0	11	2011		Low 15 cm shrubs, flowers over	Africa	Southern Africa	South Africa		Western Cape			Road to Gourits river mouth, hills near Platbos	Fynbos, sandy soil on limestone	No	No	34.14	S	21.4406	E	DM		GPS		34°14'00' S, 21°44'04' E Alt: 122m	-34.2333	21.7343	SE3421	122
1308	Edge, D.	(Oliver	12695	)		NBG		0	0	0		Ericales	Ericaceae		Erica platycodon subsp. maderincola (D.C.McClint.) Rivas Mart., Capelo, J.C.Costa, Lousã, Fontinha, R.Jardim & M.Seq.	wfo-0000672946	5683462	Erica platycodon (Webb & Berthel.) Rivas Mart.et al. ssp. maderincola (D.C.McClint.) Rivas Mart.et			0	0	0			Europe	Southwestern Europe	Portugal		Madeira					No	No	0		0							0	0		0
1872	Fagúndez, J.		s.n.			SANT		0	0	0		Ericales	Ericaceae		Erica platycodon subsp. platycodon	wfo-1200027510	7328281	Erica platycodon (Webb & Berthel.) Rivas Mart.et al. ssp. platycodon		Fagúndez, J.	0	0	0			Europe	Southwestern Europe	Spain		Tenerife	Anaga				No	No	28.5	N	16.2	W	DD				28°30' N, 16°12' W	28.5	-16.2	NW2816	0
1690	Clark, V.R.		461			NBG		27	4	2011	April	Ericales	Ericaceae		Erica pleiotricha var. pleiotricha	wfo-1200027509	7328279	Erica pleiotricha S.Moore var. pleiotricha		Oliver, E.G.H.	0	0	2011			Africa	South Tropical Africa	Mozambique		Manica Province			Summit of Monte Binga. Chimanimani National Reserve		No	No	19.4635	S	33.0344	E	Deg				0°00' S, 0°00' E Alt: 2435m	0	0	SE1933	2435
2124	Pirie, M.D.		1282		Oliver, E.G.H. & Villiers, T. de	NBG		5	10	2013	October	Ericales	Ericaceae		Erica plena L.Bolus	wfo-0000672949	5683453	Erica plena L.Bolus		Oliver, E.G.H.	0	0	2013		Shrub c. 30 cm, flowers white	Africa	Southern Africa	South Africa		Western Cape			Paardeberg, above Boskloof	Fynbos	No	No	34.2555	S	19.4132	E	DMS		GPS		34°25'55' S, 19°41'32' E Alt: 675m	-34.4319	19.6922	SE3419	675
569	Pirie, M.D.		769		Gehrke, B.	BG,NBG	2088023	28	2	2009	February	Ericales	Ericaceae		Erica plukenetii subsp. breviflora (Dulfer) E.G.H.Oliv. & I.M.Oliv.	wfo-0000672954	5683442	Erica plukenetii L. ssp. breviflora (Dulfer) E.G.H.Oliv. & I.M.Oliv.		Oliver, E.G.H.	0	0	2009		Sprawling shrub to c. 1.6 m tall, flowers finished	Africa	Southern Africa	South Africa		Western Cape			Groot Winterhoek, trail from car park to de Tronk	Fynbos	No	No	33.0012	S	19.0403	E					33°00'12' S, 19°04'03' E Alt: 962m	-33.0033	19.0675	SE3319	962
699	Pirie, M.D.		912		McMaster, C.; McMaster, R. & Oliver, E.G.H.	BG,NBG	2088462	7	5	2009	May	Ericales	Ericaceae		Erica plukenetii subsp. lineata (Benth.) E.G.H.Oliv. & I.M.Oliv.	wfo-0000672957	5683439	Erica plukenetii L. ssp. lineata (Benth.) E.G.H.Oliv. & I.M.Oliv.		Oliver, E.G.H.	0	0	2009			Africa	Southern Africa	South Africa		Western Cape			Groot Hagelkraal	Fynbos, limestone bedrock	No	No	34.4006	S	19.343	E					34°40'06' S, 19°34'30' E Alt: 72m	-34.6683	19.575	SE3419	72
701	Pirie, M.D.		915		McMaster, C.; McMaster, R. & Oliver, E.G.H.	BG,NBG	2088463	7	5	2009	May	Ericales	Ericaceae		Erica plukenetii subsp. penicillata (Andrews) E.G.H.Oliv. & I.M.Oliv.	wfo-0000672958	5683434	Erica plukenetii L. ssp. penicillata (Andrews) E.G.H.Oliv. & I.M.Oliv.		Oliver, E.G.H.	0	0	2009			Africa	Southern Africa	South Africa		Western Cape			Carrruthurs Hill	Fynbos, limestone bedrock	No	No	34.42	S	19.3637	E					34°42'00' S, 19°36'37' E Alt: 162m	-34.7	19.6103	SE3419	162
1041	Oliver, E.G.H.		s.n.			NBG		0	0	0		Ericales	Ericaceae		Erica plukenetii subsp. plukenetii	wfo-0001441064	7328261	Erica plukenetii L. ssp. plukenetii		Oliver, E.G.H.	0	11	2009			Africa	Southern Africa	South Africa		Western Cape			NW of Springbok		No	No	0		0							0	0		0
974	Oliver, E.G.H.		11341		Oliver, I.M.	NBG		0	10	2004	October	Ericales	Ericaceae		Erica plumigera Bartl.	wfo-0000672959	5683431	Erica plumigera Bartl.			0	0	0			Africa	Southern Africa	South Africa		Western Cape		3418BD	Kogel Bay		No	No	0		0							0	0		0
234	Oliver, E.G.H.		12480			NBG		14	11	2008	November	Ericales	Ericaceae		Erica plumosa Thunb.	wfo-0000672960	5683423	Erica plumosa Thunb.		Oliver, E.G.H.	0	0	2009			Africa	Southern Africa	South Africa		Western Cape		3219AD	Cedarberg, Eselbank area		No	No	32.375	S	19.375	E	DD	GAZ			32°22'30' S, 19°22'30' E	-32.375	19.375	SE3219	0
382	Pirie, M.D.		582		Gehrke, B.	BG,NBG	2088266	16	11	2008	November	Ericales	Ericaceae		Erica podophylla Benth.	wfo-0000672963	5683420	Erica podophylla Benth.		Oliver, E.G.H.	0	0	2009		Flowers white	Africa	Southern Africa	South Africa		Western Cape			Marloth Nature Reserve, at or near to ridge on trail to 12 uur kop	Fynbos	No	No	33.5834	S	20.2646	E					33°58'34' S, 20°26'46' E	-33.9761	20.4461	SE3320	0
2096	Oliver, E.G.H.		12835			NBG		0	9	2013	September	Ericales	Ericaceae		Erica pogonanthera Bartl.	wfo-0000672964	5683416	Erica pogonanthera Bartl.		Oliver, E.G.H.	0	0	2013			Africa	Southern Africa	South Africa		Western Cape			Fernkloof NR, jeep track (ex Hermanus Wildflower Show)		No	No	0		0							0	0		0
1164	Roets, F.	(Pirie	1387	b)		BG	2088321	10	1	2010	January	Ericales	Ericaceae		Erica polycoma Benth.	wfo-0000672970	5683400	Erica polycoma Benth.			0	0	0			Africa	Southern Africa	South Africa		Western Cape					No	No	0		0							0	0		0
975	Oliver, E.G.H.		11935			NBG		4	9	2001	September	Ericales	Ericaceae		Erica prolata E.G.H.Oliv. & I.M.Oliv.	wfo-0000507238	5683327	Erica prolata E.G.H.Oliv. & I.M.Oliv.			0	0	0			Africa	Southern Africa	South Africa		Western Cape		3421AC	Vermaaklikheid		No	No	0		0							0	0		0
1614	Oliver, E.G.H.		12748			NBG		0	0	2011		Ericales	Ericaceae		Erica prolata E.G.H.Oliv. & I.M.Oliv.	wfo-0000507238	5683327	Erica prolata E.G.H.Oliv. & I.M.Oliv.		Oliver, E.G.H.	0	0	2011			Africa	Southern Africa	South Africa		Western Cape			Riversdale District, Wolwekoppe		No	No	34.1539	S	21.1323	E					34°15'39' S, 21°13'23' E	-34.2608	21.223	SE3421	0
219	Oliver, E.G.H.		12464			NBG		5	11	2008	November	Ericales	Ericaceae		Erica propendens Andrews	wfo-0000672998	5683322	Erica propendens Andrews		Oliver, E.G.H.	0	0	2009			Africa	Southern Africa	South Africa		Western Cape		3418AC	Bot River-Hermanus Road		No	No	34.375	S	19.125	E	DD	GAZ			34°22'30' S, 19°07'30' E	-34.375	19.125	SE3419	0
1193	Pirie, M.D.		1019		Gehrke, B.	NBG		19	11	2009	November	Ericales	Ericaceae		Erica propinqua Guthrie & Bolus	wfo-0000673001	5683320	Erica propinqua Guthrie & Bolus		Oliver, E.G.H.	0	11	2009			Africa	Southern Africa	South Africa		Western Cape			Cape Agulhas, on track east of communications mast	Fynbos	No	No	34.4905	S	20.0057	E	DMS		GPS		34°49'05' S, 20°00'57' E Alt: 144m	-34.818	20.0158	SE3420	144
1303	Johnson, I.		1237	a		NBG		0	0	2010		Ericales	Ericaceae		Erica psittacina E.G.H.Oliv. & I.M.Oliv.	wfo-0000673007	5683306	Erica psittacina E.G.H.Oliv. & I.M.Oliv.			0	0	0			Africa	Southern Africa	South Africa		KwaZulu-Natal			Hlabeni mountain		No	No	0		0							0	0		0
254	Oliver, E.G.H.		12503			NBG		0	0	2009		Ericales	Ericaceae		Erica pubescens L.	wfo-0000673012	7798796	Erica pubescens L.		Oliver, E.G.H.	0	0	2009			Africa	Southern Africa	South Africa		Western Cape			Ceres Dist.; Agterwitsenberg area		No	No	33.1243	S	19.1301	E					33°12'43' S, 19°13'01' E Alt: 900m	-33.2119	19.2169	SE3319	900
372	Pirie, M.D.		572		Gehrke, B.	BG,NBG	2088261	15	11	2008	November	Ericales	Ericaceae		Erica pubigera Salisb.	wfo-0000673018	5683294	Erica pubigera Salisb.		Oliver, E.G.H.	0	0	2009		Flowers white with pink tips	Africa	Southern Africa	South Africa		Western Cape			Marloth Nature Reserve, Plaat east	Fynbos	No	No	33.593	S	20.2735	E					33°59'30' S, 20°27'35' E Alt: 468m	-33.9917	20.4597	SE3320	468
536	Pirie, M.D.		736		Gehrke, B. & Oliver, E.G.H.	NBG		5	2	2009	February	Ericales	Ericaceae		Erica pulchella Houtt.	wfo-0000673023	5683288	Erica pulchella Houtt.		Oliver, E.G.H.	0	0	2009		Shrub to c. 30 cm tall, flowers coral pink	Africa	Southern Africa	South Africa		Western Cape			Bewteen Steenbras River and Rooi Els	Fynbos on coast	No	No	34.1258	S	18.4955	E					34°12'58' S, 18°49'55' E Alt: 15m	-34.2161	18.8319	SE3418	15
2153	Pirie, M.D.		1304		Oliver, E.G.H.	NBG		10	10	2013	October	Ericales	Ericaceae		Erica pulvinata Guthrie & Bolus	wfo-0000673029	5683278	Erica pulvinata Guthrie & Bolus		Oliver, E.G.H.	0	0	2013		Shrubs c. 20 cm, flowers pink with partly white corollas	Africa	Southern Africa	South Africa		Western Cape			Lookout above Cape Agulhas	Fynbos	No	No	34.4907	S	20.0107	E	DMS		GPS		34°49'07' S, 20°01'07' E Alt: 133m	-34.8187	20.0187	SE3420	133
2131	Oliver, E.G.H.		12846		Pirie, M.D.	NBG		1	10	2013	October	Ericales	Ericaceae		Erica purgatoriensis H.A.Baker	wfo-0000673036	5683266	Erica purgatoriensis H.A.Baker		Oliver, E.G.H.	0	0	2013			Africa	Southern Africa	South Africa		Western Cape			Purgatory, Franschhoek Pass	Fynbos, wet	No	No	33.572	S	19.1027	E	DMS				33°57'20' S, 19°10'27' E Alt: 350m	-33.9554	19.1742	SE3319	350
895	Pirie, M.D.		1011		Gehrke, B.	BG	2088388	29	10	2009	October	Ericales	Ericaceae		Erica pycnantha Benth.	wfo-0000673046	5683242	Erica pycnantha Benth.		Oliver, E.G.H.	0	11	2009		Spindley plants c. 30 cm tall with narrow leaves, terminal umbels of pink buds	Africa	Southern Africa	South Africa		Western Cape			Kogelberg Biosphere Reserve, Perdeberg trail, on loop		No	No	34.1847	S	19.0036	E					34°18'47' S, 19°00'36' E Alt: 638m	-34.3129	19.01	SE3419	638
1759	Cowell, C.		130	/07		NBG		0	0	2007		Ericales	Ericaceae		Erica pyxidiflora Salisb.	wfo-0000673055	5683230	Erica pyxidiflora Salisb.			0	0	0			Africa	Southern Africa	South Africa		Western Cape		3418AB			Yes	No	34.1766	S	18.3879	E	DD				34°10'36' S, 18°23'16' E	-34.1766	18.3879	SE3418	0
420	Pirie, M.D.		620		Villiers, C. de & Gehrke, B.	NBG		4	11	2008	November	Ericales	Ericaceae		Erica quadrangularis Salisb.	wfo-0000673056	5683226	Erica quadrangularis Salisb.		Oliver, E.G.H.	0	0	2009		Flowers pink	Africa	Southern Africa	South Africa		Western Cape			Outeniqua Pass, northern edge of the pass	Fynbos	No	No	33.5245	S	22.2349	E					33°52'45' S, 22°23'49' E	-33.8792	22.3969	SE3322	0
1660	Pirie, M.D.		1250		Oliver, E.G.H.	NBG		24	11	2011	November	Ericales	Ericaceae		Erica quadrifida (Benth.) E.G.H.Oliv.	wfo-0000673060	5683222	Erica quadrifida (Benth.) E.G.H.Oliv.		Oliver, E.G.H.	0	11	2011		Shrubs 50 cm, small pink flowers	Africa	Southern Africa	South Africa		Western Cape			R327, lower S end of Cloete's Pass	Fynbos, roadside	No	No	33.5761	S	21.4762	E	DM		GPS		33°57'37' S, 21°47'37' E Alt: 327m	-33.9602	21.7936	SE3321	327
1204	Pirie, M.D.		1031		Gehrke, B.	BG	2088495	20	12	2009	December	Ericales	Ericaceae		Erica quadrisulcata L.Bolus	wfo-0000673067	5683213	Erica quadrisulcata L.Bolus		Oliver, E.G.H.	1	9	2010		Sprawling shrubs c. 50 cm tall covered in terminal clusters of yellow (below) and orange (above) tubular flowers	Africa	Southern Africa	South Africa		Western Cape			Cape of Good Hope Nature Reserve, trail to Swartkop from Simon's Town	Fynbos, west facing slope	No	No	34.1226	S	18.2617	E	DMS		GPS		34°12'26' S, 18°26'17' E Alt: 460m	-34.2071	18.4381	SE3418	460
2040	SANBI		543	/87		NBG		0	0	0		Ericales	Ericaceae		Erica quadrisulcata L.Bolus	wfo-0000673067	5683213	Erica quadrisulcata L.Bolus			0	0	0			Africa	Southern Africa	South Africa		Western Cape					Yes	No	0		0							0	0		0
1192	Pirie, M.D.		1018		Gehrke, B.	BG	2088394	19	11	2009	November	Ericales	Ericaceae		Erica radicans subsp. schlechteri (N.E.Br.) E.G.H.Oliv.	wfo-0001358663	5683194	Erica radicans (L.Guthrie) E.G.H.Oliv. ssp. schlechteri (N.E.Br.) E.G.H.Oliv.		Oliver, E.G.H.	0	11	2009			Africa	Southern Africa	South Africa		Western Cape			Cape Agulhas, on track east of communications mast	Fynbos	No	No	34.4905	S	20.0057	E	DMS		GPS		34°49'05' S, 20°00'57' E Alt: 144m	-34.818	20.0158	SE3420	144
1359	Oliver, E.G.H.		12661		Pirie, M.D. & Bytebier, B.	MO,TAN,U		23	4	2010	April	Ericales	Ericaceae		Erica rakotozafyana Dorr & E.G.H.Oliv.	wfo-0000673076	5683190	Erica rakotozafyana Dorr & E.G.H.Oliv.		Oliver, E.G.H.	1	9	2010		Finely branched compact shrublets 300 x 300 mm (same population as EO12643)	Africa	Western Indian Ocean	Madagascar					Andringitra National Park, Diavolana trail, plateau W of Rianbahy	Alongside stream ,just above the water	No	No	22.0902	S	46.5318	E	DMS		GPS		22°09'02' S, 46°53'19' E Alt: 1884m	-22.1506	46.8885	SE2246	1884
2018	SANBI		211	/73		NBG		0	0	0		Ericales	Ericaceae		Erica recta Bolus	wfo-0000673085	5683173	Erica recta Bolus			0	0	0			Africa	Southern Africa	South Africa		Western Cape		3321AC			Yes	No	0		0							0	0		0
222	Oliver, E.G.H.		12467			NBG		8	11	2008	November	Ericales	Ericaceae		Erica recurvata Andrews	wfo-0000673086	5683171	Erica recurvata Andrews		Oliver, E.G.H.	0	0	2009			Africa	Southern Africa	South Africa		Western Cape		3419DB	Napier Mtn		No	No	34.625	S	19.875	E	DD	GAZ			34°37'30' S, 19°52'30' E	-34.625	19.875	SE3419	0
229	Oliver, E.G.H.		12475	a		NBG		0	0	0		Ericales	Ericaceae		Erica recurvifolia E.G.H.Oliv.	wfo-0000673087	5683169	Erica recurvifolia E.G.H.Oliv.		Oliver, E.G.H.	0	0	2009			Africa	Southern Africa	South Africa		Western Cape		3219AC	Cedarberg, Sneeuberg Hut area		No	No	0		0							0	0		0
461	Pirie, M.D.		661		Gehrke, B. & Martin-Bravo, S.	NBG		20	12	2008	December	Ericales	Ericaceae		Erica reenensis Zahlbr.	wfo-0000673088	5683166	Erica reenensis Zahlbr.	cf	Oliver, E.G.H.	0	0	2009			Africa	Southern Africa	South Africa		KwaZulu-Natal			Cathedral Peak		No	No	28.5534	S	29.081	E					28°55'34' S, 29°08'10' E	-28.9261	29.1361	SE2829	0
376	Pirie, M.D.		576		Gehrke, B.	BG,NBG	2088263	16	11	2008	November	Ericales	Ericaceae		Erica regerminans L.	wfo-0000673091	8189351	Erica regerminans L.		Oliver, E.G.H.	0	0	2009		Flowers pink	Africa	Southern Africa	South Africa		Western Cape			Marloth Nature Reserve, above Plaat west, trail to 12 uur kop	Fynbos	No	No	33.5911	S	20.2652	E					33°59'11' S, 20°26'52' E	-33.9864	20.4478	SE3320	0
715	Pirie, M.D.		930		Oliver, E.G.H.	NBG		7	5	2009	May	Ericales	Ericaceae		Erica regia subsp. mariae (Guthrie & Bolus) E.G.H.Oliv. & I.M.Oliv.	wfo-0000673096	5683155	Erica regia Bartl. ssp. mariae (Guthrie & Bolus) E.G.H.Oliv. & I.M.Oliv.		Oliver, E.G.H.	0	0	2009		Shrub c. 1 m tall, flowers red	Africa	Southern Africa	South Africa		Western Cape			De Hoop Nature Reserve	Fynbos, limestone bedrock	No	No	34.2322	S	20.2511	E					34°23'22' S, 20°25'11' E Alt: 155m	-34.3894	20.4197	SE3420	155
707	Pirie, M.D.		922		McMaster, C.; McMaster, R. & Oliver, E.G.H.	BG,NBG	2088468	7	5	2009	May	Ericales	Ericaceae		Erica regia subsp. regia	wfo-0001441071	7328132	Erica regia Bartl. ssp. regia		Oliver, E.G.H.	0	0	2009		Shrub to c. 50 cm tall, flowers orange	Africa	Southern Africa	South Africa		Western Cape			Viljoenshof to Elim	Fynbos	No	No	34.3756	S	19.4311	E					34°37'56' S, 19°43'11' E Alt: 186m	-34.6322	19.7197	SE3419	186
2055	SANBI		1613	/70		NBG		0	0	0		Ericales	Ericaceae		Erica regia subsp. regia	wfo-0001441071	7328132	Erica regia Bartl. ssp. regia			0	0	0			Africa	Southern Africa	South Africa		Western Cape					Yes	No	0		0							0	0		0
980	Oliver, E.G.H.		10386			NBG		0	0	0		Ericales	Ericaceae		Erica remota (N.E.Br.) E.G.H.Oliv.	wfo-0000673101	5683148	Erica remota (N.E.Br.) E.G.H.Oliv.			0	0	0			Africa	Southern Africa	South Africa		Western Cape		3420AA	Stormsvlei		No	No	0		0							0	0		0
1716	Pirie, M.D.		1263		Oliver, E.G.H. & Le Maitre, N.	BG,MJG,NBG	2088093	24	10	2012	October	Ericales	Ericaceae		Erica remota (N.E.Br.) E.G.H.Oliv.	wfo-0000673101	5683148	Erica remota (N.E.Br.) E.G.H.Oliv.		Oliver, E.G.H.	0	10	2012		Shrub 50 cm, tiny flowers	Africa	Southern Africa	South Africa		Western Cape			Stormsvlei, eastern end of Riviersonderend Mts., W of R317	Fynbos	No	No	34.0434	S	20.0303	E	DMS		GPS		34°04'34' S, 20°03'03' E Alt: 215m	-34.0761	20.0508	SE3420	215
791	Turner, R.C.		2096			NBG		11	1	2009	January	Ericales	Ericaceae		Erica retorta L.f.	wfo-0000673103	7866129	Erica retorta Montin		Turner, R.C.	0	0	0			Africa	Southern Africa	South Africa		Western Cape		3419AC	Babylon's Tower		No	No	0		0							0	0		0
2026	SANBI		336	/84		NBG		0	0	0		Ericales	Ericaceae		Erica retorta L.f.	wfo-0000673103	7866129	Erica retorta Montin			0	0	0			Africa	Southern Africa	South Africa		Western Cape					Yes	No	0		0							0	0		0
1644	Martos, F.		744			NBG		16	9	2011	September	Ericales	Ericaceae		Erica reunionensis E.G.H.Oliv.	wfo-0000673108	5683136	Erica reunionensis E.G.H.Oliv.			0	0	0			Europe	Southwestern Europe	France		Reunion Island					No	No	0		0						Alt: 2331m	0	0		2331
2171	Burrows, J.E.		13679		Turpin, B.C.	NBG		3	9	2013	September	Ericales	Ericaceae		Erica revoluta (Bolus) L.E.Davidson	wfo-0000673109	8536732	Erica revoluta (Bolus) L.E.Davidson			0	0	0			Africa	Southern Africa	South Africa		Mpumalanga			Lydenburg Dist., Buffelskloof Nature Reserve, near Concrete Weir, upper boundary		No	No	25.1558	S	30.3108	W	DMS			2530BC	25°15'58' S, 30°31'08' W Alt: 2530m	-25.2661	-30.5189	SW2530	2530
266	Oliver, E.G.H.		12211			NBG		0	0	0		Ericales	Ericaceae		Erica rhodopis Bolus ex Guthrie & Bolus	wfo-0000673113	5683122	Erica rhodopis (Bolus) Bolus		Oliver, E.G.H.	0	0	2009			Africa	Southern Africa	South Africa		Western Cape		3419AC	Babylon's Tower		No	No	0		0							0	0		0
696	Pirie, M.D.		909		McMaster, C.; McMaster, R. & Oliver, E.G.H.	BG,NBG	2088459	7	5	2009	May	Ericales	Ericaceae		Erica rhopalantha Dulfer	wfo-0000673114	5683120	Erica rhopalantha Dulfer		Oliver, E.G.H.	0	0	2009		Shrub to c. 25 cm tall, flowers pink	Africa	Southern Africa	South Africa		Western Cape			Pearly Beach; Heidehof	Fynbos	No	No	34.6108	S	19.5065	E	DD	750			34°36'39' S, 19°30'23' E Alt: 56m	-34.6108	19.5065	SE3419	56
792	Turner, R.C.		2059			NBG		31	12	2008	December	Ericales	Ericaceae		Erica ribisaria Guthrie & Bolus	wfo-0000673117	5683117	Erica ribisaria Guthrie & Bolus		Turner, R.C.	0	0	0			Africa	Southern Africa	South Africa		Western Cape		3419AC	Babylon's Tower		No	No	0		0							0	0		0
334	Pirie, M.D.		534		Bergh, N. & Gehrke, B.	NBG		4	11	2008	November	Ericales	Ericaceae		Erica rigidula (N.E.Br.) E.G.H.Oliv.	wfo-0000673124	5683101	Erica rigidula (N.E.Br.) E.G.H.Oliv.		Oliver, E.G.H.	0	0	2009		To 30 cm tall	Africa	Southern Africa	South Africa		Western Cape			Groot Winterhoek	Fynbos, next to pool growing between rocks	No	No	32.5406	S	19.0239	E					32°54'06' S, 19°02'39' E Alt: 671m	-32.9017	19.0442	SE3219	671
695	Pirie, M.D.		908		McMaster, C.; McMaster, R. & Oliver, E.G.H.	BG,NBG	2088458	7	5	2009	May	Ericales	Ericaceae		Erica riparia H.A.Baker	wfo-0000673129	5683092	Erica riparia H.A.Baker		Oliver, E.G.H.	0	0	2009		Lax shrub with open leaves, young flower buds	Africa	Southern Africa	South Africa		Western Cape			Pearly Beach; Heidehof	Fynbos	No	No	34.6108	S	19.5065	E	DD	750			34°36'39' S, 19°30'23' E Alt: 56m	-34.6108	19.5065	SE3419	56
2170	Burrows, J.E.		13936		Burrows, S.M.	NBG		27	12	2013	December	Ericales	Ericaceae		Erica rivularis L.E.Davidson	wfo-0000673130	5683089	Erica rivularis L.E.Davidson			0	0	0			Africa	Southern Africa	South Africa		Mpumalanga			Graskop Dist., Blyde Canyon Nature Reserve, just opposite the old Paradise Camp near God's Window		No	No	24.5114	S	30.5324	W	DMS			2430DD	24°51'14' S, 30°53'24' W Alt: 1583m	-24.8539	-30.89	SW2430	1583
93	Gehrke, B.		628			BG,NBG	2088456	20	2	2009	February	Ericales	Ericaceae		Erica rosacea subsp. glabrata E.G.H.Oliv.	wfo-0000673134	5683078	Erica rosacea (L.Guthrie) E.G.H.Oliv. ssp. glabrata E.G.H.Oliv.		Oliver, E.G.H.	0	0	2009			Africa	Southern Africa	South Africa		Western Cape			Swartberg Mts., Swartberg Pass	top of the pass, amongst rocks in fynbos	No	No	33.2105	S	22.0243	E					33°21'05' S, 22°02'43' E Alt: 1562m	-33.3515	22.0454	SE3322	1562
233	Oliver, E.G.H.		12479			NBG		14	11	2008	November	Ericales	Ericaceae		Erica rubens Thunb.	wfo-0000673145	5683052	Erica rubens Thunb.		Oliver, E.G.H.	0	0	2009			Africa	Southern Africa	South Africa		Western Cape		3219AD	Cedarberg, Eselbank area		No	No	32.375	S	19.375	E	DD	GAZ			32°22'30' S, 19°22'30' E	-32.375	19.375	SE3219	0
2161	Oliver, E.G.H.		12853			NBG		0	0	0		Ericales	Ericaceae		Erica rubens Thunb.	wfo-0000673145	5683052	Erica rubens Thunb.			0	0	0			Africa	Southern Africa	South Africa		Western Cape		3419AB	Ceres Dist.; southern Cold Bokkeveld, Rocklands, NW of the farm on 297 & due N of TRB 61.		No	No	0		0					3319AB		0	0		0
793	Turner, R.C.		1554			NBG		19	8	2006	August	Ericales	Ericaceae		Erica rubiginosa Dulfer	wfo-0000673151	5683042	Erica rubiginosa Dulfer		Turner, R.C.	0	0	0			Africa	Southern Africa	South Africa		Western Cape		3419AC	Babylon's Tower		No	No	0		0							0	0		0
484	Pirie, M.D.		684		Gehrke, B.; Koopman, R.; Oliver, E.G.H.; Turner, R.C. & Villiers, T. de	NBG		11	1	2009	January	Ericales	Ericaceae		Erica russakiana (Klotzsch ex Walp.) E.G.H.Oliv.	wfo-0000673164	5683018	Erica russakiana E.G.H.Oliv.		Oliver, E.G.H.	0	0	2009		Flowers pink	Africa	Southern Africa	South Africa		Western Cape			Babylon's Tower	Fynbos	No	No	34.3279	S	19.2327	E					34°32'79' S, 19°23'27' E Alt: 428m	-34.5553	19.3908	SE3419	428
225	Oliver, E.G.H.		12471			NBG		12	11	2008	November	Ericales	Ericaceae		Erica rusticula E.G.H.Oliv.	wfo-0000673167	5683009	Erica rusticula E.G.H.Oliv.		Oliver, E.G.H.	0	0	2009			Africa	Southern Africa	South Africa		Western Cape		3219CD	Kleinveld, Cold Bokkeveld		No	No	32.875	S	19.375	E	DD	GAZ			32°52'30' S, 19°22'30' E	-32.875	19.375	SE3219	0
2253	Oliver, E.G.H.		12864			NBG		4	9	2014	September	Ericales	Ericaceae		Erica sacciflora Salisb.	wfo-0000673169	5682999	Erica sacciflora Salisb.			0	0	0		Local single stemmed erect shrubs up to 1m tall; sparsely branched and leafy only in upper regions; Flowers greenish yellow turning yellow	Africa	Southern Africa	South Africa		Western Cape			Elgin Basin, SW end on Arieskraal 456, SW slope due N of dam wall of Arieskraal Dam	Damp slope with short old fynbos, shale and laterite overlain by loamy soil only 6 plants seen	No	No	34.1431	S	18.5904	E	DMS				34°14'31' S, 18°59'04' E Alt: 235m	-34.2418	18.9844	SE3418	235
1602	Oliver, E.G.H.		12737			NBG		0	0	2011		Ericales	Ericaceae		Erica sagittata Klotzsch ex Benth.	wfo-0000673170	5682994	Erica sagittata Klotzsch		Oliver, E.G.H.	0	0	2011			Africa	Southern Africa	South Africa		Western Cape			Uitenhage area		No	No	33.5335	S	25.152	E					33°53'35' S, 25°15'20' E	-33.8931	25.2555	SE3325	0
982	SANBI		s.n.			NBG		0	10	2004	October	Ericales	Ericaceae		Erica salteri L.Bolus	wfo-0000673177	5682981	Erica salteri L.Bolus			0	0	0			Africa	Southern Africa	South Africa		Western Cape		3418AB	Steenberg		No	No	0		0							0	0		0
859	Pirie, M.D.		975		Gehrke, B. & Hämmerli, S.	NBG		3	10	2009	October	Ericales	Ericaceae		Erica savileae Andrews	wfo-0000673184	5682968	Erica savileia Andrews			0	0	0		Shrub c. 30 cm tall, abundant dry papery flowers	Africa	Southern Africa	South Africa		Western Cape			Limietberg Reserve; Bain's Kloof, above waterfall	Fynbos	No	No	33.3819	S	19.0952	E					33°38'19' S, 19°09'52' E Alt: 1539m	-33.6385	19.1646	SE3319	1539
273	Oliver, E.G.H.		12515	a		NBG		0	0	0		Ericales	Ericaceae		Erica saxicola Guthrie & Bolus	wfo-0000673190	5682955	Erica saxicola Guthrie & Bolus		Oliver, E.G.H.	0	0	2009			Africa	Southern Africa	South Africa		Western Cape			Groot Hagelkraal		No	No	34.4019	S	19.3446	E					34°40'19' S, 19°34'46' E Alt: 100m	-34.6719	19.5794	SE3419	100
1178	Ojeda, F.	(Oliver	12618	)		NBG		0	0	0		Ericales	Ericaceae		Erica scoparia L.	wfo-0000673209	7946667	Erica scoparia L.			0	0	0			Europe	Southwestern Europe	Spain		Cádiz			Sierra de la Palma		No	No	0		0							0	0		0
1519	Hall, A.		s.n.			NBG		0	0	0		Ericales	Ericaceae		Erica scoparia L.	wfo-0000673209	7946667	Erica scoparia L.		Hall, A.	0	0	1983			Europe	Southwestern Europe	France		Bordeaux			Cap Ferret		No	No	44.42	N	1.11	W	DMS		GAZ		44°42' N, 1°11' W	44.7	-1.18333	NW441	0
1195	Pirie, M.D.		1021		Gehrke, B.	BG	2088395	20	11	2009	November	Ericales	Ericaceae		Erica scytophylla Guthrie & Bolus	wfo-0000673216	5682904	Erica scytophylla Guthrie & Bolus		Oliver, E.G.H.	0	11	2009		Shrub c. 1 m tall, flowers pink with dark exerted stamens	Africa	Southern Africa	South Africa		Western Cape			De Hoop Nature Reserve	Fynbos	No	No	34.2526	S	20.2446	E	DMS		GPS		34°25'26' S, 20°24'46' E Alt: 200m	-34.4239	20.4128	SE3420	200
243	Oliver, E.G.H.		12488			NBG		16	11	2008	November	Ericales	Ericaceae		Erica selaginifolia Salisb.	wfo-0000673219	5682898	Erica selaginifolia Salisb.		Oliver, E.G.H.	0	0	2009			Africa	Southern Africa	South Africa		Western Cape		3419BA	McGregor–Greyton		No	No	34.125	S	19.625	E	DD	GAZ			34°07'30' S, 19°37'30' E	-34.125	19.625	SE3419	0
237	Oliver, E.G.H.		12483			NBG		15	11	2008	November	Ericales	Ericaceae		Erica senilis Klotzsch ex Benth.	wfo-0000673221	5682893	Erica senilis Klotzsch ex Benth.		Oliver, E.G.H.	0	0	2009			Africa	Southern Africa	South Africa		Western Cape		3219CB	Grootrivier Pass–Gideonskop		No	No	32.625	S	19.375	E	DD	GAZ			32°37'30' S, 19°22'30' E	-32.625	19.375	SE3219	0
618	Pirie, M.D.		818		Gehrke, B.	NBG		21	3	2009	March	Ericales	Ericaceae		Erica serrata Thunb.	wfo-0000673226	5682883	Erica serrata Thunb.		Oliver, E.G.H.	0	0	2009		Shrub to c. 50 cm tall, small flowers geen	Africa	Southern Africa	South Africa		Western Cape			Kogelberg Biosphere Reserve, Kogelberg trail, on jeep track	Fynbos	No	No	34.1727	S	18.5307	E					34°17'27' S, 18°53'07' E Alt: 299m	-34.2908	18.8853	SE3418	299
404	Pirie, M.D.		604		Gehrke, B. & Hämmerli, S.	NBG		22	11	2008	November	Ericales	Ericaceae		Erica sessiliflora L.f.	wfo-0000673231	8089785	Erica sessiliflora L.f.		Oliver, E.G.H.	0	0	2009		Shrub to c. 20 cm tall, flowers finished	Africa	Southern Africa	South Africa		Western Cape			Houw hoek	Fynbos	No	No	34.113	S	19.0925	E					34°11'30' S, 19°09'25' E Alt: 350 - 600m	-34.1917	19.1569	SE3419	350
389	Pirie, M.D.		589		Gehrke, B. & Hämmerli, S.	NBG		22	11	2008	November	Ericales	Ericaceae		Erica setacea Andrews	wfo-0000673238	7599005	Erica setacea Andrews		Oliver, E.G.H.	0	0	2009		Shrub to c. 50 cm tall, flowers brown, finished	Africa	Southern Africa	South Africa		Western Cape			Houw hoek	Fynbos	No	No	34.113	S	19.0925	E					34°11'30' S, 19°09'25' E Alt: 350 - 600m	-34.1917	19.1569	SE3419	350
985	Villiers, T. de		262			NBG		16	9	2000	September	Ericales	Ericaceae		Erica shannonii Andrews	wfo-0000673248	5682843	Erica shannonii Andrews			0	0	0			Africa	Southern Africa	South Africa		Western Cape			Boskloof		No	No	0		0							0	0		0
1517	McClintock, D.C.		s.n.			NBG		0	0	0		Ericales	Ericaceae		Erica sicula subsp. bocquetii (Peșmen) E.C.Nelson	wfo-0001362110	7632535	Erica sicula Guss. ssp. bocquetii (Pesmen) E.C.Nelson		Nelson, C.	0	0	2010			Asia-Temperate	Western Asia	Turkey					Dokuzgol area, western Turkey		No	No	36.28	N	29.11	E	DMS		GAZ		36°28' N, 29°11' E	36.4667	29.1833	NE3629	0
1578	Moehl, A.		s.n.			NBG		0	0	0		Ericales	Ericaceae		Erica sicula subsp. sicula	wfo-0001443399	0	Erica sicula Guss. ssp. sicula			0	0	0			Europe	Southeastern Europe	Italy		Sicily			Monte Cofano, Provincia di Trapani		No	No	38.1124	N	12.6654	E	DD				38°06'45' N, 12°39'55' E	38.1124	12.6654	NE3812	0
1785	Fagúndez, J.		3135		Schimmenti, E. & Scafadi, G.	SANT		0	0	0		Ericales	Ericaceae		Erica sicula subsp. sicula	wfo-0001443399	0	Erica sicula Guss. ssp. sicula		Fagúndez, J.	0	0	0			Europe	Southeastern Europe	Italy		Sicily	Trapani				No	No	38	N	12	E	DMS				38°00' N, 12°00' E Alt: 240m	38	12	NE3812	240
104	Luke, W.R.Q.		12629		Bytebier, B.	NBG		17	8	2008	August	Ericales	Ericaceae		Erica silvatica (Welw. ex Engl.) Beentje	wfo-0000673256	5682817	Erica silvatica (Engl.) Beentje		Oliver, E.G.H.	0	0	2009			Africa	South Tropical Africa	Dem. Rep. of the Congo		Sud Kivu			Twangiza		No	No	2.8635	S	28.7647	E	DD				2°51'49' S, 28°45'53' E Alt: 2080m	-2.8635	28.7647	SE228	2080
1449	Allsopp		2			NBG		0	0	2010		Ericales	Ericaceae		Erica silvatica (Welw. ex Engl.) Beentje	wfo-0000673256	5682817	Erica silvatica (Engl.) Beentje		Oliver, E.G.H.	0	0	2010			Africa	South Tropical Africa	Malawi							No	No	0		0							0	0		0
9	Bellstedt, D.U.		1184			NBG		0	0	0		Ericales	Ericaceae		Erica silvatica (Welw. ex Engl.) Beentje	wfo-0000673256	5682817	Erica silvatica (Engl.) Beentje		Oliver, E.G.H.	0	0	2009			Africa	South Tropical Africa	Angola					Huila		No	No	15.5186	S	13.4808	E					15°51'86' S, 13°48'08' E Alt: 2183m	-15.8739	13.8022	SE1513	2183
12	Bester, S.P.		9385			NBG		21	3	2009	March	Ericales	Ericaceae		Erica simii (S.Moore) E.G.H.Oliv.	wfo-0000673257	5682813	Erica simii (S.Moore) E.G.H.Oliv.		Oliver, E.G.H.	0	0	2009			Africa	Southern Africa	South Africa		Limpopo		2328BB	Blouberg, The Grange 257LR		No	No	23.125	S	28.875	E	DD	GAZ			23°07'30' S, 28°52'30' E	-23.125	28.875	SE2328	0
1695	Clark, V.R.		466			NBG		27	4	2011	April	Ericales	Ericaceae		Erica simii (S.Moore) E.G.H.Oliv.	wfo-0000673257	5682813	Erica simii (S.Moore) E.G.H.Oliv.		Oliver, E.G.H.	0	0	2011			Africa	South Tropical Africa	Zimbabwe		Manicaland Province			Chimanimani National Park		No	No	0		0						Alt: 1500m	0	0		1500
604	Pirie, M.D.		804		Gehrke, B.	BG,NBG	2088041	21	3	2009	March	Ericales	Ericaceae		Erica similis (N.E.Br.) E.G.H.Oliv.	wfo-0000673258	5682811	Erica similis (N.E.Br.) E.G.H.Oliv.		Oliver, E.G.H.	0	0	2009		Shrub to c. 40 cm, flowers pink	Africa	Southern Africa	South Africa		Western Cape			Kogelberg Biosphere Reserve, Kogelberg trail, beginning of trail	Fynbos	No	No	34.1948	S	18.5724	E					34°19'48' S, 18°57'24' E Alt: 148m	-34.33	18.9567	SE3418	148
69	Gehrke, B.		603			BG,NBG	2088439	18	2	2009	February	Ericales	Ericaceae		Erica simulans Dulfer	wfo-0000673260	5682803	Erica simulans Dulfer		Oliver, E.G.H.	0	0	2009			Africa	Southern Africa	South Africa		Eastern Cape			Longmore Forest, Rocklands round trip from Van Stadens Forest Station to Longmore forest station		No	No	33.5025	S	25.0658	E					33°50'25' S, 25°06'58' E Alt: 419m	-33.8402	25.1162	SE3325	419
2005	SANBI		147	/79		NBG		0	0	0		Ericales	Ericaceae		Erica simulans Dulfer	wfo-0000673260	5682803	Erica simulans Dulfer		Oliver, E.G.H.	0	0	0			Africa	Southern Africa	South Africa		Eastern Cape					Yes	No	0		0							0	0		0
627	Pirie, M.D.		827		Gehrke, B.	NBG		28	3	2009	March	Ericales	Ericaceae		Erica sitiens Klotzsch	wfo-0000673263	5682799	Erica sitiens Klotzsch		Oliver, E.G.H.	0	0	2009		Shrub to c. 15 cm, flowers finished	Africa	Southern Africa	South Africa		Western Cape			Kogelberg Biosphere Reserve, Cape Hangklip, just below peak, south facing	Fynbos	No	No	34.2156	S	18.4942	E					34°21'56' S, 18°49'42' E Alt: 475m	-34.3656	18.8283	SE3418	475
1139	Oliver, E.G.H.		s.n.			NBG		0	12	2009	December	Ericales	Ericaceae		Erica situshiemalis E.G.H.Oliv. & Pirie	wfo-1000002332	9237084	Erica situshiemalis E.G.H.Oliv. & Pirie		Pirie, M.D.	0	0	2019			Africa	Southern Africa	South Africa		Western Cape		3219CC	Groot Winterhoek		No	No	32.875	S	19.125	E	DD				32°52'30' S, 19°07'30' E	-32.875	19.125	SE3219	0
1228	Pirie, M.D.		1055		Gehrke, B.	BG,NBG	2088512	16	1	2010	January	Ericales	Ericaceae		Erica sociorum L.Bolus	wfo-0000673266	5682791	Erica sociorum L.Bolus			17	6	2010		Shrub low growing amongst rocks, large white sepals	Africa	Southern Africa	South Africa		Western Cape			Table Mt. National Park; Silvermine; Noordhoek Piek trail	Fynbos, amongst rocks	No	No	34.044	S	18.2308	E	DMS		GPS		34°04'40' S, 18°23'08' E Alt: 719m	-34.0777	18.3857	SE3418	719
1615	Oliver, E.G.H.		12753			NBG		0	0	2011		Ericales	Ericaceae		Erica solandri Andrews	wfo-0000673268	5682786	Erica solandri Andrews			0	0	0			Africa	Southern Africa	South Africa		Western Cape			George Dist.: Waboomskraal area		No	No	33.534	S	22.1913	E					33°53'40' S, 22°19'13' E	-33.8945	22.3203	SE3322	0
556	Pirie, M.D.		756		Gehrke, B.	BG,NBG	2088228	7	2	2009	February	Ericales	Ericaceae		Erica sonderiana Guthrie & Bolus	wfo-0000673271	5682779	Erica sonderiana Guthrie & Bolus		Oliver, E.G.H.	0	0	2009		Flowers with white showy calyx, corolla brown, finished	Africa	Southern Africa	South Africa		Western Cape			Hex River Mts., Matroosberg, trail to peak	Fynbos	No	No	33.221	S	19.3936	E					33°22'10' S, 19°39'36' E Alt: 1770m	-33.3694	19.66	SE3319	1770
877	Pirie, M.D.		997		Gehrke, B. & Oliver, E.G.H.	BG	2088377	21	10	2009	October	Ericales	Ericaceae		Erica sonderiana Guthrie & Bolus	wfo-0000673271	5682779	Erica sonderiana Guthrie & Bolus		Oliver, E.G.H.	0	10	2009		Shrub 30-35 cm tall, flowers white, mostly in bud	Africa	Southern Africa	South Africa		Western Cape			Riviersonderend Mts., Jonas Kop	Fynbos	No	No	33.5808	S	19.3018	E					33°58'08' S, 19°30'18' E Alt: 1587m	-33.969	19.5049	SE3319	1587
2139	Pirie, M.D.		1291		Oliver, E.G.H. & Vlok, J.H.J.	NBG		8	10	2013	October	Ericales	Ericaceae		Erica sp.	wfo-4000013772	#N/A	Erica sp.		Oliver, E.G.H.	0	0	2013		Shrubs c. 20 cm, flowers over	Africa	Southern Africa	South Africa		Western Cape			Platberg trail, Klein Swartberg	Fynbos	No	No	33.1935	S	22.0145	E	DMS		GPS		33°19'35' S, 22°01'45' E Alt: 1421m	-33.3263	22.0293	SE3322	1421
1589	Oliver, E.G.H.		12720			NBG		0	0	2011		Ericales	Ericaceae		Erica sp.	wfo-4000013772	#N/A	Erica sp. pachysa		Oliver, E.G.H.	0	0	2011			Africa	Southern Africa	South Africa		Western Cape			Heidelberg District, Andrieskraal		No	No	34.0358	S	20.4815	E					34°03'58' S, 20°48'15' E	-34.0662	20.8042	SE3420	0
74	Gehrke, B.		608			BG,NBG	2088443	19	2	2009	February	Ericales	Ericaceae		Erica sparrmanii L.f.	wfo-1000055043	0	Erica sparrmanii L.f.		Oliver, E.G.H.	0	0	2009		long yellow tubes	Africa	Southern Africa	South Africa		Eastern Cape			Kareedouw Pass	southern side of the pass, along the road near the top of the path on south-facing slope	No	No	33.5756	S	24.1546	E					33°57'56' S, 24°15'46' E Alt: 449m	-33.9656	24.2629	SE3324	449
2014	SANBI		180	/92		NBG		0	0	0		Ericales	Ericaceae		Erica sparrmanii L.f.	wfo-1000055043	0	Erica sparrmanii L.f.			0	0	0			Africa	Southern Africa	South Africa		Western Cape					Yes	No	0		0							0	0		0
68	Gehrke, B.		602			BG,NBG	2088438	18	2	2009	February	Ericales	Ericaceae		Erica sparsa G.Sinclair	wfo-1200010032	0	Erica sparsa Lodd.		Oliver, E.G.H.	0	0	2009		flowers pink	Africa	Southern Africa	South Africa		Eastern Cape			mountain road between Partensie and Elandsriver, near first houses after the pass	roadside in fynbos	No	No	33.3925	S	24.4737	E					33°39'26' S, 24°47'37' E Alt: 667m	-33.6571	24.7936	SE3324	667
716	Pirie, M.D.		931		Oliver, E.G.H.	BG,NBG	2088473	7	5	2009	May	Ericales	Ericaceae		Erica sperata E.G.H.Oliv.	wfo-0000673286	5682745	Erica sperata E.G.H.Oliv.		Oliver, E.G.H.	0	0	2009		Shrub c. 1 m tall, in bud	Africa	Southern Africa	South Africa		Western Cape			De Hoop Nature Reserve	Fynbos, limestone bedrock	No	No	34.2322	S	20.2511	E					34°23'22' S, 20°25'11' E Alt: 155m	-34.3894	20.4197	SE3420	155
646	Pirie, M.D.		848		Gehrke, B. & Morita, S.	BG,NBG	2088059	27	4	2009	April	Ericales	Ericaceae		Erica sphaerocephala J.C.Wendl. ex Benth.	wfo-0000673288	5682736	Erica sphaerocephala Wendl. ex Benth.		Oliver, E.G.H.	0	0	2009		Shrub to c. 30 cm tall, flowers white, mostly finished	Africa	Southern Africa	South Africa		Western Cape			Hex River Mts., Ben Etive Reserve, plateau below ridge	Fynbos	No	No	33.2733	S	19.26	E					33°27'33' S, 19°26'00' E Alt: 1399m	-33.4592	19.4333	SE3319	1399
1523	Strid, A.		57234			ATH,G,NBG		0	0	0		Ericales	Ericaceae		Erica spiculifolia Salisb.	wfo-0000673292	7327980	Erica spiculifolia Salisb.			0	0	0			Europe	Southeastern Europe	Greece		Kajmakcalan			Mt. Voras, S side, just SE of ski centre	Damp meadow over micaceous schist	No	No	40.54	N	21.49	E	DMS				40°54' N, 21°49' E Alt: 1900m	40.9	21.8167	NE4021	1900
1757	Bita-Nicolae, Claudia D		s.n.			SANT		0	0	0		Ericales	Ericaceae		Erica spiculifolia Salisb.	wfo-0000673292	7327980	Erica spiculifolia Salisb.			0	0	0			Europe	Southeastern Europe	Romania			Bucegi Mts.				No	No	45.4	N	25.4	E	DD				45°24' N, 25°24' E	45.4	25.4	NE4525	0
1338	Oliver, E.G.H.		12640		Pirie, M.D.; Bytebier, B. & Wester, P.	MO,TAN,U		21	4	2010	April	Ericales	Ericaceae		Erica spinifera (H.Perrier) Dorr & E.G.H.Oliv.	wfo-0000673295	5682712	Erica spinifera (H.Perrier) Dorr & E.G.H.Oliv.			0	0	0		Local group of erect, woody, single stemmed shrubs to 1 m tall	Africa	Western Indian Ocean	Madagascar					Andringitra National Park, WSW of Antanifotsy, Diavolana trail, at plateau	Damp ground, rocky, grassy area, S facing	No	No	22.073	S	46.5205	E	DMS		GPS		22°07'30' S, 46°52'05' E Alt: 2036m	-22.1251	46.8681	SE2246	2036
844	Pirie, M.D.		978		Gehrke, B.	BG	2088368	10	10	2009	October	Ericales	Ericaceae		Erica spumosa L.	wfo-0000673303	7439607	Erica spumosa L.		Oliver, E.G.H.	0	10	2009		Shrub to c. 25 cm tall, flowers pink, exerted stamens dark	Africa	Southern Africa	South Africa		Western Cape			Table Mountain National Park; Constantia Nek	Fynbos, between rocks on trail	No	No	34.0006	S	18.242	E					34°00'06' S, 18°24'20' E Alt: 662m	-34.0018	18.4057	SE3418	662
986	Oliver, E.G.H.		11742			NBG		23	11	2000	November	Ericales	Ericaceae		Erica squarrosa Salisb.	wfo-0000673310	5682672	Erica squarrosa Salisb.			0	0	0			Africa	Southern Africa	South Africa		Western Cape			Hottentots Holland		No	No	0		0							0	0		0
1605	Oliver, E.G.H.		12740			NBG		0	0	2011		Ericales	Ericaceae		Erica stagnalis subsp. minor E.G.H.Oliv. & I.M.Oliv.	wfo-0001360954	5682667	Erica stagnalis Salisb. ssp. minor E.G.H.Oliv. & I.M.Oliv.		Oliver, E.G.H.	0	0	2011			Africa	Southern Africa	South Africa		Western Cape		3419AA	Grabouw area, Viljoen's Pass		No	No	0		0					3419AA		0	0		0
468	Pirie, M.D.		668		Gehrke, B.	BG,NBG	2088544	3	1	2009	January	Ericales	Ericaceae		Erica stagnalis subsp. stagnalis	wfo-0001441080	7327968	Erica stagnalis Salisb. ssp. stagnalis		Oliver, E.G.H.	0	0	2009			Africa	Southern Africa	South Africa		Western Cape			Jonkershoek, Swartboskloof trail, between Kurktrekker and turnoff to Landdroskop and Sawtboskloof	Fynbos	No	No	34.0048	S	19	E					34°00'48' S, 19°00'00' E	-34.0133	19	SE3419	0
1625	Oliver, E.G.H.		12763			NBG		0	0	2011		Ericales	Ericaceae		Erica steinbergiana H.L.Wendl. ex Klotzsch	wfo-0000673313	5682662	Erica steinbergiana H.L.Wendl. ex Benth.		Oliver, E.G.H.	0	0	2011			Africa	Southern Africa	South Africa		Western Cape			Riversdale Dist.; Langeberg		No	No	33.5757	S	21.1143	E					33°57'57' S, 21°11'43' E	-33.9657	21.1952	SE3321	0
1064	Oliver, E.G.H.		4790			BG,NBG	2088396	28	11	2009	November	Ericales	Ericaceae		Erica stokoeanthus E.G.H.Oliv.	wfo-0000673324	5682641	Erica stokoeanthus E.G.H.Oliv.		Oliver, E.G.H.	0	11	2009			Africa	Southern Africa	South Africa		Western Cape		3418BB	Hottentots Holland Reserve		No	No	0		0							0	0		0
625	Pirie, M.D.		825		Gehrke, B.	BG,NBG	2088049	28	3	2009	March	Ericales	Ericaceae		Erica stokoei L.Bolus	wfo-0000673325	5682720	Erica stokoei L.Bolus		Oliver, E.G.H.	0	0	2009		Low-growing, spreading shrub, flowers over	Africa	Southern Africa	South Africa		Western Cape			Kogelberg Biosphere Reserve, Cape Hangklip, near peak	Fynbos, in rock crevices	No	No	34.2157	S	18.4944	E					34°21'57' S, 18°49'44' E Alt: 455m	-34.3658	18.8289	SE3418	455
438	Pirie, M.D.		638			BG,NBG	2088284	14	12	2008	December	Ericales	Ericaceae		Erica straussiana Gilg.	wfo-0000673328	5682628	Erica straussiana Gilg.		Oliver, E.G.H.	0	0	2009		Isolated shrub c. 40 cm tall, flowers pink	Africa	Southern Africa	South Africa		KwaZulu-Natal			Monk's Cowl, close to Blind Man's Corner	Little berg grassland	No	No	29.0307	S	29.2136	E					29°03'07' S, 29°21'36' E	-29.0519	29.36	SE2929	0
419	Pirie, M.D.		619		Bellstedt, D.U.; Villiers, C. de & Gehrke, B.	BG,NBG	2088277	3	11	2008	November	Ericales	Ericaceae		Erica strigilifolia Salisb.	wfo-0000673331	5682613	Erica strigilifolia Salisb.		Oliver, E.G.H.	0	0	2009		Tubular flowers white	Africa	Southern Africa	South Africa		Western Cape			Swartberg Pass, on way down	Fynbos	No	No	33.2144	S	22.0338	E					33°21'44' S, 22°03'38' E	-33.3622	22.0606	SE3322	0
2021	SANBI		249	/89		NBG		0	0	0		Ericales	Ericaceae		Erica strigilifolia Salisb.	wfo-0000673331	5682613	Erica strigilifolia Salisb.			0	0	0			Africa	Southern Africa	South Africa		Western Cape					Yes	No	0		0							0	0		0
473	Pirie, M.D.		673		Gehrke, B.	BG,NBG	2088548	3	1	2009	January	Ericales	Ericaceae		Erica strigosa Sol.	wfo-0000673332	7929884	Erica strigosa Sol.		Oliver, E.G.H.	0	0	2009			Africa	Southern Africa	South Africa		Western Cape			Jonkershoek, Swartboskloof trail, between Landdroskop turnoff and Pic-Sans-Nom	Fynbos	No	No	34.0055	S	18.5902	E					34°00'55' S, 18°59'02' E Alt: 1100m	-34.0153	18.9839	SE3418	1100
2047	SANBI		721	/83		NBG		0	0	0		Ericales	Ericaceae		Erica stylaris Spreng.	wfo-0000673338	5682595	Erica stylaris Spreng.			0	0	0			Africa	Southern Africa	South Africa		Eastern Cape		3324CA			Yes	No	0		0							0	0		0
1215	Pirie, M.D.		1042		Gehrke, B.	BG,NBG	2088502	28	12	2009	December	Ericales	Ericaceae		Erica subcapitata (N.E.Br.) E.G.H.Oliv.	wfo-0000673344	5682582	Erica subcapitata (N.E.Br.) E.G.H.Oliv.		Oliver, E.G.H.	1	10	2014		Shrub 40-50 cm tall, in fruit	Africa	Southern Africa	South Africa		Western Cape			Table Mt. National Park; Cape of Good Hope Nature Reserve. Circular drive	Fynbos	No	No	34.1851	S	18.2529	E	DMS		GPS		34°18'51' S, 18°25'29' E Alt: 126m	-34.3142	18.4246	SE3418	126
471	Pirie, M.D.		671		Gehrke, B.	BG,NBG	2088546	3	1	2009	January	Ericales	Ericaceae		Erica subdivaricata P.J.Bergius	wfo-0000673345	5682580	Erica subdivaricata P.J.Bergius		Oliver, E.G.H.	0	0	2009			Africa	Southern Africa	South Africa		Western Cape			Jonkershoek, Swartboskloof trail, between Kurktrekker and turnoff to Landdroskop and Sawtboskloof	Fynbos	No	No	34.0053	S	18.5936	E					34°00'53' S, 18°59'36' E Alt: 1150m	-34.0147	18.9933	SE3418	1150
31	Villiers, M.J. de		2			NBG		0	0	2009		Ericales	Ericaceae		Erica subulata J.C.Wendl.	wfo-0000673349	5682570	Erica subulata J.C.Wendl.		Oliver, E.G.H.	0	0	2009			Africa	Southern Africa	South Africa		Western Cape		3319CA	Towards the top of the Krom River hiking trail along the banks of the Krom River		No	No	0		0							0	0		0
1185	Oliver, E.G.H.		12625			NBG		0	1	2010	January	Ericales	Ericaceae		Erica subverticillaris Diels ex Guthrie & Bolus	wfo-0000673350	5682568	Erica subverticillaris Diels			0	0	0			Africa	Southern Africa	South Africa		Mpumalanga			Sabie Dist. Mauchsberg at summit of Long Tom Pass. E-facing steep slopes above large parking bay. 25° 08' 33.899'S, 30° 37' 18.602'E.		No	No	25.0834	S	30.3719	E	DMS				25°08'34' S, 30°37'19' E	-25.1427	30.6218	SE2530	0
595	Pirie, M.D.		795		Gehrke, B. & Niet, T. van der	BG,NBG	2088035	14	3	2009	March	Ericales	Ericaceae		Erica supranubia E.C.Nelson & Pirie	wfo-1000053510	0	Erica supranubia E.C.Nelson & Pirie		Oliver, E.G.H.	0	0	2009		Shrub to c. 30 cm tall, fluted flowers finished	Africa	Southern Africa	South Africa		Western Cape			Limietberg Reserve, Bain's Kloof, between Bobbejanrivier waterfall and Paradyskloof	Fynbos	No	No	33.3808	S	19.0807	E					33°38'08' S, 19°08'07' E Alt: 1286m	-33.6356	19.1353	SE3319	1286
1724	Loffler, L.		1181			NBG		0	0	2012		Ericales	Ericaceae		Erica swaziensis E.G.H.Oliv.	wfo-0000673360	5682550	Erica swaziensis E.G.H.Oliv.			0	0	0			Africa	Southern Africa	South Africa							No	No	0		0							0	0		0
357	Pirie, M.D.		557		Gehrke, B.	BG,NBG	2088196	8	11	2008	November	Ericales	Ericaceae		Erica tegulifolia Salisb.	wfo-0000673372	7790040	Erica tegulifolia Salisb.		Oliver, E.G.H.	0	0	2009		Plants to c. 40 cm tall, flowers dark pink	Africa	Southern Africa	South Africa		Western Cape			Jonkershoek, panorama circuit, between Bergrivier Nek and Kurktrekker	Fynbos, wet	No	No	34.0005	S	19.004	E					34°00'05' S, 19°00'40' E Alt: 1100m	-34.0014	19.0111	SE3419	1100
2100	Oliver, E.G.H.		12839			NBG		0	9	2013	September	Ericales	Ericaceae		Erica tenella Andrews	wfo-0000673375	5682517	Erica tenella Andrews		Oliver, E.G.H.	0	0	2013			Africa	Southern Africa	South Africa		Western Cape			Paardeberg, above Boskloof (ex Hermanus Wildflower Show)		No	No	0		0							0	0		0
1886	Fagúndez, J.		s.n.			SANT		0	0	0		Ericales	Ericaceae		Erica terminalis Salisb.	wfo-0000673393	8347912	Erica terminalis Salisb.		Fagúndez, J.	0	0	0			Europe	Southwestern Europe	Spain		Málaga	Ronda				No	No	36.7	N	5.1	W	DD				36°42' N, 5°06' W	36.7	-5.1	NW365	0
812	Pirie, M.D.		966		Gehrke, B.	NBG		26	8	2009	August	Ericales	Ericaceae		Erica tetralix L.	wfo-0000673399	5333412	Erica tetralix L.		Oliver, E.G.H.	0	9	2009			Europe	Northern Europe	UK		England	Cornwall		The Lizard		No	No	50.0235	N	5.09486	W					50°02'35' N, 5°09'49' W Alt: 153m	50.0429	-5.16351	NW505	153
1818	Fagúndez, J.		3182			SANT		0	0	0		Ericales	Ericaceae		Erica tetralix L.	wfo-0000673399	5333412	Erica tetralix L.		Fagúndez, J.	0	0	0			Europe	Northern Europe	Ireland		Galway	Connemara				No	No	53	N	9	W	DMS				53°00' N, 9°00' W Alt: 70m	53	-9	NW539	70
1662	Pirie, M.D.		1252		Oliver, E.G.H.	NBG		24	11	2011	November	Ericales	Ericaceae		Erica tetrathecoides Benth.	wfo-0000673404	5682466	Erica tetrathecoides Benth.		Oliver, E.G.H.	0	11	2011			Africa	Southern Africa	South Africa		Western Cape			Garcia's Pass opposite Tolhuis	Fynbos	No	No	33.5722	S	21.1351	E	DM		GPS		33°57'13' S, 21°13'31' E Alt: 495m	-33.9536	21.2252	SE3321	495
1477	Pirie, M.D.		1211		Bellstedt, D.U.; Villiers, M.J. de & Merwe, De Wet van der	NBG		21	1	2011	January	Ericales	Ericaceae		Erica thamnoides E.G.H.Oliv.	wfo-0000673407	5682457	Erica thamnoides E.G.H.Oliv.		Oliver, E.G.H.	0	3	2011		'minor'	Africa	Southern Africa	South Africa		Eastern Cape			R62, c. 5 km off N2 from Karee Douw turn	Fynos, roadside	No	No	34.0007	S	24.3254	E	DMS		GPS		34°00'07' S, 24°32'54' E Alt: 240m	-34.0019	24.5482	SE3424	240
1669	Merry, C.		7			NBG		0	0	2011		Ericales	Ericaceae		Erica thimifolia J.C.Wendl.	wfo-0000673408	5682454	Erica thimifolia J.C.Wendl.		Oliver, E.G.H.	0	0	2011			Africa	Southern Africa	South Africa		Western Cape			Cape Peninsula; Chapman's Peak_x000D_ traverse path between Blackburn's Ravine and Chapman's Peak_x000D_ West-facing slope with typical fynbos_x000D_ Many plants lining the path (on the uphill side only) for a long way_x000D_ Flowers pink		No	No	34.0422	S	18.2231	E	DMS		GPS		34°04'22' S, 18°22'31' E	-34.0728	18.3753	SE3418	0
456	Pirie, M.D.		656		Gehrke, B. & Martin-Bravo, S.	BG	2088539	20	12	2008	December	Ericales	Ericaceae		Erica thodei Guthrie & Bolus	wfo-0000673409	8109768	Erica thodei Guthrie & Bolus		Oliver, E.G.H.	0	0	2009			Africa	Southern Africa	South Africa		KwaZulu-Natal			Cathedral Peak		No	No	28.5516	S	29.0856	E					28°55'16' S, 29°08'56' E	-28.9211	29.1489	SE2829	0
607	Pirie, M.D.		807		Gehrke, B.	NBG		21	3	2009	March	Ericales	Ericaceae		Erica thomae L.Bolus	wfo-0000673411	5682447	Erica thomae L.Bolus		Oliver, E.G.H.	0	0	2009		Shrub to c. 1 m tall, flowers white, brown at tips	Africa	Southern Africa	South Africa		Western Cape			Kogelberg Biosphere Reserve, Kogelberg trail, beginning of trail	Fynbos	No	No	34.1948	S	18.5724	E					34°19'48' S, 18°57'24' E Alt: 148m	-34.33	18.9567	SE3418	148
1174	Lima, R.	(EO:	12615	)		NBG		0	1	2010	January	Ericales	Ericaceae		Erica thomensis (Henriq.) Dorr & E.G.H.Oliv.	wfo-0000673414	5682444	Erica thomensis (Henriq.) Dorr & E.G.H.Oliv.		Oliver, E.G.H.	0	1	2010					Sao Tome e Principe					West Africa, Island of Sao Tome in Gulf of Guinea, Pico Pequeno_x000D_		No	No	0		0							0	0		0
226	Oliver, E.G.H.		12473			NBG		13	11	2008	November	Ericales	Ericaceae		Erica thunbergii Montin	wfo-0000673417	5682428	Erica thunbergii Montin		Oliver, E.G.H.	0	0	2009			Africa	Southern Africa	South Africa		Western Cape		3219AC	Cederberg, Sneeuberg Hut		No	No	32.375	S	19.125	E	DD	GAZ			32°22'30' S, 19°07'30' E	-32.375	19.125	SE3219	0
2118	Hitchcock, A.		2612			NBG		0	0	0		Ericales	Ericaceae		Erica thunbergii Montin	wfo-0000673417	5682428	Erica thunbergii Montin		Oliver, E.G.H.	0	0	2013			Africa	Southern Africa	South Africa		Western Cape		3219AC	Citrusdal. Cederberg. Cederberg-Tafelberg along Die Trap road on shale above Welbedacht Cave (ex hort Kirstenbosch National Bot Garden)		No	No	0		0							0	0		0
1965	Hitchcock, A.		45	/92		NBG		0	0	0		Ericales	Ericaceae		Erica toringbergensis H.A.Baker	wfo-0000673426	5682397	Erica toringbergensis H.A.Baker			0	0	0			Africa	Southern Africa	South Africa		Western Cape					Yes	No	0		0							0	0		0
325	Pirie, M.D.		525		Bergh, N. & Gehrke, B.	NBG		4	11	2008	November	Ericales	Ericaceae		Erica totta Thunb.	wfo-0000673428	8233530	Erica totta Thunb.		Oliver, E.G.H.	0	0	2009		Trailing habit, c. 20 cm tall, flowers white	Africa	Southern Africa	South Africa		Western Cape			Groot Winterhoek	Fynbos	No	No	32.541	S	19.0236	E					32°54'10' S, 19°02'36' E Alt: 712m	-32.9028	19.0433	SE3219	712
690	Pirie, M.D.		903		Gehrke, B.	BG,NBG	2088086	2	5	2009	May	Ericales	Ericaceae		Erica tradouwensis Compton	wfo-0000673431	5682376	Erica tradouwensis Compton		Oliver, E.G.H.	0	0	2009		Lax spreading shrub, much branched, c. 50 cm tall, stem 1.5-2 cm thick	Africa	Southern Africa	South Africa		Western Cape			Langeberg Mts, Boosmansbos Wilderness Area, trail from Saagkuilkloof to office, east side of Duiwenhoksrivier after switchback	Fynbos, rocky side of gorge facing W	No	No	33.582	S	20.5	E					33°58'20' S, 20°50'00' E Alt: 320m	-33.9722	20.8333	SE3320	320
680	Pirie, M.D.		893		Gehrke, B.	NBG		2	5	2009	May	Ericales	Ericaceae		Erica transparens P.J.Bergius	wfo-0000673437	5682346	Erica transparens P.J.Bergius		Oliver, E.G.H.	0	0	2009		Shrub with multiple upright stems, flowers with star-shaped corolla lobes, finished	Africa	Southern Africa	South Africa		Western Cape			Langeberg Mts, Boosmansbos Wilderness Area, trail from Helderfontein to Grootberg peak	Fynbos	No	No	33.5512	S	20.5136	E					33°55'12' S, 20°51'36' E Alt: 1396m	-33.92	20.86	SE3320	1396
1316	Oliver, E.G.H.		12701			BG,NBG	2088416	5	8	2010	August	Ericales	Ericaceae		Erica trichophora Benth.	wfo-0000673446	5682324	Erica trichophora Benth.		Oliver, E.G.H.	0	0	2010			Africa	Southern Africa	South Africa		Western Cape			Hermanus Dist. Klein River Mountains above Stanford on Morning Star 630, 2.15 km due W of TRB 4, Boskop. 34° 23' 25.2'S, 19° 25' 21.3'E.		No	No	34.2325	S	19.2521	E	DMS				34°23'25' S, 19°25'21' E	-34.3903	19.4225	SE3419	0
989	Oliver, E.G.H.		10906			NBG		15	10	1997	October	Ericales	Ericaceae		Erica trichophylla Benth.	wfo-0000673447	5682321	Erica trichophylla Benth.			0	0	0			Africa	Southern Africa	South Africa		Western Cape		3419BB	Pilaarkop		No	No	0		0							0	0		0
264	Oliver, E.G.H.		12517			NBG		1	7	2009	July	Ericales	Ericaceae		Erica trichroma Benth.	wfo-0000673449	5682313	Erica trichroma Benth.		Oliver, E.G.H.	0	0	2009			Africa	Southern Africa	South Africa		Western Cape			Somerset Sneeukop		No	No	34.0254	S	19.0058	E					34°02'54' S, 19°00'58' E Alt: 990m	-34.0483	19.0161	SE3419	990
364	Pirie, M.D.		564		Gehrke, B.	NBG		8	11	2008	November	Ericales	Ericaceae		Erica triflora L.	wfo-0000673454	5682296	Erica triflora L.		Oliver, E.G.H.	0	0	2009		Calyx white with red stripe, corolla white	Africa	Southern Africa	South Africa		Western Cape			Jonkershoek, panorama circuit, between Bergrivier Nek and Kurktrekker	Fynbos	No	No	34.0022	S	19.0011	E					34°00'22' S, 19°00'11' E Alt: 1100m	-34.0061	19.0031	SE3419	1100
1312	Miehe, G.		s.n.			NBG		0	0	0		Ericales	Ericaceae		Erica trimera subsp. abyssinica (Pic.Serm. & Heiniger) Dorr	wfo-0000673456	5682290	Erica trimera (Engl.) Beentje ssp. abyssinica (Pic.Serm. & Heiniger) Dorr			0	0	0			Africa	Northeast Tropical Africa	Ethiopia					Bale Mts.		No	No	6.5226	N	39.4916	E					6°52'26' N, 39°49'16' E	6.87389	39.8211	NE639	0
38	Gehrke, B.		94		Muasya, A.M.	NBG,Z		6	10	2004	October	Ericales	Ericaceae		Erica trimera subsp. keniensis (S.Moore) Beentje	wfo-0001366258	5682278	Erica trimera (Engl.) Beentje ssp. keniensis (S.Moore) Beentje		Oliver, E.G.H.	0	0	2009			Africa	East Tropical Africa	Kenya					Mount Kenya National Park		No	No	0.03463	S	37.1746	E					0°03'46' S, 37°17'46' E Alt: 3498m	-0.0628611	37.296	SE037	3498
717	Pirie, M.D.		932		Gehrke, B.	BG,NBG	2088474	10	5	2009	May	Ericales	Ericaceae		Erica tristis Bartl.	wfo-0000673462	8383419	Erica tristis Bartl.		Oliver, E.G.H.	0	0	2009		Shrub to c. 3 m tall, trunk 10 cm diameter, small flowers with exerted red stigmas	Africa	Southern Africa	South Africa		Western Cape			Table Mountain National Park, Diagonal path to Porcupine gorge	Fynbos, limestone bedrock	No	No	33.5746	S	18.2342	E					33°57'46' S, 18°23'42' E Alt: 396m	-33.9628	18.395	SE3318	396
555	Pirie, M.D.		755		Gehrke, B.	BG,NBG	2088227	7	2	2009	February	Ericales	Ericaceae		Erica tumida Ker Gawl.	wfo-0000673475	5682218	Erica tumida Ker-Gawl.		Oliver, E.G.H.	0	0	2009		Sprawling shrub to c. 50 cm tall, tubular flowers red, just finished	Africa	Southern Africa	South Africa		Western Cape			Hex River Mts., Matroosberg, trail to peak	Fynbos, in cracks between rocks and in grassland at base of rocks	No	No	33.221	S	19.3936	E					33°22'10' S, 19°39'36' E Alt: 1770m	-33.3694	19.66	SE3319	1770
1218	Pirie, M.D.		1045		Gehrke, B.	NBG		28	12	2009	December	Ericales	Ericaceae		Erica turbiniflora Salisb.	wfo-0000673478	5682209	Erica turbiniflora Salisb.		Oliver, E.G.H.	1	10	2014		Shrub 30-40 sm tall, covered with pink flowers in umbels at ends of side branches	Africa	Southern Africa	South Africa		Western Cape			Table Mt. National Park; Cape of Good Hope Nature Reserve. Circular drive	Fynbos	No	No	34.173	S	18.2608	E	DMS		GPS		34°17'30' S, 18°26'08' E Alt: 145m	-34.2917	18.4356	SE3418	145
990	Hort Kirstenbosch		s.n.			NBG		0	0	0		Ericales	Ericaceae		Erica turgida Salisb.	wfo-0000673479	8195247	Erica turgida Salisb.			0	0	0			Africa	Southern Africa	South Africa		Western Cape		3318CD	Western Cape, ex Belvedere Palace (Vienna)		No	No	0		0							0	0		0
1601	Oliver, E.G.H.		12736	12743		NBG		0	0	2011		Ericales	Ericaceae		Erica turneri E.G.H.Oliv.	wfo-0000507239	5682196	Erica turneri E.G.H.Oliv.		Oliver, E.G.H.	0	0	2011			Africa	Southern Africa	South Africa		Western Cape					No	No	0		0							0	0		0
1147	Oliver, E.G.H.		12583			NBG		0	1	2010	January	Ericales	Ericaceae		Erica tysonii Bolus	wfo-0000673485	5682187	Erica tysonii Bolus		Oliver, E.G.H.	0	1	2010			Africa	Southern Africa	South Africa		Eastern Cape			Maclear Dist. Pot River Pass. Summit slopes. 30° 54' 49.96'S, 28° 12' 21.05'E. Grid from Google Earth.		No	No	30.545	S	28.1221	E	DMS				30°54'50' S, 28°12'21' E	-30.9139	28.2058	SE3028	0
55	Gehrke, B.		586			BG,NBG	2088429	17	2	2009	February	Ericales	Ericaceae		Erica uberiflora E.G.H.Oliv.	wfo-0000673486	5682185	Erica uberiflora E.G.H.Oliv.		Oliver, E.G.H.	0	0	2009			Africa	Southern Africa	South Africa		Western Cape			near Gouna Forest station	sandstone slope	No	No	33.5832	S	23.0304	E					33°58'32' S, 23°03'04' E Alt: 150m	-33.9756	23.0512	SE3323	150
1179	Ojeda, F.	(Oliver	12620	)		NBG		16	1	2010	January	Ericales	Ericaceae		Erica umbellata L.	wfo-0000673488	7531424	Erica umbellata L.			0	0	0			Europe	Southwestern Europe	Spain		Cadiz			Puerto de Galis		No	No	0		0							0	0		0
1794	Fagúndez, J.		3146			SANT		0	0	0		Ericales	Ericaceae		Erica umbellata L.	wfo-0000673488	7531424	Erica umbellata L.		Fagúndez, J.	0	0	0			Europe	Southwestern Europe	Spain		Lugo	Viveiro				No	No	43.6	N	7.5	W	DD				43°36' N, 7°30' W Alt: 465m	43.6	-7.5	NW437	465
1888	Fagúndez, J.		s.n.			SANT		0	0	0		Ericales	Ericaceae		Erica umbellata L.	wfo-0000673488	7531424	Erica umbellata L.		Fagúndez, J.	0	0	0			Europe	Southwestern Europe	Spain		Toledo	Quintos de Mora				No	No	39.4	N	4.2	W	DD				39°24' N, 4°12' W	39.4	-4.2	NW394	0
1521	Nelson, C.	DHN	55	/82		DBN		21	7	1982	July	Ericales	Ericaceae		Erica umbellata L.	wfo-0000673488	7531424	Erica umbellata L. cult. 'David Small'		Nelson, C.	0	0	2010			Europe	Southwestern Europe	Spain		La Coruna					No	No	0		0							0	0		0
804	Turner, R.C.		2182			NBG		14	6	2009	June	Ericales	Ericaceae		Erica umbelliflora Klotzsch ex Benth.	wfo-0000673496	5682163	Erica umbelliflora Klotzsch ex Benth.		Oliver, E.G.H.	0	0	2009			Africa	Southern Africa	South Africa		Eastern Cape					No	No	0		0							0	0		0
1622	Oliver, E.G.H.		12760			NBG		0	0	2011		Ericales	Ericaceae		Erica umbratica E.G.H.Oliv. & I.M.Oliv.	wfo-0000673498	5682157	Erica umbratica E.G.H.Oliv. & I.M.Oliv.		Oliver, E.G.H.	0	0	2011			Africa	Southern Africa	South Africa		Western Cape			De Rust area: Meiringspoort		No	No	33.2504	S	22.3256	E					33°25'04' S, 22°32'56' E	-33.4178	22.5489	SE3322	0
2089	Potgieter, J.		273			NBG		17	7	2013	July	Ericales	Ericaceae		Erica unicolor subsp. georgensis E.G.H.Oliv. & I.M.Oliv.	wfo-0001360958	5682141	Erica unicolor J.C.Wendl. ssp. georgensis E.G.H.Oliv. & I.M.Oliv.		Oliver, E.G.H.	0	0	2013			Africa	Southern Africa	South Africa		Western Cape					No	No	0		0							0	0		0
1655	Pirie, M.D.		1245		Oliver, E.G.H.	NBG		24	11	2011	November	Ericales	Ericaceae		Erica unicolor subsp. mutica (Andrews) E.G.H.Oliv. & I.M.Oliv.	wfo-0000507241	5682137	Erica unicolor J.C.Wendl. ssp. mutica E.G.H.Oliv. & I.M.Oliv.		Oliver, E.G.H.	0	11	2011	4-nate lvs, no appendages	Shrubs c. 2 m tall, corolla tubes red, green at end	Africa	Southern Africa	South Africa		Western Cape			R328 from Mossel Bay to Oudshoorn	Fynbos, roadside	No	No	33.5841	S	22.0225	E	DM		GPS		33°58'24' S, 22°02'15' E Alt: 301m	-33.9734	22.0376	SE3322	301
1659	Pirie, M.D.		1249		Oliver, E.G.H.	NBG		24	11	2011	November	Ericales	Ericaceae		Erica unicolor subsp. unicolor	wfo-0001441091	7327777	Erica unicolor J.C.Wendl. ssp. unicolor		Oliver, E.G.H.	0	11	2011		Flowers finished	Africa	Southern Africa	South Africa		Western Cape			R328, Robinson's Pass	Fynbos, roadside	No	No	33.5343	S	22.0142	E	DM		GPS		33°53'26' S, 22°01'25' E Alt: 767m	-33.8904	22.0236	SE3322	767
1471	Pirie, M.D.		1205		Bellstedt, D.U.; Villiers, M.J. de & Merwe, De Wet van der	NBG		21	1	2011	January	Ericales	Ericaceae		Erica unilateralis Klotzsch ex Benth.	wfo-0000673507	5682132	Erica unilateralis Klotzsch ex Benth.		Oliver, E.G.H.	0	3	2011		Tiny white flowers	Africa	Southern Africa	South Africa		Eastern Cape			N2 just W of Port Elizabeth	Fynos, roadside	No	No	33.5651	S	25.2741	E	DMS		GPS		33°56'51' S, 25°27'41' E Alt: 240m	-33.9476	25.4614	SE3325	240
739	Pirie, M.D.		955		Gehrke, B.	BG,NBG	2088363	28	6	2009	June	Ericales	Ericaceae		Erica urceolata (Klotzsch) E.G.H.Oliv.	wfo-0000673510	5682124	Erica urceolata (Klotzsch) E.G.H.Oliv.		Oliver, E.G.H.	0	0	2009		Shrub c. 1 m tall, feathery appearance, tiny flowers	Africa	Southern Africa	South Africa		Western Cape			Table Mt. National Park, Table Mountain, Skeleton gorge	Fynbos	No	No	33.5848	S	18.2501	E					33°58'48' S, 18°25'01' E Alt: 600m	-33.98	18.4169	SE3318	600
730	Pirie, M.D.		946		Gehrke, B.	BG,NBG	2088477	20	6	2009	June	Ericales	Ericaceae		Erica urna-viridis Bolus	wfo-0000673511	5682121	Erica urna-viridis Bolus		Oliver, E.G.H.	0	0	2009		Shrub to c. 1.2 m tall, flowers green, conical, sticky	Africa	Southern Africa	South Africa		Western Cape			Table Mt. National Park, Silvermine, trail to Amphitheatre	Fynbos	No	No	34.062	S	18.2606	E					34°06'20' S, 18°26'06' E Alt: 358m	-34.1056	18.435	SE3418	358
1934	Notten, A.		192	/93		NBG		0	0	0		Ericales	Ericaceae		Erica urna-viridis Bolus	wfo-0000673511	5682121	Erica urna-viridis Bolus			0	0	0			Africa	Southern Africa	South Africa		Western Cape					Yes	No	0		0							0	0		0
796	Turner, R.C.		1553			NBG		19	8	2006	August	Ericales	Ericaceae		Erica ustulescens Guthrie & Bolus	wfo-0000673512	5682117	Erica ustulescens Guthrie & Bolus		Turner, R.C.	0	0	0			Africa	Southern Africa	South Africa		Western Cape		3419AC	Babylon's Tower		No	No	0		0							0	0		0
2172	Oliver, E.G.H.		s.n.			NBG		0	0	2014		Ericales	Ericaceae		Erica utriculosa L.Bolus	wfo-0000673513	5682114	Erica utriculosa L.Bolus			0	0	0			Africa	Southern Africa	South Africa		Western Cape					No	No	0		0							0	0		0
1923	Kotze, D.	494	2	/84		NBG		0	0	1983		Ericales	Ericaceae		Erica uysii H.A.Baker	wfo-0000673515	5682111	Erica uysii H.A.Baker			0	0	0			Africa	Southern Africa	South Africa		Western Cape		3420AD			Yes	No	0		0							0	0		0
818	Pirie, M.D.		972		Gehrke, B.	NBG		26	8	2009	August	Ericales	Ericaceae		Erica vagans L.	wfo-0000673518	5333408	Erica vagans L.		Oliver, E.G.H.	0	9	2009		Flowers white	Europe	Northern Europe	UK		England	Cornwall		The Lizard		No	No	49.5831	N	5.13447	W					49°58'31' N, 5°13'45' W Alt: 93m	49.9754	-5.22907	NW495	93
1079	Sahuquillo Balbuena, E.	J	62855		Pimentel Pereira, M.	SANT		0	0	0		Ericales	Ericaceae		Erica vagans L.	wfo-0000673518	5333408	Erica vagans L.			0	0	0			Europe	Southwestern Europe	Spain		Lugo	Trabada		Trabada, Lugo		No	No	43	N	7.3	W	DMS		GAZ		43°00' N, 7°30' W	43	-7.5	NW437	0
1802	Fagúndez, J.		3163			SANT		0	0	0		Ericales	Ericaceae		Erica vagans L.	wfo-0000673518	5333408	Erica vagans L.		Fagúndez, J.	0	0	0			Europe	Southwestern Europe	Spain		A Coruña	Capelada mts.				No	No	43.6	N	7.9	W	DD				43°36' N, 7°54' W Alt: 280m	43.6	-7.9	NW437	280
1929	Kotze, D.		545	/84		NBG		0	0	0		Ericales	Ericaceae		Erica vallis-aranearum E.G.H Oliv.	wfo-0000673527	5682091	Erica vallis-aranearum E.G.H.Oliv.			0	0	0			Africa	Southern Africa	South Africa		Western Cape					Yes	No	0		0							0	0		0
1623	Oliver, E.G.H.		12761			NBG		0	0	2011		Ericales	Ericaceae		Erica vallis-fluminis E.G.H.Oliv.	wfo-0000673528	5682088	Erica vallis-fluminis E.G.H.Oliv.		Oliver, E.G.H.	0	0	2011			Africa	Southern Africa	South Africa		Western Cape		3321CC	Barrydale Dist.; Langeberg at Gysmanshoek Pass		No	No	0		0					3321CC		0	0		0
1019	Oliver, E.G.H.		12547			BG,NBG	2088412	1	11	2009	November	Ericales	Ericaceae		Erica velatiflora E.G.H.Oliv.	wfo-0000673535	5682066	Erica velatiflora E.G.H.Oliv.		Oliver, E.G.H.	0	11	2009			Africa	Southern Africa	South Africa		Western Cape		3322CC	Outeniqua Mtns, Robinson Pass area, on Koumas-Hoek 16_x000D_ SSW ridge of Skurweberg, WNW of top of pass_x000D_ S slope with thick moist short fynbos in loamy damp soil alongside hiking trail_x000D_ Very localised sparse delicate shrublets to 250mm tall, mostly very inconspicuous_x000D_ Flowers white with green to reddish involucre-like bracts		No	No	33.5155	S	22.0058	E	DMS				33°51'55' S, 22°00'58' E Alt: 900m	-33.8653	22.0162	SE3322	900
1479	Pirie, M.D.		1213		Bellstedt, D.U.; Villiers, M.J. de & Merwe, De Wet van der	NBG		21	1	2011	January	Ericales	Ericaceae		Erica velatiflora E.G.H.Oliv.	wfo-0000673535	5682066	Erica velatiflora E.G.H.Oliv.	CF	Oliver, E.G.H.	0	3	2011			Africa	Southern Africa	South Africa		Eastern Cape			R62, c. 10 km E of Kareedouw	Fynos, roadside	No	No	33.5744	S	24.2308	E	DMS		GPS		33°57'44' S, 24°23'08' E Alt: 250m	-33.9621	24.3855	SE3324	250
809	Pirie, M.D.		961		Gehrke, B.	NBG		18	7	2009	July	Ericales	Ericaceae		Erica velutina Bartl.	wfo-0000673539	5682057	Erica velutina Bartl.		Oliver, E.G.H.	0	9	2009		Shrub c. 1.2 m tall, pink urn-shaped flowers with pot pouri scent	Africa	Southern Africa	South Africa		Western Cape			Riviersonderend Mts.; above Greyton; Boesmaskloof	Fynbos	No	No	34.0205	S	19.3758	E					34°02'05' S, 19°37'58' E Alt: 434m	-34.0348	19.6329	SE3419	434
513	Pirie, M.D.		713		Gehrke, B.	BG,NBG	2088203	25	1	2009	January	Ericales	Ericaceae		Erica ventricosa Thunb.	wfo-0000673541	5682051	Erica ventricosa Thunb.	cf	Oliver, E.G.H.	0	0	2009			Africa	Southern Africa	South Africa		Western Cape			Mont Rochelle Reserve near Franschhoek, trail to Perdekop	Fynbos	No	No	33.5252	S	19.1041	E					33°52'52' S, 19°10'41' E Alt: 1360m	-33.8811	19.1781	SE3319	1360
2126	Pirie, M.D.		1284		Oliver, E.G.H.	NBG		5	10	2013	October	Ericales	Ericaceae		Erica venustiflora subsp. glandulosa E.G.H.Oliv.	wfo-0001358664	5682034	Erica venustiflora E.G.H.Oliv. ssp. glandulosa E.G.H.Oliv.		Oliver, E.G.H.	0	0	2013		Trampled shrubs, flowers over	Africa	Southern Africa	South Africa		Western Cape			Vrede, NE of Bredasdorp	Quartz patch, tillite outcrop	No	No	34.1614	S	20.1513	E	DMS		GPS		34°16'14' S, 20°15'13' E Alt: 326m	-34.2705	20.2537	SE3420	326
759	Muasya, A.M.		5		Stirton, C.H.	BG,NBG	2088420	0	2	2009	February	Ericales	Ericaceae		Erica verecunda Salisb.	wfo-0000673549	7847793	Erica verecunda Salisb.		Oliver, E.G.H.	0	0	2009			Africa	Southern Africa	South Africa		Western Cape			Cedarberg		No	No	0		0							0	0		0
1754	Adams, T.		230	/06		NBG		0	0	0		Ericales	Ericaceae		Erica verecunda Salisb.	wfo-0000673549	7847793	Erica verecunda Salisb.			0	0	0			Africa	Southern Africa	South Africa		Western Cape					Yes	No	0		0							0	0		0
713	Pirie, M.D.		928		Oliver, E.G.H.	BG,NBG	2088471	7	5	2009	May	Ericales	Ericaceae		Erica vernicosa E.G.H.Oliv.	wfo-0000673553	5682021	Erica vernicosa E.G.H.Oliv.		Oliver, E.G.H.	0	0	2009		Low growing, spreading shrub, sterile	Africa	Southern Africa	South Africa		Western Cape			De Hoop Nature Reserve	Fynbos, limestone bedrock	No	No	34.2547	S	20.2501	E					34°25'47' S, 20°25'01' E Alt: 108m	-34.4297	20.4169	SE3420	108
1563	Oliver, E.G.H.		12705			NBG		0	0	2011		Ericales	Ericaceae		Erica versicolor subsp. monticola (Bolus) E.G.H.Oliv. & I.M.Oliv.	wfo-0000673560	0	Erica versicolor Andrews ssp. monticola (Bolus) E.G.H.Oliv. & I.M.Oliv.		Oliver, E.G.H.	0	0	2011			Africa	Southern Africa	South Africa		Western Cape			Cold Bokkeveld		No	No	32.4639	S	19.3003	E					32°46'39' S, 19°30'03' E	-32.7775	19.5007	SE3219	0
1498	Pirie, M.D.		1232		Bellstedt, D.U.; Villiers, M.J. de & Merwe, De Wet van der	NBG		22	1	2011	January	Ericales	Ericaceae		Erica versicolor subsp. versicolor	wfo-0001047398	0	Erica versicolor Andrews ssp. versicolor		Oliver, E.G.H.	0	3	2011			Africa	Southern Africa	South Africa		Western Cape			Albertinia turnoff, N2	Fynos, roadside	No	No	34.1246	S	21.3449	E	DMS		GPS		34°12'46' S, 21°34'49' E Alt: 300m	-34.2127	21.5802	SE3421	300
2057	?		17637			NBG		0	0	0		Ericales	Ericaceae		Erica verticillata P.J.Bergius	wfo-0000673562	7616979	Erica verticillata P.J.Bergius			0	0	0			Africa	Southern Africa	South Africa							Yes	No	0		0							0	0		0
1317	Oliver, E.G.H.		12702			BG,NBG,NBG	2088417	5	8	2010	August	Ericales	Ericaceae		Erica vestita Thunb.	wfo-0000673570	5681985	Erica vestita Thunb.			0	0	0	Record added by system as no dethistory record located		Africa	Southern Africa	South Africa		Western Cape			Caledon Dist. Klein River Mountains northern side on Farm 774 near Glenhart, 2.6 km NNW of TRB 4, Boskop. 34° 22' 04.3'S, 19° 26' 29.4'E.		No	No	34.2204	S	19.2629	E	DMS				34°22'04' S, 19°26'29' E	-34.3678	19.4414	SE3419	0
1442	Pirie, M.D.		1079		Gehrke, B.	BG,NBG	2088529	9	4	2010	April	Ericales	Ericaceae		Erica vestita Thunb.	wfo-0000673570	5681985	Erica vestita Thunb.		Oliver, E.G.H.	0	9	2010			Africa	Southern Africa	South Africa		Western Cape		3320CD	Marloth Nature Reserve, trail to Tien Uur Kop	Fynbos	No	No	33.875	S	20.375	E	DD		QDS		33°52'30' S, 20°22'30' E	-33.875	20.375	SE3320	0
2012	SANBI		176	/05		NBG		0	0	0		Ericales	Ericaceae		Erica vestita Thunb.	wfo-0000673570	5681985	Erica vestita Thunb.			0	0	0			Africa	Southern Africa	South Africa		Western Cape					Yes	No	0		0							0	0		0
1244	Oliver, E.G.H.		11394			NBG		0	0	0		Ericales	Ericaceae		Erica villosa J.C.Wendl.	wfo-0000673575	5681975	Erica villosa Andrews			0	0	0			Africa	Southern Africa	South Africa		Western Cape		3419AD	Hermanus to Stanford		No	No	0		0							0	0		0
1656	Pirie, M.D.		1246		Oliver, E.G.H.	NBG		24	11	2011	November	Ericales	Ericaceae		Erica viridiflora subsp. viridiflora	wfo-0001441098	7327709	Erica viridiflora Andrews ssp. viridiflora		Oliver, E.G.H.	0	11	2011		Bushy shrubs to 60 cm, tubular flowers green	Africa	Southern Africa	South Africa		Western Cape			R328, Robinson's Pass	Fynbos, roadside	No	No	33.5343	S	22.0142	E	DM		GPS		33°53'26' S, 22°01'25' E Alt: 767m	-33.8904	22.0236	SE3322	767
2128	Hanekom, A.	(MP-	1286	)		NBG		0	0	2013		Ericales	Ericaceae		Erica viridimontana subsp. viridimontana	wfo-0001441100	7327707	Erica viridimontana E.G.H.Oliv. & I.M.Oliv. ssp. viridimontana		Oliver, E.G.H.	0	0	2013			Africa	Southern Africa	South Africa		Western Cape			Groenlandberg, summit		No	No	34.0743	S	19.0605	E	DMS				34°07'43' S, 19°06'05' E Alt: 1090m	-34.1286	19.1014	SE3419	1090
304	Pirie, M.D.		504		Gehrke, B. & Hämmerli, S.	NBG		11	10	2008	October	Ericales	Ericaceae		Erica viscaria subsp. longifolia (F.A.Bauer) E.G.H.Oliv. & I.M.Oliv.	wfo-0000673607	5681921	Erica viscaria L. ssp. longifolia (Bauer) E.G.H.Oliv. & I.M.Oliv.		Oliver, E.G.H.	0	0	2009			Africa	Southern Africa	South Africa		Western Cape			Mont Rochelle Reserve, near Franschhoek	Fynbos	No	No	33.5351	S	19.0928	E					33°53'51' S, 19°09'28' E Alt: 860m	-33.8975	19.1578	SE3319	860
478	Pirie, M.D.		678		Gehrke, B.	NBG		3	1	2009	January	Ericales	Ericaceae		Erica viscaria subsp. longifolia (F.A.Bauer) E.G.H.Oliv. & I.M.Oliv.	wfo-0000673607	5681921	Erica viscaria L. ssp. longifolia (Bauer) E.G.H.Oliv. & I.M.Oliv.		Oliver, E.G.H.	0	0	2009			Africa	Southern Africa	South Africa		Western Cape			Jonkershoek, Swartboskloof trail, at top of stream flowing into Swartboskloof	Fynbos	No	No	34.0036	S	18.5752	E					34°00'36' S, 18°57'52' E Alt: 1000m	-34.01	18.9644	SE3418	1000
1748	Pirie, M.D.		1270		Oliver, E.G.H. & Lauterbach, M.	BG,NBG	2088088	23	4	2013	April	Ericales	Ericaceae		Erica viscaria subsp. longifolia (F.A.Bauer) E.G.H.Oliv. & I.M.Oliv.	wfo-0000673607	5681921	Erica viscaria L. ssp. longifolia (Bauer) E.G.H.Oliv. & I.M.Oliv.		Oliver, E.G.H.	0	0	2013		Shrub 50 cm tall, flowers red.	Africa	Southern Africa	South Africa		Western Cape			Hottentots Holland NR, trail to Landroskop hut		No	No	34.0252	S	19.0046	E	DMS		GPS	3419AA	34°02'52' S, 19°00'46' E Alt: 1031m	-34.0479	19.0129	SE3419	1031
1892	Hitchcock, A.		91	/04		NBG		0	0	0		Ericales	Ericaceae		Erica viscaria subsp. longifolia (F.A.Bauer) E.G.H.Oliv. & I.M.Oliv.	wfo-0000673607	5681921	Erica viscaria L. ssp. longifolia (Bauer) E.G.H.Oliv. & I.M.Oliv.			0	0	0			Africa	Southern Africa	South Africa		Western Cape					Yes	No	0		0							0	0		0
608	Pirie, M.D.		808		Gehrke, B.	NBG		21	3	2009	March	Ericales	Ericaceae		Erica viscaria subsp. macrosepala E.G.H.Oliv. & I.M.Oliv.	wfo-0000673608	5681918	Erica viscaria L. ssp. macrosepala E.G.H.Oliv. & I.M.Oliv.		Oliver, E.G.H.	0	0	2009		Shrub to c. 50 cm, tubular flowers green	Africa	Southern Africa	South Africa		Western Cape			Kogelberg Biosphere Reserve, Kogelberg trail, beginning of trail	Fynbos	No	No	34.1948	S	18.5724	E					34°19'48' S, 18°57'24' E Alt: 148m	-34.33	18.9567	SE3418	148
221	Oliver, E.G.H.		12466			NBG		5	11	2008	November	Ericales	Ericaceae		Erica viscaria subsp. pendula E.G.H.Oliv. & I.M.Oliv.	wfo-0001359526	5681915	Erica viscaria L. ssp. pendula E.G.H.Oliv. & I.M.Oliv.		Oliver, E.G.H.	0	0	2009			Africa	Southern Africa	South Africa		Western Cape		3418AC	Bot River, Highlands road		No	No	34.375	S	19.125	E	DD	GAZ			34°22'30' S, 19°07'30' E	-34.375	19.125	SE3419	0
849	Villiers, M.J. de		4			NBG		27	9	2009	September	Ericales	Ericaceae		Erica viscaria subsp. viscaria	wfo-0001441102	7327696	Erica viscaria L. ssp. viscaria		Oliver, E.G.H.	0	10	2009			Africa	Southern Africa	South Africa		Western Cape			Along contour path towards Chapman's Peak from the Hout Bay side		No	No	34.0358	S	18.2235	E			GE		34°03'58' S, 18°22'35' E Alt: 370m	-34.0661	18.3764	SE3418	370
2247	Potgieter, J.		378			NBG		0	0	0		Ericales	Ericaceae		Erica vlokii E.G.H.Oliv.	wfo-0000673616	5681901	Erica vlokii E.G.H.Oliv.			0	0	0			Africa	Southern Africa	South Africa		Western Cape					No	No	0		0							0	0		0
2073	Oliver, E.G.H.		12815			NBG		26	6	2013	June	Ericales	Ericaceae		Erica vogelpoelii H.A.Baker	wfo-0000673617	5681899	Erica vogelpoelii H.A.Baker		Oliver, E.G.H.	0	0	2013			Africa	Southern Africa	South Africa		Western Cape			Napier area; mountain range S of the town, northern gentle slopes		No	No	34.295	S	19.5328	E	DMS				34°29'50' S, 19°53'28' E Alt: 280m	-34.4973	19.891	SE3419	280
1647	Pirie, M.D.		1237		Oliver, E.G.H.	NBG		22	11	2011	November	Ericales	Ericaceae		Erica walkeri Andrews	wfo-0000673622	8126526	Erica walkeri Andrews			0	0	0		Plants 30-40 cm tall, flowers with pink tubes and whitish lobes, mostly over	Africa	Southern Africa	South Africa		Western Cape			N1, just before W end of old du Toit's tunnel	Roadside fynbos	No	No	0		0							0	0		0
2004	?		140			NBG		0	0	0		Ericales	Ericaceae		Erica walkeri Andrews	wfo-0000673622	8126526	Erica walkeri Andrews			0	0	0			Africa	Southern Africa	South Africa							Yes	No	0		0							0	0		0
1597	Oliver, E.G.H.		12731			NBG		0	0	2011		Ericales	Ericaceae		Erica wendlandiana Klotzsch	wfo-0000673627	5681886	Erica wendlandiana Klotzsch		Oliver, E.G.H.	0	0	2011			Africa	Southern Africa	South Africa		Western Cape			Little Karoo, Klipfontein		No	No	33.2235	S	20.3349	E					33°22'35' S, 20°33'49' E	-33.3764	20.5637	SE3320	0
36	Gehrke, B.		75		Muasya, A.M.	NBG,Z		4	10	2004	October	Ericales	Ericaceae		Erica whyteana Britten	wfo-0000673632	5681880	Erica whyteana Britten		Oliver, E.G.H.	0	0	2009			Africa	East Tropical Africa	Kenya					Mount Kenya National Park		No	No	0.10068	S	37.1158	E					0°10'07' S, 37°11'58' E Alt: 3150m	-0.168556	37.1994	SE037	3150
1451	Allsopp		4			NBG		0	0	2010		Ericales	Ericaceae		Erica whyteana Britten	wfo-0000673632	5681880	Erica whyteana Britten		Oliver, E.G.H.	0	0	2010			Africa	South Tropical Africa	Malawi							No	No	0		0							0	0		0
1702	Clark, V.R.		513			NBG		4	5	2011	May	Ericales	Ericaceae		Erica woodii Bolus	wfo-0000673643	7327662	Erica woodii Bolus		Oliver, E.G.H.	0	0	2011			Africa	South Tropical Africa	Zimbabwe		Manicaland Province			Nyanga mountains, S-facing cliffs near radio tower (Rukotso area)		No	No	18.0619	S	32.4617	E	Deg				0°00' S, 0°00' E Alt: 2292m	0	0	SE1832	2292
2076	Bellstedt, D.U.		1444			NBG		0	0	2013		Ericales	Ericaceae		Erica woodii Bolus	wfo-0000673643	7327662	Erica woodii Bolus		Oliver, E.G.H.	0	0	2013			Africa	Southern Africa	South Africa		Kwazulu Natal					No	No	0		0							0	0		0
1706	Oliver, E.G.H.		12787			NBG		0	0	2011		Ericales	Ericaceae		Erica zebrensis Compton	wfo-0000673651	5681850	Erica zebrensis Compton		Oliver, E.G.H.	0	0	2011			Africa	Southern Africa	South Africa							No	No	0		0							0	0		0
1160	Oliver, E.G.H.		12266			NBG		18	5	2005	May	Ericales	Ericaceae		Erica zeyheriana (Klotzsch) E.G.H.Oliv.	wfo-0000673655	5681845	Erica zeyheriana (Klotzsch) E.G.H.Oliv.			0	0	0			Africa	Southern Africa	South Africa		Eastern Cape		3325CD	N2 at Alicedale turn-off		No	No	0		0							0	0		0
1465	Pirie, M.D.		608		Bellstedt, D.U.; Villiers, C. de & Gehrke, B.	BG	2088330	3	11	2008	November	Ericales	Ericaceae		Erica zwartbergensis Bolus	wfo-0000673657	5681842	Erica zwartbergensis Bolus		Oliver, E.G.H.	0	0	0		Flowers finished	Africa	Southern Africa	South Africa		Western Cape			Swartberg Pass, Teeberg	Fynbos	No	No	33.1943	S	22.0235	E					33°19'43' S, 22°02'35' E Alt: 1386m	-33.3286	22.0431	SE3322	1386
[truncated: 41 more columns]

## Sheet: Erica_accessions_20240514b
TAG	DEL	DBID	TYPE	BRAHMS	CATEGORY	UNIQUEID	IMAGES	MYDOCS	SPECIMENS	LIVING	ACCESSION	BARCODE	COLLECTOR	PREFIX	NUMBER	SUFFIX	ADDCOLL	ADDCOLLALL	DUPS	SUBHERB	DAY	MONTH	YEAR	DATERES	DATETEXT	COLLECTED	MONTHNAME	FAMCLASS	ORDER	FAMILY	ALTFAMILY	CF	TAXSTAT	SPECIES_A	WFO	GBIF	FULLNAME	ACCEPTED	CURATENAME	COMMON	FIELDDET_A	POLYNOMIAL	DETSTATUS	DETBY	DETDAY	DETMONTH	DETYEAR	DETDATE	DETNOTES
*		TEMPLATE		854	PS		0	0	2	0		2088574	Gehrke, B.		643				BG,NBG		0	0	0							Ericaceae			acc	Calluna vulgaris (L.) Hull	wfo-0000580837	0	Calluna vulgaris (L.) Hull							Oliver, E.G.H.	0	9	2009	2009-09-01
*		TEMPLATE		1848	PS		0	0	1	0			Fagúndez, J.		3223				SANT		0	0	0							Ericaceae			acc	Calluna vulgaris (L.) Hull	wfo-0000580837	0	Calluna vulgaris (L.) Hull							Fagúndez, J.	0	0	0
*		TEMPLATE		1941	PS		0	0	1	0			Pulgar, I.		s.n.				SANT		0	0	2008			2008				Ericaceae			acc	Corema album (L.) D.Don ex Steud.	wfo-0001034246	0	Corema album (L.) D.Don ex Steud.								0	0	0
*		TEMPLATE		1070	PS		0	0	1	0			Sahuquillo Balbuena, E.	A	62935		Pimentel Pereira, M.	Pimentel Pereira, M.	SANT		0	0	0							Ericaceae			acc	Daboecia cantabrica (Huds.) K.Koch	wfo-0000636619	0	Daboecia cantabrica (Huds.) K.Koch [2]								0	0	0
*		TEMPLATE		1849	PS		0	0	1	0			Fagúndez, J.		3224				SANT		0	0	0							Ericaceae			acc	Daboecia cantabrica (Huds.) K.Koch	wfo-0000636619	0	Daboecia cantabrica (Huds.) K.Koch [2]							Fagúndez, J.	0	0	0
*		TEMPLATE		825	PS		0	0	1	0			Popp, M.	2009	38				NBG		0	0	0							Ericaceae			acc	Empetrum nigrum L.	wfo-0000667231	0	Empetrum nigrum L.							Popp, M.	0	0	2009	2009
*		TEMPLATE		1334	PS		0	0	3	0			Oliver, E.G.H.		12636		Pirie, M.D.; Bytebier, B. & Wester, P.	Pirie, M.D.; Bytebier, B. & Wester, P.	MO,TAN,U		21	4	2010			2010-04-21	April			Ericaceae		?	tempo	Erica sp.	#N/A	#N/A	Erica ? goudotiana 'yellow-green'							Oliver, E.G.H.	0	9	2010	2010-09-01
*		TEMPLATE		1337	PS		0	0	3	0			Oliver, E.G.H.		12639		Pirie, M.D.; Bytebier, B. & Wester, P.	Pirie, M.D.; Bytebier, B. & Wester, P.	MO,TAN,U		21	4	2010			2010-04-21	April			Ericaceae		?	tempo	Erica sp.	#N/A	#N/A	Erica ? sp. 'muscosa-like'							Oliver, E.G.H.	0	9	2010	2010-09-01
*		TEMPLATE		1389	PS		0	0	3	0			Oliver, E.G.H.		12691		Pirie, M.D.; Bergh, N. & Rakotonandrasana, S.	Pirie, M.D.; Bergh, N. & Rakotonandrasana, S.	MO,TAN,U		4	5	2010			2010-05-04	May			Ericaceae		?	tempo	Erica sp.	#N/A	#N/A	Erica ? sp. nov. 'Mitrastylus 2'							Oliver, E.G.H.	0	9	2010	2010-09-01
*		TEMPLATE		1339	PS		0	0	3	0			Oliver, E.G.H.		12641		Pirie, M.D.; Bytebier, B. & Wester, P.	Pirie, M.D.; Bytebier, B. & Wester, P.	MO,TAN,U		21	4	2010			2010-04-21	April			Ericaceae		?	tempo	Erica sp.	#N/A	#N/A	Erica ? sp. 'shiny, sticky leaves							Oliver, E.G.H.	0	9	2010	2010-09-01
*		TEMPLATE		1330	PS		0	0	3	0			Oliver, E.G.H.		12632		Pirie, M.D.; Bytebier, B. & Wester, P.	Pirie, M.D.; Bytebier, B. & Wester, P.	MO,TAN,U		21	4	2010			2010-04-21	April			Ericaceae		?	tempo	Erica sp.	#N/A	#N/A	Erica ? sp. 'special grey'							Oliver, E.G.H.	0	9	2010	2010-09-01
*		TEMPLATE		1464	PS		0	0	1	0			Laridon		8		Muasya, M.	Muasya, M.	NBG		0	0	2010			2010				Ericaceae		cf.	tempo	Erica sp.	#N/A	#N/A	Erica cf. densata 'juniperina'							Oliver, E.G.H.	0	9	2010	2010-09-01
*		TEMPLATE		1357	PS		0	0	3	0			Oliver, E.G.H.		12659		Pirie, M.D. & Bytebier, B.	Pirie, M.D. & Bytebier, B.	MO,TAN,U		23	4	2010			2010-04-23	April			Ericaceae		cf.	tempo	Erica sp.	#N/A	#N/A	Erica cf. goudotiana							Oliver, E.G.H.	0	9	2010	2010-09-01
*		TEMPLATE		2168	PS		0	0	1	0			Grieve, K.		1005				NBG		0	0	0							Ericaceae			acc	Erica abbottii E.G.H.Oliv.	wfo-0000671280	5683220	Erica abbottii E.G.H.Oliv.								0	0	0
*		TEMPLATE		1187	PS		0	0	1	0		2088390	Pirie, M.D.		1013		Gehrke, B.	Gehrke, B.	BG		15	11	2009			2009-11-15	November			Ericaceae			acc	Erica abietina subsp. abietina	wfo-0001440919	7328157	Erica abietina L. ssp. abietina							Oliver, E.G.H.	0	11	2009	2009-11-01
*		TEMPLATE		1898	PS		0	0	1	0			Hitchcock, A.		156	/94			NBG		0	0	0							Ericaceae			acc	Erica abietina subsp. abietina	wfo-0001440919	7328157	Erica abietina L. ssp. abietina								0	0	0
*		TEMPLATE		1202	PS		0	0	1	0		2088493	Pirie, M.D.		1029		Gehrke, B.	Gehrke, B.	BG		20	12	2009			2009-12-20	December			Ericaceae			acc	Erica abietina subsp. atrorosea E.G.H.Oliv. & I.M.Oliv.	wfo-0000671285	5683212	Erica abietina L. ssp. atrorosea E.G.H.Oliv. & I.M.Oliv.							Oliver, E.G.H.	1	9	2010	2010-09-01
*		TEMPLATE		1673	PS		0	0	1	0			Merry, C.		6				NBG		0	0	2011			2011				Ericaceae			acc	Erica abietina subsp. constantiana E.G.H.Oliv. & I.M.Oliv.	wfo-0000671287	5683207	Erica abietina L. ssp. constantiana E.G.H.Oliv. & I.M.Oliv.							Oliver, E.G.H.	0	0	2011	2011
*		TEMPLATE		1189	PS		0	0	1	0		2088392	Pirie, M.D.		1015		Gehrke, B.	Gehrke, B.	BG		15	11	2009			2009-11-15	November			Ericaceae			acc	Erica abietina subsp. diabolis E.G.H.Oliv. & I.M.Oliv.	wfo-0001359523	5683205	Erica abietina L. ssp. diabolis E.G.H.Oliv. & I.M.Oliv.							Oliver, E.G.H.	0	11	2009	2009-11-01
*		TEMPLATE		1705	PS		0	0	1	0			Merry, C.		11				NBG		0	0	2011			2011				Ericaceae			acc	Erica abietina subsp. diabolis E.G.H.Oliv. & I.M.Oliv.	wfo-0001359523	5683205	Erica abietina L. ssp. diabolis E.G.H.Oliv. & I.M.Oliv.							Oliver, E.G.H.	0	0	2011	2011
*		TEMPLATE		925	PS		0	0	2	0			Oliver, E.G.H.		11382				NBG		0	0	0							Ericaceae			acc	Erica accommodata Klotzsch ex Benth.	wfo-0000671294	5683189	Erica accommodata Klotzsch ex Benth.								0	0	0
*		TEMPLATE		306	PS		0	0	2	0			Pirie, M.D.		506		Gehrke, B. & Hämmerli, S.	Gehrke, B. & Hämmerli, S.	NBG		11	10	2008			2008-10-11	October			Ericaceae			acc	Erica acuta Andrews	wfo-0000671300	5683177	Erica acuta Andrews							Oliver, E.G.H.	0	0	2009	2009
*		TEMPLATE		2138	PS		0	0	1	0			Pirie, M.D.		1290		Oliver, E.G.H. & Vlok, J.H.J.	Oliver, E.G.H. & Vlok, J.H.J.	NBG		8	10	2013			2013-10-08	October			Ericaceae			acc	Erica adelopetala E.C.Nelson & E.G.H.Oliv.	wfo-1000053498	0	Erica adelopetala E.C.Nelson & E.G.H.Oliv.							Oliver, E.G.H.	0	0	2013	2013
*		TEMPLATE		301	PS		0	0	2	0			Pirie, M.D.		501		Gehrke, B. & Hämmerli, S.	Gehrke, B. & Hämmerli, S.	NBG		11	10	2008			2008-10-11	October			Ericaceae			acc	Erica adnata L.Bolus	wfo-0000671310	5683144	Erica adnata L.Bolus							Oliver, E.G.H.	0	0	2009	2009
*		TEMPLATE		1609	PS		0	0	1	0			Oliver, E.G.H.		12746				NBG		0	0	2011			2011				Ericaceae			acc	Erica triceps Link	wfo-0000673442	0	Erica adunca Benth.							Oliver, E.G.H.	0	0	2011	2011
*		TEMPLATE		1664	PS		0	0	1	0			Pirie, M.D.		1254		Oliver, E.G.H.	Oliver, E.G.H.	NBG		24	11	2011			2011-11-24	November			Ericaceae			acc	Erica triceps Link	wfo-0000673442	0	Erica adunca Benth.							Oliver, E.G.H.	0	11	2011	2011-11-01
*		TEMPLATE		268	PS		0	0	2	0			Oliver, E.G.H.		7679				NBG		0	0	0							Ericaceae			acc	Erica agglutinans E.G.H.Oliv.	wfo-0000671318	5683126	Erica agglutinans E.G.H.Oliv.							Oliver, E.G.H.	0	0	2009	2009
*		TEMPLATE		385	PS		0	0	2	0		2088267	Pirie, M.D.		585		Gehrke, B.	Gehrke, B.	BG,NBG		16	11	2008			2008-11-16	November			Ericaceae			acc	Erica albens L.	wfo-0000671326	7838385	Erica albens L.							Oliver, E.G.H.	0	0	2009	2009
*		TEMPLATE		1914	PS		0	0	1	0			Hitchcock, A.		790	/07			NBG		0	0	0							Ericaceae			acc	Erica albens L.	wfo-0000671326	7838385	Erica albens L.								0	0	0
*		TEMPLATE		712	PS		0	0	2	0		2088470	Pirie, M.D.		927		McMaster, C. & Oliver, E.G.H.	McMaster, C. & Oliver, E.G.H.	BG,NBG		7	5	2009			2009-05-07	May			Ericaceae			acc	Erica albertyniae E.G.H.Oliv.	wfo-0000671328	5683107	Erica albertyniae E.G.H.Oliv.							Oliver, E.G.H.	0	0	2009	2009
*		TEMPLATE		685	PS		0	0	2	0		2088083	Pirie, M.D.		898		Gehrke, B.	Gehrke, B.	BG,NBG		2	5	2009			2009-05-02	May			Ericaceae			acc	Erica albescens Klotzsch ex Benth.	wfo-0000671329	5683105	Erica albescens Klotzsch ex Benth.							Oliver, E.G.H.	0	0	2009	2009
*		TEMPLATE		208	PS		0	0	2	0			Oliver, E.G.H.		12449				NBG		11	3	2008			2008-03-11	March			Ericaceae			acc	Erica alexandri subsp. alexandri	wfo-1200001249	7328104	Erica alexandri Guthrie & Bolus ssp. alexandri							Oliver, E.G.H.	0	0	2009	2009
*		TEMPLATE		1167	PS		0	0	1	0		2088325	Roets, F.	(Pirie	1390	b)			BG		10	1	2010			2010-01-10	January			Ericaceae			acc	Erica alfredii Guthrie & Bolus	wfo-0000671336	5683091	Erica alfredii Guthrie & Bolus								0	0	0
*		TEMPLATE		445	PS		0	0	1	0		2088288	Pirie, M.D.		645		Gehrke, B.	Gehrke, B.	BG		16	12	2008			2008-12-16	December			Ericaceae			acc	Erica algida Bolus	wfo-0000671337	5683088	Erica algida Bolus							Oliver, E.G.H.	0	0	2009	2009
*		TEMPLATE		430	PS		0	0	2	0			Pirie, M.D.		630				NBG		13	12	2008			2008-12-13	December			Ericaceae			acc	Erica alopecurus Harv.	wfo-0000671343	5683076	Erica alopecurus Harv.							Oliver, E.G.H.	0	0	2009	2009
*		TEMPLATE		200	PS		0	0	2	0			Oliver, E.G.H.		12272				NBG		28	9	2005			2005-09-28	September			Ericaceae			acc	Erica amidae E.G.H.Oliv.	wfo-0000507221	5683051	Erica amidae E.G.H.Oliv.							Oliver, E.G.H.	0	0	2009	2009
*		TEMPLATE		2119	PS		0	0	1	0			Pirie, M.D.		1277		Oliver, E.G.H. & Villiers, T. de	Oliver, E.G.H. & Villiers, T. de	NBG		5	10	2013			2013-10-05	October			Ericaceae			acc	Erica ampullacea Curtis	wfo-0000671358	5683040	Erica ampullacea Curtis							Oliver, E.G.H.	0	0	2013	2013
*		TEMPLATE		1176	PS		0	0	1	0			Ojeda, F.	(Oliver	12621	)			NBG		0	0	0							Ericaceae			acc	Erica andevalensis Cabezudo & J.Rivera	wfo-0000671363	7328079	Erica andevalensis B.Cabezudo & J.Rivera								0	0	0
*		TEMPLATE		1619	PS		0	0	1	0			Oliver, E.G.H.		12757				NBG		0	0	2011			2011				Ericaceae			acc	Erica aneimena Dulfer	wfo-0000671370	5683017	Erica aneimena Dulfer							Oliver, E.G.H.	0	0	2011	2011
*		TEMPLATE		397	PS		0	0	2	0			Pirie, M.D.		597		Gehrke, B. & Hämmerli, S.	Gehrke, B. & Hämmerli, S.	NBG		22	11	2008			2008-11-22	November			Ericaceae			acc	Erica anguliger (N.E.Br.) E.G.H.Oliv.	wfo-0000671372	5683012	Erica anguliger (N.E.Br.) E.G.H.Oliv.							Oliver, E.G.H.	0	0	2009	2009
*		TEMPLATE		927	PS		0	0	1	0			SANBI		s.n.				NBG		0	0	0							Ericaceae			acc	Erica angulosa E.G.H.Oliv.	wfo-0000671374	5683008	Erica angulosa E.G.H.Oliv.								0	0	0
*		TEMPLATE		1668	PS		0	0	1	0			Merry, C.		8				NBG		0	0	2011			2011				Ericaceae			acc	Erica annectens Guthrie & Bolus	wfo-0000671378	5683000	Erica annectens Guthrie & Bolus							Oliver, E.G.H.	0	0	2011	2011
*		TEMPLATE		2037	PS		0	0	1	0			SANBI		479	/90			NBG		0	0	0							Ericaceae			acc	Erica annectens Guthrie & Bolus	wfo-0000671378	5683000	Erica annectens Guthrie & Bolus								0	0	0
*		TEMPLATE		211	PS		0	0	2	0			Oliver, E.G.H.		12453				NBG		10	10	2008			2008-10-10	October			Ericaceae			acc	Erica arachnocalyx E.G.H.Oliv.	wfo-0000671388	5682977	Erica arachnocalyx E.G.H.Oliv.							Oliver, E.G.H.	0	0	2009	2009
*		TEMPLATE		1180	PS		0	0	1	0			Ojeda, F.	(Oliver	12619	)			NBG		0	0	0							Ericaceae			acc	Erica arborea L.	wfo-0000671391	5333410	Erica arborea L.								0	0	0
*		TEMPLATE		1313	PS		0	0	1	0			Miehe, G.		s.n.				NBG		0	0	0							Ericaceae			acc	Erica arborea L.	wfo-0000671391	5333410	Erica arborea L.								0	0	0
*		TEMPLATE		1850	PS		0	0	1	0			Fagúndez, J.		3225				SANT		0	0	0							Ericaceae			acc	Erica arborea L.	wfo-0000671391	5333410	Erica arborea L.							Fagúndez, J.	0	0	0
*		TEMPLATE		1855	PS		0	0	1	0			Fagúndez, J.		3230				SANT		0	0	0							Ericaceae			acc	Erica arborea L.	wfo-0000671391	5333410	Erica arborea L.							Fagúndez, J.	0	0	0
*		TEMPLATE		1645	PS		0	0	1	0			Martos, F.		747				NBG		16	9	2011			2011-09-16	September			Ericaceae			acc	Erica arborescens (Willd.) E.G.H.Oliv.	wfo-0000671397	5682959	Erica arborescens (Willd.) E.G.H.Oliv.								0	0	0
*		TEMPLATE		323	PS		0	0	2	0			Pirie, M.D.		523		Bergh, N. & Gehrke, B.	Bergh, N. & Gehrke, B.	NBG		3	11	2008			2008-11-03	November			Ericaceae			acc	Erica arcuata Compton	wfo-0000671403	5682945	Erica arcuata Compton							Oliver, E.G.H.	0	0	2009	2009
*		TEMPLATE		1444	PS		0	0	2	0		2088527	Pirie, M.D.		1076		Gehrke, B.	Gehrke, B.	BG,NBG		9	4	2010			2010-04-09	April			Ericaceae			acc	Erica ardens Andrews	wfo-0000671404	5682942	Erica ardens Andrews							Oliver, E.G.H.	0	9	2010	2010-09-01
*		TEMPLATE		253	PS		0	0	2	0			Oliver, E.G.H.		12502				NBG		0	0	2009			2009				Ericaceae			acc	Erica areolata (N.E.Br.) E.G.H.Oliv.	wfo-0000671407	5682937	Erica areolata (N.E.Br.) E.G.H.Oliv.							Oliver, E.G.H.	0	0	2009	2009
*		TEMPLATE		228	PS		0	0	2	0			Oliver, E.G.H.		12475				NBG		13	11	2008			2008-11-13	November			Ericaceae			acc	Erica argentea Klotzsch ex Benth.	wfo-0000671408	5682934	Erica argentea Klotzsch ex Benth.							Oliver, E.G.H.	0	0	2009	2009
*		TEMPLATE		2091	PS		0	0	1	0			Oliver, E.G.H.		12830				NBG		0	9	2013			2013-09-01	September			Ericaceae			acc	Erica aristata Andrews	wfo-0000671412	5682925	Erica aristata Andrews							Oliver, E.G.H.	0	0	2013	2013
*		TEMPLATE		351	PS		0	0	2	0			Pirie, M.D.		551		Gehrke, B.	Gehrke, B.	NBG		8	11	2008			2008-11-08	November			Ericaceae			acc	Erica artemisioides (Klotzsch) E.G.H.Oliv.	wfo-0000671421	5682910	Erica artemisioides (Klotzsch) E.G.H.Oliv.							Oliver, E.G.H.	0	0	2009	2009
*		TEMPLATE		1707	PS		0	0	1	0			Bellstedt, D.U.		1408				NBG		24	4	2012			2012-04-24	April			Ericaceae			acc	Erica aspalathifolia Bolus	wfo-0000671429	5682890	Erica aspalathifolia Bolus							Oliver, E.G.H.	0	0	2012	2012
*		TEMPLATE		1620	PS		0	0	1	0			Oliver, E.G.H.		12758				NBG		0	0	2011			2011				Ericaceae			acc	Erica astroites Guthrie & Bolus	wfo-0000671435	5682876	Erica astroites Guthrie & Bolus							Oliver, E.G.H.	0	0	2011	2011
*		TEMPLATE		199	PS		0	0	2	0			Oliver, E.G.H.		12261				NBG		19	4	2005			2005-04-19	April			Ericaceae			acc	Erica atherstonei Diels ex Guthrie & Bolus	wfo-0000671436	5682874	Erica atherstonei Diels ex Guth & Bolus							Oliver, E.G.H.	0	0	2009	2009
*		TEMPLATE		901	PS		0	0	2	0		2088410	Oliver, E.G.H.		12544				BG,NBG		30	10	2009			2009-10-30	October			Ericaceae			acc	Erica atromontana E.G.H.Oliv.	wfo-0000671438	5682870	Erica atromontana E.G.H.Oliv.							Oliver, E.G.H.	0	10	2009	2009-10-01
*		TEMPLATE		652	PS		0	0	2	0		2088064	Pirie, M.D.		864		Gehrke, B. & Morita, S.	Gehrke, B. & Morita, S.	BG,NBG		27	4	2009			2009-04-27	April			Ericaceae			acc	Erica atrovinosa E.G.H.Oliv.	wfo-0000671440	5682865	Erica atrovinosa E.G.H.Oliv.							Oliver, E.G.H.	0	0	2009	2009
*		TEMPLATE		1075	PS		0	0	1	0			Sahuquillo Balbuena, E.	F	s.n.		Pimentel Pereira, M.	Pimentel Pereira, M.	SANT		0	0	0							Ericaceae			acc	Erica australis L.	wfo-0000671447	5682851	Erica australis L.								0	0	0
*		TEMPLATE		1082	PS		0	0	1	0			Sahuquillo Balbuena, E.	M	62845		Pimentel Pereira, M.	Pimentel Pereira, M.	SANT		0	0	0							Ericaceae			acc	Erica australis L.	wfo-0000671447	5682851	Erica australis L.								0	0	0
*		TEMPLATE		1776	PS		0	0	1	0			Fagúndez, J.		3123				SANT		0	0	0							Ericaceae			acc	Erica australis L.	wfo-0000671447	5682851	Erica australis L.							Fagúndez, J.	0	0	0
*		TEMPLATE		394	PS		0	0	2	0			Pirie, M.D.		594		Gehrke, B. & Hämmerli, S.	Gehrke, B. & Hämmerli, S.	NBG		22	11	2008			2008-11-22	November			Ericaceae			acc	Erica axillaris Thunb.	wfo-0000671452	5682837	Erica axillaris Thunb.							Oliver, E.G.H.	0	0	2009	2009
*		TEMPLATE		1225	PS		0	0	1	0		2088510	Pirie, M.D.		1052		Gehrke, B.	Gehrke, B.	BG		28	12	2009			2009-12-28	December			Ericaceae			acc	Erica axillaris Thunb.	wfo-0000671452	5682837	Erica axillaris Thunb.							Oliver, E.G.H.	1	9	2010	2010-09-01
*		TEMPLATE		702	PS		0	0	2	0		2088464	Pirie, M.D.		916		McMaster, C.; McMaster, R. & Oliver, E.G.H.	McMaster, C.; McMaster, R. & Oliver, E.G.H.	BG,NBG		7	5	2009			2009-05-07	May			Ericaceae			acc	Erica axilliflora Bartl.	wfo-0000671457	5682834	Erica axilliflora Bartl.							Oliver, E.G.H.	0	0	2009	2009
*		TEMPLATE		1936	PS		0	0	1	0			Pene, S.		5				SANT		0	0	0							Ericaceae			acc	Erica azorica Hochst. ex Seub.	wfo-0000671459	5682827	Erica azorica Hochst. ex Seub.								0	0	0
*		TEMPLATE		883	PS		0	0	2	0		2088424	Gehrke, B.		645				BG,NBG		16	10	2009			2009-10-16	October			Ericaceae			acc	Erica baccans L.	wfo-0000671460	5682818	Erica baccans L.							Oliver, E.G.H.	0	11	2009	2009-11-01
*		TEMPLATE		2129	PS		0	0	1	0			Oliver, E.G.H.		12828		Pirie, M.D.	Pirie, M.D.	NBG		0	0	2013			2013				Ericaceae			acc	Erica bakeri T.M.Salter	wfo-0000671463	5682812	Erica bakeri T.M.Salter							Oliver, E.G.H.	0	0	2013	2013
*		TEMPLATE		2277	PS		0	0	1	0			Oliver, E.G.H.		12873				NBG		6	10	2014			2014-10-06	October			Ericaceae			acc	Erica banksii subsp. banksii	wfo-0001440937	0	Erica banksii Andrews ssp. banksii								0	0	0
*		TEMPLATE		624	PS		0	0	2	0		2088048	Pirie, M.D.		824		Gehrke, B.	Gehrke, B.	BG,NBG		28	3	2009			2009-03-28	March			Ericaceae			acc	Erica banksii subsp. comptonii (T.M.Salter) E.G.H.Oliv. & I.M.Oliv.	wfo-0000671466	5682805	Erica banksii Andrews ssp. comptonii (Salter) E.G.H.Oliv. & I.M.Oliv.								0	0	0
*		TEMPLATE		2011	PS		0	0	1	0			SANBI		174	/79			NBG		0	0	0							Ericaceae			acc	Erica banksii subsp. comptonii (T.M.Salter) E.G.H.Oliv. & I.M.Oliv.	wfo-0000671466	5682805	Erica banksii Andrews ssp. comptonii (Salter) E.G.H.Oliv. & I.M.Oliv.								0	0	0
*		TEMPLATE		10	PS		0	0	1	0			Bergh, N.		1753				NBG		6	9	2009			2009-09-06	September			Ericaceae			acc	Erica banksii subsp. purpurea (Andrews) E.G.H.Oliv. & I.M.Oliv.	wfo-0000671469	5682801	Erica banksii Andrews ssp. purpurea (Andrews) E.G.H.Oliv. & I.M.Oliv.								0	0	0
*		TEMPLATE		535	PS		0	0	2	0		2088217	Pirie, M.D.		735		Gehrke, B. & Oliver, E.G.H.	Gehrke, B. & Oliver, E.G.H.	BG,NBG		5	2	2009			2009-02-05	February			Ericaceae			acc	Erica barbigeroides E.G.H.Oliv.	wfo-0000671479	5682778	Erica barbigeroides E.G.H.Oliv.							Oliver, E.G.H.	0	0	2009	2009
*		TEMPLATE		1559	PS		0	0	1	0			Pirie, M.D.		1233		Bellstedt, D.U.; Villiers, M.J. de & Merwe, De Wet van der	Bellstedt, D.U.; Villiers, M.J. de & Merwe, De Wet van der	NBG		22	1	2011			2011-01-22	January			Ericaceae			acc	Erica baueri subsp. baueri	wfo-0001440940	0	Erica baueri Andrews ssp. baueri								0	0	0
*		TEMPLATE		2116	PS		0	0	1	0			Hitchcock, A.		862				NBG		0	0	0							Ericaceae			acc	Erica baueri subsp. gouriquae E.G.H.Oliv. & I.M.Oliv.	wfo-0001359521	0	Erica baueri Andrews ssp. gouriquae E.G.H.Oliv. & I.M.Oliv.								0	0	0
*		TEMPLATE		7	PS		0	0	1	0			Bellstedt, D.U.		1174				NBG		0	0	0							Ericaceae			acc	Erica benguelensis var. benguelensis	wfo-1200027511	0	Erica benguelensis (Welw. ex Engl.) E.G.H.Oliv. ssp. benguelensis							Oliver, E.G.H.	0	0	2009	2009
*		TEMPLATE		105	PS		0	0	1	0			Luke, W.R.Q.		12641		Bytebier, B.	Bytebier, B.	NBG		18	8	2008			2008-08-18	August			Ericaceae			acc	Erica benguelensis var. benguelensis	wfo-1200027511	0	Erica benguelensis (Welw. ex Engl.) E.G.H.Oliv. ssp. benguelensis							Oliver, E.G.H.	0	0	2009	2009
*		TEMPLATE		1448	PS		0	0	1	0			Allsopp		1				NBG		0	0	2010			2010				Ericaceae			acc	Erica benguelensis var. benguelensis	wfo-1200027511	0	Erica benguelensis (Welw. ex Engl.) E.G.H.Oliv. ssp. benguelensis							Oliver, E.G.H.	0	0	2010	2010
*		TEMPLATE		360	PS		0	0	2	0		2088197	Pirie, M.D.		560		Gehrke, B.	Gehrke, B.	BG,NBG		8	11	2008			2008-11-08	November			Ericaceae			acc	Erica benthamiana E.G.H.Oliv.	wfo-0000671495	5682729	Erica benthamiana E.G.H.Oliv.							Oliver, E.G.H.	0	0	2009	2009
*		TEMPLATE		568	PS		0	0	2	0		2088022	Pirie, M.D.		768		Gehrke, B.	Gehrke, B.	BG,NBG		28	2	2009			2009-02-28	February			Ericaceae			acc	Erica bergiana L.	wfo-0000671499	7722967	Erica bergiana L.							Oliver, E.G.H.	0	0	2009	2009
*		TEMPLATE		2249	PS		0	0	1	0			Oliver, E.G.H.		12862				NBG		3	5	2014			2014-05-03	May			Ericaceae			acc	Erica bibax Salisb.	wfo-0000671504	5682707	Erica bibax Salisb.								0	0	0
*		TEMPLATE		1515	PS		0	0	2	0		2088156	Pirie, M.D.		1098		Gehrke, B. & Kissling, J.	Gehrke, B. & Kissling, J.	BG,NBG		11	9	2010			2010-09-11	September			Ericaceae			acc	Erica bicolor Thunb.	wfo-0000671507	7388024	Erica bicolor Thunb. [2]							Oliver, E.G.H.	0	0	2010	2010
*		TEMPLATE		761	PS		0	0	1	0			Muasya, A.M.		4208		Stirton, C.H.	Stirton, C.H.	NBG		6	10	2008			2008-10-06	October			Ericaceae			acc	Erica blandfordii Andrews	wfo-0000671517	7625532	Erica blandfordii Andrews							Oliver, E.G.H.	0	0	2009	2009
*		TEMPLATE		670	PS		0	0	2	0		2088075	Pirie, M.D.		883		Gehrke, B.	Gehrke, B.	BG,NBG		1	5	2009			2009-05-01	May			Ericaceae			acc	Erica blenna Salisb.	wfo-0000671520	5682673	Erica blenna Salisb.							Oliver, E.G.H.	0	0	2009	2009
*		TEMPLATE		1910	PS		0	0	1	0			Hitchcock, A.		487	/03			NBG		0	0	0							Ericaceae			acc	Erica blenna Salisb.	wfo-0000671520	5682673	Erica blenna Salisb.								0	0	0
*		TEMPLATE		932	PS		0	0	1	0			Villiers, T. de		204				NBG		0	0	0							Ericaceae			acc	Erica bodkinii Guthrie & Bolus	wfo-0000671523	5682666	Erica bodkinii Guthrie & Bolus								0	0	0
*		TEMPLATE		2123	PS		0	0	1	0			Pirie, M.D.		1281		Oliver, E.G.H. & Villiers, T. de	Oliver, E.G.H. & Villiers, T. de	NBG		5	10	2013			2013-10-05	October			Ericaceae			acc	Erica bodkinii Guthrie & Bolus	wfo-0000671523	5682666	Erica bodkinii Guthrie & Bolus							Oliver, E.G.H.	0	0	2013	2013
*		TEMPLATE		1399	PS		0	0	3	0			Pirie, M.D.		1087		Oliver, E.G.H.; Bergh, N. & Rakotonandrasana, S.	Oliver, E.G.H.; Bergh, N. & Rakotonandrasana, S.	MO,TAN,U		0	0	0							Ericaceae			acc	Erica bojeri Dorr & E.G.H.Oliv.	wfo-0000671524	5682663	Erica bojeri Dorr & E.G.H.Oliv.							Oliver, E.G.H.	0	9	2010	2010-09-01
*		TEMPLATE		1638	PS		0	0	1	0			Oliver, E.G.H.		12769				NBG		0	0	2011			2011				Ericaceae			acc	Erica bokkeveldia E.G.H.Oliv.	wfo-0000671525	9051404	Erica bokkeveldia E.G.H.Oliv.							Oliver, E.G.H.	0	0	2011	2011
*		TEMPLATE		1689	PS		0	0	1	0			Euston-Brown, D.		1720				NBG		0	0	2011			2011				Ericaceae			acc	Erica bolusanthus E.G.H.Oliv.	wfo-0000671526	5682658	Erica bolusanthus E.G.H.Oliv.							Oliver, E.G.H.	0	0	2011	2011
*		TEMPLATE		2053	PS		0	0	1	0			SANBI		1466	/84			NBG		0	0	0							Ericaceae			acc	Erica bolusiae T.M.Salter	wfo-0000671527	5682656	Erica bolusiae T.M.Salter								0	0	0
*		TEMPLATE		1720	PS		0	0	1	0			Pirie, M.D.		1267		Oliver, E.G.H. & Le Maitre, N.	Oliver, E.G.H. & Le Maitre, N.	NBG		24	10	2012			2012-10-24	October			Ericaceae			acc	Erica bombycina E.C.Nelson & Pirie	wfo-1000053499	0	Erica bombycina E.C.Nelson & Pirie							Oliver, E.G.H.	0	10	2012	2012-10-01
*		TEMPLATE		1364	PS		0	0	3	0			Oliver, E.G.H.		12666				MO,TAN,U		28	4	2010			2010-04-28	April			Ericaceae			acc	Erica boutonii Dorr & E.G.H.Oliv.	wfo-0000671540	5682634	Erica boutonii Dorr & E.G.H.Oliv.							Oliver, E.G.H.	1	9	2010	2010-09-01
*		TEMPLATE		534	PS		0	0	2	0		2088216	Pirie, M.D.		734		Gehrke, B. & Oliver, E.G.H.	Gehrke, B. & Oliver, E.G.H.	BG,NBG		5	2	2009			2009-02-05	February			Ericaceae			acc	Erica brachialis Salisb.	wfo-0000671544	5682624	Erica brachialis Salisb.							Oliver, E.G.H.	0	0	2009	2009
*		TEMPLATE		2064	PS		0	0	3	0			Oliver, E.G.H.		12809				MAU,NBG		8	5	2013			2013-05-08	May			Ericaceae			acc	Erica brachyphylla (Benth.) E.G.H.Oliv.	wfo-0000671547	5682617	Erica brachyphylla (Benth.) E.G.H.Oliv.							Oliver, E.G.H.	0	0	2013	2013
*		TEMPLATE		2065	PS		0	0	2	0			Oliver, E.G.H.		12810				MAU,NBG		8	5	2013			2013-05-08	May			Ericaceae			acc	Erica brachyphylla (Benth.) E.G.H.Oliv.	wfo-0000671547	5682617	Erica brachyphylla (Benth.) E.G.H.Oliv.							Oliver, E.G.H.	0	0	2013	2013
*		TEMPLATE		1593	PS		0	0	1	0			Oliver, E.G.H.		12727				NBG		0	0	2011			2011				Ericaceae			acc	Erica brachysepala Guthrie & Bolus	wfo-0000671548	5682614	Erica brachysepala Guthrie & Bolus							Oliver, E.G.H.	0	0	2011	2011
*		TEMPLATE		377	PS		0	0	2	0		2088264	Pirie, M.D.		577		Gehrke, B.	Gehrke, B.	BG,NBG		16	11	2008			2008-11-16	November			Ericaceae			acc	Erica bracteolaris Lam.	wfo-0000671552	5682609	Erica bracteolaris Lam.							Oliver, E.G.H.	0	0	2009	2009
*		TEMPLATE		215	PS		0	0	2	0			Oliver, E.G.H.		12459				NBG		30	10	2008			2008-10-30	October			Ericaceae			acc	Erica brevifolia Sol. ex Salisb.	wfo-0000671556	5682599	Erica brevifolia Sol. ex Salisb.							Oliver, E.G.H.	0	0	2009	2009
*		TEMPLATE		892	PS		0	0	2	0		2088387	Pirie, M.D.		1008		Gehrke, B.	Gehrke, B.	BG,NBG		29	10	2009			2009-10-29	October			Ericaceae			acc	Erica brevifolia Sol. ex Salisb.	wfo-0000671556	5682599	Erica brevifolia Sol. ex Salisb.								0	0	0
*		TEMPLATE		220	PS		0	0	2	0			Oliver, E.G.H.		12465				NBG		5	11	2008			2008-11-05	November			Ericaceae			acc	Erica bruniades L.	wfo-0000671569	5682586	Erica bruniades L.							Oliver, E.G.H.	0	0	2009	2009
*		TEMPLATE		216	PS		0	0	2	0			Oliver, E.G.H.		12460				NBG		30	11	2008			2008-11-30	November			Ericaceae			acc	Erica bruniifolia Salisb.	wfo-0000671564	5682584	Erica bruniifolia Salisb.							Oliver, E.G.H.	0	0	2009	2009
*		TEMPLATE		2285	PS		0	0	1	0			Oliver, E.G.H.		12882				NBG		23	11	2014			2014-11-23	November			Ericaceae			acc	Erica cabernetea E.G.H.Oliv.	wfo-0000671580	5682551	Erica cabernetea E.G.H.Oliv.								0	0	0
*		TEMPLATE		442	PS		0	0	2	0		2088286	Pirie, M.D.		642		Gehrke, B.	Gehrke, B.	BG,NBG		16	12	2008			2008-12-16	December			Ericaceae			acc	Erica caespitosa Hilliard & B.L.Burtt	wfo-0000671585	5682541	Erica caespitosa Hilliard & B.L.Burtt							Oliver, E.G.H.	0	0	2009	2009
*		TEMPLATE		328	PS		0	0	2	0			Pirie, M.D.		528		Bergh, N. & Gehrke, B.	Bergh, N. & Gehrke, B.	NBG		4	11	2008			2008-11-04	November			Ericaceae			acc	Erica caffra L.	wfo-0000671586	5682534	Erica caffra L.							Oliver, E.G.H.	0	0	2009	2009
*		TEMPLATE		455	PS		0	0	2	0			Pirie, M.D.		655		Gehrke, B.	Gehrke, B.	NBG		18	12	2008			2008-12-18	December			Ericaceae			acc	Erica caffra L.	wfo-0000671586	5682534	Erica caffra L.							Oliver, E.G.H.	0	0	2009	2009
*		TEMPLATE		1964	PS		0	0	1	0			?		42				NBG		0	0	0							Ericaceae			acc	Erica caffra L.	wfo-0000671586	5682534	Erica caffra L.								0	0	0
*		TEMPLATE		444	PS		0	0	1	0		2088287	Pirie, M.D.		644		Gehrke, B.	Gehrke, B.	BG		16	12	2008			2008-12-16	December			Ericaceae			acc	Erica caffrorum Bolus	wfo-0000671588	5682532	Erica caffrorum Bolus							Oliver, E.G.H.	0	0	2009	2009
*		TEMPLATE		2077	PS		0	0	1	0			Bellstedt, D.U.		1445				NBG		0	0	2013			2013				Ericaceae			acc	Erica caffrorum Bolus	wfo-0000671588	5682532	Erica caffrorum Bolus							Oliver, E.G.H.	0	0	2013	2013
*		TEMPLATE		269	PS		0	0	2	0			Oliver, E.G.H.	STE	30159				NBG		0	0	0							Ericaceae			acc	Erica calcareophila E.G.H.Oliv.	wfo-0000671591	5682523	Erica calcareophila E.G.H.Oliv.							Oliver, E.G.H.	0	0	2009	2009
*		TEMPLATE		2072	PS		0	0	1	0			Oliver, E.G.H.		12814				NBG		26	6	2013			2013-06-26	June			Ericaceae			acc	Erica calcicola (E.G.H.Oliv.) E.G.H.Oliv.	wfo-0000671592	5682521	Erica calcicola (E.G.H.Oliv.) E.G.H.Oliv.							Oliver, E.G.H.	0	0	2013	2013
*		TEMPLATE		2112	PS		0	0	1	0			Winter, J.		103				NBG		0	0	0							Ericaceae			acc	Erica caledonica A.Spreng.	wfo-0000671593	5682519	Erica caledonica Spreng.f.							Oliver, E.G.H.	0	0	2013	2013
*		TEMPLATE		837	PS		0	0	2	0			Oliver, E.G.H.		12532				NBG		3	10	2009			2009-10-03	October			Ericaceae			inc	Erica calycina L.	wfo-0000671598	5682505	Erica calycina L.							Oliver, E.G.H.	0	9	2009	2009-09-01	Variant - check with Ted
*		TEMPLATE		1993	PS		0	0	1	0			KBG		125	/72			NBG		21	3	1972			1972-03-21	March			Ericaceae			acc	Erica cameronii L.Bolus	wfo-0000671607	5682501	Erica cameronii L.Bolus								0	0	0
*		TEMPLATE		934	PS		0	0	1	0			Oliver, E.G.H.		11352				NBG		0	0	1999			1999				Ericaceae			acc	Erica campanularis Salisb.	wfo-0000671608	5682500	Erica campanularis Salisb.								0	0	0
*		TEMPLATE		58	PS		0	0	2	0		2088432	Gehrke, B.		590				BG,NBG		17	2	2009			2009-02-17	February			Ericaceae			acc	Erica canaliculata Andrews	wfo-0000671612	5682496	Erica canaliculata Andrews							Oliver, E.G.H.	0	0	2009	2009
*		TEMPLATE		1913	PS		0	0	1	0			Hitchcock, A.	1050	701	2005			NBG		17	11	2005			2005-11-17	November			Ericaceae			acc	Erica canescens J.C.Wendl.	wfo-0000671615	8117308	Erica canescens J.C.Wendl.								0	0	0
*		TEMPLATE		1237	PS		0	0	2	0		2088521	Pirie, M.D.		1066		Oliver, E.G.H. & Gehrke, B.	Oliver, E.G.H. & Gehrke, B.	BG,NBG		30	1	2010			2010-01-30	January			Ericaceae			acc	Erica capillaris Bartl.	wfo-0000671622	7621894	Erica capillaris Bartl.							Oliver, E.G.H.	0	1	2010	2010-01-01
*		TEMPLATE		1217	PS		0	0	1	0		2088504	Pirie, M.D.		1044		Gehrke, B.	Gehrke, B.	BG		28	12	2009			2009-12-28	December			Ericaceae			acc	Erica capitata L.	wfo-0000671624	8049004	Erica capitata L.							Oliver, E.G.H.	1	9	2010	2010-09-01
*		TEMPLATE		2054	PS		0	0	1	0			SANBI		1467	/84			NBG		0	0	0							Ericaceae			acc	Erica capitata L.	wfo-0000671624	8049004	Erica capitata L.								0	0	0
*		TEMPLATE		1641	PS		0	0	1	0			Oliver, E.G.H.		12772				NBG		0	0	2011			2011				Ericaceae			acc	Erica caprina E.G.H.Oliv.	wfo-0000671627	5682476	Erica caprina E.G.H.Oliv.							Oliver, E.G.H.	0	0	2011	2011
*		TEMPLATE		1034	PS		0	0	1	0		2088328	Tribsch, A.	s.n.	5				BG		25	10	2009			2009-10-25	October			Ericaceae			acc	Erica carnea L.	wfo-0000671633	5682465	Erica carnea L.								0	0	0
*		TEMPLATE		2063	PS		0	0	1	0			?		s.n.				SANT		0	0	0							Ericaceae			acc	Erica carnea L.	wfo-0000671633	5682465	Erica carnea L.							Fagúndez, J.	0	0	0
*		TEMPLATE		1678	PS		0	0	1	0			Oliver, E.G.H.		12785				NBG		0	0	2011			2011				Ericaceae			acc	Erica caterviflora Salisb.	wfo-0000671640	8179799	Erica caterviflora Salisb.							Oliver, E.G.H.	0	0	2011	2011
*		TEMPLATE		651	PS		0	0	2	0			Pirie, M.D.		863		Gehrke, B. & Morita, S.	Gehrke, B. & Morita, S.	NBG		27	4	2009			2009-04-27	April			Ericaceae			acc	Erica cereris (Compton) E.G.H.Oliv.	wfo-0000671649	5682403	Erica cereris (Compton) E.G.H.Oliv.							Oliver, E.G.H.	0	0	2009	2009
*		TEMPLATE		453	PS		0	0	2	0			Pirie, M.D.		653		Gehrke, B.	Gehrke, B.	NBG		16	12	2008			2008-12-16	December			Ericaceae			acc	Erica cerinthoides var. cerinthoides	wfo-0001047278	7753699	Erica cerinthoides var. cerinthoides							Oliver, E.G.H.	0	0	2009	2009
*		TEMPLATE		2056	PS		0	0	1	0			?		16917				NBG		0	0	0							Ericaceae			acc	Erica cerinthoides var. cerinthoides	wfo-0001047278	7753699	Erica cerinthoides var. cerinthoides								0	0	0
*		TEMPLATE		227	PS		0	0	2	0			Oliver, E.G.H.		12474				NBG		13	11	2008			2008-11-13	November			Ericaceae			acc	Erica cernua Montin	wfo-0000671653	7522797	Erica cernua Montin							Oliver, E.G.H.	0	0	2009	2009
*		TEMPLATE		935	PS		0	0	2	0			Oliver, E.G.H.		12064				NBG		0	0	0							Ericaceae			acc	Erica cetrata E.G.H.Oliv.	wfo-0000671657	5682380	Erica cetrata E.G.H.Oliv.								0	0	0
*		TEMPLATE		798	PS		0	0	1	0			Turner, R.C.		2188				NBG		16	6	2009			2009-06-16	June			Ericaceae			acc	Erica chamissonis Klotzsch ex Benth.	wfo-0000671659	5682371	Erica chamissonis Klotzsch ex Benth.							Oliver, E.G.H.	0	0	2009	2009
*		TEMPLATE		936	PS		0	0	2	0			Oliver, E.G.H.		11408				NBG		0	0	0							Ericaceae			acc	Erica chartacea Guthrie & Bolus	wfo-0000671663	5682367	Erica chartacea Guthrie & Bolus								0	0	0
*		TEMPLATE		937	PS		0	0	2	0			Oliver, E.G.H.		11699				NBG		0	0	0							Ericaceae			acc	Erica chionodes E.G.H.Oliv.	wfo-0000671664	5682361	Erica chionodes E.G.H.Oliv.								0	0	0
*		TEMPLATE		590	PS		0	0	2	0			Pirie, M.D.		790		Gehrke, B. & Niet, T. van der	Gehrke, B. & Niet, T. van der	NBG		14	3	2009			2009-03-14	March			Ericaceae			acc	Erica chionophila Guthrie & Bolus	wfo-0000671665	5682357	Erica chionophila Guthrie & Bolus							Oliver, E.G.H.	0	0	2009	2009
*		TEMPLATE		614	PS		0	0	2	0		2088044	Pirie, M.D.		814		Gehrke, B.	Gehrke, B.	BG,NBG		21	3	2009			2009-03-21	March			Ericaceae			acc	Erica chiroptera E.G.H.Oliv.	wfo-0000671666	5682352	Erica chiroptera E.G.H.Oliv.							Oliver, E.G.H.	0	0	2009	2009
*		TEMPLATE		1924	PS		0	0	1	0			Kotze, D.	203	41	/82			NBG		0	0	1982			1982				Ericaceae			acc	Erica chrysocodon Guthrie & Bolus	wfo-0000671672	5682330	Erica chrysocodon Guthrie & Bolus								0	0	0
*		TEMPLATE		2130	PS		0	0	1	0			Oliver, E.G.H.		12845		Pirie, M.D.	Pirie, M.D.	NBG		1	10	2013			2013-10-01	October			Ericaceae			acc	Erica chrysocodon Guthrie & Bolus	wfo-0000671672	5682330	Erica chrysocodon Guthrie & Bolus							Oliver, E.G.H.	0	0	2013	2013
*		TEMPLATE		1177	PS		0	0	1	0			Ojeda, F.	(Oliver	12622	)			NBG		0	0	0							Ericaceae			acc	Erica ciliaris L.	wfo-0000671673	5682320	Erica ciliaris L.								0	0	0
*		TEMPLATE		1427	PS		0	0	1	0			Kay, A.	KKN	1		Kay, S. & Nelson, C.	Kay, S. & Nelson, C.	WSY		0	0	0							Ericaceae			acc	Erica ciliaris L.	wfo-0000671673	5682320	Erica ciliaris L.							Nelson, C.	16	8	2010	2010-08-16
*		TEMPLATE		1805	PS		0	0	1	0			Fagúndez, J.		3166				SANT		0	0	0							Ericaceae			acc	Erica ciliaris L.	wfo-0000671673	5682320	Erica ciliaris L.							Fagúndez, J.	0	0	0
*		TEMPLATE		813	PS		0	0	1	0			Pirie, M.D.		967		Gehrke, B.	Gehrke, B.	NBG		26	8	2009			2009-08-26	August			Ericaceae			acc	Erica cinerea L.	wfo-0000671681	5333411	Erica cinerea L.							Oliver, E.G.H.	0	9	2009	2009-09-01
*		TEMPLATE		822	PS		0	0	1	0			Popp, M.		s.n.				NBG		0	0	0							Ericaceae			acc	Erica cinerea L.	wfo-0000671681	5333411	Erica cinerea L.							Popp, M.	0	0	2009	2009
*		TEMPLATE		1793	PS		0	0	1	0			Fagúndez, J.		3145				SANT		0	0	0							Ericaceae			acc	Erica cinerea L.	wfo-0000671681	5333411	Erica cinerea L.							Fagúndez, J.	0	0	0
*		TEMPLATE		1234	PS		0	0	2	0		2088518	Pirie, M.D.		1063		Gehrke, B.	Gehrke, B.	BG,NBG		22	1	2010			2010-01-22	January			Ericaceae			acc	Erica clavisepala Guthrie & Bolus	wfo-0000671689	5682281	Erica clavisepala Guthrie & Bolus							Oliver, E.G.H.	17	6	2010	2010-06-17
*		TEMPLATE		1927	PS		0	0	1	0			Kotze, D.		395	/88			NBG		0	0	0							Ericaceae			acc	Erica clavisepala Guthrie & Bolus	wfo-0000671689	5682281	Erica clavisepala Guthrie & Bolus								0	0	0
*		TEMPLATE		561	PS		0	0	2	0		2088232	Pirie, M.D.		761		Gehrke, B.	Gehrke, B.	BG,NBG		7	2	2009			2009-02-07	February			Ericaceae			acc	Erica coacervata H.A.Baker	wfo-0000671692	5682272	Erica coacervata H.A.Baker							Oliver, E.G.H.	0	0	2009	2009
*		TEMPLATE		390	PS		0	0	2	0			Pirie, M.D.		590		Gehrke, B. & Hämmerli, S.	Gehrke, B. & Hämmerli, S.	NBG		22	11	2008			2008-11-22	November			Ericaceae			acc	Erica coarctata J.C.Wendl.	wfo-0000671693	5682268	Erica coarctata J.C.Wendl.							Oliver, E.G.H.	0	0	2009	2009
*		TEMPLATE		2042	PS		0	0	1	0			Hitchcock, A.	SANBI	611	/86			NBG		13	8	1986			1986-08-13	August			Ericaceae			acc	Erica coarctata J.C.Wendl.	wfo-0000671693	5682268	Erica coarctata J.C.Wendl.								0	0	0
*		TEMPLATE		398	PS		0	0	2	0		2088269	Pirie, M.D.		598		Gehrke, B. & Hämmerli, S.	Gehrke, B. & Hämmerli, S.	BG,NBG		22	11	2008			2008-11-22	November			Ericaceae			acc	Erica coccinea subsp. coccinea	wfo-0001440955	7327815	Erica coccinea L. ssp. coccinea							Oliver, E.G.H.	0	0	2009	2009
*		TEMPLATE		1194	PS		0	0	2	0			Pirie, M.D.		1020		Gehrke, B.	Gehrke, B.	NBG		19	11	2009			2009-11-19	November			Ericaceae			acc	Erica coccinea subsp. coccinea	wfo-0001440955	7327815	Erica coccinea L. ssp. coccinea							Oliver, E.G.H.	0	11	2009	2009-11-01
*		TEMPLATE		1226	PS		0	0	2	0		2088511	Pirie, M.D.		1053		Gehrke, B.	Gehrke, B.	BG,NBG		16	1	2010			2010-01-16	January			Ericaceae			acc	Erica coccinea subsp. coccinea	wfo-0001440955	7327815	Erica coccinea L. ssp. coccinea							Oliver, E.G.H.	17	6	2010	2010-06-17
*		TEMPLATE		2159	PS		0	0	1	0			Oliver, E.G.H.		12849		Pirie, M.D.	Pirie, M.D.	NBG		10	10	2013			2013-10-10	October			Ericaceae			acc	Erica coccinea subsp. uniflora E.G.H.Oliv. & I.M.Oliv.	wfo-0001359516	0	Erica coccinea L. ssp. uniflora E.G.H.Oliv. & I.M.Oliv.							Oliver, E.G.H.	0	0	2013	2013
*		TEMPLATE		1171	PS		0	0	2	0			Oliver, E.G.H.		12613				NBG		0	1	2010			2010-01-01	January			Ericaceae			acc	Erica collina Guthrie & Bolus	wfo-0000671707	5682242	Erica collina Guthrie & Bolus							Oliver, E.G.H.	0	1	2010	2010-01-01
*		TEMPLATE		1571	PS		0	0	1	0			Oliver, E.G.H.		12717				NBG		0	0	2011			2011				Ericaceae			acc	Erica colorans Andrews	wfo-0000671708	5682239	Erica colorans Andrews							Oliver, E.G.H.	0	0	2011	2011
*		TEMPLATE		677	PS		0	0	2	0		2088079	Pirie, M.D.		890		Gehrke, B.	Gehrke, B.	BG,NBG		1	5	2009			2009-05-01	May			Ericaceae			acc	Erica condensata Benth.	wfo-0000671721	5682199	Erica condensata Benth.							Oliver, E.G.H.	0	0	2009	2009
*		TEMPLATE		674	PS		0	0	2	0		2088076	Pirie, M.D.		887		Gehrke, B.	Gehrke, B.	BG,NBG		1	5	2009			2009-05-01	May			Ericaceae			acc	Erica conferta Andrews	wfo-0000671722	5682195	Erica conferta Andrews							Oliver, E.G.H.	0	0	2009	2009
*		TEMPLATE		755	PS		0	0	2	0		2088533	Muasya, A.M.		1		Stirton, C.H.	Stirton, C.H.	BG,NBG		0	2	2009			2009-02-01	February			Ericaceae			acc	Erica conspicua subsp. conspicua	wfo-0001440961	7327788	Erica conspicua Sol. ssp. conspicua							Oliver, E.G.H.	0	0	2009	2009
*		TEMPLATE		1149	PS		0	0	2	0			Oliver, E.G.H.		12588				NBG		0	1	2010			2010-01-01	January			Ericaceae			acc	Erica cooperi Bolus	wfo-0000671736	5682159	Erica cooperi Bolus							Oliver, E.G.H.	0	1	2010	2010-01-01
*		TEMPLATE		76	PS		0	0	2	0		2088445	Gehrke, B.		610				BG,NBG		20	2	2009			2009-02-20	February			Ericaceae			acc	Erica copiosa J.C.Wendl.	wfo-0000671739	5682156	Erica copiosa J.C.Wendl.							Oliver, E.G.H.	0	0	2009	2009
*		TEMPLATE		371	PS		0	0	2	0		2088260	Pirie, M.D.		571		Gehrke, B.	Gehrke, B.	BG,NBG		15	11	2008			2008-11-15	November			Ericaceae			acc	Erica cordata Andrews	wfo-0000671743	5682148	Erica cordata Andrews							Oliver, E.G.H.	0	0	2009	2009
*		TEMPLATE		623	PS		0	0	2	0		2088047	Pirie, M.D.		823		Gehrke, B.	Gehrke, B.	BG,NBG		28	3	2009			2009-03-28	March			Ericaceae			acc	Erica corifolia L.	wfo-0000671745	5682142	Erica corifolia L.							Oliver, E.G.H.	0	0	2009	2009
*		TEMPLATE		1896	PS		0	0	1	0			Hitchcock, A.		100	/04			NBG		0	0	0							Ericaceae			acc	Erica corifolia L.	wfo-0000671745	5682142	Erica corifolia L.								0	0	0
*		TEMPLATE		889	PS		0	0	1	0		2088384	Pirie, M.D.		1005		Gehrke, B.	Gehrke, B.	BG		29	10	2009			2009-10-29	October			Ericaceae			acc	Erica corydalis Salisb.	wfo-0000671760	5682123	Erica corydalis Salisb.							Oliver, E.G.H.	0	11	2009	2009-11-01
*		TEMPLATE		2117	PS		0	0	1	0			Hitchcock, A.		2536				NBG		0	0	0							Ericaceae			acc	Erica corydalis Salisb.	wfo-0000671760	5682123	Erica corydalis Salisb.							Oliver, E.G.H.	0	0	2013	2013
*		TEMPLATE		2093	PS		0	0	1	0			Oliver, E.G.H.		12832				NBG		0	9	2013			2013-09-01	September			Ericaceae			acc	Erica coventryi Andrews	wfo-0000671767	5682106	Erica coventryi Andrews								0	0	0
*		TEMPLATE		620	PS		0	0	2	0			Pirie, M.D.		820		Gehrke, B.	Gehrke, B.	NBG		21	3	2009			2009-03-21	March			Ericaceae			acc	Erica cristata Dulfer	wfo-0000671782	5682075	Erica cristata Dulfer							Oliver, E.G.H.	0	0	2009	2009
*		TEMPLATE		2250	PS		0	0	1	0			Potgieter, J.		387				NBG		0	0	0							Ericaceae			acc	Erica croceovirens E.G.H.Oliv. & I.M.Oliv.	wfo-0000507225	5682071	Erica croceovirens E.G.H.Oliv. & I.M.Oliv.								0	0	0
*		TEMPLATE		545	PS		0	0	2	0			Pirie, M.D.		745		Gehrke, B. & Oliver, E.G.H.	Gehrke, B. & Oliver, E.G.H.	NBG		5	2	2009			2009-02-05	February			Ericaceae			acc	Erica cruenta Aiton	wfo-0000671788	8162989	Erica cruenta Sol.							Oliver, E.G.H.	0	0	2009	2009
*		TEMPLATE		880	PS		0	0	1	0		2088379	Pirie, M.D.		999		Gehrke, B. & Oliver, E.G.H.	Gehrke, B. & Oliver, E.G.H.	BG		21	10	2009			2009-10-21	October			Ericaceae			acc	Erica cruenta Aiton	wfo-0000671788	8162989	Erica cruenta Sol.							Oliver, E.G.H.	0	10	2009	2009-10-01
*		TEMPLATE		1382	PS		0	0	3	0			Oliver, E.G.H.		12684		Pirie, M.D.; Bergh, N. & Rakotonandrasana, S.	Pirie, M.D.; Bergh, N. & Rakotonandrasana, S.	MO,TAN,U		3	5	2010			2010-05-03	May			Ericaceae			acc	Erica cryptoclada (Baker) Dorr & E.G.H.Oliv.	wfo-0000671793	5682053	Erica cryptoclada (Baker) Dorr & E.G.H.Oliv.							Oliver, E.G.H.	1	9	2010	2010-09-01
*		TEMPLATE		423	PS		0	0	2	0		2088279	Pirie, M.D.		623		Villiers, C. de & Gehrke, B.	Villiers, C. de & Gehrke, B.	BG,NBG		4	11	2008			2008-11-04	November			Ericaceae			acc	Erica cubica L.	wfo-0000671794	5682048	Erica cubica L.							Oliver, E.G.H.	0	0	2009	2009
*		TEMPLATE		1314	PS		0	0	2	0		2088414	Oliver, E.G.H.		12699				BG,NBG		5	8	2010			2010-08-05	August			Ericaceae			acc	Erica cumuliflora Salisb.	wfo-0000671803	5682033	Erica cumuliflora Salisb.							Oliver, E.G.H.	0	0	2010	2010
*		TEMPLATE		1612	PS		0	0	1	0			Oliver, E.G.H.		12750				NBG		0	0	2011			2011				Ericaceae			acc	Erica curtophylla Guthrie & Bolus	wfo-0000671811	5682015	Erica curtophylla Guthrie & Bolus							Oliver, E.G.H.	0	0	2011	2011
*		TEMPLATE		565	PS		0	0	2	0			Pirie, M.D.		765		Gehrke, B.	Gehrke, B.	NBG		7	2	2009			2009-02-07	February			Ericaceae			acc	Erica curviflora var. curviflora	wfo-0001047294	0	Erica curviflora var. curviflora							Oliver, E.G.H.	0	0	2009	2009
*		TEMPLATE		1607	PS		0	0	1	0			Oliver, E.G.H.		12742				NBG		0	0	2011			2011				Ericaceae			acc	Erica curviflora var. diffusa Bolus	wfo-0000671814	7599346	Erica curviflora var. diffusa Bolus							Oliver, E.G.H.	0	0	2011	2011
*		TEMPLATE		500	PS		0	0	2	0		2088198	Pirie, M.D.		700		Gehrke, B.	Gehrke, B.	BG,NBG		25	1	2009			2009-01-25	January			Ericaceae			acc	Erica curvifolia Salisb.	wfo-0000671820	5682009	Erica curvifolia Salisb.							Oliver, E.G.H.	0	0	2009	2009
*		TEMPLATE		617	PS		0	0	2	0		2088045	Pirie, M.D.		817		Gehrke, B.	Gehrke, B.	BG,NBG		21	3	2009			2009-03-21	March			Ericaceae			acc	Erica curvirostris Salisb.	wfo-0000671821	5682007	Erica curvirostris Salisb.							Oliver, E.G.H.	0	0	2009	2009
*		TEMPLATE		726	PS		0	0	2	0			Pirie, M.D.		941		Gehrke, B.	Gehrke, B.	NBG		10	5	2009			2009-05-10	May			Ericaceae			acc	Erica curvirostris Salisb.	wfo-0000671821	5682007	Erica curvirostris Salisb.							Oliver, E.G.H.	0	0	2009	2009
*		TEMPLATE		1974	PS		0	0	1	0			?		95	a			NBG		0	0	0							Ericaceae			acc	Erica cyathiformis Salisb.	wfo-0000671826	5681990	Erica cyathiformis Salisb.								0	0	0
*		TEMPLATE		1975	PS		0	0	1	0			?		95	d			NBG		0	0	0							Ericaceae			acc	Erica cyathiformis Salisb.	wfo-0000671826	5681990	Erica cyathiformis Salisb.								0	0	0
*		TEMPLATE		1650	PS		0	0	1	0			Pirie, M.D.		1240		Oliver, E.G.H.	Oliver, E.G.H.	NBG		22	11	2011			2011-11-22	November			Ericaceae			acc	Erica cylindrica Thunb.	wfo-0000671829	7809201	Erica cylindrica Thunb.							Oliver, E.G.H.	0	11	2011	2011-11-01
*		TEMPLATE		1681	PS		0	0	1	0			Merry, C.		10				NBG		0	0	2011			2011				Ericaceae			acc	Erica cyrilliflora Salisb.	wfo-0000671834	7450047	Erica cyrilliflora Salisb.							Oliver, E.G.H.	0	0	2011	2011
*		TEMPLATE		367	PS		0	0	2	0		2088258	Pirie, M.D.		567		Gehrke, B.	Gehrke, B.	BG,NBG		15	11	2008			2008-11-15	November			Ericaceae			acc	Erica daphniflora Salisb.	wfo-0000671840	5681960	Erica daphniflora Salisb.							Oliver, E.G.H.	0	0	2009	2009
*		TEMPLATE		1657	PS		0	0	1	0			Pirie, M.D.		1247		Oliver, E.G.H.	Oliver, E.G.H.	NBG		24	11	2011			2011-11-24	November			Ericaceae			acc	Erica deflexa Sinclair	wfo-0000671858	5681935	Erica deflexa Sinclair							Oliver, E.G.H.	0	11	2011	2011-11-01
*		TEMPLATE		59	PS		0	0	1	0			Gehrke, B.		591				NBG		17	2	2009			2009-02-17	February			Ericaceae			acc	Erica densifolia Willd.	wfo-0000671867	5681917	Erica densifolia Willd.							Oliver, E.G.H.	0	0	2009	2009
*		TEMPLATE		599	PS		0	0	2	0			Pirie, M.D.		799		Gehrke, B. & Niet, T. van der	Gehrke, B. & Niet, T. van der	NBG		14	3	2009			2009-03-14	March			Ericaceae			acc	Erica denticulata L.	wfo-0000671872	5681907	Erica denticulata L.							Oliver, E.G.H.	0	0	2009	2009
*		TEMPLATE		727	PS		0	0	2	0		2088476	Pirie, M.D.		942		Gehrke, B.	Gehrke, B.	BG,NBG		10	5	2009			2009-05-10	May			Ericaceae			acc	Erica depressa L.	wfo-0000671874	5681904	Erica depressa L.							Oliver, E.G.H.	0	0	2009	2009
*		TEMPLATE		843	PS		0	0	2	0			Pirie, M.D.		977		Gehrke, B.	Gehrke, B.	NBG		10	10	2009			2009-10-10	October			Ericaceae			acc	Erica depressa L.	wfo-0000671874	5681904	Erica depressa L.							Oliver, E.G.H.	27	11	2009	2009-11-27
*		TEMPLATE		362	PS		0	0	2	0			Pirie, M.D.		562		Gehrke, B.	Gehrke, B.	NBG		8	11	2008			2008-11-08	November			Ericaceae			acc	Erica desmantha Benth.	wfo-0000671876	5681902	Erica desmantha Benth.							Oliver, E.G.H.	0	0	2009	2009
*		TEMPLATE		383	PS		0	0	2	0			Pirie, M.D.		583		Gehrke, B.	Gehrke, B.	NBG		16	11	2008			2008-11-16	November			Ericaceae			acc	Erica dianthifolia Salisb.	wfo-0000671880	5681896	Erica dianthifolia Salisb.							Oliver, E.G.H.	0	0	2009	2009
*		TEMPLATE		77	PS		0	0	1	0			Gehrke, B.		611				NBG		20	2	2009			2009-02-20	February			Ericaceae			acc	Erica diaphana Spreng.	wfo-0000671881	5681895	Erica diaphana Spreng.							Oliver, E.G.H.	0	0	2009	2009
*		TEMPLATE		272	PS		0	0	2	0			Oliver, E.G.H.		12516		Pirie, M.D.	Pirie, M.D.	NBG		8	5	2009			2009-05-08	May			Ericaceae			acc	Erica didymocarpa E.C.Nelson & E.G.H.Oliv.	wfo-1000053501	0	Erica didymocarpa E.C.Nelson & E.G.H.Oliv.							Oliver, E.G.H.	0	0	2009	2009
*		TEMPLATE		2287	PS		0	0	1	0			Merry, C.		19				NBG		9	10	2014			2014-10-09	October			Ericaceae			acc	Erica diosmifolia Salisb.	wfo-0000671890	5681879	Erica diosmifolia Salisb.								0	0	0
*		TEMPLATE		1480	PS		0	0	1	0			Pirie, M.D.		1214		Bellstedt, D.U.; Villiers, M.J. de & Merwe, De Wet van der	Bellstedt, D.U.; Villiers, M.J. de & Merwe, De Wet van der	NBG		22	1	2011			2011-01-22	January			Ericaceae			acc	Erica discolor Andrews	wfo-0000671892	5681875	Erica discolor Andrews								0	0	0		var. 'hebecalyx'
*		TEMPLATE		1543	PS		0	0	1	0			Pirie, M.D.		1217		Bellstedt, D.U.; Villiers, M.J. de & Merwe, De Wet van der	Bellstedt, D.U.; Villiers, M.J. de & Merwe, De Wet van der	NBG		22	1	2011			2011-01-22	January			Ericaceae			acc	Erica discolor Andrews	wfo-0000671892	5681875	Erica discolor Andrews								0	0	0		'var speciosa'
*		TEMPLATE		1611	PS		0	0	1	0			Oliver, E.G.H.		12749				NBG		0	0	2011			2011				Ericaceae			acc	Erica dispar (N.E.Br.) E.G.H.Oliv.	wfo-0000671893	5681873	Erica dispar (N.E.Br.) E.G.H.Oliv.							Oliver, E.G.H.	0	0	2011	2011
*		TEMPLATE		1158	PS		0	0	2	0			Oliver, E.G.H.		12596				NBG		0	1	2010			2010-01-01	January			Ericaceae			acc	Erica dissimulans Hilliard & B.L.Burtt	wfo-0000671894	5681871	Erica dissimulans Hilliard & B.L.Burtt							Oliver, E.G.H.	0	1	2010	2010-01-01
*		TEMPLATE		251	PS		0	0	2	0			Oliver, E.G.H.		12500		Gehrke, B. & Pirie, M.D.	Gehrke, B. & Pirie, M.D.	NBG		5	2	2009			2009-02-05	February			Ericaceae			acc	Erica distorta Bartl.	wfo-0000671898	5681867	Erica distorta Bartl.							Oliver, E.G.H.	0	0	2009	2009
*		TEMPLATE		942	PS		0	0	2	0			Oliver, E.G.H.		11417				NBG		7	11	1999			1999-11-07	November			Ericaceae			acc	Erica dodii Guthrie & Bolus	wfo-0000671902	5681859	Erica dodii Guthrie & Bolus								0	0	0
*		TEMPLATE		903	PS		0	0	2	0			Oliver, E.G.H.		12546				NBG		1	11	2009			2009-11-01	November			Ericaceae			acc	Erica dolfiana E.G.H.Oliv.	wfo-0000671903	5681857	Erica dolfiana E.G.H.Oliv.							Oliver, E.G.H.	0	11	2009	2009-11-01
*		TEMPLATE		2146	PS		0	0	1	0			Pirie, M.D.		1297		Oliver, E.G.H.	Oliver, E.G.H.	NBG		9	10	2013			2013-10-09	October			Ericaceae			acc	Erica dolfiana E.G.H.Oliv.	wfo-0000671903	5681857	Erica dolfiana E.G.H.Oliv.							Oliver, E.G.H.	0	0	2013	2013
*		TEMPLATE		510	PS		0	0	2	0			Pirie, M.D.		710		Gehrke, B.	Gehrke, B.	NBG		25	1	2009			2009-01-25	January			Ericaceae			acc	Erica doliiformis Salisb.	wfo-0000671904	5681855	Erica doliiformis Salisb.							Oliver, E.G.H.	0	0	2009	2009
*		TEMPLATE		597	PS		0	0	2	0		2088037	Pirie, M.D.		797		Gehrke, B. & Niet, T. van der	Gehrke, B. & Niet, T. van der	BG,NBG		14	3	2009			2009-03-14	March			Ericaceae			acc	Erica doliiformis Salisb.	wfo-0000671904	5681855	Erica doliiformis Salisb.							Oliver, E.G.H.	0	0	2009	2009
*		TEMPLATE		448	PS		0	0	1	0		2088289	Pirie, M.D.		648		Gehrke, B.	Gehrke, B.	BG		16	12	2008			2008-12-16	December			Ericaceae			acc	Erica dominans Killick	wfo-0000671905	5681853	Erica dominans Killick							Oliver, E.G.H.	0	0	2009	2009
*		TEMPLATE		178	PS		0	0	2	0			Oliver, E.G.H.		12130				NBG		29	1	2003			2003-01-29	January			Ericaceae			acc	Erica dracomontana E.G.H.Oliv.	wfo-0000671907	5681849	Erica dracomontana E.G.H.Oliv.							Oliver, E.G.H.	0	0	2009	2009
*		TEMPLATE		2075	PS		0	0	1	0			Bellstedt, D.U.		1443				NBG		0	0	2013			2013				Ericaceae			acc	Erica drakensbergensis Guthrie & Bolus	wfo-0000671910	5681846	Erica drakensbergensis Guthrie & Bolus							Oliver, E.G.H.	0	0	2013	2013
*		TEMPLATE		1573	PS		0	0	1	0			Oliver, E.G.H.		12711				NBG		0	0	2011			2011				Ericaceae			acc	Erica dregei E.G.H.Oliv.	wfo-0000671912	5681841	Erica dregei E.G.H.Oliv.							Oliver, E.G.H.	0	0	2011	2011
*		TEMPLATE		1762	PS		0	0	1	0			Cowell, C.	108	163	/07			NBG		0	0	0							Ericaceae			acc	Erica duthieae L.Bolus	wfo-0000671925	5681834	Erica duthieae L.Bolus								0	0	0
*		TEMPLATE		1210	PS		0	0	2	0		2088499	Pirie, M.D.		1037		Gehrke, B.	Gehrke, B.	BG,NBG		28	12	2009			2009-12-28	December			Ericaceae			acc	Erica eburnea T.M.Salter	wfo-0000671931	5681830	Erica eburnea T.M.Salter								0	0	0
*		TEMPLATE		1220	PS		0	0	2	0		2088506	Pirie, M.D.		1047		Gehrke, B.	Gehrke, B.	BG,NBG		28	12	2009			2009-12-28	December			Ericaceae			acc	Erica eburnea T.M.Salter	wfo-0000671931	5681830	Erica eburnea T.M.Salter							Oliver, E.G.H.	1	10	2014	2014-10-01
*		TEMPLATE		1604	PS		0	0	1	0			Oliver, E.G.H.		12739				NBG		0	0	2011			2011				Ericaceae			acc	Erica ecklonii E.G.H.Oliv.	wfo-0000671934	5681828	Erica ecklonii E.G.H.Oliv.							Oliver, E.G.H.	0	0	2011	2011
*		TEMPLATE		1977	PS		0	0	1	0			?		99				NBG		0	0	0							Ericaceae			acc	Erica elimensis L.Bolus	wfo-0000671943	5681820	Erica elimensis L.Bolus								0	0	0
*		TEMPLATE		2104	PS		0	0	1	0			Oliver, E.G.H.		12843				NBG		0	9	2013			2013-09-01	September			Ericaceae			acc	Erica elimensis L.Bolus	wfo-0000671943	5681820	Erica elimensis L.Bolus							Oliver, E.G.H.	0	0	2013	2013
*		TEMPLATE		1679	PS		0	0	1	0			Oliver, E.G.H.		12786				NBG		0	0	2011			2011				Ericaceae			acc	Erica empetrina L.	wfo-0000671954	5681812	Erica empetrina L.							Oliver, E.G.H.	0	0	2011	2011
*		TEMPLATE		629	PS		0	0	2	0			Pirie, M.D.		829		Gehrke, B.	Gehrke, B.	NBG		28	3	2009			2009-03-28	March			Ericaceae			acc	Erica equisetifolia Salisb.	wfo-0000671962	5681806	Erica equisetifolia Salisb.							Oliver, E.G.H.	0	0	2009	2009
*		TEMPLATE		2041	PS		0	0	1	0			SANBI		544	/88			NBG		0	0	0							Ericaceae			acc	Erica equisetifolia Salisb.	wfo-0000671962	5681806	Erica equisetifolia Salisb.								0	0	0
*		TEMPLATE		662	PS		0	0	2	0		2088069	Pirie, M.D.		874		Gehrke, B. & Morita, S.	Gehrke, B. & Morita, S.	BG,NBG		27	4	2009			2009-04-27	April			Ericaceae			acc	Erica erasmia Dulfer	wfo-0000671963	5681805	Erica erasmia Dulfer							Oliver, E.G.H.	0	0	2009	2009
*		TEMPLATE		333	PS		0	0	2	0			Pirie, M.D.		533		Bergh, N. & Gehrke, B.	Bergh, N. & Gehrke, B.	NBG		4	11	2008			2008-11-04	November			Ericaceae			acc	Erica eremioides subsp. eremioides	wfo-0001440985	0	Erica eremioides (MacOwan) E.G.H.Oliv. ssp. eremioides							Oliver, E.G.H.	0	0	2009	2009
*		TEMPLATE		2162	PS		0	0	1	0			Oliver, E.G.H.		12854				NBG		0	0	0							Ericaceae			acc	Erica eremioides subsp. eremioides	wfo-0001440985	0	Erica eremioides (MacOwan) E.G.H.Oliv. ssp. eremioides								0	0	0
*		TEMPLATE		542	PS		0	0	2	0		2088219	Pirie, M.D.		742		Gehrke, B. & Oliver, E.G.H.	Gehrke, B. & Oliver, E.G.H.	BG,NBG		5	2	2009			2009-02-05	February			Ericaceae			acc	Erica ericoides (L.) E.G.H.Oliv.	wfo-0000671968	5681797	Erica ericoides (L.) E.G.H.Oliv.							Oliver, E.G.H.	0	0	2009	2009
*		TEMPLATE		1172	PS		0	0	1	0			Kay, S.	(Oliver	12616	)			NBG		0	0	0							Ericaceae			acc	Erica erigena R.Ross	wfo-0000671969	7327590	Erica erigena R.Ross							Oliver, E.G.H.	0	1	2010	2010-01-01
*		TEMPLATE		1175	PS		0	0	1	0			Ojeda, F.	(Oliver	12623	)			NBG		0	0	0							Ericaceae			acc	Erica erigena R.Ross	wfo-0000671969	7327590	Erica erigena R.Ross								0	0	0
*		TEMPLATE		1579	PS		0	0	1	0			Sahuquillo Balbuena, E.		s.n.		Pimentel Pereira, M.	Pimentel Pereira, M.	NBG		0	0	0							Ericaceae			acc	Erica erigena R.Ross	wfo-0000671969	7327590	Erica erigena R.Ross								0	0	0
*		TEMPLATE		1797	PS		0	0	1	0			Fagúndez, J.		3157				SANT		0	0	0							Ericaceae			acc	Erica erigena R.Ross	wfo-0000671969	7327590	Erica erigena R.Ross							Fagúndez, J.	0	0	0
*		TEMPLATE		694	PS		0	0	2	0		2088457	Pirie, M.D.		907		McMaster, C.; McMaster, R. & Oliver, E.G.H.	McMaster, C.; McMaster, R. & Oliver, E.G.H.	BG,NBG		7	5	2009			2009-05-07	May			Ericaceae			acc	Erica erinus (Klotzsch ex Benth.) E.G.H.Oliv.	wfo-0000671972	5681794	Erica erinus (Klotzsch ex Benth.) E.G.H.Oliv.							Oliver, E.G.H.	0	0	2009	2009
*		TEMPLATE		232	PS		0	0	2	0			Oliver, E.G.H.		12478				NBG		13	11	2008			2008-11-13	November			Ericaceae			acc	Erica eriophoros Guthrie & Bolus	wfo-0000671976	5681792	Erica eriophoros Guthrie & Bolus							Oliver, E.G.H.	0	0	2009	2009
*		TEMPLATE		1027	PS		0	0	2	0			Oliver, E.G.H.		11831				NBG		0	0	0							Ericaceae			acc	Erica esterhuyseniae Compton	wfo-0000671980	5681786	Erica esterhuyseniae Compton							Oliver, E.G.H.	0	11	2009	2009-11-01
*		TEMPLATE		902	PS		0	0	2	0		2088411	Oliver, E.G.H.		12545				BG,NBG		1	11	2009			2009-11-01	November			Ericaceae			acc	Erica esteriana E.G.H.Oliv.	wfo-0000671982	7327582	Erica esteriana E.G.H.Oliv.							Oliver, E.G.H.	0	11	2009	2009-11-01
*		TEMPLATE		2166	PS		0	0	1	0			Oliver, E.G.H.		12858				NBG		0	0	0							Ericaceae			acc	Erica esteriana E.G.H.Oliv.	wfo-0000671982	7327582	Erica esteriana E.G.H.Oliv.								0	0	0
*		TEMPLATE		240	PS		0	0	2	0			Oliver, E.G.H.		12485				NBG		15	11	2008			2008-11-15	November			Ericaceae			acc	Erica eugenea Dulfer	wfo-0000671984	5681783	Erica eugenea Dulfer							Oliver, E.G.H.	0	0	2009	2009
*		TEMPLATE		1712	PS		0	0	1	0			Pirie, M.D.		1259		Oliver, E.G.H.	Oliver, E.G.H.	NBG		3	5	2012			2012-05-03	May			Ericaceae			acc	Erica eustacei L.Bolus	wfo-0000671985	5681781	Erica eustacei L.Bolus							Oliver, E.G.H.	0	3	2012	2012-03-01
*		TEMPLATE		441	PS		0	0	2	0			Pirie, M.D.		641		Gehrke, B.	Gehrke, B.	NBG		16	12	2008			2008-12-16	December			Ericaceae			acc	Erica evansii (N.E.Br.) E.G.H.Oliv.	wfo-0000671986	5681780	Erica evansii (N.E.Br.) E.G.H.Oliv.							Oliver, E.G.H.	0	0	2009	2009
*		TEMPLATE		946	PS		0	0	1	0			Kirsten, G.		1532				NBG		0	0	0							Ericaceae			acc	Erica excavata L.Bolus	wfo-0000671988	5681776	Erica excavata L.Bolus								0	0	0
*		TEMPLATE		250	PS		0	0	2	0		2088403	Oliver, E.G.H.		12499		Gehrke, B. & Pirie, M.D.	Gehrke, B. & Pirie, M.D.	BG,NBG		11	1	2009			2009-01-11	January			Ericaceae			acc	Erica exleeana E.G.H.Oliv.	wfo-0000671995	5681771	Erica exleeana E.G.H.Oliv.							Oliver, E.G.H.	0	0	2009	2009
*		TEMPLATE		2283	PS		0	0	1	0			Oliver, E.G.H.		12880				NBG		23	11	2014			2014-11-23	November			Ericaceae			acc	Erica extrusa Compton	wfo-0000672005	5681762	Erica extrusa Compton								0	0	0
*		TEMPLATE		1708	PS		0	0	1	0			Merry, C.		12				NBG		0	0	2011			2011				Ericaceae			acc	Erica fairii Bolus	wfo-0000672013	5681755	Erica fairii Bolus							Oliver, E.G.H.	0	0	2011	2011
*		TEMPLATE		609	PS		0	0	2	0			Pirie, M.D.		809		Gehrke, B.	Gehrke, B.	NBG		21	3	2009			2009-03-21	March			Ericaceae			acc	Erica fascicularis var. fascicularis	wfo-0001047312	8037389	Erica fascicularis L.f. ssp. fascicularis							Oliver, E.G.H.	0	0	2009	2009
*		TEMPLATE		630	PS		0	0	2	0			Pirie, M.D.		830		Gehrke, B.	Gehrke, B.	NBG		28	3	2009			2009-03-28	March			Ericaceae			acc	Erica fastigiata L.	wfo-0000672018	5681743	Erica fastigiata L.							Oliver, E.G.H.	0	0	2009	2009
*		TEMPLATE		463	PS		0	0	1	0		2088541	Pirie, M.D.		663		Gehrke, B.	Gehrke, B.	BG		3	1	2009			2009-01-03	January			Ericaceae			acc	Erica fausta Salisb.	wfo-0000672022	5681739	Erica fausta Salisb.							Oliver, E.G.H.	0	0	2009	2009
*		TEMPLATE		248	PS		0	0	2	0			Oliver, E.G.H.		12494				NBG		22	11	2008			2008-11-22	November			Ericaceae			acc	Erica ferrea P.J.Bergius	wfo-0000672027	5681729	Erica ferrea P.J.Bergius							Oliver, E.G.H.	0	0	2009	2009
*		TEMPLATE		35	PS		0	0	2	0			Gehrke, B.		68		Muasya, A.M.	Muasya, A.M.	NBG,Z		3	10	2004			2004-10-03	October			Ericaceae			acc	Erica filago (Alm & T.C.E.Fr.) Beentje	wfo-0000672033	5681721	Erica filago (Alm & T.C.E.Fr.) Beentje							Oliver, E.G.H.	0	0	2009	2009
*		TEMPLATE		37	PS		0	0	2	0			Gehrke, B.		93		Muasya, A.M.	Muasya, A.M.	NBG,Z		6	10	2004			2004-10-06	October			Ericaceae			acc	Erica filago (Alm & T.C.E.Fr.) Beentje	wfo-0000672033	5681721	Erica filago (Alm & T.C.E.Fr.) Beentje							Oliver, E.G.H.	0	0	2009	2009
*		TEMPLATE		1594	PS		0	0	1	0			Oliver, E.G.H.		12728				NBG		0	0	2011			2011				Ericaceae			acc	Erica filamentosa Andrews	wfo-0000672034	5681719	Erica filamentosa Andrews							Oliver, E.G.H.	0	0	2011	2011
*		TEMPLATE		2284	PS		0	0	1	0			Oliver, E.G.H.		12881				NBG		23	11	2014			2014-11-23	November			Ericaceae			acc	Erica filiformis Salisb.	wfo-0000672038	7721528	Erica filiformis Salisb.								0	0	0
*		TEMPLATE		700	PS		0	0	2	0			Pirie, M.D.		914		McMaster, C.; McMaster, R. & Oliver, E.G.H.	McMaster, C.; McMaster, R. & Oliver, E.G.H.	NBG		7	5	2009			2009-05-07	May			Ericaceae			acc	Erica filipendula subsp. filipendula	wfo-0001440996	7327539	Erica filipendula Benth. ssp. filipendula							Oliver, E.G.H.	0	0	2009	2009
*		TEMPLATE		711	PS		0	0	2	0			Pirie, M.D.		926		McMaster, C. & Oliver, E.G.H.	McMaster, C. & Oliver, E.G.H.	NBG		7	5	2009			2009-05-07	May			Ericaceae			acc	Erica filipendula subsp. parva E.G.H.Oliv. & I.M.Oliv.	wfo-0001359522	0	Erica filipendula Benth. ssp. parva E.G.H.Oliv. & I.M.Oliv.							Oliver, E.G.H.	0	0	2009	2009
*		TEMPLATE		406	PS		0	0	2	0		2088271	Pirie, M.D.		606		Bellstedt, D.U.; Villiers, C. de & Gehrke, B.	Bellstedt, D.U.; Villiers, C. de & Gehrke, B.	BG,NBG		3	11	2008			2008-11-03	November			Ericaceae			acc	Erica fimbriata Andrews	wfo-0000672043	5681707	Erica fimbriata Andrews							Oliver, E.G.H.	0	0	2009	2009
*		TEMPLATE		640	PS		0	0	2	0		2088056	Pirie, M.D.		840		Gehrke, B. & Morita, S.	Gehrke, B. & Morita, S.	BG,NBG		26	4	2009			2009-04-26	April			Ericaceae			acc	Erica flacca E.Mey. ex Benth.	wfo-0000672046	5681701	Erica flacca E.Mey. ex Benth.							Oliver, E.G.H.	0	0	2009	2009
*		TEMPLATE		1486	PS		0	0	1	0			Pirie, M.D.		1220		Bellstedt, D.U.; Villiers, M.J. de & Merwe, De Wet van der	Bellstedt, D.U.; Villiers, M.J. de & Merwe, De Wet van der	NBG		22	1	2011			2011-01-22	January			Ericaceae			acc	Erica flaccida Link	wfo-0000672048	5681700	Erica flaccida Link							Oliver, E.G.H.	0	3	2011	2011-03-01
*		TEMPLATE		431	PS		0	0	2	0		2088281	Pirie, M.D.		631				BG,NBG		13	12	2008			2008-12-13	December			Ericaceae			acc	Erica flanaganii Bolus	wfo-0000672052	5681692	Erica flanaganii Bolus							Oliver, E.G.H.	0	0	2009	2009
*		TEMPLATE		2086	PS		0	0	1	0			Oliver, E.G.H.		12823				NBG		0	0	2013			2013				Ericaceae			acc	Erica flavicoma Bartl.	wfo-0000672057	5681684	Erica flavicoma Bartl.							Oliver, E.G.H.	0	0	2013	2013
*		TEMPLATE		2081	PS		0	0	1	0			Oliver, E.G.H.		12818				NBG		0	0	2013			2013				Ericaceae			acc	Erica flexistyla E.G.H.Oliv.	wfo-0000672064	5681675	Erica flexistyla E.G.H.Oliv.							Oliver, E.G.H.	0	0	2013	2013
*		TEMPLATE		866	PS		0	0	1	0		2088372	Pirie, M.D.		987		Gehrke, B. & Oliver, E.G.H.	Gehrke, B. & Oliver, E.G.H.	BG		21	10	2009			2009-10-21	October			Ericaceae			acc	Erica floccifera Zahlbr.	wfo-0000672066	5681670	Erica floccifera Zahlbr.							Oliver, E.G.H.	0	10	2009	2009-10-01
*		TEMPLATE		842	PS		0	0	2	0			Oliver, E.G.H.		12536				NBG		3	10	2009			2009-10-03	October			Ericaceae			acc	Erica florifera (Compton) E.G.H.Oliv.	wfo-0000672078	5681655	Erica florifera (Compton) E.G.H.Oliv.							Oliver, E.G.H.	0	10	2009	2009-10-01	sp. nov. aff. philippioides
*		TEMPLATE		1637	PS		0	0	1	0			Oliver, E.G.H.		12768				NBG		0	0	2011			2011				Ericaceae			acc	Erica florifera (Compton) E.G.H.Oliv.	wfo-0000672078	5681655	Erica florifera (Compton) E.G.H.Oliv.							Oliver, E.G.H.	0	0	2011	2011
*		TEMPLATE		1242	PS		0	0	2	0		2088523	Pirie, M.D.		1069		Oliver, E.G.H. & Gehrke, B.	Oliver, E.G.H. & Gehrke, B.	BG,NBG		30	1	2010			2010-01-30	January			Ericaceae			acc	Erica fontana L.Bolus	wfo-0000672086	5681643	Erica fontana L.Bolus							Oliver, E.G.H.	30	1	2010	2010-01-30
*		TEMPLATE		450	PS		0	0	1	0		2088290	Pirie, M.D.		650		Gehrke, B.	Gehrke, B.	BG		16	12	2008			2008-12-16	December			Ericaceae			acc	Erica frigida Bolus	wfo-0000672098	5681623	Erica frigida Bolus							Oliver, E.G.H.	0	0	2009	2009
*		TEMPLATE		458	PS		0	0	2	0			Pirie, M.D.		658		Gehrke, B. & Martin-Bravo, S.	Gehrke, B. & Martin-Bravo, S.	NBG		20	12	2008			2008-12-20	December			Ericaceae			acc	Erica frigida Bolus	wfo-0000672098	5681623	Erica frigida Bolus							Oliver, E.G.H.	0	0	2009	2009
*		TEMPLATE		851	PS		0	0	2	0			Pirie, M.D.		960		Gehrke, B.	Gehrke, B.	NBG		18	7	2009			2009-07-18	July			Ericaceae			acc	Erica galantha E.C.Nelson & E.G.H.Oliv.	wfo-1000053503	0	Erica galantha E.C.Nelson & E.G.H.Oliv.							Oliver, E.G.H.	0	9	2009	2009-09-01
*		TEMPLATE		1646	PS		0	0	1	0			Martos, F.		745				NBG		16	9	2011			2011-09-16	September			Ericaceae			acc	Erica galioides Lam.	wfo-0000672115	8274722	Erica galioides Lam.								0	0	0
*		TEMPLATE		1663	PS		0	0	1	0			Pirie, M.D.		1253		Oliver, E.G.H.	Oliver, E.G.H.	NBG		24	11	2011			2011-11-24	November			Ericaceae			acc	Erica garciae E.G.H.Oliv.	wfo-0000672119	5685000	Erica garciae E.G.H.Oliv.							Oliver, E.G.H.	0	11	2011	2011-11-01
*		TEMPLATE		2176	PS		0	0	1	0			Merry, C.		15				NBG		0	0	2013			2013				Ericaceae			acc	Erica genistifolia Salisb.	wfo-0000672124	5684988	Erica genistifolia Salisb.								0	0	0
*		TEMPLATE		2060	PS		0	0	1	0			?		22594				NBG		0	0	0							Ericaceae			acc	Erica georgica Guthrie & Bolus	wfo-0000672126	5684986	Erica georgica Guthrie & Bolus								0	0	0
*		TEMPLATE		1315	PS		0	0	2	0		2088415	Oliver, E.G.H.		12700				BG,NBG		5	8	2010			2010-08-05	August			Ericaceae			acc	Erica gerhardii E.G.H.Oliv. & I.M.Oliv.	wfo-0000507229	5684985	Erica gerhardii E.G.H.Oliv. & I.M.Oliv.							Oliver, E.G.H.	0	0	2010	2010
*		TEMPLATE		88	PS		0	0	2	0		2088454	Gehrke, B.		623				BG,NBG		20	2	2009			2009-02-20	February			Ericaceae			acc	Erica gibbosa Klotzsch ex Benth.	wfo-0000672127	5684984	Erica gibbosa Klotzsch ex Benth.						cf	Oliver, E.G.H.	0	0	2009	2009
*		TEMPLATE		1524	PS		0	0	1	0			Schafer, G.	G	23				NBG		0	0	2010			2010				Ericaceae			acc	Erica gibbosa Klotzsch ex Benth.	wfo-0000672127	5684984	Erica gibbosa Klotzsch ex Benth.								0	0	0
*		TEMPLATE		1907	PS		0	0	1	0			Hitchcock, A.		428	/03			NBG		0	0	0							Ericaceae			acc	Erica gibbosa Klotzsch ex Benth.	wfo-0000672127	5684984	Erica gibbosa Klotzsch ex Benth.								0	0	0
*		TEMPLATE		1980	PS		0	0	1	0			?		104				NBG		0	0	0							Ericaceae			acc	Erica gibbosa Klotzsch ex Benth.	wfo-0000672127	5684984	Erica gibbosa Klotzsch ex Benth.								0	0	0
*		TEMPLATE		2084	PS		0	0	1	0			Oliver, E.G.H.		12821				NBG		0	0	2013			2013				Ericaceae			acc	Erica gigantea Klotzsch ex Benth.	wfo-0000672128	5684983	Erica gigantea Klotzsch ex Benth.							Oliver, E.G.H.	0	0	2013	2013
*		TEMPLATE		274	PS		0	0	2	0			Oliver, E.G.H.		11224				NBG		0	0	0							Ericaceae			acc	Erica glabella subsp. laevis E.G.H.Oliv.	wfo-0000672132	5684979	Erica glabella Thunb. ssp. laevis E.G.H.Oliv.							Oliver, E.G.H.	0	0	2009	2009
*		TEMPLATE		2160	PS		0	0	1	0			Oliver, E.G.H.		12852				NBG		0	0	0							Ericaceae			acc	Erica glandulifera Klotzsch	wfo-0000672139	5684973	Erica glandulifera Klotzsch								0	0	0
*		TEMPLATE		321	PS		0	0	2	0			Pirie, M.D.		521		Bergh, N. & Gehrke, B.	Bergh, N. & Gehrke, B.	NBG		3	11	2008			2008-11-03	November			Ericaceae			acc	Erica glandulipila Compton	wfo-0000672140	5684972	Erica glandulipila Compton							Oliver, E.G.H.	0	0	2009	2009
*		TEMPLATE		2024	PS		0	0	1	0			SANBI		290	/07			NBG		0	0	2007			2007				Ericaceae			acc	Erica glandulosa subsp. fourcadei (L.Bolus) E.G.H.Oliv. & I.M.Oliv.	wfo-0000507233	5684967	Erica glandulosa Thunb. ssp. fourcadei (L.Bolus) E.G.H.Oliv. & I.M.Oliv.								0	0	0
*		TEMPLATE		1493	PS		0	0	1	0			Pirie, M.D.		1227		Bellstedt, D.U.; Villiers, M.J. de & Merwe, De Wet van der	Bellstedt, D.U.; Villiers, M.J. de & Merwe, De Wet van der	NBG		22	1	2011			2011-01-22	January			Ericaceae			acc	Erica glandulosa subsp. glandulosa	wfo-0001441001	7328984	Erica glandulosa Thunb. ssp. glandulosa							Oliver, E.G.H.	0	3	2011	2011-03-01
*		TEMPLATE		447	PS		0	0	2	0			Pirie, M.D.		647		Gehrke, B.	Gehrke, B.	NBG		16	12	2008			2008-12-16	December			Ericaceae			acc	Erica glaphyra Killick	wfo-0000672146	5684966	Erica glaphyra Killick						cf	Oliver, E.G.H.	0	0	2009	2009
*		TEMPLATE		857	PS		0	0	1	0		2088367	Pirie, M.D.		973		Gehrke, B. & Hämmerli, S.	Gehrke, B. & Hämmerli, S.	BG		3	10	2009			2009-10-03	October			Ericaceae			acc	Erica glauca var. elegans (Andrews) Bolus	wfo-0001441002	5832306	Erica glauca Andrews ssp. elegans							Oliver, E.G.H.	0	11	2009	2009-11-01
*		TEMPLATE		648	PS		0	0	2	0		2088061	Pirie, M.D.		850		Gehrke, B. & Morita, S.	Gehrke, B. & Morita, S.	BG,NBG		27	4	2009			2009-04-27	April			Ericaceae			acc	Erica glauca var. glauca	wfo-0001047321	0	Erica glauca Andrews ssp. glauca							Oliver, E.G.H.	0	0	2009	2009
*		TEMPLATE		830	PS		0	0	2	0			Oliver, E.G.H.		12519				NBG		14	8	2009			2009-08-14	August			Ericaceae			acc	Erica globiceps subsp. consors (N.E.Br.) E.G.H.Oliv.	wfo-0000672151	5684960	Erica globiceps (N.E.Br.) E.G.H.Oliv. ssp. consors (N.E.Br.) E.G.H.Oliv.							Oliver, E.G.H.	0	9	2009	2009-09-01
*		TEMPLATE		867	PS		0	0	1	0		2088373	Pirie, M.D.		988		Gehrke, B. & Oliver, E.G.H.	Gehrke, B. & Oliver, E.G.H.	BG		21	10	2009			2009-10-21	October			Ericaceae			acc	Erica globiceps subsp. gracilis (Benth.) E.G.H.Oliv.	wfo-0000672152	5684958	Erica globiceps (N.E.Br.) E.G.H.Oliv. ssp. gracilis (Benth.) E.G.H.Oliv.							Oliver, E.G.H.	0	10	2009	2009-10-01
*		TEMPLATE		1020	PS		0	0	2	0		2088413	Oliver, E.G.H.		12548				BG,NBG		2	11	2009			2009-11-02	November			Ericaceae			acc	Erica glomiflora Salisb.	wfo-0000672162	5684950	Erica glomiflora Salisb.							Oliver, E.G.H.	0	11	2009	2009-11-01
*		TEMPLATE		1661	PS		0	0	1	0			Pirie, M.D.		1251		Oliver, E.G.H.	Oliver, E.G.H.	NBG		24	11	2011			2011-11-24	November			Ericaceae			acc	Erica glomiflora Salisb.	wfo-0000672162	5684950	Erica glomiflora Salisb.							Oliver, E.G.H.	0	11	2011	2011-11-01
*		TEMPLATE		487	PS		0	0	2	0			Pirie, M.D.		687		Oliver, E.G.H.; Turner, R.C.; Villiers, T. de; Gehrke, B. & Koopman, R.	Oliver, E.G.H.; Turner, R.C.; Villiers, T. de; Gehrke, B. & Koopman, R.	NBG		11	1	2009			2009-01-11	January			Ericaceae			acc	Erica glutinosa P.J.Bergius	wfo-0000672164	5684944	Erica glutinosa P.J.Bergius							Oliver, E.G.H.	0	0	2009	2009
*		TEMPLATE		501	PS		0	0	2	0		2088199	Pirie, M.D.		701		Gehrke, B.	Gehrke, B.	BG,NBG		25	1	2009			2009-01-25	January			Ericaceae			acc	Erica glutinosa P.J.Bergius	wfo-0000672164	5684944	Erica glutinosa P.J.Bergius							Oliver, E.G.H.	0	0	2009	2009
*		TEMPLATE		311	PS		0	0	2	0			Pirie, M.D.		511		Bellstedt, D.U.; Gehrke, B. & Oliver, E.G.H.	Bellstedt, D.U.; Gehrke, B. & Oliver, E.G.H.	NBG		24	10	2008			2008-10-24	October			Ericaceae			acc	Erica gnaphaloides L.	wfo-0000672173	7521938	Erica gnaphaloides L.							Oliver, E.G.H.	0	0	2009	2009
*		TEMPLATE		1307	PS		0	0	1	0			Oliver, E.G.H.		12694				NBG		0	0	2010			2010				Ericaceae			acc	Erica goatcheriana var. drakensteinensis	wfo-0001441005	8359911	Erica goatcheriana L.Bolus var. drakensteinensis								0	0	0
*		TEMPLATE		653	PS		0	0	2	0		2088065	Pirie, M.D.		865		Gehrke, B. & Morita, S.	Gehrke, B. & Morita, S.	BG,NBG		27	4	2009			2009-04-27	April			Ericaceae			acc	Erica goatcheriana var. goatcheriana	wfo-0001047324	7794171	Erica goatcheriana L.Bolus var. goatcheriana							Oliver, E.G.H.	0	0	2009	2009
*		TEMPLATE		870	PS		0	0	1	0		2088375	Pirie, M.D.		990		Gehrke, B. & Oliver, E.G.H.	Gehrke, B. & Oliver, E.G.H.	BG		21	10	2009			2009-10-21	October			Ericaceae			acc	Erica goatcheriana var. petrensis L.Bolus	wfo-0001441006	7659779	Erica goatcheriana L.Bolus var. petrensis							Oliver, E.G.H.	0	10	2009	2009-10-01
*		TEMPLATE		1056	PS		0	0	2	0		2088418	Muasya, A.M.		5014		Stirton, C.H.	Stirton, C.H.	BG,NBG		22	11	2009			2009-11-22	November			Ericaceae			acc	Erica gracilipes Guthrie & Bolus	wfo-0000672182	5684932	Erica gracilipes Guthrie & Bolus								0	0	0
*		TEMPLATE		87	PS		0	0	3	0		2088453	Gehrke, B.		622				BG,MJG,NBG		20	2	2009			2009-02-20	February			Ericaceae			acc	Erica gracilis J.C.Wendl.	wfo-0000672183	5684929	Erica gracilis J.C.Wendl.							Oliver, E.G.H.	0	0	2009	2009
*		TEMPLATE		299	PS		0	0	2	0			Pirie, M.D.		499		Gehrke, B. & Hämmerli, S.	Gehrke, B. & Hämmerli, S.	NBG		11	10	2008			2008-10-11	October			Ericaceae			acc	Erica grandiflora subsp. grandiflora	wfo-1200027512	9599576	Erica grandiflora L.f. ssp. grandiflora							Pirie, M.D.	0	0	2019	2019
*		TEMPLATE		314	PS		0	0	2	0			Pirie, M.D.		514		Bergh, N. & Gehrke, B.	Bergh, N. & Gehrke, B.	NBG		2	11	2008			2008-11-02	November			Ericaceae			acc	Erica grandiflora subsp. grandiflora	wfo-1200027512	9599576	Erica grandiflora L.f. ssp. grandiflora							Pirie, M.D.	0	0	2019	2019
*		TEMPLATE		517	PS		0	0	2	0		2088205	Pirie, M.D.		717		Gehrke, B.	Gehrke, B.	BG,NBG		31	1	2009			2009-01-31	January			Ericaceae			acc	Erica grandiflora subsp. grandiflora	wfo-1200027512	9599576	Erica grandiflora L.f. ssp. grandiflora							Pirie, M.D.	0	0	2019	2019
*		TEMPLATE		2191	PS		0	0	3	0		2088109	Pirie, M.D.		1320		Kadlec, M.; Niet, T. van der & Bauman, R.W.	Kadlec, M.; Niet, T. van der & Bauman, R.W.	BG,MJG,NBG		18	9	2014			2014-09-18	September			Ericaceae			acc	Erica grandiflora subsp. grandiflora	wfo-1200027512	9599576	Erica grandiflora L.f. ssp. grandiflora							Pirie, M.D.	0	0	2019	2019
*		TEMPLATE		1236	PS		0	0	2	0		2088524	Pirie, M.D.		1071		Oliver, E.G.H. & Gehrke, B.	Oliver, E.G.H. & Gehrke, B.	BG,NBG		28	1	2010			2010-01-28	January			Ericaceae			acc	Erica grandiflora subsp. perfoliosa (E.G.H.Oliv. & I.M.Oliv.) E.G.H.Oliv. & Pirie	wfo-1200001251	9508371	Erica grandiflora L.f. ssp. perfoliosa (E.G.H.Oliv. & I.M.Oliv.) E.G.H.Oliv. & Pirie							Pirie, M.D.	0	0	2019	2019
*		TEMPLATE		666	PS		0	0	2	0		2088072	Pirie, M.D.		879		Gehrke, B.	Gehrke, B.	BG,NBG		1	5	2009			2009-05-01	May			Ericaceae			acc	Erica grata Guthrie & Bolus	wfo-0000672193	5684918	Erica grata Guthrie & Bolus							Oliver, E.G.H.	0	0	2009	2009
*		TEMPLATE		252	PS		0	0	2	0			Oliver, E.G.H.		12501				NBG		0	0	2009			2009				Ericaceae			acc	Erica greyi Guthrie & Bolus	wfo-0000672194	5684917	Erica greyi Guthrie & Bolus							Oliver, E.G.H.	0	0	2009	2009
*		TEMPLATE		1570	PS		0	0	1	0			Oliver, E.G.H.		12716				NBG		0	0	2011			2011				Ericaceae			acc	Erica grisbrookii Guthrie & Bolus	wfo-0000672196	5684913	Erica grisbrookii Guthrie & Bolus							Oliver, E.G.H.	0	0	2011	2011
*		TEMPLATE		626	PS		0	0	2	0			Pirie, M.D.		826		Gehrke, B.	Gehrke, B.	NBG		28	3	2009			2009-03-28	March			Ericaceae			acc	Erica gysbertii Guthrie & Bolus	wfo-0000672202	5684902	Erica gysbertii Guthrie & Bolus							Oliver, E.G.H.	0	0	2009	2009
*		TEMPLATE		659	PS		0	0	2	0			Pirie, M.D.		871		Gehrke, B. & Morita, S.	Gehrke, B. & Morita, S.	NBG		27	4	2009			2009-04-27	April			Ericaceae			acc	Erica haemastoma J.C.Wendl.	wfo-0000672204	5684899	Erica haemastoma J.C.Wendl.						Doubtful det	Oliver, E.G.H.	1	9	2010	2010-09-01
*		TEMPLATE		1206	PS		0	0	2	0			Pirie, M.D.		1033		Gehrke, B.	Gehrke, B.	NBG		20	12	2009			2009-12-20	December			Ericaceae			acc	Erica haematocodon T.M.Salter	wfo-0000672206	5684897	Erica haematocodon T.M.Salter							Oliver, E.G.H.	1	9	2010	2010-09-01
*		TEMPLATE		1209	PS		0	0	1	0		2088498	Pirie, M.D.		1036		Gehrke, B.	Gehrke, B.	BG		20	12	2009			2009-12-20	December			Ericaceae			acc	Erica halicacaba L.	wfo-0000672208	5684892	Erica halicacaba L.							Oliver, E.G.H.	1	9	2010	2010-09-01
*		TEMPLATE		1897	PS		0	0	1	0			Hitchcock, A.		136	/07			NBG		0	0	0							Ericaceae			acc	Erica halicacaba L.	wfo-0000672208	5684892	Erica halicacaba L.								0	0	0
*		TEMPLATE		836	PS		0	0	2	0		2088397	Oliver, E.G.H.		11172				BG,NBG		0	9	2009			2009-09-01	September			Ericaceae			acc	Erica hanekomii E.G.H.Oliv.	wfo-0000672211	5684884	Erica hanekomii E.G.H.Oliv.							Oliver, E.G.H.	0	9	2009	2009-09-01
*		TEMPLATE		1649	PS		0	0	1	0			Pirie, M.D.		1239		Oliver, E.G.H.	Oliver, E.G.H.	NBG		22	11	2011			2011-11-22	November			Ericaceae			acc	Erica hansfordii E.G.H.Oliv.	wfo-0000672212	5684881	Erica hansfordii E.G.H.Oliv.							Oliver, E.G.H.	0	11	2011	2011-11-01
*		TEMPLATE		1384	PS		0	0	3	0			Oliver, E.G.H.		12686		Pirie, M.D.; Bergh, N. & Rakotonandrasana, S.	Pirie, M.D.; Bergh, N. & Rakotonandrasana, S.	MO,TAN,U		3	5	2010			2010-05-03	May			Ericaceae			acc	Erica hebeclada Dorr & E.G.H.Oliv.	wfo-0000672221	5684867	Erica hebeclada Dorr & E.G.H.Oliv.							Oliver, E.G.H.	1	9	2010	2010-09-01
*		TEMPLATE		1238	PS		0	0	2	0		2088519	Pirie, M.D.		1064		Oliver, E.G.H.; Gehrke, B. & Ruthenberg, M.	Oliver, E.G.H.; Gehrke, B. & Ruthenberg, M.	BG,NBG		30	1	2010			2010-01-30	January			Ericaceae			acc	Erica heleogena T.M.Salter	wfo-0000672222	5684865	Erica heleogena T.M.Salter							Oliver, E.G.H.	30	1	2010	2010-01-30
*		TEMPLATE		1012	PS		0	0	2	0		2088405	Oliver, E.G.H.		12539				BG,NBG		30	10	2009			2009-10-30	October			Ericaceae			acc	Erica heleophila Guthrie & Bolus	wfo-0000672224	11176645	Erica heleophila Guthrie & Bolus							Oliver, E.G.H.	0	10	2009	2009-10-01
*		TEMPLATE		1952	PS		0	0	1	0			?		25				NBG		0	0	0							Ericaceae			acc	Erica heleophila Guthrie & Bolus	wfo-0000672224	11176645	Erica heleophila Guthrie & Bolus								0	0	0
*		TEMPLATE		831	PS		0	0	2	0			Oliver, E.G.H.		12524				NBG		14	8	2009			2009-08-14	August			Ericaceae			acc	Erica hendricksei H.A.Baker	wfo-0000672226	5684856	Erica hendricksei H.A.Baker							Oliver, E.G.H.	0	9	2009	2009-09-01
*		TEMPLATE		249	PS		0	0	2	0		2088402	Oliver, E.G.H.		12498		Gehrke, B. & Pirie, M.D.	Gehrke, B. & Pirie, M.D.	BG,NBG		11	1	2009			2009-01-11	January			Ericaceae			acc	Erica hermani E.G.H.Oliv.	wfo-0000672232	5684850	Erica hermani E.G.H.Oliv.						aff	Oliver, E.G.H.	0	0	2009	2009
*		TEMPLATE		1694	PS		0	0	1	0			Clark, V.R.		465				NBG		27	4	2011			2011-04-27	April			Ericaceae			acc	Erica hexandra (S.Moore) E.G.H.Oliv.	wfo-0000672235	5684845	Erica hexandra (S.Moore) E.G.H.Oliv.							Oliver, E.G.H.	0	0	2011	2011
*		TEMPLATE		861	PS		0	0	2	0			Pirie, M.D.		982		Gehrke, B. & Oliver, E.G.H.	Gehrke, B. & Oliver, E.G.H.	NBG		21	10	2009			2009-10-21	October			Ericaceae			acc	Erica hibbertii Andrews	wfo-0000672237	5684819	Erica hibbertia Andrews								0	0	0
*		TEMPLATE		1142	PS		0	0	2	0			Oliver, E.G.H.		12593				NBG		0	1	2010			2010-01-01	January			Ericaceae			acc	Erica hillburttii (E.G.H.Oliv.) E.G.H.Oliv.	wfo-0000672241	5684785	Erica hillburttii (E.G.H.Oliv.) E.G.H.Oliv.							Oliver, E.G.H.	0	1	2010	2010-01-01
*		TEMPLATE		2070	PS		0	0	1	0			Oliver, E.G.H.		12812				NBG		10	6	2013			2013-06-10	June			Ericaceae			acc	Erica hirta Thunb.	wfo-0000672247	7559525	Erica hirta Thunb.							Oliver, E.G.H.	0	0	2013	2013
*		TEMPLATE		742	PS		0	0	1	0		2088364	Pirie, M.D.		958		Gehrke, B.	Gehrke, B.	BG		28	6	2009			2009-06-28	June			Ericaceae			acc	Erica hirtiflora Curtis	wfo-0000672251	5684769	Erica hirtiflora Curtis							Oliver, E.G.H.	0	0	2009	2009
*		TEMPLATE		601	PS		0	0	2	0		2088039	Pirie, M.D.		801		Gehrke, B. & Niet, T. van der	Gehrke, B. & Niet, T. van der	BG,NBG		14	3	2009			2009-03-14	March			Ericaceae			acc	Erica hispidula L.	wfo-0000672257	5684759	Erica hispidula L.							Oliver, E.G.H.	0	0	2009	2009
*		TEMPLATE		952	PS		0	0	2	0			Oliver, E.G.H.		11544				NBG		13	7	2000			2000-07-13	July			Ericaceae			acc	Erica hispiduloides E.G.H.Oliv.	wfo-0000672260	5684757	Erica hispiduloides E.G.H.Oliv.								0	0	0
*		TEMPLATE		888	PS		0	0	2	0			Pirie, M.D.		1004		Gehrke, B.	Gehrke, B.	NBG		29	10	2009			2009-10-29	October			Ericaceae			acc	Erica holosericea Salisb.	wfo-0000672262	5684752	Erica holosericea Salisb.							Oliver, E.G.H.	0	11	2009	2009-11-01
*		TEMPLATE		2103	PS		0	0	1	0			Oliver, E.G.H.		12842				NBG		0	9	2013			2013-09-01	September			Ericaceae			acc	Erica holosericea Salisb.	wfo-0000672262	5684752	Erica holosericea Salisb.							Oliver, E.G.H.	0	0	2013	2013
*		TEMPLATE		1463	PS		0	0	1	0			Oliver, T.E.		s.n.				NBG		0	0	2010			2010				Ericaceae			acc	Erica holtii Schweick.	wfo-0000672263	5684749	Erica holtii Schweick.							Oliver, E.G.H.	0	0	2010	2010
*		TEMPLATE		1063	PS		0	0	2	0		2088401	Oliver, E.G.H.		11971				BG,NBG		28	11	2009			2009-11-28	November			Ericaceae			acc	Erica hottentotica E.G.H.Oliv.	wfo-0000672265	5684745	Erica hottentotica E.G.H.Oliv.							Oliver, E.G.H.	0	11	2009	2009-11-01
*		TEMPLATE		1336	PS		0	0	3	0			Oliver, E.G.H.		12638		Pirie, M.D.; Bytebier, B. & Wester, P.	Pirie, M.D.; Bytebier, B. & Wester, P.	MO,TAN,U		21	4	2010			2010-04-21	April			Ericaceae			acc	Erica humbertii (H.Perrier) Dorr & E.G.H.Oliv.	wfo-0000672270	5684738	Erica humbertii (H.Perrier) Dorr & E.G.H.Oliv.							Oliver, E.G.H.	1	9	2010	2010-09-01
*		TEMPLATE		953	PS		0	0	2	0			Oliver, E.G.H.		11353				NBG		22	9	1999			1999-09-22	September			Ericaceae			acc	Erica humidicola E.G.H.Oliv.	wfo-0000672272	5684735	Erica humidicola E.G.H.Oliv.								0	0	0
*		TEMPLATE		416	PS		0	0	2	0			Pirie, M.D.		616		Bellstedt, D.U.; Villiers, C. de & Gehrke, B.	Bellstedt, D.U.; Villiers, C. de & Gehrke, B.	NBG		3	11	2008			2008-11-03	November			Ericaceae			acc	Erica humifusa Hibbert ex Salisb.	wfo-0000672273	5684732	Erica humifusa Hibbert ex Salisb.							Oliver, E.G.H.	0	0	2009	2009
*		TEMPLATE		644	PS		0	0	2	0			Pirie, M.D.		846		Gehrke, B. & Morita, S.	Gehrke, B. & Morita, S.	NBG		26	4	2009			2009-04-26	April			Ericaceae			acc	Erica humifusa Hibbert ex Salisb.	wfo-0000672273	5684732	Erica humifusa Hibbert ex Salisb.							Oliver, E.G.H.	0	0	2009	2009
*		TEMPLATE		308	PS		0	0	2	0			Pirie, M.D.		508		Gehrke, B. & Hämmerli, S.	Gehrke, B. & Hämmerli, S.	NBG		12	10	2008			2008-10-12	October			Ericaceae			acc	Erica imbricata L.	wfo-0000672292	5684687	Erica imbricata L.							Oliver, E.G.H.	0	0	2009	2009
*		TEMPLATE		312	PS		0	0	2	0			Pirie, M.D.		512		Bellstedt, D.U.; Gehrke, B. & Oliver, E.G.H.	Bellstedt, D.U.; Gehrke, B. & Oliver, E.G.H.	NBG		24	10	2008			2008-10-24	October			Ericaceae			acc	Erica imbricata L.	wfo-0000672292	5684687	Erica imbricata L.							Oliver, E.G.H.	0	0	2009	2009
*		TEMPLATE		488	PS		0	0	2	0			Pirie, M.D.		688		Gehrke, B.	Gehrke, B.	NBG		17	1	2009			2009-01-17	January			Ericaceae			acc	Erica imbricata L.	wfo-0000672292	5684687	Erica imbricata L.							Oliver, E.G.H.	0	0	2009	2009
*		TEMPLATE		2095	PS		0	0	1	0			Oliver, E.G.H.		12834				NBG		0	9	2013			2013-09-01	September			Ericaceae			acc	Erica imbricata L.	wfo-0000672292	5684687	Erica imbricata L.							Oliver, E.G.H.	0	0	2013	2013
*		TEMPLATE		2111	PS		0	0	1	0			Pirie, M.D.		1276		Oliver, E.G.H. & Le Maitre, N.	Oliver, E.G.H. & Le Maitre, N.	NBG		3	10	2013			2013-10-03	October			Ericaceae			acc	Erica imbricata L.	wfo-0000672292	5684687	Erica imbricata L.							Oliver, E.G.H.	0	0	2013	2013
*		TEMPLATE		2121	PS		0	0	1	0			Pirie, M.D.		1279		Oliver, E.G.H. & Villiers, T. de	Oliver, E.G.H. & Villiers, T. de	NBG		5	10	2013			2013-10-05	October			Ericaceae			acc	Erica imbricata L.	wfo-0000672292	5684687	Erica imbricata L.							Oliver, E.G.H.	0	0	2013	2013
*		TEMPLATE		2145	PS		0	0	1	0			Pirie, M.D.		1295		Oliver, E.G.H. & Vlok, J.H.J.	Oliver, E.G.H. & Vlok, J.H.J.	NBG		8	10	2013			2013-10-08	October			Ericaceae			acc	Erica imbricata L.	wfo-0000672292	5684687	Erica imbricata L.							Oliver, E.G.H.	0	0	2013	2013
*		TEMPLATE		339	PS		0	0	2	0			Pirie, M.D.		539		Bergh, N. & Gehrke, B.	Bergh, N. & Gehrke, B.	NBG		5	11	2008			2008-11-05	November			Ericaceae			acc	Erica inaequalis (Klotzsch) E.G.H.Oliv.	wfo-0000672295	5684681	Erica inaequalis (N.E.Br.) E.G.H.Oliv.							Oliver, E.G.H.	0	0	2009	2009
*		TEMPLATE		1640	PS		0	0	1	0			Oliver, E.G.H.		12771				NBG		0	0	2011			2011				Ericaceae			acc	Erica incarnata Thunb.	wfo-0000672298	5684668	Erica incarnata Thunb.							Oliver, E.G.H.	0	0	2011	2011
*		TEMPLATE		584	PS		0	0	2	0		2088029	Pirie, M.D.		784		Gehrke, B.	Gehrke, B.	BG,NBG		1	3	2009			2009-03-01	March			Ericaceae			acc	Erica inflata Thunb.	wfo-0000672316	5684646	Erica inflata Thunb.							Oliver, E.G.H.	0	0	2009	2009
*		TEMPLATE		1890	PS		0	0	1	0			Hansford, G.		45	/09			NBG		0	0	0							Ericaceae			acc	Erica inflata Thunb.	wfo-0000672316	5684646	Erica inflata Thunb.								0	0	0
*		TEMPLATE		1648	PS		0	0	1	0			Pirie, M.D.		1238		Oliver, E.G.H.	Oliver, E.G.H.	NBG		22	11	2011			2011-11-22	November			Ericaceae			acc	Erica infundibuliformis Andrews	wfo-0000672320	5684641	Erica infundibuliformis Andrews							Oliver, E.G.H.	0	11	2011	2011-11-01
*		TEMPLATE		1899	PS		0	0	1	0			Hitchcock, A.		183	/07			NBG		0	0	0							Ericaceae			acc	Erica infundibuliformis Andrews	wfo-0000672320	5684641	Erica infundibuliformis Andrews								0	0	0
*		TEMPLATE		1024	PS		0	0	2	0			Oliver, E.G.H.		11805				NBG		0	0	0							Ericaceae			acc	Erica ingeana E.G.H.Oliv.	wfo-0000672322	5684640	Erica ingeana E.G.H.Oliv.							Oliver, E.G.H.	0	11	2009	2009-11-01
*		TEMPLATE		1621	PS		0	0	1	0			Oliver, E.G.H.		12759				NBG		0	0	2011			2011				Ericaceae			acc	Erica ingeana E.G.H.Oliv.	wfo-0000672322	5684640	Erica ingeana E.G.H.Oliv.							Oliver, E.G.H.	0	0	2011	2011
*		TEMPLATE		704	PS		0	0	2	0		2088466	Pirie, M.D.		918		McMaster, C.; McMaster, R. & Oliver, E.G.H.	McMaster, C.; McMaster, R. & Oliver, E.G.H.	BG,NBG		7	5	2009			2009-05-07	May			Ericaceae			acc	Erica innovans (N.E.Br.) E.G.H.Oliv.	wfo-0000672326	5684635	Erica innovans E.G.H.Oliv.							Oliver, E.G.H.	0	0	2009	2009
*		TEMPLATE		1025	PS		0	0	2	0		2088400	Oliver, E.G.H.		11823				BG,NBG		0	0	0							Ericaceae			acc	Erica inordinata H.A.Baker	wfo-0000672328	5684630	Erica inordinata H.A.Baker							Oliver, E.G.H.	0	11	2009	2009-11-01
*		TEMPLATE		1658	PS		0	0	1	0			Pirie, M.D.		1248		Oliver, E.G.H.	Oliver, E.G.H.	NBG		24	11	2011			2011-11-24	November			Ericaceae			acc	Erica intermedia subsp. albiflora E.G.H.Oliv. & I.M.Oliv.	wfo-0001359518	0	Erica intermedia Klotzsch ex Benth. ssp. albiflora E.G.H.Oliv. & I.M.Oliv.							Oliver, E.G.H.	0	11	2011	2011-11-01
*		TEMPLATE		1065	PS		0	0	2	0		2088535	Muasya, A.M.		5082		Stirton, C.H.	Stirton, C.H.	BG,NBG		0	11	2009			2009-11-01	November			Ericaceae			acc	Erica intermedia subsp. intermedia	wfo-0001441014	7328786	Erica intermedia Klotzsch ex Benth. ssp. intermedia								0	0	0
*		TEMPLATE		698	PS		0	0	2	0		2088461	Pirie, M.D.		911		McMaster, C.; McMaster, R. & Oliver, E.G.H.	McMaster, C.; McMaster, R. & Oliver, E.G.H.	BG,NBG		7	5	2009			2009-05-07	May			Ericaceae			acc	Erica interrupta (N.E.Br.) E.G.H.Oliv.	wfo-0000672334	5684621	Erica interrupta (N.E.Br.) E.G.H.Oliv.							Oliver, E.G.H.	0	0	2009	2009
*		TEMPLATE		356	PS		0	0	2	0		2088195	Pirie, M.D.		556		Gehrke, B.	Gehrke, B.	BG,NBG		8	11	2008			2008-11-08	November			Ericaceae			acc	Erica intervallaris Salisb.	wfo-0000672336	7328781	Erica intervallaris Salisb.							Oliver, E.G.H.	0	0	2009	2009
*		TEMPLATE		2248	PS		0	0	1	0			Oliver, E.G.H.		12860				NBG		12	3	2014			2014-03-12	March			Ericaceae			acc	Erica intonsa L.Bolus	wfo-0000672337	5684615	Erica intonsa L.Bolus								0	0	0
*		TEMPLATE		1674	PS		0	0	1	0			Oliver, E.G.H.		12781				NBG		0	0	2011			2011				Ericaceae			acc	Erica ioniana E.G.H.Oliv.	wfo-0000672342	5684607	Erica ioniana E.G.H.Oliv.							Oliver, E.G.H.	0	0	2011	2011
*		TEMPLATE		2101	PS		0	0	1	0			Oliver, E.G.H.		12840				NBG		0	9	2013			2013-09-01	September			Ericaceae			acc	Erica irbyana Andrews	wfo-0000672344	5684604	Erica irbyana Andrews							Oliver, E.G.H.	0	0	2013	2013
*		TEMPLATE		1742	PS		0	0	1	0			Oliver, E.G.H.		12803				NBG		29	7	2012			2012-07-29	July			Ericaceae			acc	Erica irregularis Benth.	wfo-0000672345	5684601	Erica irregularis Benth.							Oliver, E.G.H.	0	0	2012	2012
*		TEMPLATE		2164	PS		0	0	1	0			Oliver, E.G.H.		12856				NBG		0	0	0							Ericaceae			acc	Erica irrorata Guthrie & Bolus	wfo-0000672346	5684599	Erica irrorata Guthrie & Bolus								0	0	0
*		TEMPLATE		1414	PS		0	0	1	0			Bellstedt, D.U.		1253				TAN		19	4	2010			2010-04-19	April			Ericaceae			acc	Erica isaloensis (H.Perrier) Dorr & E.G.H.Oliv.	wfo-0000672347	5684596	Erica isaloensis (H.Perrier) Dorr & E.G.H.Oliv.							Oliver, E.G.H.	0	9	2010	2010-09-01
*		TEMPLATE		1730	PS		0	0	1	0			Oliver, E.G.H.		12791				NBG		25	6	2012			2012-06-25	June			Ericaceae			acc	Erica jacksoniana H.A.Baker	wfo-0000672349	5684592	Erica jacksoniana H.A.Baker							Oliver, E.G.H.	0	0	2012	2012
*		TEMPLATE		1170	PS		0	0	2	0			Oliver, E.G.H.		12612				NBG		0	1	2010			2010-01-01	January			Ericaceae			acc	Erica jasminiflora Salisb.	wfo-0000672353	5684587	Erica jasminiflora Salisb.							Oliver, E.G.H.	0	1	2010	2010-01-01
*		TEMPLATE		1693	PS		0	0	1	0			Clark, V.R.		464				NBG		27	4	2011			2011-04-27	April			Ericaceae			acc	Erica johnstoniana Britten	wfo-0000672357	5684582	Erica johnstoniana Britten							Oliver, E.G.H.	0	0	2011	2011
*		TEMPLATE		864	PS		0	0	2	0			Pirie, M.D.		985		Oliver, E.G.H. & Gehrke, B.	Oliver, E.G.H. & Gehrke, B.	NBG		21	10	2009			2009-10-21	October			Ericaceae			acc	Erica jonasiana E.G.H.Oliv.	wfo-0000672359	5684579	Erica jonasiana E.G.H.Oliv.							Oliver, E.G.H.	0	10	2009	2009-10-01
*		TEMPLATE		747	PS		0	0	1	0		2088323	Schutte-Vlok, A.		952				BG		0	0	0							Ericaceae			acc	Erica juniperina E.G.H.Oliv.	wfo-0000672367	5684566	Erica juniperina E.G.H.Oliv.							Oliver, E.G.H.	0	0	2009	2009
*		TEMPLATE		2296	PS		0	0	1	0			Newman, E.						MJG		0	0	0							Ericaceae			acc	Erica junonia var. junonia	wfo-0001047334	7541564	Erica junonia Bolus ssp. junonia								0	0	0
*		TEMPLATE		654	PS		0	0	2	0		2088066	Pirie, M.D.		866		Gehrke, B. & Morita, S.	Gehrke, B. & Morita, S.	BG,NBG		27	4	2009			2009-04-27	April			Ericaceae			acc	Erica junonia var. minor Bolus	wfo-0001441016	9022069	Erica junonia Bolus ssp. minor							Oliver, E.G.H.	0	0	2009	2009
*		TEMPLATE		2297	PS		0	0	1	0			Newman, E.						MJG		0	0	0							Ericaceae			acc	Erica junonia var. minor Bolus	wfo-0001441016	9022069	Erica junonia Bolus ssp. minor								0	0	0
*		TEMPLATE		2127	PS		0	0	1	0			Pirie, M.D.		1285		Oliver, E.G.H.	Oliver, E.G.H.	NBG		5	10	2013			2013-10-05	October			Ericaceae			acc	Erica karooica E.G.H.Oliv.	wfo-0000672370	5684561	Erica karooica E.G.H.Oliv.							Oliver, E.G.H.	0	0	2013	2013
*		TEMPLATE		1572	PS		0	0	1	0			Oliver, E.G.H.		12718				NBG		0	0	2011			2011				Ericaceae			acc	Erica karwyderi E.G.H.Oliv.	wfo-0000672371	5684557	Erica karwyderi E.G.H.Oliv.							Oliver, E.G.H.	0	0	2011	2011
*		TEMPLATE		18	PS		0	0	1	0			Bytebier, B.		2521				NBG		0	0	0							Ericaceae			acc	Erica kingaensis subsp. kingaensis	wfo-1200027507	0	Erica kingaensis Engl. ssp. kingaensis							Oliver, E.G.H.	0	0	2009	2009
*		TEMPLATE		28	PS		0	0	1	0			Bytebier, B.		2981				NBG		16	4	2008			2008-04-16	April			Ericaceae			acc	Erica kingaensis subsp. rugegensis (Engl.) Alm & T.C.E.Fr.	wfo-0000672382	8397599	Erica kingaensis Engl. ssp. rugegensis (Engl.) Alm & T.C.E.Fr.							Oliver, E.G.H.	0	0	2009	2009
*		TEMPLATE		1624	PS		0	0	1	0			Oliver, E.G.H.		12762				NBG		0	0	2011			2011				Ericaceae			acc	Erica klotzschii (Alm & T.C.E.Fr.) E.G.H.Oliv.	wfo-0000672386	5684542	Erica klotzschii (Alm & T.C.E.Fr.) E.G.H.Oliv.							Oliver, E.G.H.	0	0	2011	2011
*		TEMPLATE		1751	PS		0	0	1	0			Oliver, E.G.H.		12807				NBG		14	11	2012			2012-11-14	November			Ericaceae			acc	Erica krugeri E.G.H.Oliv.	wfo-0000672392	5684533	Erica krugeri E.G.H.Oliv.							Oliver, E.G.H.	0	0	2012	2012
*		TEMPLATE		496	PS		0	0	2	0		2088557	Pirie, M.D.		696		Gehrke, B.	Gehrke, B.	BG,NBG		25	1	2009			2009-01-25	January			Ericaceae			acc	Erica labialis Salisb.	wfo-0000672393	5684531	Erica labialis Salisb.							Oliver, E.G.H.	0	0	2009	2009
*		TEMPLATE		874	PS		0	0	2	0			Pirie, M.D.		994		Gehrke, B. & Oliver, E.G.H.	Gehrke, B. & Oliver, E.G.H.	NBG		21	10	2009			2009-10-21	October			Ericaceae			acc	Erica lachnaeifolia Salisb.	wfo-0000672396	7419677	Erica lachnaeifolia Salisb.							Oliver, E.G.H.	0	10	2009	2009-10-01
*		TEMPLATE		2028	PS		0	0	1	0			SANBI		343	/84			NBG		0	0	0							Ericaceae			acc	Erica lambertii Andrews	wfo-0000672406	5684505	Erica lambertia Andrews								0	0	0
*		TEMPLATE		1692	PS		0	0	1	0			Clark, V.R.		463				NBG		27	4	2011			2011-04-27	April			Ericaceae			acc	Erica lanceolifera S.Moore	wfo-0000672413	5684486	Erica lanceolifera S.Moore							Oliver, E.G.H.	0	0	2011	2011
*		TEMPLATE		834	PS		0	0	2	0		2088404	Oliver, E.G.H.		12521				BG,NBG		14	8	2009			2009-08-14	August			Ericaceae			acc	Erica lanuginosa Andrews	wfo-0000672419	5684474	Erica lanuginosa Andrews							Oliver, E.G.H.	0	9	2009	2009-09-01
*		TEMPLATE		693	PS		0	0	2	0			Pirie, M.D.		906		McMaster, C.; McMaster, R. & Oliver, E.G.H.	McMaster, C.; McMaster, R. & Oliver, E.G.H.	NBG		7	5	2009			2009-05-07	May			Ericaceae			acc	Erica lasciva Salisb.	wfo-0000672424	5684456	Erica lasciva Salisb.							Oliver, E.G.H.	0	0	2009	2009
*		TEMPLATE		2098	PS		0	0	1	0			Oliver, E.G.H.		12837				NBG		0	9	2013			2013-09-01	September			Ericaceae			acc	Erica lasciva Salisb.	wfo-0000672424	5684456	Erica lasciva Salisb.							Oliver, E.G.H.	0	0	2013	2013
*		TEMPLATE		521	PS		0	0	2	0		2088208	Pirie, M.D.		721		Gehrke, B.	Gehrke, B.	BG,NBG		31	1	2009			2009-01-31	January			Ericaceae			acc	Erica lateralis Willd.	wfo-0000672430	5684439	Erica lateralis Willd.							Oliver, E.G.H.	0	0	2009	2009
*		TEMPLATE		527	PS		0	0	2	0		2088212	Pirie, M.D.		727		Gehrke, B.	Gehrke, B.	BG,NBG		31	1	2009			2009-01-31	January			Ericaceae			acc	Erica lateralis Willd.	wfo-0000672430	5684439	Erica lateralis Willd.							Oliver, E.G.H.	0	0	2009	2009
*		TEMPLATE		236	PS		0	0	2	0			Oliver, E.G.H.		12482				NBG		15	11	2008			2008-11-15	November			Ericaceae			acc	Erica lateriflora E.G.H.Oliv.	wfo-0000672431	5684435	Erica lateriflora E.G.H.Oliv.							Oliver, E.G.H.	0	0	2009	2009
*		TEMPLATE		2254	PS		0	0	1	0			Oliver, E.G.H.		12865				NBG		4	9	2014			2014-09-04	September			Ericaceae			acc	Erica latiflora L.Bolus	wfo-0000672432	5684431	Erica latiflora L.Bolus								0	0	0
*		TEMPLATE		2245	PS		0	0	2	0		2088488	Pirie, M.D.		1374		Kadlec, M. & Oliver, E.G.H.	Kadlec, M. & Oliver, E.G.H.	BG,NBG		28	9	2014			2014-09-28	September			Ericaceae			acc	Erica latituba L.Bolus	wfo-0000672434	5684424	Erica latituba L.Bolus							Oliver, E.G.H.	28	9	2014	2014-09-28
*		TEMPLATE		256	PS		0	0	2	0			Oliver, E.G.H.		12506				NBG		0	0	2009			2009				Ericaceae			acc	Erica lavandulifolia Salisb.	wfo-0000672435	5684421	Erica lavandulifolia Salisb.							Oliver, E.G.H.	0	0	2009	2009
*		TEMPLATE		425	PS		0	0	1	0			Pirie, M.D.		625		Villiers, C. de & Gehrke, B.	Villiers, C. de & Gehrke, B.	NBG		4	11	2008			2008-11-04	November			Ericaceae			acc	Erica lehmannii Klotzsch ex Benth.	wfo-0000672446	5684387	Erica lehmannii Klotzsch ex Benth.							Oliver, E.G.H.	0	0	2009	2009
*		TEMPLATE		797	PS		0	0	2	0			Turner, R.C.		1481				NBG		15	1	2006			2006-01-15	January			Ericaceae			tmp	Erica sp.	#N/A	#N/A	Erica leonis ms							Oliver, E.G.H.	0	0	2009	2009
*		TEMPLATE		341	PS		0	0	2	0			Pirie, M.D.		541		Bergh, N. & Gehrke, B.	Bergh, N. & Gehrke, B.	NBG		5	11	2008			2008-11-05	November			Ericaceae			acc	Erica lepidota Rach	wfo-0000672450	5684379	Erica lepidota Rach							Oliver, E.G.H.	0	0	2009	2009
*		TEMPLATE		546	PS		0	0	2	0			Pirie, M.D.		746		Gehrke, B.	Gehrke, B.	NBG		7	2	2009			2009-02-07	February			Ericaceae			acc	Erica leptopus Benth.	wfo-0000672456	5684362	Erica leptopus Benth.							Oliver, E.G.H.	0	0	2009	2009
*		TEMPLATE		2046	PS		0	0	1	0			SANBI		714	/83			NBG		0	0	0							Ericaceae			acc	Erica leptopus Benth.	wfo-0000672456	5684362	Erica leptopus Benth.								0	0	0
*		TEMPLATE		210	PS		0	0	2	0			Oliver, E.G.H.		12452				NBG		10	10	2008			2008-10-10	October			Ericaceae			acc	Erica leucanthera L.f.	wfo-0000672462	7833359	Erica leucanthera L.f.							Oliver, E.G.H.	0	0	2009	2009
*		TEMPLATE		524	PS		0	0	2	0			Pirie, M.D.		724		Gehrke, B.	Gehrke, B.	NBG		31	1	2009			2009-01-31	January			Ericaceae			acc	Erica leucodesmia Benth.	wfo-0000672466	5684338	Erica leucodesmia Benth.							Oliver, E.G.H.	0	0	2009	2009
*		TEMPLATE		13	PS		0	0	1	0			Bester, S.P.		9309				NBG		21	3	2009			2009-03-21	March			Ericaceae			acc	Erica leucopelta Tausch	wfo-0000672467	5684336	Erica leucopelta Tausch							Oliver, E.G.H.	0	0	2009	2009
*		TEMPLATE		1146	PS		0	0	2	0			Oliver, E.G.H.		12598				NBG		0	1	2010			2010-01-01	January			Ericaceae			acc	Erica leucopelta Tausch	wfo-0000672467	5684336	Erica leucopelta Tausch							Oliver, E.G.H.	0	1	2010	2010-01-01
*		TEMPLATE		576	PS		0	0	2	0			Pirie, M.D.		776		Gehrke, B.	Gehrke, B.	NBG		28	2	2009			2009-02-28	February			Ericaceae			acc	Erica leucosiphon L.Bolus	wfo-0000672470	5684330	Erica leucosiphon L.Bolus							Oliver, E.G.H.	0	0	2009	2009
*		TEMPLATE		2050	PS		0	0	1	0			SANBI		988	/77			NBG		0	0	0							Ericaceae			acc	Erica leucotrachela subsp. leucotrachela	wfo-0001441026	7328655	Erica leucotrachela H.A.Baker ssp. leucotrachela								0	0	0
*		TEMPLATE		1023	PS		0	0	2	0			Oliver, E.G.H.		11763				NBG		0	0	0							Ericaceae			acc	Erica lignosa H.A.Baker	wfo-0000672476	5684319	Erica lignosa H.A.Baker							Oliver, E.G.H.	0	11	2009	2009-11-01
*		TEMPLATE		2149	PS		0	0	1	0			Pirie, M.D.		1301		Oliver, E.G.H.	Oliver, E.G.H.	NBG		9	10	2013			2013-10-09	October			Ericaceae			acc	Erica lithophila E.G.H.Oliv. & I.M.Oliv.	wfo-0000672486	5684298	Erica lithophila E.G.H.Oliv. & I.M.Oliv.							Oliver, E.G.H.	0	0	2013	2013
*		TEMPLATE		1711	PS		0	0	1	0			Pirie, M.D.		1258		Oliver, E.G.H.	Oliver, E.G.H.	NBG		3	5	2012			2012-05-03	May			Ericaceae			acc	Erica loganii Compton	wfo-0000672488	5684289	Erica loganii Compton							Oliver, E.G.H.	0	3	2012	2012-03-01
*		TEMPLATE		387	PS		0	0	2	0			Pirie, M.D.		587		Gehrke, B.	Gehrke, B.	NBG		16	11	2008			2008-11-16	November			Ericaceae			acc	Erica longimontana E.G.H.Oliv.	wfo-0000672501	5684277	Erica longimontana E.G.H.Oliv.							Oliver, E.G.H.	0	0	2009	2009
*		TEMPLATE		1909	PS		0	0	1	0			Hitchcock, A.		482	/03			NBG		0	0	0							Ericaceae			acc	Erica lowryensis Bolus	wfo-0000672511	5684265	Erica lowryensis Bolus								0	0	0
*		TEMPLATE		490	PS		0	0	2	0			Pirie, M.D.		690		Gehrke, B.	Gehrke, B.	NBG		17	1	2009			2009-01-17	January			Ericaceae			acc	Erica lucida Salisb.	wfo-0000672512	5684263	Erica lucida Salisb.							Oliver, E.G.H.	0	0	2009	2009
*		TEMPLATE		1306	PS		0	0	1	0			Jiménez, P.	18PJM05	s.n.		Luceño, M. & Chaparro, A.J.	Luceño, M. & Chaparro, A.J.	UPOS		0	0	0							Ericaceae			acc	Erica lusitanica Rudolph	wfo-0000672516	5333409	Erica lusitanica Rudolphi								0	0	0
*		TEMPLATE		1988	PS		0	0	1	0			?		116				NBG		0	0	0							Ericaceae			acc	Erica lusitanica Rudolph	wfo-0000672516	5333409	Erica lusitanica Rudolphi								0	0	0
*		TEMPLATE		472	PS		0	0	2	0		2088547	Pirie, M.D.		672		Gehrke, B.	Gehrke, B.	BG,NBG		3	1	2009			2009-01-03	January			Ericaceae			acc	Erica lutea P.J.Bergius	wfo-0000672517	5684255	Erica lutea P.J.Bergius							Oliver, E.G.H.	0	0	2009	2009
*		TEMPLATE		1080	PS		0	0	1	0			Sahuquillo Balbuena, E.	K	62856		Pimentel Pereira, M.	Pimentel Pereira, M.	SANT		0	0	0							Ericaceae			acc	Erica mackayana Bab.	wfo-0000672530	7328611	Erica mackayana Bab.								0	0	0
*		TEMPLATE		1431	PS		0	0	1	0			Kay, A.	KKN	5		Kay, S. & Nelson, C.	Kay, S. & Nelson, C.	WSY		0	0	0							Ericaceae			acc	Erica mackayana Bab.	wfo-0000672530	7328611	Erica mackayana Bab.							Nelson, C.	16	8	2010	2010-08-16
*		TEMPLATE		1803	PS		0	0	1	0			Fagúndez, J.		3164				SANT		0	0	0							Ericaceae			acc	Erica mackayana Bab.	wfo-0000672530	7328611	Erica mackayana Bab.							Fagúndez, J.	0	0	0
*		TEMPLATE		610	PS		0	0	2	0		2088043	Pirie, M.D.		810		Gehrke, B.	Gehrke, B.	BG,NBG		21	3	2009			2009-03-21	March			Ericaceae			acc	Erica macowanii subsp. macowanii	wfo-0001441036	7328610	Erica macowanii Cufino ssp. macowanii							Oliver, E.G.H.	0	0	2009	2009
*		TEMPLATE		2255	PS		0	0	1	0			Oliver, E.G.H.		12866				NBG		4	9	2014			2014-09-04	September			Ericaceae			acc	Erica macroloma Benth.	wfo-0000672540	5684206	Erica macroloma Benth.								0	0	0
*		TEMPLATE		856	PS		0	0	1	0			Muasya, A.M.		4625		Stirton, C.H.	Stirton, C.H.	NBG		0	9	2009			2009-09-01	September			Ericaceae			acc	Erica macrotrema Guthrie & Bolus	wfo-0000672544	5684198	Erica macrotrema Guthrie & Bolus							Oliver, E.G.H.	0	10	2009	2009-10-01
*		TEMPLATE		1398	PS		0	0	2	0			Pirie, M.D.		1086		Oliver, E.G.H.; Bergh, N. & Rakotonandrasana, S.	Oliver, E.G.H.; Bergh, N. & Rakotonandrasana, S.	MO,TAN		4	5	2010			2010-05-04	May			Ericaceae			acc	Erica madagascariensis (H.Perrier) Dorr & E.G.H.Oliv.	wfo-0000672547	5684195	Erica madagascariensis (H.Perrier) Dorr & E.G.H.Oliv.							Oliver, E.G.H.	1	9	2010	2010-09-01
*		TEMPLATE		1518	PS		0	0	1	0			Hall, A.		s.n.				NBG		0	0	0							Ericaceae			acc	Erica maderensis (Benth.) Bornm.	wfo-0000672548	5684194	Erica maderensis (Benth.) Bornm.							Hall, A.	0	0	2000	2000
*		TEMPLATE		1881	PS		0	0	1	0			Fagúndez, J.		s.n.				SANT		0	0	0							Ericaceae			acc	Erica maderensis (Benth.) Bornm.	wfo-0000672548	5684194	Erica maderensis (Benth.) Bornm.							Fagúndez, J.	0	0	0
*		TEMPLATE		557	PS		0	0	2	0		2088229	Pirie, M.D.		757		Gehrke, B.	Gehrke, B.	BG,NBG		7	2	2009			2009-02-07	February			Ericaceae			acc	Erica maderi Guthrie & Bolus	wfo-0000672549	5684191	Erica maderi Guthrie & Bolus							Oliver, E.G.H.	0	0	2009	2009
*		TEMPLATE		373	PS		0	0	2	0			Pirie, M.D.		573		Gehrke, B.	Gehrke, B.	NBG		16	11	2008			2008-11-16	November			Ericaceae			acc	Erica madida E.G.H.Oliv.	wfo-0000672550	5684189	Erica madida E.G.H.Oliv.							Oliver, E.G.H.	0	0	2009	2009
*		TEMPLATE		1062	PS		0	0	2	0		2088399	Oliver, E.G.H.		11750				BG,NBG		28	11	2009			2009-11-28	November			Ericaceae			acc	Erica magistrati E.G.H.Oliv.	wfo-0000672553	5684184	Erica magistrati E.G.H.Oliv.							Oliver, E.G.H.	0	11	2009	2009-11-01
*		TEMPLATE		1566	PS		0	0	1	0			Oliver, E.G.H.		10708				NBG		0	0	2011			2011				Ericaceae			acc	Erica magnisylvae E.G.H.Oliv.	wfo-0000672555	5684180	Erica magnisylvae E.G.H.Oliv.								0	0	0
*		TEMPLATE		1113	PS		0	0	2	0			Oliver, E.G.H.		12575				NBG		23	12	2009			2009-12-23	December			Ericaceae			acc	Erica malmesburiensis E.G.H.Oliv.	wfo-0000672558	5684174	Erica malmesburiensis E.G.H.Oliv.							Oliver, E.G.H.	0	12	2009	2009-12-01
*		TEMPLATE		310	PS		0	0	2	0			Pirie, M.D.		510		Bellstedt, D.U.; Gehrke, B. & Oliver, E.G.H.	Bellstedt, D.U.; Gehrke, B. & Oliver, E.G.H.	NBG		24	10	2008			2008-10-24	October			Ericaceae			acc	Erica mammosa L.	wfo-0000672559	5684170	Erica mammosa L.							Oliver, E.G.H.	0	0	2009	2009
*		TEMPLATE		735	PS		0	0	2	0			Pirie, M.D.		951		Gehrke, B.	Gehrke, B.	NBG		20	6	2009			2009-06-20	June			Ericaceae			acc	Erica mammosa L.	wfo-0000672559	5684170	Erica mammosa L.							Oliver, E.G.H.	0	0	2009	2009
*		TEMPLATE		1677	PS		0	0	1	0			Oliver, E.G.H.		12784				NBG		0	0	2011			2011				Ericaceae			acc	Erica mammosa L.	wfo-0000672559	5684170	Erica mammosa L.							Oliver, E.G.H.	0	0	2011	2011
*		TEMPLATE		1310	PS		0	0	1	0			Edge, D.	(Oliver	12697	)			NBG		0	0	0							Ericaceae			acc	Erica manipuliflora Salisb.	wfo-0000672562	7328591	Erica manipuliflora Salisb.								0	0	0
*		TEMPLATE		1454	PS		0	0	1	0			Jones, A.H.		s.n.				WSY		0	0	0							Ericaceae			acc	Erica manipuliflora Salisb.	wfo-0000672562	7328591	Erica manipuliflora Salisb.							Nelson, C.	0	0	2010	2010
*		TEMPLATE		1841	PS		0	0	1	0			Fagúndez, J.		3215				SANT		0	0	0							Ericaceae			acc	Erica manipuliflora Salisb.	wfo-0000672562	7328591	Erica manipuliflora Salisb.							Fagúndez, J.	0	0	0
*		TEMPLATE		16	PS		0	0	1	0			Bytebier, B.		2331				NBG		0	0	0							Ericaceae			acc	Erica mannii subsp. usambarensis (Alm & T.C.E.Fr.) Beentje	wfo-0000672567	8556877	Erica mannii (Hook.f.) Beentje ssp. usambarensis (Alm & T.C.E.Fr.) Beentje							Oliver, E.G.H.	0	0	2009	2009
*		TEMPLATE		1990	PS		0	0	1	0			?		120				NBG		0	0	0							Ericaceae			acc	Erica margaritacea Aiton	wfo-0000672568	7786969	Erica margaritacea Sol.								0	0	0
*		TEMPLATE		1672	PS		0	0	1	0			Merry, C.		4				NBG		0	0	2011			2011				Ericaceae			acc	Erica marifolia Aiton	wfo-0000672572	7579600	Erica marifolia Sol.							Oliver, E.G.H.	0	0	2011	2011
*		TEMPLATE		611	PS		0	0	2	0			Pirie, M.D.		811		Gehrke, B.	Gehrke, B.	NBG		21	3	2009			2009-03-21	March			Ericaceae			acc	Erica massonii L.f.	wfo-0000672581	7651334	Erica massonii L.f.							Oliver, E.G.H.	0	0	2009	2009
*		TEMPLATE		2066	PS		0	0	2	0			Oliver, E.G.H.		12811				MAU,NBG		12	5	2013			2013-05-12	May			Ericaceae			acc	Erica mauritiensis E.G.H.Oliv.	wfo-0000672583	5684127	Erica mauritiensis E.G.H.Oliv.							Oliver, E.G.H.	0	0	2013	2013
*		TEMPLATE		2067	PS		0	0	2	0			Baider, C.		2632		Florens, V.	Florens, V.	MAU,NBG		8	5	2013			2013-05-08	May			Ericaceae			acc	Erica mauritiensis E.G.H.Oliv.	wfo-0000672583	5684127	Erica mauritiensis E.G.H.Oliv.							Oliver, E.G.H.	0	0	2013	2013
*		TEMPLATE		238	PS		0	0	2	0			Oliver, E.G.H.		12484				NBG		15	11	2008			2008-11-15	November			Ericaceae			acc	Erica maximilianii Guthrie & Bolus ex Schltr.	wfo-0000672585	5684122	Erica maximilianii Guthrie & Bolus							Oliver, E.G.H.	0	0	2009	2009
*		TEMPLATE		410	PS		0	0	2	0		2088273	Pirie, M.D.		610		Bellstedt, D.U.; Villiers, C. de & Gehrke, B.	Bellstedt, D.U.; Villiers, C. de & Gehrke, B.	BG,NBG		3	11	2008			2008-11-03	November			Ericaceae			acc	Erica melanthera L.	wfo-0000672597	8235932	Erica melanthera L.							Oliver, E.G.H.	0	0	2009	2009
*		TEMPLATE		573	PS		0	0	2	0			Pirie, M.D.		773		Gehrke, B.	Gehrke, B.	NBG		28	2	2009			2009-02-28	February			Ericaceae			acc	Erica melastoma subsp. melastoma	wfo-0001441041	7328559	Erica melastoma Andrews ssp. melastoma							Oliver, E.G.H.	0	0	2009	2009
*		TEMPLATE		2083	PS		0	0	1	0			Oliver, E.G.H.		12820				NBG		0	0	2013			2013				Ericaceae			acc	Erica melastoma subsp. minor E.G.H.Oliv. & I.M.Oliv.	wfo-0001359517	5684093	Erica melastoma Andrews ssp. minor E.G.H.Oliv. & I.M.Oliv.							Oliver, E.G.H.	0	0	2013	2013
*		TEMPLATE		1447	PS		0	0	1	0			Allsopp		5				NBG		0	0	2010			2010				Ericaceae			acc	Erica microdonta (C.H.Wright) E.G.H.Oliv.	wfo-0000672614	5684060	Erica microdonta (C.H.Wright) E.G.H.Oliv.							Oliver, E.G.H.	0	0	2010	2010
*		TEMPLATE		1710	PS		0	0	1	0			Pirie, M.D.		1257		Oliver, E.G.H.	Oliver, E.G.H.	NBG		3	5	2012			2012-05-03	May			Ericaceae			acc	Erica mira Klotzsch ex Benth.	wfo-0000672625	5684037	Erica mira Klotzsch ex Benth.							Oliver, E.G.H.	0	3	2012	2012-03-01
*		TEMPLATE		2036	PS		0	0	1	0			SANBI		462	/87			NBG		0	0	0							Ericaceae			acc	Erica modesta Salisb.	wfo-0000672630	5684030	Erica modesta Salisb.								0	0	0
*		TEMPLATE		1671	PS		0	0	1	0			Merry, C.		5				NBG		0	0	2011			2011				Ericaceae			acc	Erica mollis Andrews	wfo-0000672634	5684023	Erica mollis Andrews							Oliver, E.G.H.	0	0	2011	2011
*		TEMPLATE		1581	PS		0	0	1	0			Ojeda, F.		s.n.				NBG		27	9	2011			2011-09-27	September			Ericaceae			acc	Erica monadelphia Andrews	wfo-0000672637	5684015	Erica monadelphia Andrews							Ojeda, F.	0	0	2011	2011
*		TEMPLATE		1586	PS		0	0	1	0			Ojeda, F.		s.n.				NBG		0	0	2011			2011				Ericaceae			acc	Erica monadelphia Andrews	wfo-0000672637	5684015	Erica monadelphia Andrews							Ojeda, F.	0	0	2011	2011
*		TEMPLATE		865	PS		0	0	1	0		2088371	Pirie, M.D.		986		Oliver, E.G.H. & Gehrke, B.	Oliver, E.G.H. & Gehrke, B.	BG		21	10	2009			2009-10-21	October			Ericaceae			acc	Erica monsoniana L.f.	wfo-0000672640	7826228	Erica monsoniana L.f.							Oliver, E.G.H.	0	10	2009	2009-10-01
*		TEMPLATE		963	PS		0	0	2	0			Oliver, E.G.H.		11827				NBG		0	0	0							Ericaceae			acc	Erica montis-hominis E.G.H.Oliv.	wfo-0000672645	5684001	Erica montis-hominis E.G.H.Oliv.								0	0	0
*		TEMPLATE		1007	PS		0	0	2	0			Oliver, E.G.H.		12445				NBG		21	2	2008			2008-02-21	February			Ericaceae			acc	Erica multiflexuosa E.G.H.Oliv.	wfo-0000672655	5683982	Erica multiflexuosa E.G.H.Oliv.							Oliver, E.G.H.	0	11	2009	2009-11-01
*		TEMPLATE		1789	PS		0	0	1	0			Fagúndez, J.		3139		Schimmenti, E. & Scafadi, G.	Schimmenti, E. & Scafadi, G.	SANT		0	0	0							Ericaceae			acc	Erica multiflora L.	wfo-0000672656	7373031	Erica multiflora L.							Fagúndez, J.	0	0	0
*		TEMPLATE		622	PS		0	0	2	0		2088046	Pirie, M.D.		822		Gehrke, B.	Gehrke, B.	BG,NBG		21	3	2009			2009-03-21	March			Ericaceae			acc	Erica multumbellifera P.J.Bergius	wfo-0000672664	7448254	Erica multumbellifera P.J.Bergius							Oliver, E.G.H.	0	0	2009	2009
*		TEMPLATE		575	PS		0	0	2	0		2088026	Pirie, M.D.		775		Gehrke, B.	Gehrke, B.	BG,NBG		28	2	2009			2009-02-28	February			Ericaceae			acc	Erica muscosa (Aiton) E.G.H.Oliv.	wfo-0000672677	5683938	Erica muscosa (Aiton) E.G.H.Oliv.							Oliver, E.G.H.	0	0	2009	2009
*		TEMPLATE		1377	PS		0	0	1	0			Oliver, E.G.H.		12679		Pirie, M.D.; Bergh, N. & Rakotonandrasana, S.	Pirie, M.D.; Bergh, N. & Rakotonandrasana, S.	NBG		2	5	2010			2010-05-02	May			Ericaceae			acc	Erica myriadenia (Baker) Dorr & E.G.H.Oliv.	wfo-0000672681	5683931	Erica myriadenia (Baker) Dorr & E.G.H.Oliv.							Oliver, E.G.H.	1	9	2010	2010-09-01
*		TEMPLATE		75	PS		0	0	2	0		2088444	Gehrke, B.		609				BG,NBG		20	2	2009			2009-02-20	February			Ericaceae			acc	Erica nabea Guthrie & Bolus	wfo-0000672684	5683923	Erica nabea Guthrie & Bolus							Oliver, E.G.H.	0	0	2009	2009
*		TEMPLATE		1912	PS		0	0	1	0			Hitchcock, A.		564	/06			NBG		0	0	0							Ericaceae			acc	Erica nabea Guthrie & Bolus	wfo-0000672684	5683923	Erica nabea Guthrie & Bolus								0	0	0
*		TEMPLATE		1987	PS		0	0	1	0			Winter, J.		115	/74			NBG		0	0	0							Ericaceae			acc	Erica nana Salisb.	wfo-0000672688	8184824	Erica nana Salisb.								0	0	0
*		TEMPLATE		263	PS		0	0	2	0			Oliver, E.G.H.		12514				NBG		12	3	2009			2009-03-12	March			Ericaceae			acc	Erica natalitia Bolus	wfo-0000672691	5683915	Erica natalitia Bolus							Oliver, E.G.H.	0	0	2009	2009
*		TEMPLATE		1610	PS		0	0	1	0			Oliver, E.G.H.		12747				NBG		0	0	2011			2011				Ericaceae			acc	Erica nematophylla Guthrie & Bolus	wfo-0000672695	5683903	Erica nematophylla Guthrie & Bolus							Oliver, E.G.H.	0	0	2011	2011
*		TEMPLATE		1474	PS		0	0	1	0			Pirie, M.D.		1208		Bellstedt, D.U.; Villiers, M.J. de & Merwe, De Wet van der	Bellstedt, D.U.; Villiers, M.J. de & Merwe, De Wet van der	NBG		21	1	2011			2011-01-21	January			Ericaceae			acc	Erica nemorosa Klotzsch ex Benth.	wfo-0000672697	5683901	Erica nemorosa Klotzsch ex Benth.							Oliver, E.G.H.	0	3	2011	2011-03-01
*		TEMPLATE		898	PS		0	0	2	0		2088407	Oliver, E.G.H.		12541				BG,NBG		30	10	2009			2009-10-30	October			Ericaceae			acc	Erica nervata Guthrie & Bolus	wfo-0000672698	5683899	Erica nervata Guthrie & Bolus							Oliver, E.G.H.	0	10	2009	2009-10-01
*		TEMPLATE		1229	PS		0	0	2	0		2088513	Pirie, M.D.		1056		Gehrke, B.	Gehrke, B.	BG,NBG		16	1	2010			2010-01-16	January			Ericaceae			acc	Erica nevillei L.Bolus	wfo-0000672699	5683897	Erica nevillei L.Bolus							Oliver, E.G.H.	17	6	2010	2010-06-17
*		TEMPLATE		1891	PS		0	0	1	0			Hitchcock, A.		86	/04			NBG		0	0	0							Ericaceae			acc	Erica nevillei L.Bolus	wfo-0000672699	5683897	Erica nevillei L.Bolus								0	0	0
*		TEMPLATE		465	PS		0	0	2	0			Pirie, M.D.		665		Gehrke, B.	Gehrke, B.	NBG		3	1	2009			2009-01-03	January			Ericaceae			acc	Erica notoporina E.C.Nelson & E.G.H.Oliv.	wfo-1000053505	0	Erica notoporina E.C.Nelson & E.G.H.Oliv.							Oliver, E.G.H.	0	0	2009	2009
*		TEMPLATE		656	PS		0	0	2	0			Pirie, M.D.		868		Gehrke, B. & Morita, S.	Gehrke, B. & Morita, S.	NBG		27	4	2009			2009-04-27	April			Ericaceae			acc	Erica nubigena Bolus	wfo-0000672725	5683851	Erica nubigena Bolus							Oliver, E.G.H.	0	0	2009	2009
*		TEMPLATE		602	PS		0	0	2	0		2088040	Pirie, M.D.		802		Gehrke, B. & Niet, T. van der	Gehrke, B. & Niet, T. van der	BG,NBG		14	3	2009			2009-03-14	March			Ericaceae			acc	Erica nudiflora L.	wfo-0000672727	7649233	Erica nudiflora L.							Oliver, E.G.H.	0	0	2009	2009
*		TEMPLATE		65	PS		0	0	2	0		2088435	Gehrke, B.		599				BG,NBG		18	2	2009			2009-02-18	February			Ericaceae			acc	Erica nutans J.C.Wendl.	wfo-0000672730	5683848	Erica nutans J.C.Wendl.							Oliver, E.G.H.	0	0	2009	2009
*		TEMPLATE		1453	PS		0	0	1	0			Bester, S.P.		9974				NBG		23	2	2010			2010-02-23	February			Ericaceae			acc	Erica oatesii Rolfe	wfo-0000672734	5683845	Erica oatesii Rolfe							Bester, S.P.	0	0	2010	2010
*		TEMPLATE		2048	PS		0	0	1	0			SANBI		823	/89			NBG		0	0	0							Ericaceae			acc	Erica oatesii Rolfe	wfo-0000672734	5683845	Erica oatesii Rolfe								0	0	0
*		TEMPLATE		787	PS		0	0	1	0			Turner, R.C.		2079				NBG		31	12	2008			2008-12-31	December			Ericaceae			acc	Erica obliqua F.A.Bauer	wfo-0001047354	5683840	Erica obliqua Thunb.							Turner, R.C.	0	0	0
*		TEMPLATE		1947	PS		0	0	1	0			Kotze, D.		4	/84			NBG		0	0	0							Ericaceae			acc	Erica oblongiflora Benth.	wfo-0000672743	5683838	Erica oblongiflora Benth.								0	0	0
*		TEMPLATE		2071	PS		0	0	1	0			Oliver, E.G.H.		12813				NBG		26	6	2013			2013-06-26	June			Ericaceae			acc	Erica oblongiflora Benth.	wfo-0000672743	5683838	Erica oblongiflora Benth.							Oliver, E.G.H.	0	0	2013	2013
*		TEMPLATE		214	PS		0	0	2	0			Oliver, E.G.H.		12458				NBG		30	10	2008			2008-10-30	October			Ericaceae			acc	Erica obtusata Klotzsch ex Benth.	wfo-0000672747	5683833	Erica obtusata Klotzsch ex Benth.							Oliver, E.G.H.	0	0	2009	2009
*		TEMPLATE		271	PS		0	0	2	0			Oliver, E.G.H.	New	11400				NBG		0	0	0							Ericaceae			acc	Erica occulta E.G.H.Oliv.	wfo-0000672752	5683830	Erica occulta E.G.H.Oliv.							Oliver, E.G.H.	0	0	2009	2009
*		TEMPLATE		374	PS		0	0	2	0		2088262	Pirie, M.D.		574		Gehrke, B.	Gehrke, B.	BG,NBG		16	11	2008			2008-11-16	November			Ericaceae			acc	Erica ocellata Guthrie & Bolus	wfo-0000672753	5683829	Erica ocellata Guthrie & Bolus							Oliver, E.G.H.	0	0	2009	2009
*		TEMPLATE		361	PS		0	0	2	0			Pirie, M.D.		561		Gehrke, B.	Gehrke, B.	NBG		8	11	2008			2008-11-08	November			Ericaceae			acc	Erica odorata Andrews	wfo-0000672758	5683824	Erica odorata Andrews							Oliver, E.G.H.	0	0	2009	2009
*		TEMPLATE		966	PS		0	0	1	0			Villiers, T. de		86				NBG		0	10	2004			2004-10-01	October			Ericaceae			acc	Erica oligantha Guthrie & Bolus	wfo-0000672762	5683822	Erica oligantha Guthrie & Bolus								0	0	0
*		TEMPLATE		246	PS		0	0	2	0			Oliver, E.G.H.		12491				NBG		16	11	2008			2008-11-16	November			Ericaceae			acc	Erica oliveranthus E.C.Nelson & Pirie	wfo-1000053506	0	Erica oliveranthus E.C.Nelson & Pirie							Oliver, E.G.H.	0	0	2009	2009
*		TEMPLATE		2034	PS		0	0	1	0			SANBI		446	/90			NBG		0	0	0							Ericaceae			acc	Erica oliveranthus E.C.Nelson & Pirie	wfo-1000053506	0	Erica oliveranthus E.C.Nelson & Pirie								0	0	0
*		TEMPLATE		2120	PS		0	0	1	0			Pirie, M.D.		1278		Oliver, E.G.H. & Villiers, T. de	Oliver, E.G.H. & Villiers, T. de	NBG		5	10	2013			2013-10-05	October			Ericaceae			acc	Erica oliveri H.A.Baker	wfo-0000672763	5683821	Erica oliveri H.A.Baker							Oliver, E.G.H.	0	0	2013	2013
*		TEMPLATE		2175	PS		0	0	1	0			Potgieter, J.		316				NBG		0	0	2013			2013				Ericaceae			acc	Erica opulenta (Klotzsch) Benth.	wfo-0000672771	7770075	Erica opulenta (J.C.Wendl. ex Klotzsch) Benth.								0	0	0
*		TEMPLATE		714	PS		0	0	2	0		2088472	Pirie, M.D.		929		Oliver, E.G.H.	Oliver, E.G.H.	BG,NBG		7	5	2009			2009-05-07	May			Ericaceae			acc	Erica oraria E.C.Nelson & E.G.H.Oliv.	wfo-1000056203	0	Erica oraria E.C.Nelson & E.G.H.Oliv.							Oliver, E.G.H.	0	0	2009	2009
*		TEMPLATE		1918	PS		0	0	1	0			Hitchcock, A.		796	/07			NBG		0	0	0							Ericaceae			acc	Erica oreotragus E.G.H.Oliv.	wfo-0000672776	5683808	Erica oreotragus E.G.H.Oliv.								0	0	0
*		TEMPLATE		2169	PS		0	0	1	0			Potgieter, J.		363				NBG		0	0	0							Ericaceae			acc	Erica oreotragus E.G.H.Oliv.	wfo-0000672776	5683808	Erica oreotragus E.G.H.Oliv.								0	0	0
*		TEMPLATE		897	PS		0	0	2	0		2088406	Oliver, E.G.H.		12540				BG,NBG		30	10	2009			2009-10-30	October			Ericaceae			acc	Erica oresbia E.C.Nelson & E.G.H.Oliv.	wfo-1000053507	0	Erica oresbia E.C.Nelson & E.G.H.Oliv.							Oliver, E.G.H.	0	10	2009	2009-10-01
*		TEMPLATE		559	PS		0	0	2	0		2088230	Pirie, M.D.		759		Gehrke, B.	Gehrke, B.	BG,NBG		7	2	2009			2009-02-07	February			Ericaceae			acc	Erica oresigena Bolus	wfo-0000672777	5683807	Erica oresigena Bolus							Oliver, E.G.H.	0	0	2009	2009
*		TEMPLATE		1143	PS		0	0	2	0			Oliver, E.G.H.		12608				NBG		0	1	2010			2010-01-01	January			Ericaceae			acc	Erica orientalis R.A.Dyer	wfo-0000672779	5683806	Erica orientalis R.A.Dyer							Oliver, E.G.H.	0	1	2010	2010-01-01
*		TEMPLATE		242	PS		0	0	2	0			Oliver, E.G.H.		12487				NBG		16	11	2008			2008-11-16	November			Ericaceae			acc	Erica ovina Klotzsch ex Benth.	wfo-0000672788	5683798	Erica ovina Klotzsch ex Benth.							Oliver, E.G.H.	0	0	2009	2009
*		TEMPLATE		2110	PS		0	0	1	0			Pirie, M.D.		1275		Oliver, E.G.H. & Le Maitre, N.	Oliver, E.G.H. & Le Maitre, N.	NBG		3	10	2013			2013-10-03	October			Ericaceae			acc	Erica oxycoccifolia Salisb.	wfo-0000672790	5683796	Erica oxycoccifolia Salisb.							Oliver, E.G.H.	0	0	2013	2013
*		TEMPLATE		580	PS		0	0	2	0		2088027	Pirie, M.D.		780		Gehrke, B.	Gehrke, B.	BG,NBG		28	2	2009			2009-02-28	February			Ericaceae			acc	Erica oxysepala Guthrie & Bolus	wfo-0000672794	5683795	Erica oxysepala Guthrie & Bolus							Oliver, E.G.H.	0	0	2009	2009
*		TEMPLATE		1953	PS		0	0	1	0			?		26				NBG		0	0	0							Ericaceae			acc	Erica pageana L.Bolus	wfo-0000672800	5683787	Erica pageana L.Bolus								0	0	0
*		TEMPLATE		839	PS		0	0	2	0			Oliver, E.G.H.		12533				NBG		3	10	2009			2009-10-03	October			Ericaceae			acc	Erica palliiflora Salisb.	wfo-0000672811	5683768	Erica palliiflora Salisb.							Oliver, E.G.H.	0	10	2009	2009-10-01	cf.
*		TEMPLATE		2114	PS		0	0	1	0			Hitchcock, A.		2680				NBG		0	0	0							Ericaceae			acc	Erica paludicola L.Bolus	wfo-0000672812	5683766	Erica paludicola L.Bolus							Oliver, E.G.H.	0	0	2013	2013
*		TEMPLATE		2109	PS		0	0	1	0			Pirie, M.D.		1274		Oliver, E.G.H.	Oliver, E.G.H.	NBG		2	10	2013			2013-10-02	October			Ericaceae			acc	Erica paniculata L.	wfo-0000672816	8198465	Erica paniculata L.							Oliver, E.G.H.	0	0	2013	2013
*		TEMPLATE		245	PS		0	0	2	0			Oliver, E.G.H.		12490				NBG		16	11	2008			2008-11-16	November			Ericaceae			acc	Erica pannosa Salisb.	wfo-0000672819	5683755	Erica pannosa Salisb.							Oliver, E.G.H.	0	0	2009	2009
*		TEMPLATE		551	PS		0	0	2	0		2088224	Pirie, M.D.		751		Gehrke, B.	Gehrke, B.	BG,NBG		7	2	2009			2009-02-07	February			Ericaceae			acc	Erica parilis Salisb.	wfo-0000672821	5683751	Erica parilis Salisb.							Oliver, E.G.H.	0	0	2009	2009
*		TEMPLATE		1894	PS		0	0	1	0			Hitchcock, A.		97	/04			NBG		0	0	0							Ericaceae			acc	Erica parilis Salisb.	wfo-0000672821	5683751	Erica parilis Salisb.								0	0	0
*		TEMPLATE		1380	PS		0	0	3	0			Oliver, E.G.H.		12682		Pirie, M.D.; Bergh, N. & Rakotonandrasana, S.	Pirie, M.D.; Bergh, N. & Rakotonandrasana, S.	MO,TAN,U		3	5	2010			2010-05-03	May			Ericaceae			acc	Erica parkeri (Baker) Dorr & E.G.H.Oliv.	wfo-0000672822	5683749	Erica parkeri (Baker) Dorr & E.G.H.Oliv.							Oliver, E.G.H.	1	9	2010	2010-09-01
*		TEMPLATE		247	PS		0	0	2	0			Oliver, E.G.H.		12492				NBG		22	11	2008			2008-11-22	November			Ericaceae			acc	Erica parviflora L.	wfo-0000672824	5683745	Erica parviflora L.							Oliver, E.G.H.	0	0	2009	2009
*		TEMPLATE		664	PS		0	0	2	0		2088070	Pirie, M.D.		877		Gehrke, B.	Gehrke, B.	BG,NBG		1	5	2009			2009-05-01	May			Ericaceae			acc	Erica parviporandra E.G.H.Oliv.	wfo-0000672826	5683743	Erica parviporandra E.G.H.Oliv.							Oliver, E.G.H.	0	0	2009	2009
*		TEMPLATE		2151	PS		0	0	1	0			Pirie, M.D.		1302		Oliver, E.G.H.	Oliver, E.G.H.	NBG		9	10	2013			2013-10-09	October			Ericaceae			acc	Erica passerina Montin	wfo-0000672829	5683737	Erica passerinae Montin							Oliver, E.G.H.	0	0	2013	2013
*		TEMPLATE		213	PS		0	0	2	0			Oliver, E.G.H.		12457				NBG		30	10	2008			2008-10-30	October			Ericaceae			acc	Erica patens Andrews	wfo-0000672832	5683730	Erica patens Andrews							Oliver, E.G.H.	0	0	2009	2009
*		TEMPLATE		541	PS		0	0	2	0			Pirie, M.D.		741		Gehrke, B. & Oliver, E.G.H.	Gehrke, B. & Oliver, E.G.H.	NBG		5	2	2009			2009-02-05	February			Ericaceae			acc	Erica patersonii Andrews	wfo-0000672833	7462046	Erica patersonii Andrews [1]							Oliver, E.G.H.	0	0	2009	2009
*		TEMPLATE		1948	PS		0	0	1	0			?		4	/89			NBG		0	0	0							Ericaceae			acc	Erica patersonii Andrews	wfo-0000672833	7462046	Erica patersonii Andrews [1]								0	0	0
*		TEMPLATE		828	PS		0	0	2	0			Oliver, E.G.H.		12528				NBG		14	8	2009			2009-08-14	August			Ericaceae			acc	Erica paucifolia subsp. ciliata (Klotzsch) E.G.H.Oliv.	wfo-0000672840	5683715	Erica paucifolia (J.C.Wendl.) E.G.H.Oliv. ssp. ciliata (Klotzsch) E.G.H.Oliv.							Oliver, E.G.H.	0	9	2009	2009-09-01
*		TEMPLATE		2088	PS		0	0	5	0		2088322	Villiers, T. de		258	b			BG,MJG,NBG		0	0	2013			2013				Ericaceae			acc	Erica pauciovulata H.A.Baker	wfo-0000672842	5683707	Erica pauciovulata H.A.Baker							Oliver, E.G.H.	0	0	2013	2013
*		TEMPLATE		67	PS		0	0	2	0		2088437	Gehrke, B.		601				BG,NBG		18	2	2009			2009-02-18	February			Ericaceae			acc	Erica pectinifolia Salisb.	wfo-0000672848	5683690	Erica pectinifolia Salisb.							Oliver, E.G.H.	0	0	2009	2009
*		TEMPLATE		1557	PS		0	0	1	0			Pirie, M.D.		1231		Bellstedt, D.U.; Villiers, M.J. de & Merwe, De Wet van der	Bellstedt, D.U.; Villiers, M.J. de & Merwe, De Wet van der	NBG		22	1	2011			2011-01-22	January			Ericaceae			acc	Erica peltata Andrews	wfo-0000672858	5683672	Erica peltata Andrews							Oliver, E.G.H.	0	3	2011	2011-03-01
*		TEMPLATE		708	PS		0	0	2	0			Pirie, M.D.		923		McMaster, C. & Oliver, E.G.H.	McMaster, C. & Oliver, E.G.H.	NBG		7	5	2009			2009-05-07	May			Ericaceae			acc	Erica penduliflora E.G.H.Oliv.	wfo-0000672863	5683668	Erica penduliflora E.G.H.Oliv.							Oliver, E.G.H.	0	0	2009	2009
*		TEMPLATE		676	PS		0	0	2	0		2088078	Pirie, M.D.		889		Gehrke, B.	Gehrke, B.	BG,NBG		1	5	2009			2009-05-01	May			Ericaceae			acc	Erica penicilliformis Salisb.	wfo-0000672867	5683662	Erica penicilliformis Salisb.						cf	Oliver, E.G.H.	0	0	2009	2009
*		TEMPLATE		1446	PS		0	0	1	0			Pirie, M.D.		1078		Gehrke, B.	Gehrke, B.	NBG		9	4	2010			2010-04-09	April			Ericaceae			acc	Erica penicilliformis Salisb.	wfo-0000672867	5683662	Erica penicilliformis Salisb.							Oliver, E.G.H.	0	9	2010	2010-09-01
*		TEMPLATE		1723	PS		0	0	1	0			Oliver, E.G.H.		12788				NBG		0	0	2012			2012				Ericaceae			acc	Erica perplexa E.G.H.Oliv.	wfo-0000672876	5683650	Erica perplexa E.G.H.Oliv.							Oliver, E.G.H.	0	0	2012	2012
*		TEMPLATE		1333	PS		0	0	3	0			Oliver, E.G.H.		12635		Pirie, M.D.; Bytebier, B. & Wester, P.	Pirie, M.D.; Bytebier, B. & Wester, P.	MO,TAN,U		21	4	2010			2010-04-21	April			Ericaceae			acc	Erica perrieri Dorr & E.G.H.Oliv.	wfo-0000672877	5683647	Erica perrieri Dorr & E.G.H.Oliv.							Oliver, E.G.H.	1	9	2010	2010-09-01
*		TEMPLATE		621	PS		0	0	2	0			Pirie, M.D.		821		Gehrke, B.	Gehrke, B.	NBG		21	3	2009			2009-03-21	March			Ericaceae			acc	Erica perspicua subsp. perspicua	wfo-0001441057	7328343	Erica perspicua J.C.Wendl. ssp. perspicua							Oliver, E.G.H.	0	0	2009	2009
*		TEMPLATE		1676	PS		0	0	1	0			Oliver, E.G.H.		12783				NBG		0	0	2011			2011				Ericaceae			acc	Erica petiolaris Lam.	wfo-0000672887	5683622	Erica petiolaris Lam.							Oliver, E.G.H.	0	0	2011	2011
*		TEMPLATE		876	PS		0	0	2	0			Pirie, M.D.		996		Gehrke, B. & Oliver, E.G.H.	Gehrke, B. & Oliver, E.G.H.	NBG		21	10	2009			2009-10-21	October			Ericaceae			acc	Erica petricola E.G.H.Oliv.	wfo-0000672897	5683607	Erica petricola E.G.H.Oliv.							Oliver, E.G.H.	0	10	2009	2009-10-01
*		TEMPLATE		789	PS		0	0	1	0			Turner, R.C.		2065				NBG		31	12	2008			2008-12-31	December			Ericaceae			acc	Erica petrophila L.Bolus	wfo-0000672898	5683605	Erica petrophila L.Bolus							Turner, R.C.	0	0	0
*		TEMPLATE		869	PS		0	0	2	0			Oliver, E.G.H.		7592				NBG		18	12	1979			1979-12-18	December			Ericaceae			acc	Erica petrophila L.Bolus	wfo-0000672898	5683605	Erica petrophila L.Bolus							Oliver, E.G.H.	0	0	2009	2009
*		TEMPLATE		519	PS		0	0	2	0		2088206	Pirie, M.D.		719		Gehrke, B.	Gehrke, B.	BG,NBG		31	1	2009			2009-01-31	January			Ericaceae			acc	Erica nivalis Andrews	wfo-0000672712	5683867	Erica peziza Lodd.							Oliver, E.G.H.	0	0	2009	2009
*		TEMPLATE		244	PS		0	0	2	0			Oliver, E.G.H.		12489				NBG		16	11	2008			2008-11-16	November			Ericaceae			acc	Erica phacelanthera E.G.H.Oliv.	wfo-0000672901	5683596	Erica phacelanthera E.G.H.Oliv.							Oliver, E.G.H.	0	0	2009	2009
*		TEMPLATE		107	PS		0	0	1	0			Morita, S.		2003				NBG		0	0	0							Ericaceae			acc	Erica phaeocarpa E.G.H.Oliv.	wfo-0000672902	5683593	Erica phaeocarpa E.G.H.Oliv.							Oliver, E.G.H.	0	9	2010	2010-09-01
*		TEMPLATE		594	PS		0	0	2	0		2088034	Pirie, M.D.		794		Gehrke, B. & Niet, T. van der	Gehrke, B. & Niet, T. van der	BG,NBG		14	3	2009			2009-03-14	March			Ericaceae			acc	Erica phillipsii L.Bolus	wfo-0000672906	5683582	Erica phillipsii L.Bolus							Oliver, E.G.H.	0	0	2009	2009
*		TEMPLATE		2228	PS		0	0	2	0		2088179	Pirie, M.D.		1357		Kadlec, M.; Niet, T. van der & Bauman, R.W.	Kadlec, M.; Niet, T. van der & Bauman, R.W.	BG,NBG		23	9	2014			2014-09-23	September			Ericaceae			acc	Erica phillipsii L.Bolus	wfo-0000672906	5683582	Erica phillipsii L.Bolus								0	0	0
*		TEMPLATE		1652	PS		0	0	1	0			Pirie, M.D.		1242		Oliver, E.G.H.	Oliver, E.G.H.	NBG		23	11	2011			2011-11-23	November			Ericaceae			acc	Erica physantha Benth.	wfo-0000672909	5683576	Erica physantha Benth.							Oliver, E.G.H.	0	11	2011	2011-11-01
*		TEMPLATE		845	PS		0	0	2	0			Pirie, M.D.		979		Gehrke, B.	Gehrke, B.	NBG		10	10	2009			2009-10-10	October			Ericaceae			acc	Erica physodes L.	wfo-0000672910	5684280	Erica physodes L.							Oliver, E.G.H.	0	10	2009	2009-10-01
*		TEMPLATE		1922	PS		0	0	1	0			Hitchcock, A.	AH	2311				NBG		0	0	0							Ericaceae			acc	Erica physodes L.	wfo-0000672910	5684280	Erica physodes L.								0	0	0
[truncated: 216 more rows]
[truncated: 192 more columns]

## Sheet: Sheet1
wfo_id	gbifID	scientificName
wfo-0000580837		Calluna vulgaris (L.) Hull
[truncated: 1,096 more rows]
