# Supplementary material for: ﻿Spatial decoupling of taxon richness, phylogenetic diversity and threat status in the megagenus Erica (Ericaceae)
Source: PhytoKeys. 2024 Jul 10;244:127–50. doi: 10.3897/phytokeys.244.124565 (PMC11255470; doi:10.3897/phytokeys.244.124565)
Supplement: Supplementary material 4 — Synonymy table used for parsing GBIF data [file phytokeys-244-127_article-124565__-s004.xlsx]

## Sheet: Sheet1
speciesName	infraspecificEpithet	infraRank	Author	AcceptedName	AcceptedAuthorship	scientificName_all	scientificName_accepted
Erica abbottii			E.G.H.Oliv.	Erica abbottii	E.G.H.Oliv.	Erica abbottii E.G.H.Oliv.	Erica abbottii E.G.H.Oliv.
Erica abelii			E.G.H.Oliv.	Erica abelii	E.G.H.Oliv.	Erica abelii E.G.H.Oliv.	Erica abelii E.G.H.Oliv.
Erica abietina			L.	Erica abietina	L.	Erica abietina L.	Erica abietina L.
Erica coccinea			P.J.Bergius	Erica abietina	L.	Erica coccinea P.J.Bergius	Erica abietina L.
Erica sanguinea			Lodd.	Erica abietina	L.	Erica sanguinea Lodd.	Erica abietina L.
Erica spissifolia			Salisb.	Erica abietina	L.	Erica spissifolia Salisb.	Erica abietina L.
Ericoides abietinum			(L.) Kuntze	Erica abietina	L.	Ericoides abietinum (L.) Kuntze	Erica abietina L.
Erica abietina	abietina	subsp.		Erica abietina subsp. abietina		Erica abietina subsp. abietina	Erica abietina subsp. abietina
Erica abietina	abietina	var.		Erica abietina subsp. abietina		Erica abietina var. abietina	Erica abietina subsp. abietina
						Erica abietina subsp. abietina	Erica abietina subsp. abietina
Erica abietina	atrorosea	subsp.	E.G.H.Oliv. & I.M.Oliv.	Erica abietina subsp. atrorosea	E.G.H.Oliv. & I.M.Oliv.	Erica abietina subsp. atrorosea E.G.H.Oliv. & I.M.Oliv.	Erica abietina subsp. atrorosea E.G.H.Oliv. & I.M.Oliv.
Erica hesseana			J.C.Wendl. ex Klotzsch	Erica abietina subsp. atrorosea	E.G.H.Oliv. & I.M.Oliv.	Erica hesseana J.C.Wendl. ex Klotzsch	Erica abietina subsp. atrorosea E.G.H.Oliv. & I.M.Oliv.
Erica phylicifolia			Salisb.	Erica abietina subsp. atrorosea	E.G.H.Oliv. & I.M.Oliv.	Erica phylicifolia Salisb.	Erica abietina subsp. atrorosea E.G.H.Oliv. & I.M.Oliv.
Erica purpurea			Andrews	Erica abietina subsp. atrorosea	E.G.H.Oliv. & I.M.Oliv.	Erica purpurea Andrews	Erica abietina subsp. atrorosea E.G.H.Oliv. & I.M.Oliv.
Ericoides hesseanum			(J.C.Wendl. ex Klotzsch) Kuntze	Erica abietina subsp. atrorosea	E.G.H.Oliv. & I.M.Oliv.	Ericoides hesseanum (J.C.Wendl. ex Klotzsch) Kuntze	Erica abietina subsp. atrorosea E.G.H.Oliv. & I.M.Oliv.
Erica abietina	constantiana	subsp.	E.G.H.Oliv. & I.M.Oliv.	Erica abietina subsp. constantiana	E.G.H.Oliv. & I.M.Oliv.	Erica abietina subsp. constantiana E.G.H.Oliv. & I.M.Oliv.	Erica abietina subsp. constantiana E.G.H.Oliv. & I.M.Oliv.
Erica conica			G.Lodd.	Erica abietina subsp. constantiana	E.G.H.Oliv. & I.M.Oliv.	Erica conica G.Lodd.	Erica abietina subsp. constantiana E.G.H.Oliv. & I.M.Oliv.
Ericoides conicum			(G.Lodd.) Kuntze	Erica abietina subsp. constantiana	E.G.H.Oliv. & I.M.Oliv.	Ericoides conicum (G.Lodd.) Kuntze	Erica abietina subsp. constantiana E.G.H.Oliv. & I.M.Oliv.
Erica abietina	diabolis	subsp.	E.G.H.Oliv. & I.M.Oliv.	Erica abietina subsp. diabolis	E.G.H.Oliv. & I.M.Oliv.	Erica abietina subsp. diabolis E.G.H.Oliv. & I.M.Oliv.	Erica abietina subsp. diabolis E.G.H.Oliv. & I.M.Oliv.
Erica abietina	echiiflora	var.	(Andrews) Dulfer	Erica abietina subsp. diabolis	E.G.H.Oliv. & I.M.Oliv.	Erica abietina var. echiiflora (Andrews) Dulfer	Erica abietina subsp. diabolis E.G.H.Oliv. & I.M.Oliv.
Erica accommodata			Klotzsch ex Benth.	Erica accommodata	Klotzsch ex Benth.	Erica accommodata Klotzsch ex Benth.	Erica accommodata Klotzsch ex Benth.
Erica accommodata	ebracteata	var.	Bolus	Erica accommodata	Klotzsch ex Benth.	Erica accommodata var. ebracteata Bolus	Erica accommodata Klotzsch ex Benth.
Ericoides accomodatum			(Klotzsch ex Benth.) Kuntze	Erica accommodata	Klotzsch ex Benth.	Ericoides accomodatum (Klotzsch ex Benth.) Kuntze	Erica accommodata Klotzsch ex Benth.
Erica accommodata	accommodata	var.		Erica accommodata var. accommodata		Erica accommodata var. accommodata	Erica accommodata var. accommodata
Erica accommodata	subviscidula	var.	Bolus	Erica accommodata var. subviscidula	Bolus	Erica accommodata var. subviscidula Bolus	Erica accommodata var. subviscidula Bolus
Erica acuta			Andrews	Erica acuta	Andrews	Erica acuta Andrews	Erica acuta Andrews
Erica crossota			Spreng.	Erica acuta	Andrews	Erica crossota Spreng.	Erica acuta Andrews
Erica scariosa			Lodd.	Erica acuta	Andrews	Erica scariosa Lodd.	Erica acuta Andrews
Ericoides acutum			(Andrews) Kuntze	Erica acuta	Andrews	Ericoides acutum (Andrews) Kuntze	Erica acuta Andrews
Eurylepis crossata			(Spreng.) G.Don	Erica acuta	Andrews	Eurylepis crossata (Spreng.) G.Don	Erica acuta Andrews
Erica acuta	acuta	var.		Erica acuta var. acuta		Erica acuta var. acuta	Erica acuta var. acuta
						Erica acuta var. acuta	Erica acuta var. acuta
Erica acuta	breviflora	var.	Dulfer	Erica acuta var. breviflora	Dulfer	Erica acuta var. breviflora Dulfer	Erica acuta var. breviflora Dulfer
Erica adnata			L.Bolus	Erica adnata	L.Bolus	Erica adnata L.Bolus	Erica adnata L.Bolus
Erica aestiva			Markötter	Erica aestiva	Markötter	Erica aestiva Markötter	Erica aestiva Markötter
Erica aestiva	aestiva	var.		Erica aestiva var. aestiva		Erica aestiva var. aestiva	Erica aestiva var. aestiva
						Erica aestiva var. aestiva	Erica aestiva var. aestiva
Erica aestiva	minor	var.	Dulfer	Erica aestiva var. minor	Dulfer	Erica aestiva var. minor Dulfer	Erica aestiva var. minor Dulfer
Erica affinis			Benth.	Erica affinis	Benth.	Erica affinis Benth.	Erica affinis Benth.
Erica bartlingiana			Klotzsch ex Benth.	Erica affinis	Benth.	Erica bartlingiana Klotzsch ex Benth.	Erica affinis Benth.
Erica zeyheri			Bartl.	Erica affinis	Benth.	Erica zeyheri Bartl.	Erica affinis Benth.
Ericoides affine			(Benth.) Kuntze	Erica affinis	Benth.	Ericoides affine (Benth.) Kuntze	Erica affinis Benth.
Erica agglutinans			E.G.H.Oliv.	Erica agglutinans	E.G.H.Oliv.	Erica agglutinans E.G.H.Oliv.	Erica agglutinans E.G.H.Oliv.
Syndesmanthus schlechteri			N.E.Br.	Erica agglutinans	E.G.H.Oliv.	Syndesmanthus schlechteri N.E.Br.	Erica agglutinans E.G.H.Oliv.
Erica aghillana			Guthrie & Bolus	Erica aghillana	Guthrie & Bolus	Erica aghillana Guthrie & Bolus	Erica aghillana Guthrie & Bolus
Erica aghillana	aghillana	var.		Erica aghillana var. aghillana		Erica aghillana var. aghillana	Erica aghillana var. aghillana
Erica aghillana	latifolia	var.	Guthrie & Bolus	Erica aghillana var. latifolia	Guthrie & Bolus	Erica aghillana var. latifolia Guthrie & Bolus	Erica aghillana var. latifolia Guthrie & Bolus
Erica albens			L.	Erica albens	L.	Erica albens L.	Erica albens L.
Ericoides albens			(L.) Kuntze	Erica albens	L.	Ericoides albens (L.) Kuntze	Erica albens L.
Eurylepis albens			(L.) D.Don	Erica albens	L.	Eurylepis albens (L.) D.Don	Erica albens L.
Erica albens	albens	var.		Erica albens var. albens		Erica albens var. albens	Erica albens var. albens
						Erica albens var. albens	Erica albens var. albens
Erica albens	longiflora	var.	Benth.	Erica albens var. longiflora	Benth.	Erica albens var. longiflora Benth.	Erica albens var. longiflora Benth.
Erica albertyniae			E.G.H.Oliv.	Erica albertyniae	E.G.H.Oliv.	Erica albertyniae E.G.H.Oliv.	Erica albertyniae E.G.H.Oliv.
Erica albescens			Klotzsch ex Benth.	Erica albescens	Klotzsch ex Benth.	Erica albescens Klotzsch ex Benth.	Erica albescens Klotzsch ex Benth.
Ericoides albescens			(Klotzsch ex Benth.) Kuntze	Erica albescens	Klotzsch ex Benth.	Ericoides albescens (Klotzsch ex Benth.) Kuntze	Erica albescens Klotzsch ex Benth.
Erica albescens	albescens	var.		Erica albescens var. albescens		Erica albescens var. albescens	Erica albescens var. albescens
Erica albescens	erecta	var.	Bolus	Erica albescens var. erecta	Bolus	Erica albescens var. erecta Bolus	Erica albescens var. erecta Bolus
Erica albospicata			Hilliard & B.L.Burtt	Erica albospicata	Hilliard & B.L.Burtt	Erica albospicata Hilliard & B.L.Burtt	Erica albospicata Hilliard & B.L.Burtt
Erica alexandri			Guthrie & Bolus	Erica alexandri	Guthrie & Bolus	Erica alexandri Guthrie & Bolus	Erica alexandri Guthrie & Bolus
Erica acockii			Compton	Erica alexandri subsp. acockii	(Compton) E.G.H.Oliv. & I.M.Oliv.	Erica acockii Compton	Erica alexandri subsp. acockii (Compton) E.G.H.Oliv. & I.M.Oliv.
Erica alexandri	acockii	subsp.	(Compton) E.G.H.Oliv. & I.M.Oliv.	Erica alexandri subsp. acockii	(Compton) E.G.H.Oliv. & I.M.Oliv.	Erica alexandri subsp. acockii (Compton) E.G.H.Oliv. & I.M.Oliv.	Erica alexandri subsp. acockii (Compton) E.G.H.Oliv. & I.M.Oliv.
Erica alexandri	alexandri	subsp.		Erica alexandri subsp. alexandri		Erica alexandri subsp. alexandri	Erica alexandri subsp. alexandri
						Erica alexandri subsp. alexandri	Erica alexandri subsp. alexandri
Erica alfredii			Guthrie & Bolus	Erica alfredii	Guthrie & Bolus	Erica alfredii Guthrie & Bolus	Erica alfredii Guthrie & Bolus
Erica algida			Bolus	Erica algida	Bolus	Erica algida Bolus	Erica algida Bolus
Erica alnea			E.G.H.Oliv.	Erica alnea	E.G.H.Oliv.	Erica alnea E.G.H.Oliv.	Erica alnea E.G.H.Oliv.
Erica alopecurus			Harv.	Erica alopecurus	Harv.	Erica alopecurus Harv.	Erica alopecurus Harv.
Erica alopecurus	alopecurus	var.		Erica alopecurus var. alopecurus		Erica alopecurus var. alopecurus	Erica alopecurus var. alopecurus
						Erica alopecurus var. alopecurus	Erica alopecurus var. alopecurus
Erica alopecurus	glabriflora	var.	Bolus	Erica alopecurus var. glabriflora	Bolus	Erica alopecurus var. glabriflora Bolus	Erica alopecurus var. glabriflora Bolus
Erica alticola			Guthrie & Bolus	Erica alticola	Guthrie & Bolus	Erica alticola Guthrie & Bolus	Erica alticola Guthrie & Bolus
Erica altiphila			E.G.H.Oliv.	Erica altiphila	E.G.H.Oliv.	Erica altiphila E.G.H.Oliv.	Erica altiphila E.G.H.Oliv.
Philippia alticola			E.G.H.Oliv.	Erica altiphila	E.G.H.Oliv.	Philippia alticola E.G.H.Oliv.	Erica altiphila E.G.H.Oliv.
Erica amalophylla			E.G.H.Oliv. & I.M.Oliv.	Erica amalophylla	E.G.H.Oliv. & I.M.Oliv.	Erica amalophylla E.G.H.Oliv. & I.M.Oliv.	Erica amalophylla E.G.H.Oliv. & I.M.Oliv.
Erica amatolensis			(Klotzsch) E.G.H.Oliv.	Erica amatolensis	(Klotzsch) E.G.H.Oliv.	Erica amatolensis (Klotzsch) E.G.H.Oliv.	Erica amatolensis (Klotzsch) E.G.H.Oliv.
Ericinella multiflora			Klotzsch	Erica amatolensis	(Klotzsch) E.G.H.Oliv.	Ericinella multiflora Klotzsch	Erica amatolensis (Klotzsch) E.G.H.Oliv.
Salaxis multiflora			(Klotzsch) D.Dietr.	Erica amatolensis	(Klotzsch) E.G.H.Oliv.	Salaxis multiflora (Klotzsch) D.Dietr.	Erica amatolensis (Klotzsch) E.G.H.Oliv.
						Erica amatolensis E.G.H.Oliv.	Erica amatolensis (Klotzsch) E.G.H.Oliv.
Erica amicorum			E.G.H.Oliv.	Erica amicorum	E.G.H.Oliv.	Erica amicorum E.G.H.Oliv.	Erica amicorum E.G.H.Oliv.
Erica amidae			E.G.H.Oliv.	Erica amidae	E.G.H.Oliv.	Erica amidae E.G.H.Oliv.	Erica amidae E.G.H.Oliv.
Erica amoena			J.C.Wendl.	Erica amoena	J.C.Wendl.	Erica amoena J.C.Wendl.	Erica amoena J.C.Wendl.
Erica glomerata			Sinclair	Erica amoena	J.C.Wendl.	Erica glomerata Sinclair	Erica amoena J.C.Wendl.
Erica plumosa			Andrews	Erica amoena	J.C.Wendl.	Erica plumosa Andrews	Erica amoena J.C.Wendl.
Erica amphigena			Guthrie & Bolus	Erica amphigena	Guthrie & Bolus	Erica amphigena Guthrie & Bolus	Erica amphigena Guthrie & Bolus
Erica ampullacea			Curtis	Erica ampullacea	Curtis	Erica ampullacea Curtis	Erica ampullacea Curtis
Erica ampullacea			Tratt. ex Tausch	Erica ampullacea	Curtis	Erica ampullacea Tratt. ex Tausch	Erica ampullacea Curtis
Erica ampulliformis			Salisb.	Erica ampullacea	Curtis	Erica ampulliformis Salisb.	Erica ampullacea Curtis
Erica andrewsiana			Tausch	Erica ampullacea	Curtis	Erica andrewsiana Tausch	Erica ampullacea Curtis
Ericoides ampullaceum			(Curtis) Kuntze	Erica ampullacea	Curtis	Ericoides ampullaceum (Curtis) Kuntze	Erica ampullacea Curtis
Euryloma ampullacea			(Curtis) G.Don	Erica ampullacea	Curtis	Euryloma ampullacea (Curtis) G.Don	Erica ampullacea Curtis
Erica ampullacea	ampullacea	var.		Erica ampullacea var. ampullacea		Erica ampullacea var. ampullacea	Erica ampullacea var. ampullacea
						Erica ampullacea var. ampullacea	Erica ampullacea var. ampullacea
Erica ampullacea	obbata	var.	(Andrews) Bolus	Erica ampullacea var. obbata	(Andrews) Bolus	Erica ampullacea var. obbata (Andrews) Bolus	Erica ampullacea var. obbata (Andrews) Bolus
Erica capax			Salisb.	Erica ampullacea var. obbata	(Andrews) Bolus	Erica capax Salisb.	Erica ampullacea var. obbata (Andrews) Bolus
Erica obbata			Andrews	Erica ampullacea var. obbata	(Andrews) Bolus	Erica obbata Andrews	Erica ampullacea var. obbata (Andrews) Bolus
Ericoides capax			(Salisb.) Kuntze	Erica ampullacea var. obbata	(Andrews) Bolus	Ericoides capax (Salisb.) Kuntze	Erica ampullacea var. obbata (Andrews) Bolus
Euryloma capax			(Salisb.) G.Don	Erica ampullacea var. obbata	(Andrews) Bolus	Euryloma capax (Salisb.) G.Don	Erica ampullacea var. obbata (Andrews) Bolus
Euryloma obbata			(Andrews) G.Don	Erica ampullacea var. obbata	(Andrews) Bolus	Euryloma obbata (Andrews) G.Don	Erica ampullacea var. obbata (Andrews) Bolus
Erica andevalensis			Cabezudo & J.Rivera	Erica andevalensis	Cabezudo & J.Rivera	Erica andevalensis Cabezudo & J.Rivera	Erica andevalensis Cabezudo & J.Rivera
Erica mackaiana	andevalensis	subsp.	(Cabezudo & Rivera) D.C.McClint. & E.C.Nelson	Erica andevalensis	Cabezudo & J.Rivera	Erica mackaiana subsp. andevalensis (Cabezudo & Rivera) D.C.McClint. & E.C.Nelson	Erica andevalensis Cabezudo & J.Rivera
Erica andreaei			Compton	Erica andreaei	Compton	Erica andreaei Compton	Erica andreaei Compton
Erica andringitrensis			(H.Perrier) Dorr & E.G.H.Oliv.	Erica andringitrensis	(H.Perrier) Dorr & E.G.H.Oliv.	Erica andringitrensis (H.Perrier) Dorr & E.G.H.Oliv.	Erica andringitrensis (H.Perrier) Dorr & E.G.H.Oliv.
Philippia andringitrensis			H.Perrier	Erica andringitrensis	(H.Perrier) Dorr & E.G.H.Oliv.	Philippia andringitrensis H.Perrier	Erica andringitrensis (H.Perrier) Dorr & E.G.H.Oliv.
Erica aneimena			Dulfer	Erica aneimena	Dulfer	Erica aneimena Dulfer	Erica aneimena Dulfer
Erica hirsuta			Klotzsch ex Benth.	Erica aneimena	Dulfer	Erica hirsuta Klotzsch ex Benth.	Erica aneimena Dulfer
Erica anemodes			E.G.H.Oliv.	Erica anemodes	E.G.H.Oliv.	Erica anemodes E.G.H.Oliv.	Erica anemodes E.G.H.Oliv.
Anomalanthus anguliger			N.E.Br.	Erica anguliger	(N.E.Br.) E.G.H.Oliv.	Anomalanthus anguliger N.E.Br.	Erica anguliger (N.E.Br.) E.G.H.Oliv.
Anomalanthus collinus			N.E.Br.	Erica anguliger	(N.E.Br.) E.G.H.Oliv.	Anomalanthus collinus N.E.Br.	Erica anguliger (N.E.Br.) E.G.H.Oliv.
Anomalanthus curviflorus			N.E.Br.	Erica anguliger	(N.E.Br.) E.G.H.Oliv.	Anomalanthus curviflorus N.E.Br.	Erica anguliger (N.E.Br.) E.G.H.Oliv.
Anomalanthus discolor			Klotzsch	Erica anguliger	(N.E.Br.) E.G.H.Oliv.	Anomalanthus discolor Klotzsch	Erica anguliger (N.E.Br.) E.G.H.Oliv.
Anomalanthus galpinii			N.E.Br.	Erica anguliger	(N.E.Br.) E.G.H.Oliv.	Anomalanthus galpinii N.E.Br.	Erica anguliger (N.E.Br.) E.G.H.Oliv.
Anomalanthus lesliei			Compton	Erica anguliger	(N.E.Br.) E.G.H.Oliv.	Anomalanthus lesliei Compton	Erica anguliger (N.E.Br.) E.G.H.Oliv.
Anomalanthus marlothii			N.E.Br.	Erica anguliger	(N.E.Br.) E.G.H.Oliv.	Anomalanthus marlothii N.E.Br.	Erica anguliger (N.E.Br.) E.G.H.Oliv.
Anomalanthus parviflorus			(Klotzsch) N.E.Br.	Erica anguliger	(N.E.Br.) E.G.H.Oliv.	Anomalanthus parviflorus (Klotzsch) N.E.Br.	Erica anguliger (N.E.Br.) E.G.H.Oliv.
Anomalanthus puberulus			(Klotzsch) N.E.Br.	Erica anguliger	(N.E.Br.) E.G.H.Oliv.	Anomalanthus puberulus (Klotzsch) N.E.Br.	Erica anguliger (N.E.Br.) E.G.H.Oliv.
Anomalanthus salteri			Compton	Erica anguliger	(N.E.Br.) E.G.H.Oliv.	Anomalanthus salteri Compton	Erica anguliger (N.E.Br.) E.G.H.Oliv.
Anomalanthus scoparius			Klotzsch	Erica anguliger	(N.E.Br.) E.G.H.Oliv.	Anomalanthus scoparius Klotzsch	Erica anguliger (N.E.Br.) E.G.H.Oliv.
Anomalanthus turbinatus			N.E.Br.	Erica anguliger	(N.E.Br.) E.G.H.Oliv.	Anomalanthus turbinatus N.E.Br.	Erica anguliger (N.E.Br.) E.G.H.Oliv.
Blaeria parviflora			Klotzsch	Erica anguliger	(N.E.Br.) E.G.H.Oliv.	Blaeria parviflora Klotzsch	Erica anguliger (N.E.Br.) E.G.H.Oliv.
Blaeria puberula			Klotzsch	Erica anguliger	(N.E.Br.) E.G.H.Oliv.	Blaeria puberula Klotzsch	Erica anguliger (N.E.Br.) E.G.H.Oliv.
Codonanthemum discolor			Benth.	Erica anguliger	(N.E.Br.) E.G.H.Oliv.	Codonanthemum discolor Benth.	Erica anguliger (N.E.Br.) E.G.H.Oliv.
Codonanthemum parviflorum			(Klotzsch) Klotzsch	Erica anguliger	(N.E.Br.) E.G.H.Oliv.	Codonanthemum parviflorum (Klotzsch) Klotzsch	Erica anguliger (N.E.Br.) E.G.H.Oliv.
Codonanthemum puberulum			(Klotzsch) Klotzsch	Erica anguliger	(N.E.Br.) E.G.H.Oliv.	Codonanthemum puberulum (Klotzsch) Klotzsch	Erica anguliger (N.E.Br.) E.G.H.Oliv.
Codonanthemum tenue			Benth.	Erica anguliger	(N.E.Br.) E.G.H.Oliv.	Codonanthemum tenue Benth.	Erica anguliger (N.E.Br.) E.G.H.Oliv.
Erica anguliger			(N.E.Br.) E.G.H.Oliv.	Erica anguliger	(N.E.Br.) E.G.H.Oliv.	Erica anguliger (N.E.Br.) E.G.H.Oliv.	Erica anguliger (N.E.Br.) E.G.H.Oliv.
Thoracosperma discolor			(Klotzsch) Kuntze	Erica anguliger	(N.E.Br.) E.G.H.Oliv.	Thoracosperma discolor (Klotzsch) Kuntze	Erica anguliger (N.E.Br.) E.G.H.Oliv.
Thoracosperma parviflora			(Klotzsch) Kuntze	Erica anguliger	(N.E.Br.) E.G.H.Oliv.	Thoracosperma parviflora (Klotzsch) Kuntze	Erica anguliger (N.E.Br.) E.G.H.Oliv.
Thoracosperma puberula			(Klotzsch) Kuntze	Erica anguliger	(N.E.Br.) E.G.H.Oliv.	Thoracosperma puberula (Klotzsch) Kuntze	Erica anguliger (N.E.Br.) E.G.H.Oliv.
Thoracosperma puberulum			(Klotzsch) N.E.Br.	Erica anguliger	(N.E.Br.) E.G.H.Oliv.	Thoracosperma puberulum (Klotzsch) N.E.Br.	Erica anguliger (N.E.Br.) E.G.H.Oliv.
Thoracosperma tenuis			(Benth.) Kuntze	Erica anguliger	(N.E.Br.) E.G.H.Oliv.	Thoracosperma tenuis (Benth.) Kuntze	Erica anguliger (N.E.Br.) E.G.H.Oliv.
Acrostemon fourcadei			L.Guthrie	Erica angulosa	E.G.H.Oliv.	Acrostemon fourcadei L.Guthrie	Erica angulosa E.G.H.Oliv.
Erica angulosa			E.G.H.Oliv.	Erica angulosa	E.G.H.Oliv.	Erica angulosa E.G.H.Oliv.	Erica angulosa E.G.H.Oliv.
Simocheilus fourcadei			(L.Guthrie) E.G.H.Oliv.	Erica angulosa	E.G.H.Oliv.	Simocheilus fourcadei (L.Guthrie) E.G.H.Oliv.	Erica angulosa E.G.H.Oliv.
Erica annalis			E.G.H.Oliv. & I.M.Oliv.	Erica annalis	E.G.H.Oliv. & I.M.Oliv.	Erica annalis E.G.H.Oliv. & I.M.Oliv.	Erica annalis E.G.H.Oliv. & I.M.Oliv.
Erica annectens			Guthrie & Bolus	Erica annectens	Guthrie & Bolus	Erica annectens Guthrie & Bolus	Erica annectens Guthrie & Bolus
Erica anomala			Hilliard & B.L.Burtt	Erica anomala	Hilliard & B.L.Burtt	Erica anomala Hilliard & B.L.Burtt	Erica anomala Hilliard & B.L.Burtt
Acrostemon viscidus			N.E.Br.	Erica arachnocalyx	E.G.H.Oliv.	Acrostemon viscidus N.E.Br.	Erica arachnocalyx E.G.H.Oliv.
Arachnocalyx viscidus			(N.E.Br.) E.G.H.Oliv.	Erica arachnocalyx	E.G.H.Oliv.	Arachnocalyx viscidus (N.E.Br.) E.G.H.Oliv.	Erica arachnocalyx E.G.H.Oliv.
Erica arachnocalyx			E.G.H.Oliv.	Erica arachnocalyx	E.G.H.Oliv.	Erica arachnocalyx E.G.H.Oliv.	Erica arachnocalyx E.G.H.Oliv.
Arsace arborea			(L.) Fourr.	Erica arborea	L.	Arsace arborea (L.) Fourr.	Erica arborea L.
Erica acrophya			Fresen.	Erica arborea	L.	Erica acrophya Fresen.	Erica arborea L.
Erica arborea			L.	Erica arborea	L.	Erica arborea L.	Erica arborea L.
Erica arborea	parviflora	subsp.	Spirlet	Erica arborea	L.	Erica arborea subsp. parviflora Spirlet	Erica arborea L.
Erica arborea	riojana	subsp.	(Sennen & Elias) Romo	Erica arborea	L.	Erica arborea subsp. riojana (Sennen & Elias) Romo	Erica arborea L.
Erica canariensis			Rivas Mart., Martín Osorio & Wildpret	Erica arborea	L.	Erica canariensis Rivas Mart., Martín Osorio & Wildpret	Erica arborea L.
Erica elata			Hoffmanns. & Link	Erica arborea	L.	Erica elata Hoffmanns. & Link	Erica arborea L.
Erica lazaroana			Rivas Goday & Bellot	Erica arborea	L.	Erica lazaroana Rivas Goday & Bellot	Erica arborea L.
Erica procera			Salisb.	Erica arborea	L.	Erica procera Salisb.	Erica arborea L.
Erica riojana			Sennen & Elias	Erica arborea	L.	Erica riojana Sennen & Elias	Erica arborea L.
Erica scoparia			Thunb.	Erica arborea	L.	Erica scoparia Thunb.	Erica arborea L.
Erica stylosa			Rudolph	Erica arborea	L.	Erica stylosa Rudolph	Erica arborea L.
Ericoides arboreum			(L.) Kuntze	Erica arborea	L.	Ericoides arboreum (L.) Kuntze	Erica arborea L.
						Erica arborea subsp. riojana (Sennen & Elías) Romo	Erica arborea L.
						Erica arborea var. arborea	Erica arborea L.
Erica arborescens			(Willd.) E.G.H.Oliv.	Erica arborescens	(Willd.) E.G.H.Oliv.	Erica arborescens (Willd.) E.G.H.Oliv.	Erica arborescens (Willd.) E.G.H.Oliv.
Philippia arborescens			(Willd.) Klotzsch	Erica arborescens	(Willd.) E.G.H.Oliv.	Philippia arborescens (Willd.) Klotzsch	Erica arborescens (Willd.) E.G.H.Oliv.
Philippia scyphostigma			Cordem.	Erica arborescens	(Willd.) E.G.H.Oliv.	Philippia scyphostigma Cordem.	Erica arborescens (Willd.) E.G.H.Oliv.
Salaxis arborescens			Willd.	Erica arborescens	(Willd.) E.G.H.Oliv.	Salaxis arborescens Willd.	Erica arborescens (Willd.) E.G.H.Oliv.
Erica arcuata			Compton	Erica arcuata	Compton	Erica arcuata Compton	Erica arcuata Compton
Erica ardens			Andrews	Erica ardens	Andrews	Erica ardens Andrews	Erica ardens Andrews
Ericoides ardens			(Andrews) Kuntze	Erica ardens	Andrews	Ericoides ardens (Andrews) Kuntze	Erica ardens Andrews
Pachysa ardens			D.Don	Erica ardens	Andrews	Pachysa ardens D.Don	Erica ardens Andrews
Erica arenaria			L.Bolus	Erica arenaria	L.Bolus	Erica arenaria L.Bolus	Erica arenaria L.Bolus
Coccosperma areolatum			N.E.Br.	Erica areolata	(N.E.Br.) E.G.H.Oliv.	Coccosperma areolatum N.E.Br.	Erica areolata (N.E.Br.) E.G.H.Oliv.
Erica areolata			(N.E.Br.) E.G.H.Oliv.	Erica areolata	(N.E.Br.) E.G.H.Oliv.	Erica areolata (N.E.Br.) E.G.H.Oliv.	Erica areolata (N.E.Br.) E.G.H.Oliv.
Erica argentea			Klotzsch ex Benth.	Erica argentea	Klotzsch ex Benth.	Erica argentea Klotzsch ex Benth.	Erica argentea Klotzsch ex Benth.
Ericoides argenteum			(Klotzsch ex Benth.) Kuntze	Erica argentea	Klotzsch ex Benth.	Ericoides argenteum (Klotzsch ex Benth.) Kuntze	Erica argentea Klotzsch ex Benth.
Erica argentea	argentea	var.		Erica argentea var. argentea		Erica argentea var. argentea	Erica argentea var. argentea
						Erica argentea var. argentea	Erica argentea var. argentea
Erica argentea	rigida	var.	Bolus	Erica argentea var. rigida	Bolus	Erica argentea var. rigida Bolus	Erica argentea var. rigida Bolus
Erica argyraea			Guthrie & Bolus	Erica argyraea	Guthrie & Bolus	Erica argyraea Guthrie & Bolus	Erica argyraea Guthrie & Bolus
Erica aristata			Andrews	Erica aristata	Andrews	Erica aristata Andrews	Erica aristata Andrews
Erica crinita			G.Lodd.	Erica aristata	Andrews	Erica crinita G.Lodd.	Erica aristata Andrews
Erica ducalis			Klotzsch	Erica aristata	Andrews	Erica ducalis Klotzsch	Erica aristata Andrews
Erica forbesiana			Klotzsch	Erica aristata	Andrews	Erica forbesiana Klotzsch	Erica aristata Andrews
Erica hartnellii			Klotzsch	Erica aristata	Andrews	Erica hartnellii Klotzsch	Erica aristata Andrews
Erica lycopodioides			Lodd. ex Benth.	Erica aristata	Andrews	Erica lycopodioides Lodd. ex Benth.	Erica aristata Andrews
Ericoides aristatum			(Andrews) Kuntze	Erica aristata	Andrews	Ericoides aristatum (Andrews) Kuntze	Erica aristata Andrews
Ericoides lycopodiodes			(Lodd. ex Benth.) Kuntze	Erica aristata	Andrews	Ericoides lycopodiodes (Lodd. ex Benth.) Kuntze	Erica aristata Andrews
Euryloma ampullaceoides			G.Don	Erica aristata	Andrews	Euryloma ampullaceoides G.Don	Erica aristata Andrews
Euryloma aristata			(Andrews) G.Don	Erica aristata	Andrews	Euryloma aristata (Andrews) G.Don	Erica aristata Andrews
Euryloma crinita			(G.Lodd.) G.Don	Erica aristata	Andrews	Euryloma crinita (G.Lodd.) G.Don	Erica aristata Andrews
Euryloma hartnelli			G.Don	Erica aristata	Andrews	Euryloma hartnelli G.Don	Erica aristata Andrews
Euryloma tricolor			G.Don	Erica aristata	Andrews	Euryloma tricolor G.Don	Erica aristata Andrews
Erica aristata	aristata	var.		Erica aristata var. aristata		Erica aristata var. aristata	Erica aristata var. aristata
Erica clowieana			Benth.	Erica aristata var. aristata		Erica clowieana Benth.	Erica aristata var. aristata
Erica pinguis			Klotzsch	Erica aristata var. aristata		Erica pinguis Klotzsch	Erica aristata var. aristata
Erica sprengelii			Endl.	Erica aristata var. aristata		Erica sprengelii Endl.	Erica aristata var. aristata
						Erica aristata var. aristata	Erica aristata var. aristata
Erica aristata	minor	var.	(L.Bolus) Dulfer	Erica aristata var. parva	I.M.Turner	Erica aristata var. minor (L.Bolus) Dulfer	Erica aristata var. parva I.M.Turner
Erica aristata	parva	var.	I.M.Turner	Erica aristata var. parva	I.M.Turner	Erica aristata var. parva I.M.Turner	Erica aristata var. parva I.M.Turner
Erica coruscans	minor	var.	L.Bolus	Erica aristata var. parva	I.M.Turner	Erica coruscans var. minor L.Bolus	Erica aristata var. parva I.M.Turner
Erica aristata	turrisbabylonica	var.	H.A.Baker	Erica aristata var. turrisbabylonica	H.A.Baker	Erica aristata var. turrisbabylonica H.A.Baker	Erica aristata var. turrisbabylonica H.A.Baker
Erica aristella			SInclair ex J.Forbes	Erica aristella	SInclair ex J.Forbes	Erica aristella SInclair ex J.Forbes	Erica aristella SInclair ex J.Forbes
Erica equestris			Klotzsch	Erica aristella	SInclair ex J.Forbes	Erica equestris Klotzsch	Erica aristella SInclair ex J.Forbes
Erica eximia			Lodd.	Erica aristella	SInclair ex J.Forbes	Erica eximia Lodd.	Erica aristella SInclair ex J.Forbes
Euryloma aristella			(SInclair ex J.Forbes) G.Don	Erica aristella	SInclair ex J.Forbes	Euryloma aristella (SInclair ex J.Forbes) G.Don	Erica aristella SInclair ex J.Forbes
Erica aristifolia			Niven ex Benth.	Erica aristifolia	Niven ex Benth.	Erica aristifolia Niven ex Benth.	Erica aristifolia Niven ex Benth.
Erica sonora			Compton	Erica aristifolia	Niven ex Benth.	Erica sonora Compton	Erica aristifolia Niven ex Benth.
						Erica aristifolia Benth.	Erica aristifolia Niven ex Benth.
Erica armandiana			Dorr & E.G.H.Oliv.	Erica armandiana	Dorr & E.G.H.Oliv.	Erica armandiana Dorr & E.G.H.Oliv.	Erica armandiana Dorr & E.G.H.Oliv.
Philippia capitata			Baker	Erica armandiana	Dorr & E.G.H.Oliv.	Philippia capitata Baker	Erica armandiana Dorr & E.G.H.Oliv.
Erica artemisioides			(Klotzsch) E.G.H.Oliv.	Erica artemisioides	(Klotzsch) E.G.H.Oliv.	Erica artemisioides (Klotzsch) E.G.H.Oliv.	Erica artemisioides (Klotzsch) E.G.H.Oliv.
Erica artemisioides			E.Mey. ex Klotzsch	Erica artemisioides	(Klotzsch) E.G.H.Oliv.	Erica artemisioides E.Mey. ex Klotzsch	Erica artemisioides (Klotzsch) E.G.H.Oliv.
Salaxis artemisioides			Klotzsch	Erica artemisioides	(Klotzsch) E.G.H.Oliv.	Salaxis artemisioides Klotzsch	Erica artemisioides (Klotzsch) E.G.H.Oliv.
Salaxis micrantha			Benth.	Erica artemisioides	(Klotzsch) E.G.H.Oliv.	Salaxis micrantha Benth.	Erica artemisioides (Klotzsch) E.G.H.Oliv.
Salaxis octandra	artemisioides	var.	(Klotzsch) N.E.Br.	Erica artemisioides	(Klotzsch) E.G.H.Oliv.	Salaxis octandra var. artemisioides (Klotzsch) N.E.Br.	Erica artemisioides (Klotzsch) E.G.H.Oliv.
Scyphogyne micrantha			N.E.Br.	Erica artemisioides	(Klotzsch) E.G.H.Oliv.	Scyphogyne micrantha N.E.Br.	Erica artemisioides (Klotzsch) E.G.H.Oliv.
Callista struthioliflora			G.Don	Erica articularis	L.	Callista struthioliflora G.Don	Erica articularis L.
Erica articularis			L.	Erica articularis	L.	Erica articularis L.	Erica articularis L.
Erica filiformis			Bartl.	Erica articularis	L.	Erica filiformis Bartl.	Erica articularis L.
Erica flagellaris			Link	Erica articularis	L.	Erica flagellaris Link	Erica articularis L.
Erica flagelliformis			Andrews	Erica articularis	L.	Erica flagelliformis Andrews	Erica articularis L.
Erica polygaliflora			Klotzsch	Erica articularis	L.	Erica polygaliflora Klotzsch	Erica articularis L.
Erica rubicunda			Klotzsch	Erica articularis	L.	Erica rubicunda Klotzsch	Erica articularis L.
Erica struthioliflora			Lodd. ex G.Don	Erica articularis	L.	Erica struthioliflora Lodd. ex G.Don	Erica articularis L.
Erica struthiolifolia			Bartl.	Erica articularis	L.	Erica struthiolifolia Bartl.	Erica articularis L.
Erica teretiuscula			J.C.Wendl.	Erica articularis	L.	Erica teretiuscula J.C.Wendl.	Erica articularis L.
Ericoides articulare			(L.) Kuntze	Erica articularis	L.	Ericoides articulare (L.) Kuntze	Erica articularis L.
Ericoides polygaliflorum			(Klotzsch) Kuntze	Erica articularis	L.	Ericoides polygaliflorum (Klotzsch) Kuntze	Erica articularis L.
Ericoides teretiusculum			(J.C.Wendl.) Kuntze	Erica articularis	L.	Ericoides teretiusculum (J.C.Wendl.) Kuntze	Erica articularis L.
Gypsocallis articularis			(L.) G.Don	Erica articularis	L.	Gypsocallis articularis (L.) G.Don	Erica articularis L.
Lamprotis flagelliformis			(Andrews) G.Don	Erica articularis	L.	Lamprotis flagelliformis (Andrews) G.Don	Erica articularis L.
Erica articularis	articularis	var.		Erica articularis var. articularis		Erica articularis var. articularis	Erica articularis var. articularis
						Erica articularis var. articularis	Erica articularis var. articularis
Erica articularis	implexa	var.	Bolus	Erica articularis var. implexa	Bolus	Erica articularis var. implexa Bolus	Erica articularis var. implexa Bolus
Erica articularis	meyeriana	var.	Bolus	Erica articularis var. meyeriana	Bolus	Erica articularis var. meyeriana Bolus	Erica articularis var. meyeriana Bolus
Erica gnaphaloides			E.Mey. ex Klotzsch	Erica articularis var. meyeriana	Bolus	Erica gnaphaloides E.Mey. ex Klotzsch	Erica articularis var. meyeriana Bolus
Erica meyeriana			Klotzsch	Erica articularis var. meyeriana	Bolus	Erica meyeriana Klotzsch	Erica articularis var. meyeriana Bolus
Erica pallescens			Klotzsch	Erica articularis var. meyeriana	Bolus	Erica pallescens Klotzsch	Erica articularis var. meyeriana Bolus
Ericoides meyerianum			(Klotzsch) Kuntze	Erica articularis var. meyeriana	Bolus	Ericoides meyerianum (Klotzsch) Kuntze	Erica articularis var. meyeriana Bolus
Erica aspalathifolia			Bolus	Erica aspalathifolia	Bolus	Erica aspalathifolia Bolus	Erica aspalathifolia Bolus
Erica aspalathifolia	aspalathifolia	var.		Erica aspalathifolia var. aspalathifolia		Erica aspalathifolia var. aspalathifolia	Erica aspalathifolia var. aspalathifolia
						Erica aspalathifolia var. aspalathifolia	Erica aspalathifolia var. aspalathifolia
Erica aspalathifolia	bachmannii	var.	Bolus	Erica aspalathifolia var. bachmannii	Bolus	Erica aspalathifolia var. bachmannii Bolus	Erica aspalathifolia var. bachmannii Bolus
Erica aspalathoides			Guthrie & Bolus ex Schltr.	Erica aspalathoides	Guthrie & Bolus ex Schltr.	Erica aspalathoides Guthrie & Bolus ex Schltr.	Erica aspalathoides Guthrie & Bolus ex Schltr.
Erica astroites			Guthrie & Bolus	Erica astroites	Guthrie & Bolus	Erica astroites Guthrie & Bolus	Erica astroites Guthrie & Bolus
Erica astroites	astroites	var.		Erica astroites var. astroites		Erica astroites var. astroites	Erica astroites var. astroites
Erica astroites	minor	var.	Guthrie & Bolus	Erica astroites var. minor	Guthrie & Bolus	Erica astroites var. minor Guthrie & Bolus	Erica astroites var. minor Guthrie & Bolus
Erica atherstonei			Diels ex Guthrie & Bolus	Erica atherstonei	Diels ex Guthrie & Bolus	Erica atherstonei Diels ex Guthrie & Bolus	Erica atherstonei Diels ex Guthrie & Bolus
Erica atricha			Dulfer	Erica atricha	Dulfer	Erica atricha Dulfer	Erica atricha Dulfer
Erica carinata			Klotzsch ex Benth.	Erica atricha	Dulfer	Erica carinata Klotzsch ex Benth.	Erica atricha Dulfer
Erica atromontana			E.G.H.Oliv.	Erica atromontana	E.G.H.Oliv.	Erica atromontana E.G.H.Oliv.	Erica atromontana E.G.H.Oliv.
Erica atropurpurea			Dulfer	Erica atropurpurea	Dulfer	Erica atropurpurea Dulfer	Erica atropurpurea Dulfer
Erica atrovinosa			E.G.H.Oliv.	Erica atrovinosa	E.G.H.Oliv.	Erica atrovinosa E.G.H.Oliv.	Erica atrovinosa E.G.H.Oliv.
Erica aragonensis			Willk.	Erica australis	L.	Erica aragonensis Willk.	Erica australis L.
Erica australis			L.	Erica australis	L.	Erica australis L.	Erica australis L.
Erica australis	aragonensis	subsp.	(Willk.) Cout.	Erica australis	L.	Erica australis subsp. aragonensis (Willk.) Cout.	Erica australis L.
Erica occidentalis			Merino	Erica australis	L.	Erica occidentalis Merino	Erica australis L.
Erica pistillaris			Salisb.	Erica australis	L.	Erica pistillaris Salisb.	Erica australis L.
Erica protrusa			Salisb.	Erica australis	L.	Erica protrusa Salisb.	Erica australis L.
Ericoides australe			(L.) Kuntze	Erica australis	L.	Ericoides australe (L.) Kuntze	Erica australis L.
Erica austronyassana			Alm & T.C.E.Fr.	Erica austronyassana	Alm & T.C.E.Fr.	Erica austronyassana Alm & T.C.E.Fr.	Erica austronyassana Alm & T.C.E.Fr.
Erica autumnalis			L.Bolus	Erica autumnalis	L.Bolus	Erica autumnalis L.Bolus	Erica autumnalis L.Bolus
Erica axillaris			Thunb.	Erica axillaris	Thunb.	Erica axillaris Thunb.	Erica axillaris Thunb.
Erica calyciflora			Tausch	Erica axillaris	Thunb.	Erica calyciflora Tausch	Erica axillaris Thunb.
Salaxis axillaris			(Thunb.) Salisb. ex G.Don	Erica axillaris	Thunb.	Salaxis axillaris (Thunb.) Salisb. ex G.Don	Erica axillaris Thunb.
Salaxis calyciflora			Druce	Erica axillaris	Thunb.	Salaxis calyciflora Druce	Erica axillaris Thunb.
Salaxis flexuosa			Klotzsch	Erica axillaris	Thunb.	Salaxis flexuosa Klotzsch	Erica axillaris Thunb.
Salaxis flexuosa	cognata	var.	N.E.Br.	Erica axillaris	Thunb.	Salaxis flexuosa var. cognata N.E.Br.	Erica axillaris Thunb.
Salaxis major			N.E.Br.	Erica axillaris	Thunb.	Salaxis major N.E.Br.	Erica axillaris Thunb.
Salaxis octandra			Klotzsch	Erica axillaris	Thunb.	Salaxis octandra Klotzsch	Erica axillaris Thunb.
Salaxis puberula			Klotzsch	Erica axillaris	Thunb.	Salaxis puberula Klotzsch	Erica axillaris Thunb.
Salaxis sieberi			Benth.	Erica axillaris	Thunb.	Salaxis sieberi Benth.	Erica axillaris Thunb.
						Salaxis axillaris (Thunb.) G.Don	Erica axillaris Thunb.
Erica axilliflora			Bartl.	Erica axilliflora	Bartl.	Erica axilliflora Bartl.	Erica axilliflora Bartl.
Ericoides axilliflorum			(Bartl.) Kuntze	Erica axilliflora	Bartl.	Ericoides axilliflorum (Bartl.) Kuntze	Erica axilliflora Bartl.
Erica azaleifolia			Salisb.	Erica azaleifolia	Salisb.	Erica azaleifolia Salisb.	Erica azaleifolia Salisb.
Ericoides azaleifolium			(Salisb.) Kuntze	Erica azaleifolia	Salisb.	Ericoides azaleifolium (Salisb.) Kuntze	Erica azaleifolia Salisb.
Eurylepis azaleiflora			Steud.	Erica azaleifolia	Salisb.	Eurylepis azaleiflora Steud.	Erica azaleifolia Salisb.
Eurylepis azaleifolia			(Salisb.) G.Don	Erica azaleifolia	Salisb.	Eurylepis azaleifolia (Salisb.) G.Don	Erica azaleifolia Salisb.
Erica azorica			Hochst. ex Seub.	Erica azorica	Hochst. ex Seub.	Erica azorica Hochst. ex Seub.	Erica azorica Hochst. ex Seub.
Ericoides azoricum			(Hochst. ex Seub.) Kuntze	Erica azorica	Hochst. ex Seub.	Ericoides azoricum (Hochst. ex Seub.) Kuntze	Erica azorica Hochst. ex Seub.
						Erica azorica Hochst.	Erica azorica Hochst. ex Seub.
						Erica scoparia subsp. azorica (Hochst. ex Seub.) D.A.Webb	Erica azorica Hochst. ex Seub.
Erica baccans			L.	Erica baccans	L.	Erica baccans L.	Erica baccans L.
Erica bacciformis			Salisb.	Erica baccans	L.	Erica bacciformis Salisb.	Erica baccans L.
Erica moniliformis			Salisb.	Erica baccans	L.	Erica moniliformis Salisb.	Erica baccans L.
Ericoides baccans			(L.) Kuntze	Erica baccans	L.	Ericoides baccans (L.) Kuntze	Erica baccans L.
Pachysa baccans			(L.) D.Don	Erica baccans	L.	Pachysa baccans (L.) D.Don	Erica baccans L.
Erica bakeri			T.M.Salter	Erica bakeri	T.M.Salter	Erica bakeri T.M.Salter	Erica bakeri T.M.Salter
						Erica bakeri Salter	Erica bakeri T.M.Salter
Ectasis banksia			D.Don	Erica banksia	Andrews	Ectasis banksia D.Don	Erica banksia Andrews
Ectasis furfurosa			(Salisb.) G.Don	Erica banksia	Andrews	Ectasis furfurosa (Salisb.) G.Don	Erica banksia Andrews
Ectasis monadelpha			(Curtis) G.Don	Erica banksia	Andrews	Ectasis monadelpha (Curtis) G.Don	Erica banksia Andrews
Erica banksia			Andrews	Erica banksia	Andrews	Erica banksia Andrews	Erica banksia Andrews
Erica banksiana			Paxton	Erica banksia	Andrews	Erica banksiana Paxton	Erica banksia Andrews
Erica banksii			Willd.	Erica banksia	Andrews	Erica banksii Willd.	Erica banksia Andrews
Erica fragilis			Salisb.	Erica banksia	Andrews	Erica fragilis Salisb.	Erica banksia Andrews
Erica furfurosa			Salisb.	Erica banksia	Andrews	Erica furfurosa Salisb.	Erica banksia Andrews
Erica monadelpha			Curtis	Erica banksia	Andrews	Erica monadelpha Curtis	Erica banksia Andrews
Erica pilifera			Thunb.	Erica banksia	Andrews	Erica pilifera Thunb.	Erica banksia Andrews
Ericoides banksii			(Willd.) Kuntze	Erica banksia	Andrews	Ericoides banksii (Willd.) Kuntze	Erica banksia Andrews
Ericoides monadelphum			(Andrews) Kuntze	Erica banksia	Andrews	Ericoides monadelphum (Andrews) Kuntze	Erica banksia Andrews
Ericoides piliferum			(Thunb.) Kuntze	Erica banksia	Andrews	Ericoides piliferum (Thunb.) Kuntze	Erica banksia Andrews
						Erica banksia (Willd.) Andrews	Erica banksia Andrews
Erica banksia	banksia	subsp.		Erica banksia subsp. banksia		Erica banksia subsp. banksia	Erica banksia subsp. banksia
Erica banksia	banksia	var.		Erica banksia subsp. banksia		Erica banksia var. banksia	Erica banksia subsp. banksia
						Erica banksia subsp. banksia	Erica banksia subsp. banksia
Erica banksia	comptonii	subsp.	(Salter) E.G.H.Oliv. & I.M.Oliv.	Erica banksia subsp. comptonii	(Salter) E.G.H.Oliv. & I.M.Oliv.	Erica banksia subsp. comptonii (Salter) E.G.H.Oliv. & I.M.Oliv.	Erica banksia subsp. comptonii (Salter) E.G.H.Oliv. & I.M.Oliv.
Erica comptonii			T.M.Salter	Erica banksia subsp. comptonii	(Salter) E.G.H.Oliv. & I.M.Oliv.	Erica comptonii T.M.Salter	Erica banksia subsp. comptonii (Salter) E.G.H.Oliv. & I.M.Oliv.
Erica banksia	purpurea	subsp.	(Andrews) E.G.H.Oliv. & I.M.Oliv.	Erica banksia subsp. purpurea	(Andrews) E.G.H.Oliv. & I.M.Oliv.	Erica banksia subsp. purpurea (Andrews) E.G.H.Oliv. & I.M.Oliv.	Erica banksia subsp. purpurea (Andrews) E.G.H.Oliv. & I.M.Oliv.
Erica banksia	purpurea	var.	Andrews	Erica banksia subsp. purpurea	(Andrews) E.G.H.Oliv. & I.M.Oliv.	Erica banksia var. purpurea Andrews	Erica banksia subsp. purpurea (Andrews) E.G.H.Oliv. & I.M.Oliv.
Blaeria barbigera			(Salisb.) G.Don	Erica barbigeroides	E.G.H.Oliv.	Blaeria barbigera (Salisb.) G.Don	Erica barbigeroides E.G.H.Oliv.
Blaeria revoluta			Bartl.	Erica barbigeroides	E.G.H.Oliv.	Blaeria revoluta Bartl.	Erica barbigeroides E.G.H.Oliv.
Erica barbigera			Salisb.	Erica barbigeroides	E.G.H.Oliv.	Erica barbigera Salisb.	Erica barbigeroides E.G.H.Oliv.
Erica barbigeroides			E.G.H.Oliv.	Erica barbigeroides	E.G.H.Oliv.	Erica barbigeroides E.G.H.Oliv.	Erica barbigeroides E.G.H.Oliv.
Ericoides barbigerum			(Salisb.) Kuntze	Erica barbigeroides	E.G.H.Oliv.	Ericoides barbigerum (Salisb.) Kuntze	Erica barbigeroides E.G.H.Oliv.
Erica barnettiana			Dorr & E.G.H.Oliv.	Erica barnettiana	Dorr & E.G.H.Oliv.	Erica barnettiana Dorr & E.G.H.Oliv.	Erica barnettiana Dorr & E.G.H.Oliv.
Philippia oppositifolia			H.Perrier	Erica barnettiana	Dorr & E.G.H.Oliv.	Philippia oppositifolia H.Perrier	Erica barnettiana Dorr & E.G.H.Oliv.
Erica baroniana			Dorr & E.G.H.Oliv.	Erica baroniana	Dorr & E.G.H.Oliv.	Erica baroniana Dorr & E.G.H.Oliv.	Erica baroniana Dorr & E.G.H.Oliv.
Philippia floribunda			Benth.	Erica baroniana	Dorr & E.G.H.Oliv.	Philippia floribunda Benth.	Erica baroniana Dorr & E.G.H.Oliv.
Philippia floribunda	macrantha	subsp.	H.Perrier	Erica baroniana	Dorr & E.G.H.Oliv.	Philippia floribunda subsp. macrantha H.Perrier	Erica baroniana Dorr & E.G.H.Oliv.
Salaxis floribunda			(Benth.) D.Dietr.	Erica baroniana	Dorr & E.G.H.Oliv.	Salaxis floribunda (Benth.) D.Dietr.	Erica baroniana Dorr & E.G.H.Oliv.
Erica barrydalensis			L.Bolus	Erica barrydalensis	L.Bolus	Erica barrydalensis L.Bolus	Erica barrydalensis L.Bolus
Erica bauera			Andrews	Erica bauera	Andrews	Erica bauera Andrews	Erica bauera Andrews
Erica baueri			Andrews	Erica bauera	Andrews	Erica baueri Andrews	Erica bauera Andrews
Erica boweri			Donovan	Erica bauera	Andrews	Erica boweri Donovan	Erica bauera Andrews
Erica bowia			J.Forbes	Erica bauera	Andrews	Erica bowia J.Forbes	Erica bauera Andrews
Erica bowieana			Lodd.	Erica bauera	Andrews	Erica bowieana Lodd.	Erica bauera Andrews
Ericoides bowieanum			(Lodd.) Kuntze	Erica bauera	Andrews	Ericoides bowieanum (Lodd.) Kuntze	Erica bauera Andrews
Erica bauera	bauera	subsp.		Erica bauera subsp. bauera		Erica bauera subsp. bauera	Erica bauera subsp. bauera
						Erica bauera subsp. bauera	Erica bauera subsp. bauera
Erica bauera	gouriquae	subsp.	E.G.H.Oliv. & I.M.Oliv.	Erica bauera subsp. gouriquae	E.G.H.Oliv. & I.M.Oliv.	Erica bauera subsp. gouriquae E.G.H.Oliv. & I.M.Oliv.	Erica bauera subsp. gouriquae E.G.H.Oliv. & I.M.Oliv.
Erica beatricis			Compton	Erica beatricis	Compton	Erica beatricis Compton	Erica beatricis Compton
Erica benguelensis			(Welw. ex Engl.) E.G.H.Oliv.	Erica benguelensis	(Welw. ex Engl.) E.G.H.Oliv.	Erica benguelensis (Welw. ex Engl.) E.G.H.Oliv.	Erica benguelensis (Welw. ex Engl.) E.G.H.Oliv.
Philippia benguellensis			(Welw. ex Engl.) Britten	Erica benguelensis	(Welw. ex Engl.) E.G.H.Oliv.	Philippia benguellensis (Welw. ex Engl.) Britten	Erica benguelensis (Welw. ex Engl.) E.G.H.Oliv.
Philippia benguellensis	albescens	var.	R.Ross	Erica benguelensis	(Welw. ex Engl.) E.G.H.Oliv.	Philippia benguellensis var. albescens R.Ross	Erica benguelensis (Welw. ex Engl.) E.G.H.Oliv.
Philippia congoensis			S.Moore	Erica benguelensis	(Welw. ex Engl.) E.G.H.Oliv.	Philippia congoensis S.Moore	Erica benguelensis (Welw. ex Engl.) E.G.H.Oliv.
Philippia holstii			Engl.	Erica benguelensis	(Welw. ex Engl.) E.G.H.Oliv.	Philippia holstii Engl.	Erica benguelensis (Welw. ex Engl.) E.G.H.Oliv.
Philippia kundelungensis			S.Moore	Erica benguelensis	(Welw. ex Engl.) E.G.H.Oliv.	Philippia kundelungensis S.Moore	Erica benguelensis (Welw. ex Engl.) E.G.H.Oliv.
Philippia milanjiensis			Britten & Rendle	Erica benguelensis	(Welw. ex Engl.) E.G.H.Oliv.	Philippia milanjiensis Britten & Rendle	Erica benguelensis (Welw. ex Engl.) E.G.H.Oliv.
Philippia stuhlmannii			Engl.	Erica benguelensis	(Welw. ex Engl.) E.G.H.Oliv.	Philippia stuhlmannii Engl.	Erica benguelensis (Welw. ex Engl.) E.G.H.Oliv.
Salaxis benguelensis			Welw. ex Engl.	Erica benguelensis	(Welw. ex Engl.) E.G.H.Oliv.	Salaxis benguelensis Welw. ex Engl.	Erica benguelensis (Welw. ex Engl.) E.G.H.Oliv.
						Philippia benguelensis Welw. ex Engl., 1892	Erica benguelensis (Welw. ex Engl.) E.G.H.Oliv.
						Philippia benguellensis Welw. ex Britten	Erica benguelensis (Welw. ex Engl.) E.G.H.Oliv.
Erica benguelensis	albescens	var.	(R.Ross) E.G.H.Oliv.	Erica benguelensis var. albescens	(R.Ross) E.G.H.Oliv.	Erica benguelensis var. albescens (R.Ross) E.G.H.Oliv.	Erica benguelensis var. albescens (R.Ross) E.G.H.Oliv.
Erica benguelensis	benguelensis	var.		Erica benguelensis var. benguelensis		Erica benguelensis var. benguelensis	Erica benguelensis var. benguelensis
						Erica benguelensis var. benguelensis	Erica benguelensis var. benguelensis
Aniserica gracilis			(Bartl.) N.E.Br.	Erica benthamiana	E.G.H.Oliv.	Aniserica gracilis (Bartl.) N.E.Br.	Erica benthamiana E.G.H.Oliv.
Aniserica macrocalyx			Salter	Erica benthamiana	E.G.H.Oliv.	Aniserica macrocalyx Salter	Erica benthamiana E.G.H.Oliv.
Blaeria depressa			Drège ex Benth.	Erica benthamiana	E.G.H.Oliv.	Blaeria depressa Drège ex Benth.	Erica benthamiana E.G.H.Oliv.
Blaeria gracilis			Bartl.	Erica benthamiana	E.G.H.Oliv.	Blaeria gracilis Bartl.	Erica benthamiana E.G.H.Oliv.
Erica benthamiana			E.G.H.Oliv.	Erica benthamiana	E.G.H.Oliv.	Erica benthamiana E.G.H.Oliv.	Erica benthamiana E.G.H.Oliv.
Ericoides benthamianum			(E.G.H.Oliv.) Kuntze	Erica benthamiana	E.G.H.Oliv.	Ericoides benthamianum (E.G.H.Oliv.) Kuntze	Erica benthamiana E.G.H.Oliv.
Sympieza gracilis			(Bartl.) E.G.H.Oliv.	Erica benthamiana	E.G.H.Oliv.	Sympieza gracilis (Bartl.) E.G.H.Oliv.	Erica benthamiana E.G.H.Oliv.
Sympieza kunthii			Klotzsch	Erica benthamiana	E.G.H.Oliv.	Sympieza kunthii Klotzsch	Erica benthamiana E.G.H.Oliv.
						Sympieza kunthii var. hispida Benth.	Erica benthamiana E.G.H.Oliv.
Erica bergiana			J.C.Wendl.	Erica bergiana	L.	Erica bergiana J.C.Wendl.	Erica bergiana L.
Erica bergiana			L.	Erica bergiana	L.	Erica bergiana L.	Erica bergiana L.
Erica bergiana	parviflora	var.	Dulfer	Erica bergiana	L.	Erica bergiana var. parviflora Dulfer	Erica bergiana L.
Erica campylophylla			Spreng.	Erica bergiana	L.	Erica campylophylla Spreng.	Erica bergiana L.
Erica florida			Thunb.	Erica bergiana	L.	Erica florida Thunb.	Erica bergiana L.
Erica incurva			Andrews	Erica bergiana	L.	Erica incurva Andrews	Erica bergiana L.
Erica lacuniflora			Salisb.	Erica bergiana	L.	Erica lacuniflora Salisb.	Erica bergiana L.
Erica quadriflora			Andrews	Erica bergiana	L.	Erica quadriflora Andrews	Erica bergiana L.
Ericoides bergianum			(L.) Kuntze	Erica bergiana	L.	Ericoides bergianum (L.) Kuntze	Erica bergiana L.
Ericoides floridum			(Thunb.) Kuntze	Erica bergiana	L.	Ericoides floridum (Thunb.) Kuntze	Erica bergiana L.
Octopera bergiana			(L.) D.Don	Erica bergiana	L.	Octopera bergiana (L.) D.Don	Erica bergiana L.
Erica bergiana	bergiana	var.		Erica bergiana var. bergiana		Erica bergiana var. bergiana	Erica bergiana var. bergiana
						Erica bergiana var. bergiana	Erica bergiana var. bergiana
						Erica bergiana var. parviflora (Klotzsch) Dulfer	Erica bergiana var. bergiana
Erica bergiana	glabra	var.	J.C.Wendl.	Erica bergiana var. glabra	J.C.Wendl.	Erica bergiana var. glabra J.C.Wendl.	Erica bergiana var. glabra J.C.Wendl.
Erica cupressina			J.Forbes	Erica bergiana var. glabra	J.C.Wendl.	Erica cupressina J.Forbes	Erica bergiana var. glabra J.C.Wendl.
Erica turrigera			Salisb.	Erica bergiana var. glabra	J.C.Wendl.	Erica turrigera Salisb.	Erica bergiana var. glabra J.C.Wendl.
Ericoides turrigerum			(Salisb.) Kuntze	Erica bergiana var. glabra	J.C.Wendl.	Ericoides turrigerum (Salisb.) Kuntze	Erica bergiana var. glabra J.C.Wendl.
Erica berzelioides			Guthrie & Bolus	Erica berzelioides	Guthrie & Bolus	Erica berzelioides Guthrie & Bolus	Erica berzelioides Guthrie & Bolus
Erica betsileana			(H.Perrier) Dorr & E.G.H.Oliv.	Erica betsileana	(H.Perrier) Dorr & E.G.H.Oliv.	Erica betsileana (H.Perrier) Dorr & E.G.H.Oliv.	Erica betsileana (H.Perrier) Dorr & E.G.H.Oliv.
Philippia betsileana			H.Perrier	Erica betsileana	(H.Perrier) Dorr & E.G.H.Oliv.	Philippia betsileana H.Perrier	Erica betsileana (H.Perrier) Dorr & E.G.H.Oliv.
Erica bibax			Salisb.	Erica bibax	Salisb.	Erica bibax Salisb.	Erica bibax Salisb.
Erica flammea			Andrews	Erica bibax	Salisb.	Erica flammea Andrews	Erica bibax Salisb.
Ericoides flammeum			(Andrews) Kuntze	Erica bibax	Salisb.	Ericoides flammeum (Andrews) Kuntze	Erica bibax Salisb.
Ceramia calathiflora			G.Don	Erica bicolor	Thunb.	Ceramia calathiflora G.Don	Erica bicolor Thunb.
Erica bicolor			Thunb.	Erica bicolor	Thunb.	Erica bicolor Thunb.	Erica bicolor Thunb.
Erica calathiflora			Salisb.	Erica bicolor	Thunb.	Erica calathiflora Salisb.	Erica bicolor Thunb.
Erica concava			G.Lodd.	Erica bicolor	Thunb.	Erica concava G.Lodd.	Erica bicolor Thunb.
Erica concava			G.Lodd. ex Ker Gawler	Erica bicolor	Thunb.	Erica concava G.Lodd. ex Ker Gawler	Erica bicolor Thunb.
Erica copiosa	longicauda	var.	Bolus	Erica bicolor	Thunb.	Erica copiosa var. longicauda Bolus	Erica bicolor Thunb.
Ericoides bicolor			(Thunb.) Kuntze	Erica bicolor	Thunb.	Ericoides bicolor (Thunb.) Kuntze	Erica bicolor Thunb.
Gypsocallis concava			(G.Lodd. ex Ker Gawler) G.Don	Erica bicolor	Thunb.	Gypsocallis concava (G.Lodd. ex Ker Gawler) G.Don	Erica bicolor Thunb.
Gypsocallis loddigesii			G.Don	Erica bicolor	Thunb.	Gypsocallis loddigesii G.Don	Erica bicolor Thunb.
Erica binaria			E.G.H.Oliv.	Erica binaria	E.G.H.Oliv.	Erica binaria E.G.H.Oliv.	Erica binaria E.G.H.Oliv.
Erica natalitia	brevipedicellata	var.	Dulfer	Erica binaria	E.G.H.Oliv.	Erica natalitia var. brevipedicellata Dulfer	Erica binaria E.G.H.Oliv.
Lagenocarpus ciliatus			(Benth.) N.E.Br.	Erica binaria	E.G.H.Oliv.	Lagenocarpus ciliatus (Benth.) N.E.Br.	Erica binaria E.G.H.Oliv.
Salaxis ciliata			Benth.	Erica binaria	E.G.H.Oliv.	Salaxis ciliata Benth.	Erica binaria E.G.H.Oliv.
Erica blaerioides			E.G.H.Oliv.	Erica blaerioides	E.G.H.Oliv.	Erica blaerioides E.G.H.Oliv.	Erica blaerioides E.G.H.Oliv.
Erica blaerioides	blaerioides	subsp.		Erica blaerioides subsp. blaerioides		Erica blaerioides subsp. blaerioides	Erica blaerioides subsp. blaerioides
Erica blaerioides	hirsuta	subsp.	E.G.H.Oliv.	Erica blaerioides subsp. hirsuta	E.G.H.Oliv.	Erica blaerioides subsp. hirsuta E.G.H.Oliv.	Erica blaerioides subsp. hirsuta E.G.H.Oliv.
Erica blancheana			L.Bolus	Erica blancheana	L.Bolus	Erica blancheana L.Bolus	Erica blancheana L.Bolus
Erica blandfordia			Andrews	Erica blandfordia	Andrews	Erica blandfordia Andrews	Erica blandfordia Andrews
Erica blandfordiana			W.T.Aiton	Erica blandfordia	Andrews	Erica blandfordiana W.T.Aiton	Erica blandfordia Andrews
Ericoides blanfordianum			(Andrews) Kuntze	Erica blandfordia	Andrews	Ericoides blanfordianum (Andrews) Kuntze	Erica blandfordia Andrews
						Erica blandfordia Aiton ex Andrews	Erica blandfordia Andrews
Ceramia blenna			(Salisb.) G.Don	Erica blenna	Salisb.	Ceramia blenna (Salisb.) G.Don	Erica blenna Salisb.
Erica blenna			Salisb.	Erica blenna	Salisb.	Erica blenna Salisb.	Erica blenna Salisb.
Erica resinosa			Sims	Erica blenna	Salisb.	Erica resinosa Sims	Erica blenna Salisb.
Erica vernix			Andrews	Erica blenna	Salisb.	Erica vernix Andrews	Erica blenna Salisb.
Ericoides blennum			(Salisb.) Kuntze	Erica blenna	Salisb.	Ericoides blennum (Salisb.) Kuntze	Erica blenna Salisb.
Pachysa aristata			G.Don	Erica blenna	Salisb.	Pachysa aristata G.Don	Erica blenna Salisb.
Pachysa vernix			(Andrews) D.Don	Erica blenna	Salisb.	Pachysa vernix (Andrews) D.Don	Erica blenna Salisb.
Erica blenna	blenna	var.		Erica blenna var. blenna		Erica blenna var. blenna	Erica blenna var. blenna
						Erica blenna var. blenna	Erica blenna var. blenna
Erica blenna	grandiflora	var.	Bolus	Erica blenna var. grandiflora	Bolus	Erica blenna var. grandiflora Bolus	Erica blenna var. grandiflora Bolus
Erica bodkinii			Guthrie & Bolus	Erica bodkinii	Guthrie & Bolus	Erica bodkinii Guthrie & Bolus	Erica bodkinii Guthrie & Bolus
Erica bojeri			Dorr & E.G.H.Oliv.	Erica bojeri	Dorr & E.G.H.Oliv.	Erica bojeri Dorr & E.G.H.Oliv.	Erica bojeri Dorr & E.G.H.Oliv.
Philippia aristata			Benth.	Erica bojeri	Dorr & E.G.H.Oliv.	Philippia aristata Benth.	Erica bojeri Dorr & E.G.H.Oliv.
Salaxis aristata			(Benth.) D.Dietr.	Erica bojeri	Dorr & E.G.H.Oliv.	Salaxis aristata (Benth.) D.Dietr.	Erica bojeri Dorr & E.G.H.Oliv.
Eremia calycina			Compton	Erica bokkeveldia	E.G.H.Oliv.	Eremia calycina Compton	Erica bokkeveldia E.G.H.Oliv.
Eremia virgata			Compton	Erica bokkeveldia	E.G.H.Oliv.	Eremia virgata Compton	Erica bokkeveldia E.G.H.Oliv.
Erica bokkeveldia			E.G.H.Oliv.	Erica bokkeveldia	E.G.H.Oliv.	Erica bokkeveldia E.G.H.Oliv.	Erica bokkeveldia E.G.H.Oliv.
Erica bolusanthus			E.G.H.Oliv.	Erica bolusanthus	E.G.H.Oliv.	Erica bolusanthus E.G.H.Oliv.	Erica bolusanthus E.G.H.Oliv.
Thoracosperma nanum			N.E.Br.	Erica bolusanthus	E.G.H.Oliv.	Thoracosperma nanum N.E.Br.	Erica bolusanthus E.G.H.Oliv.
Erica bolusiae			T.M.Salter	Erica bolusiae	T.M.Salter	Erica bolusiae T.M.Salter	Erica bolusiae T.M.Salter
						Erica bolusiae Salter	Erica bolusiae T.M.Salter
						Erica bolusii T.M.Salter	Erica bolusiae T.M.Salter
Erica bolusiae	bolusiae	var.		Erica bolusiae var. bolusiae		Erica bolusiae var. bolusiae	Erica bolusiae var. bolusiae
						Erica bolusiae var. bolusiae	Erica bolusiae var. bolusiae
Erica bolusiae	cyathiformis	var.	H.A.Baker	Erica bolusiae var. cyathiformis	H.A.Baker	Erica bolusiae var. cyathiformis H.A.Baker	Erica bolusiae var. cyathiformis H.A.Baker
Erica aperta			Spreng.	Erica borboniifolia	Salisb.	Erica aperta Spreng.	Erica borboniifolia Salisb.
Erica borboniifolia			Salisb.	Erica borboniifolia	Salisb.	Erica borboniifolia Salisb.	Erica borboniifolia Salisb.
Erica togata			Sims	Erica borboniifolia	Salisb.	Erica togata Sims	Erica borboniifolia Salisb.
Ericoides borboniifolium			(Salisb.) Kuntze	Erica borboniifolia	Salisb.	Ericoides borboniifolium (Salisb.) Kuntze	Erica borboniifolia Salisb.
Lamprotis aperta			G.Don	Erica borboniifolia	Salisb.	Lamprotis aperta G.Don	Erica borboniifolia Salisb.
Lamprotis borboniifolia			G.Don	Erica borboniifolia	Salisb.	Lamprotis borboniifolia G.Don	Erica borboniifolia Salisb.
Lamprotis togata			(Sims) G.Don	Erica borboniifolia	Salisb.	Lamprotis togata (Sims) G.Don	Erica borboniifolia Salisb.
Erica bosseri			Dorr	Erica bosseri	Dorr	Erica bosseri Dorr	Erica bosseri Dorr
						Erica bosseri Dorr & E.G.H.Oliv.	Erica bosseri Dorr
Erica botryoides			Dulfer	Erica botryoides	Dulfer	Erica botryoides Dulfer	Erica botryoides Dulfer
Erica boucheri			E.G.H.Oliv.	Erica boucheri	E.G.H.Oliv.	Erica boucheri E.G.H.Oliv.	Erica boucheri E.G.H.Oliv.
Erica boutonii			Dorr & E.G.H.Oliv.	Erica boutonii	Dorr & E.G.H.Oliv.	Erica boutonii Dorr & E.G.H.Oliv.	Erica boutonii Dorr & E.G.H.Oliv.
Philippia ciliata			Benth.	Erica boutonii	Dorr & E.G.H.Oliv.	Philippia ciliata Benth.	Erica boutonii Dorr & E.G.H.Oliv.
Philippia ciliata	cinerea	subsp.	H.Perrier	Erica boutonii	Dorr & E.G.H.Oliv.	Philippia ciliata subsp. cinerea H.Perrier	Erica boutonii Dorr & E.G.H.Oliv.
Salaxis ciliata			(Benth.) D.Dietr.	Erica boutonii	Dorr & E.G.H.Oliv.	Salaxis ciliata (Benth.) D.Dietr.	Erica boutonii Dorr & E.G.H.Oliv.
Erica brachialis			Salisb.	Erica brachialis	Salisb.	Erica brachialis Salisb.	Erica brachialis Salisb.
Ericoides brachiale			(Salisb.) Kuntze	Erica brachialis	Salisb.	Ericoides brachiale (Salisb.) Kuntze	Erica brachialis Salisb.
Erica brachycentra			Benth.	Erica brachycentra	Benth.	Erica brachycentra Benth.	Erica brachycentra Benth.
Ericoides brachycentrum			(Benth.) Kuntze	Erica brachycentra	Benth.	Ericoides brachycentrum (Benth.) Kuntze	Erica brachycentra Benth.
Erica brachyphylla			(Benth.) E.G.H.Oliv.	Erica brachyphylla	(Benth.) E.G.H.Oliv.	Erica brachyphylla (Benth.) E.G.H.Oliv.	Erica brachyphylla (Benth.) E.G.H.Oliv.
Philippia brachyphylla			Benth.	Erica brachyphylla	(Benth.) E.G.H.Oliv.	Philippia brachyphylla Benth.	Erica brachyphylla (Benth.) E.G.H.Oliv.
Salaxis brachyphylla			D.Dietr.	Erica brachyphylla	(Benth.) E.G.H.Oliv.	Salaxis brachyphylla D.Dietr.	Erica brachyphylla (Benth.) E.G.H.Oliv.
Salaxis montana			Bojer	Erica brachyphylla	(Benth.) E.G.H.Oliv.	Salaxis montana Bojer	Erica brachyphylla (Benth.) E.G.H.Oliv.
Erica brachysepala			Guthrie & Bolus	Erica brachysepala	Guthrie & Bolus	Erica brachysepala Guthrie & Bolus	Erica brachysepala Guthrie & Bolus
Erica bracteolaris			Lam.	Erica bracteolaris	Lam.	Erica bracteolaris Lam.	Erica bracteolaris Lam.
Erica glomerata			Andrews	Erica bracteolaris	Lam.	Erica glomerata Andrews	Erica bracteolaris Lam.
Erica rubella			Ker Gawler	Erica bracteolaris	Lam.	Erica rubella Ker Gawler	Erica bracteolaris Lam.
Lamprotis rubella			(Ker Gawler) G.Don	Erica bracteolaris	Lam.	Lamprotis rubella (Ker Gawler) G.Don	Erica bracteolaris Lam.
Lamprotis rubida			G.Don	Erica bracteolaris	Lam.	Lamprotis rubida G.Don	Erica bracteolaris Lam.
Erica bredasiana			E.G.H.Oliv.	Erica bredasiana	E.G.H.Oliv.	Erica bredasiana E.G.H.Oliv.	Erica bredasiana E.G.H.Oliv.
Salaxis pumila			N.E.Br.	Erica bredasiana	E.G.H.Oliv.	Salaxis pumila N.E.Br.	Erica bredasiana E.G.H.Oliv.
Erica brevicaulis			Guthrie & Bolus	Erica brevicaulis	Guthrie & Bolus	Erica brevicaulis Guthrie & Bolus	Erica brevicaulis Guthrie & Bolus
Erica brevifolia			Sol. ex Salisb.	Erica brevifolia	Sol. ex Salisb.	Erica brevifolia Sol. ex Salisb.	Erica brevifolia Sol. ex Salisb.
Erica callosa			J.C.Wendl.	Erica brevifolia	Sol. ex Salisb.	Erica callosa J.C.Wendl.	Erica brevifolia Sol. ex Salisb.
Erica chlamydiflora			Salisb.	Erica brevifolia	Sol. ex Salisb.	Erica chlamydiflora Salisb.	Erica brevifolia Sol. ex Salisb.
Erica obtusa			Lodd.	Erica brevifolia	Sol. ex Salisb.	Erica obtusa Lodd.	Erica brevifolia Sol. ex Salisb.
Erica pachyphylla			Spreng.	Erica brevifolia	Sol. ex Salisb.	Erica pachyphylla Spreng.	Erica brevifolia Sol. ex Salisb.
Ericoides brevifolium			(Sol. ex Salisb.) Kuntze	Erica brevifolia	Sol. ex Salisb.	Ericoides brevifolium (Sol. ex Salisb.) Kuntze	Erica brevifolia Sol. ex Salisb.
Ericoides chlamydiflorum			(Salisb.) Kuntze	Erica brevifolia	Sol. ex Salisb.	Ericoides chlamydiflorum (Salisb.) Kuntze	Erica brevifolia Sol. ex Salisb.
Eurylepis pachyphylla			(Spreng.) G.Don	Erica brevifolia	Sol. ex Salisb.	Eurylepis pachyphylla (Spreng.) G.Don	Erica brevifolia Sol. ex Salisb.
Lamprotis brevifolia			(Sol. ex Salisb.) G.Don	Erica brevifolia	Sol. ex Salisb.	Lamprotis brevifolia (Sol. ex Salisb.) G.Don	Erica brevifolia Sol. ex Salisb.
Lamprotis chlamydiflora			(Salisb.) G.Don	Erica brevifolia	Sol. ex Salisb.	Lamprotis chlamydiflora (Salisb.) G.Don	Erica brevifolia Sol. ex Salisb.
Callista broadleyana			(Andrews) G.Don	Erica broadleyana	Andrews	Callista broadleyana (Andrews) G.Don	Erica broadleyana Andrews
Erica broadleyana			Andrews	Erica broadleyana	Andrews	Erica broadleyana Andrews	Erica broadleyana Andrews
Ericoides broadleyanum			(Andrews) Kuntze	Erica broadleyana	Andrews	Ericoides broadleyanum (Andrews) Kuntze	Erica broadleyana Andrews
Erica brownii			E.G.H.Oliv.	Erica brownii	E.G.H.Oliv.	Erica brownii E.G.H.Oliv.	Erica brownii E.G.H.Oliv.
Syndesmanthus breviflorus			N.E.Br.	Erica brownii	E.G.H.Oliv.	Syndesmanthus breviflorus N.E.Br.	Erica brownii E.G.H.Oliv.
Erica brownleeae			Bolus	Erica brownleeae	Bolus	Erica brownleeae Bolus	Erica brownleeae Bolus
Ectasis bruniades			(L.) D.Don	Erica bruniades	L.	Ectasis bruniades (L.) D.Don	Erica bruniades L.
Ectasis velleriflora			(Salisb.) G.Don	Erica bruniades	L.	Ectasis velleriflora (Salisb.) G.Don	Erica bruniades L.
Erica bruniades			L.	Erica bruniades	L.	Erica bruniades L.	Erica bruniades L.
Erica canescens			W.T.Aiton	Erica bruniades	L.	Erica canescens W.T.Aiton	Erica bruniades L.
Erica capitata			Thunb.	Erica bruniades	L.	Erica capitata Thunb.	Erica bruniades L.
Erica carbasina			Salisb.	Erica bruniades	L.	Erica carbasina Salisb.	Erica bruniades L.
Erica eriantha			Klotzsch ex Benth.	Erica bruniades	L.	Erica eriantha Klotzsch ex Benth.	Erica bruniades L.
Erica lasiocephala			Klotzsch ex Benth.	Erica bruniades	L.	Erica lasiocephala Klotzsch ex Benth.	Erica bruniades L.
Erica pilosa			G.Lodd.	Erica bruniades	L.	Erica pilosa G.Lodd.	Erica bruniades L.
Erica velleriflora			Salisb.	Erica bruniades	L.	Erica velleriflora Salisb.	Erica bruniades L.
Erica villosa			Andrews	Erica bruniades	L.	Erica villosa Andrews	Erica bruniades L.
Ericoides bruniades			(L.) Kuntze	Erica bruniades	L.	Ericoides bruniades (L.) Kuntze	Erica bruniades L.
Ericoides villosum			(Andrews) Kuntze	Erica bruniades	L.	Ericoides villosum (Andrews) Kuntze	Erica bruniades L.
Gypsocallis pilosa			(G.Lodd.) G.Don	Erica bruniades	L.	Gypsocallis pilosa (G.Lodd.) G.Don	Erica bruniades L.
Gypsocallis villosa			(Andrews) G.Don	Erica bruniades	L.	Gypsocallis villosa (Andrews) G.Don	Erica bruniades L.
Blaeria bruniifolia			(Salisb.) G.Don	Erica bruniifolia	Salisb.	Blaeria bruniifolia (Salisb.) G.Don	Erica bruniifolia Salisb.
Erica bruniifolia			Salisb.	Erica bruniifolia	Salisb.	Erica bruniifolia Salisb.	Erica bruniifolia Salisb.
Erica incurva			J.C.Wendl.	Erica bruniifolia	Salisb.	Erica incurva J.C.Wendl.	Erica bruniifolia Salisb.
Erica incurva	incurva	var.		Erica bruniifolia	Salisb.	Erica incurva var. incurva	Erica bruniifolia Salisb.
Erica inflexa			Pers.	Erica bruniifolia	Salisb.	Erica inflexa Pers.	Erica bruniifolia Salisb.
Ericoides bruniifolium			(Salisb.) Kuntze	Erica bruniifolia	Salisb.	Ericoides bruniifolium (Salisb.) Kuntze	Erica bruniifolia Salisb.
Ericoides incurvum			(Thunb.) Kuntze	Erica bruniifolia	Salisb.	Ericoides incurvum (Thunb.) Kuntze	Erica bruniifolia Salisb.
Erica barbigera			Klotzsch ex Benth.	Erica bruniifolia var. barbigera	(Klotzsch ex Benth) Dulfer	Erica barbigera Klotzsch ex Benth.	Erica bruniifolia var. barbigera (Klotzsch ex Benth) Dulfer
Erica bruniifolia	barbigera	var.	(Klotzsch ex Benth) Dulfer	Erica bruniifolia var. barbigera	(Klotzsch ex Benth) Dulfer	Erica bruniifolia var. barbigera (Klotzsch ex Benth) Dulfer	Erica bruniifolia var. barbigera (Klotzsch ex Benth) Dulfer
Erica incurva	barbigera	var.	Bolus	Erica bruniifolia var. barbigera	(Klotzsch ex Benth) Dulfer	Erica incurva var. barbigera Bolus	Erica bruniifolia var. barbigera (Klotzsch ex Benth) Dulfer
Erica bruniifolia	bruniifolia	var.		Erica bruniifolia var. bruniifolia		Erica bruniifolia var. bruniifolia	Erica bruniifolia var. bruniifolia
						Erica bruniifolia var. bruniifolia	Erica bruniifolia var. bruniifolia
Erica bruniifolia	solandroides	var.	(Andrews) Dulfer	Erica bruniifolia var. solandroides	(Andrews) Dulfer	Erica bruniifolia var. solandroides (Andrews) Dulfer	Erica bruniifolia var. solandroides (Andrews) Dulfer
Erica incurva	solandroides	var.	(Andrews) Bolus	Erica bruniifolia var. solandroides	(Andrews) Dulfer	Erica incurva var. solandroides (Andrews) Bolus	Erica bruniifolia var. solandroides (Andrews) Dulfer
Ectasis stellaris			(Lodd.) G.Don	Erica bruniifolia var. stellata	(Lodd.) Dulfer	Ectasis stellaris (Lodd.) G.Don	Erica bruniifolia var. stellata (Lodd.) Dulfer
Erica bruniifolia	stellata	var.	(Lodd.) Dulfer	Erica bruniifolia var. stellata	(Lodd.) Dulfer	Erica bruniifolia var. stellata (Lodd.) Dulfer	Erica bruniifolia var. stellata (Lodd.) Dulfer
Erica incurva	stellata	var.	Bolus	Erica bruniifolia var. stellata	(Lodd.) Dulfer	Erica incurva var. stellata Bolus	Erica bruniifolia var. stellata (Lodd.) Dulfer
Erica setifera			Klotzsch ex Benth.	Erica bruniifolia var. stellata	(Lodd.) Dulfer	Erica setifera Klotzsch ex Benth.	Erica bruniifolia var. stellata (Lodd.) Dulfer
Erica solandroides			Andrews	Erica bruniifolia var. stellata	(Lodd.) Dulfer	Erica solandroides Andrews	Erica bruniifolia var. stellata (Lodd.) Dulfer
Erica stellaris			Nois. ex G.Don	Erica bruniifolia var. stellata	(Lodd.) Dulfer	Erica stellaris Nois. ex G.Don	Erica bruniifolia var. stellata (Lodd.) Dulfer
Erica stellata			Lodd.	Erica bruniifolia var. stellata	(Lodd.) Dulfer	Erica stellata Lodd.	Erica bruniifolia var. stellata (Lodd.) Dulfer
Ericoides setiferum			(Klotzsch ex Benth.) Kuntze	Erica bruniifolia var. stellata	(Lodd.) Dulfer	Ericoides setiferum (Klotzsch ex Benth.) Kuntze	Erica bruniifolia var. stellata (Lodd.) Dulfer
Ericoides stellatum			(Lodd.) Kuntze	Erica bruniifolia var. stellata	(Lodd.) Dulfer	Ericoides stellatum (Lodd.) Kuntze	Erica bruniifolia var. stellata (Lodd.) Dulfer
Erica bruniifolia	subglabra	var.	(Bolus) Dulfer	Erica bruniifolia var. subglabra	(Bolus) Dulfer	Erica bruniifolia var. subglabra (Bolus) Dulfer	Erica bruniifolia var. subglabra (Bolus) Dulfer
Erica incurva	subglabra	var.	Bolus	Erica bruniifolia var. subglabra	(Bolus) Dulfer	Erica incurva var. subglabra Bolus	Erica bruniifolia var. subglabra (Bolus) Dulfer
Coilostigma glabrum			Benth.	Erica burchelliana	E.G.H.Oliv.	Coilostigma glabrum Benth.	Erica burchelliana E.G.H.Oliv.
Erica burchelliana			E.G.H.Oliv.	Erica burchelliana	E.G.H.Oliv.	Erica burchelliana E.G.H.Oliv.	Erica burchelliana E.G.H.Oliv.
Erica cabernetea			E.G.H.Oliv.	Erica cabernetea	E.G.H.Oliv.	Erica cabernetea E.G.H.Oliv.	Erica cabernetea E.G.H.Oliv.
Erica caespitosa			Hilliard & B.L.Burtt	Erica caespitosa	Hilliard & B.L.Burtt	Erica caespitosa Hilliard & B.L.Burtt	Erica caespitosa Hilliard & B.L.Burtt
Philippia tristis			Bolus	Erica caespitosa	Hilliard & B.L.Burtt	Philippia tristis Bolus	Erica caespitosa Hilliard & B.L.Burtt
Ceramia auricularis			G.Don	Erica caffra	L.	Ceramia auricularis G.Don	Erica caffra L.
Ceramia urceolaris			D.Don	Erica caffra	L.	Ceramia urceolaris D.Don	Erica caffra L.
Erica auricularis			Salisb.	Erica caffra	L.	Erica auricularis Salisb.	Erica caffra L.
Erica caffra			L.	Erica caffra	L.	Erica caffra L.	Erica caffra L.
Erica lamellaris			Salisb.	Erica caffra	L.	Erica lamellaris Salisb.	Erica caffra L.
Erica pentaphylla			L.	Erica caffra	L.	Erica pentaphylla L.	Erica caffra L.
Erica urceolaris			P.J.Bergius	Erica caffra	L.	Erica urceolaris P.J.Bergius	Erica caffra L.
Ericoides caffrum			Kuntze	Erica caffra	L.	Ericoides caffrum Kuntze	Erica caffra L.
Lamprotis flagellaris			(Link) G.Don	Erica caffra	L.	Lamprotis flagellaris (Link) G.Don	Erica caffra L.
Erica caffra	auricularis	var.	(Salisb.) Bolus	Erica caffra var. auricularis	(Salisb.) Bolus	Erica caffra var. auricularis (Salisb.) Bolus	Erica caffra var. auricularis (Salisb.) Bolus
Erica caffra	caffra	var.		Erica caffra var. caffra		Erica caffra var. caffra	Erica caffra var. caffra
						Erica caffra var. caffra	Erica caffra var. caffra
Erica caffrorum			Bolus	Erica caffrorum	Bolus	Erica caffrorum Bolus	Erica caffrorum Bolus
Erica caffrorum	aristula	var.	Bolus	Erica caffrorum var. aristula	Bolus	Erica caffrorum var. aristula Bolus	Erica caffrorum var. aristula Bolus
Erica caffrorum	caffrorum	var.		Erica caffrorum var. caffrorum		Erica caffrorum var. caffrorum	Erica caffrorum var. caffrorum
						Erica caffrorum var. caffrorum	Erica caffrorum var. caffrorum
Erica caffrorum	glomerata	var.	Bolus	Erica caffrorum var. glomerata	Bolus	Erica caffrorum var. glomerata Bolus	Erica caffrorum var. glomerata Bolus
Erica caffrorum	luxurians	var.	Bolus	Erica caffrorum var. luxurians	Bolus	Erica caffrorum var. luxurians Bolus	Erica caffrorum var. luxurians Bolus
Erica calcareophila			E.G.H.Oliv.	Erica calcareophila	E.G.H.Oliv.	Erica calcareophila E.G.H.Oliv.	Erica calcareophila E.G.H.Oliv.
Erica calcicola			(E.G.H.Oliv.) E.G.H.Oliv.	Erica calcicola	(E.G.H.Oliv.) E.G.H.Oliv.	Erica calcicola (E.G.H.Oliv.) E.G.H.Oliv.	Erica calcicola (E.G.H.Oliv.) E.G.H.Oliv.
Scyphogyne calcicola			E.G.H.Oliv.	Erica calcicola	(E.G.H.Oliv.) E.G.H.Oliv.	Scyphogyne calcicola E.G.H.Oliv.	Erica calcicola (E.G.H.Oliv.) E.G.H.Oliv.
Erica caledonica			A.Spreng.	Erica caledonica	A.Spreng.	Erica caledonica A.Spreng.	Erica caledonica A.Spreng.
Erica cochleariformis			J.C.Wendl. ex Klotzsch	Erica caledonica	A.Spreng.	Erica cochleariformis J.C.Wendl. ex Klotzsch	Erica caledonica A.Spreng.
Erica marginata			Bartl.	Erica caledonica	A.Spreng.	Erica marginata Bartl.	Erica caledonica A.Spreng.
Ericoides caledonicum			(Spreng.f.) Kuntze	Erica caledonica	A.Spreng.	Ericoides caledonicum (Spreng.f.) Kuntze	Erica caledonica A.Spreng.
						Erica caledonica Spreng.	Erica caledonica A.Spreng.
Erica acutangula			Lodd.	Erica calycina	L.	Erica acutangula Lodd.	Erica calycina L.
Erica calycina			L.	Erica calycina	L.	Erica calycina L.	Erica calycina L.
Erica cucullata			Tausch	Erica calycina	L.	Erica cucullata Tausch	Erica calycina L.
Erica gnaphaliiflora			Salisb.	Erica calycina	L.	Erica gnaphaliiflora Salisb.	Erica calycina L.
Erica gnaphalodes			P.J.Bergius	Erica calycina	L.	Erica gnaphalodes P.J.Bergius	Erica calycina L.
Erica gnaphalodes			Thunb.	Erica calycina	L.	Erica gnaphalodes Thunb.	Erica calycina L.
Erica lilacina			Klotzsch ex Benth.	Erica calycina	L.	Erica lilacina Klotzsch ex Benth.	Erica calycina L.
Erica lyrigera			Salisb.	Erica calycina	L.	Erica lyrigera Salisb.	Erica calycina L.
Erica marginata			Benth.	Erica calycina	L.	Erica marginata Benth.	Erica calycina L.
Erica munda			Salisb.	Erica calycina	L.	Erica munda Salisb.	Erica calycina L.
Erica nigricans			Lodd. ex G.Don	Erica calycina	L.	Erica nigricans Lodd. ex G.Don	Erica calycina L.
Erica nigrita			L.	Erica calycina	L.	Erica nigrita L.	Erica calycina L.
Erica nitidula			Benth.	Erica calycina	L.	Erica nitidula Benth.	Erica calycina L.
Erica ochroleuca			H.L.Wendl. ex Benth.	Erica calycina	L.	Erica ochroleuca H.L.Wendl. ex Benth.	Erica calycina L.
Erica turbinata			Andrews	Erica calycina	L.	Erica turbinata Andrews	Erica calycina L.
Erica volutiflora			Salisb.	Erica calycina	L.	Erica volutiflora Salisb.	Erica calycina L.
Ericoides gnaphalodes			(Thunb.) Kuntze	Erica calycina	L.	Ericoides gnaphalodes (Thunb.) Kuntze	Erica calycina L.
Ericoides nigritum			(L.) Kuntze	Erica calycina	L.	Ericoides nigritum (L.) Kuntze	Erica calycina L.
Gypsocallis acutangula			(Lodd.) G.Don	Erica calycina	L.	Gypsocallis acutangula (Lodd.) G.Don	Erica calycina L.
Gypsocallis lyrigera			(Salisb.) G.Don	Erica calycina	L.	Gypsocallis lyrigera (Salisb.) G.Don	Erica calycina L.
Gypsocallis nigricans			G.Don	Erica calycina	L.	Gypsocallis nigricans G.Don	Erica calycina L.
Gypsocallis nigrita			(L.) D.Don	Erica calycina	L.	Gypsocallis nigrita (L.) D.Don	Erica calycina L.
Lamprotis calycina			(L.) D.Don	Erica calycina	L.	Lamprotis calycina (L.) D.Don	Erica calycina L.
Lamprotis munda			(Salisb.) G.Don	Erica calycina	L.	Lamprotis munda (Salisb.) G.Don	Erica calycina L.
						Erica gnaphaloides Thunb.	Erica calycina L.
Erica calycina	calycina	var.		Erica calycina var. calycina		Erica calycina var. calycina	Erica calycina var. calycina
						Erica calycina var. calycina	Erica calycina var. calycina
Erica calycina	fragrans	var.	(Andrews) Bolus	Erica calycina var. fragrans	(Andrews) Bolus	Erica calycina var. fragrans (Andrews) Bolus	Erica calycina var. fragrans (Andrews) Bolus
Erica fragrans			Andrews	Erica calycina var. fragrans	(Andrews) Bolus	Erica fragrans Andrews	Erica calycina var. fragrans (Andrews) Bolus
Eurylepis fragrans			(Andrews) G.Don	Erica calycina var. fragrans	(Andrews) Bolus	Eurylepis fragrans (Andrews) G.Don	Erica calycina var. fragrans (Andrews) Bolus
Gypsocallis fragrans			(Andrews) G.Don	Erica calycina var. fragrans	(Andrews) Bolus	Gypsocallis fragrans (Andrews) G.Don	Erica calycina var. fragrans (Andrews) Bolus
Erica calycina	periplociflora	var.	(Salisb.) Bolus	Erica calycina var. periplociflora	(Salisb.) Bolus	Erica calycina var. periplociflora (Salisb.) Bolus	Erica calycina var. periplociflora (Salisb.) Bolus
Erica periplociflora			Salisb.	Erica calycina var. periplociflora	(Salisb.) Bolus	Erica periplociflora Salisb.	Erica calycina var. periplociflora (Salisb.) Bolus
Ericoides periplociflorum			(Salisb.) Kuntze	Erica calycina var. periplociflora	(Salisb.) Bolus	Ericoides periplociflorum (Salisb.) Kuntze	Erica calycina var. periplociflora (Salisb.) Bolus
Erica calycina	vespertina	var.	(L.f.) Dulfer	Erica calycina var. vespertina	(L.f.) Dulfer	Erica calycina var. vespertina (L.f.) Dulfer	Erica calycina var. vespertina (L.f.) Dulfer
Erica cameronii			L.Bolus	Erica cameronii	L.Bolus	Erica cameronii L.Bolus	Erica cameronii L.Bolus
Erica campanularis			Salisb.	Erica campanularis	Salisb.	Erica campanularis Salisb.	Erica campanularis Salisb.
Erica campanulata			Andrews	Erica campanularis	Salisb.	Erica campanulata Andrews	Erica campanularis Salisb.
Erica flavicans			Klotzsch ex Benth.	Erica campanularis	Salisb.	Erica flavicans Klotzsch ex Benth.	Erica campanularis Salisb.
Ericoides flavicans			(Klotzsch ex Benth.) Kuntze	Erica campanularis	Salisb.	Ericoides flavicans (Klotzsch ex Benth.) Kuntze	Erica campanularis Salisb.
Erica canaliculata			Andrews	Erica canaliculata	Andrews	Erica canaliculata Andrews	Erica canaliculata Andrews
Erica canaliculata	boscaweniana	var.	E.M.McClint.	Erica canaliculata	Andrews	Erica canaliculata var. boscaweniana E.M.McClint.	Erica canaliculata Andrews
Ericoides canaliculatum			(Andrews) Kuntze	Erica canaliculata	Andrews	Ericoides canaliculatum (Andrews) Kuntze	Erica canaliculata Andrews
Erica canescens			J.C.Wendl.	Erica canescens	J.C.Wendl.	Erica canescens J.C.Wendl.	Erica canescens J.C.Wendl.
Erica canescens	canescens	var.		Erica canescens	J.C.Wendl.	Erica canescens var. canescens	Erica canescens J.C.Wendl.
Erica canescens	micranthera	var.	Bolus	Erica canescens	J.C.Wendl.	Erica canescens var. micranthera Bolus	Erica canescens J.C.Wendl.
Erica pusilla			Salisb.	Erica canescens	J.C.Wendl.	Erica pusilla Salisb.	Erica canescens J.C.Wendl.
Erica capensis			T.M.Salter	Erica capensis	T.M.Salter	Erica capensis T.M.Salter	Erica capensis T.M.Salter
Erica turbiniflora			Salisb.	Erica capensis	T.M.Salter	Erica turbiniflora Salisb.	Erica capensis T.M.Salter
Erica turbiniflora	turbiniflora	var.		Erica capensis	T.M.Salter	Erica turbiniflora var. turbiniflora	Erica capensis T.M.Salter
Ericoides turbiniflorum			(Salisb.) Kuntze	Erica capensis	T.M.Salter	Ericoides turbiniflorum (Salisb.) Kuntze	Erica capensis T.M.Salter
						Erica capensis Salter	Erica capensis T.M.Salter
Erica capillaris			Bartl.	Erica capillaris	Bartl.	Erica capillaris Bartl.	Erica capillaris Bartl.
Ericoides capillare			(Bartl.) Kuntze	Erica capillaris	Bartl.	Ericoides capillare (Bartl.) Kuntze	Erica capillaris Bartl.
Erica capillaris	capillaris	var.		Erica capillaris var. capillaris		Erica capillaris var. capillaris	Erica capillaris var. capillaris
Erica capillaris	poliotes	var.	Bolus	Erica capillaris var. poliotes	Bolus	Erica capillaris var. poliotes Bolus	Erica capillaris var. poliotes Bolus
Erica byssina			Salisb.	Erica capitata	L.	Erica byssina Salisb.	Erica capitata L.
Erica capitata			L.	Erica capitata	L.	Erica capitata L.	Erica capitata L.
Ericoides capitatum			(L.) Kuntze	Erica capitata	L.	Ericoides capitatum (L.) Kuntze	Erica capitata L.
Eriodesmia capitata			(L.) D.Don	Erica capitata	L.	Eriodesmia capitata (L.) D.Don	Erica capitata L.
Erica caprina			E.G.H.Oliv.	Erica caprina	E.G.H.Oliv.	Erica caprina E.G.H.Oliv.	Erica caprina E.G.H.Oliv.
Grisebachia minutiflora			N.E.Br.	Erica caprina	E.G.H.Oliv.	Grisebachia minutiflora N.E.Br.	Erica caprina E.G.H.Oliv.
Grisebachia minutiflora	minutiflora	subsp.		Erica caprina	E.G.H.Oliv.	Grisebachia minutiflora subsp. minutiflora	Erica caprina E.G.H.Oliv.
Grisebachia minutiflora	nodiflora	subsp.	(N.E.Br.) E.G.H.Oliv.	Erica caprina	E.G.H.Oliv.	Grisebachia minutiflora subsp. nodiflora (N.E.Br.) E.G.H.Oliv.	Erica caprina E.G.H.Oliv.
Grisebachia nodiflora			N.E.Br.	Erica caprina	E.G.H.Oliv.	Grisebachia nodiflora N.E.Br.	Erica caprina E.G.H.Oliv.
Erica aprica			Klotzsch ex Benth.	Erica carduifolia	Salisb.	Erica aprica Klotzsch ex Benth.	Erica carduifolia Salisb.
Erica carduifolia			Salisb.	Erica carduifolia	Salisb.	Erica carduifolia Salisb.	Erica carduifolia Salisb.
Erica draconis			L.Bolus	Erica carduifolia	Salisb.	Erica draconis L.Bolus	Erica carduifolia Salisb.
Ericoides carduifolium			(Salisb.) Kuntze	Erica carduifolia	Salisb.	Ericoides carduifolium (Salisb.) Kuntze	Erica carduifolia Salisb.
Erica bracteata			Moench	Erica carnea	L.	Erica bracteata Moench	Erica carnea L.
Erica carnea			L.	Erica carnea	L.	Erica carnea L.	Erica carnea L.
Erica herbacea			L.	Erica carnea	L.	Erica herbacea L.	Erica carnea L.
Erica lugubris			Salisb.	Erica carnea	L.	Erica lugubris Salisb.	Erica carnea L.
Erica mediterranea			L.	Erica carnea	L.	Erica mediterranea L.	Erica carnea L.
Erica mediterranea			Rchb. ex Nyman	Erica carnea	L.	Erica mediterranea Rchb. ex Nyman	Erica carnea L.
Erica purpurascens			L.	Erica carnea	L.	Erica purpurascens L.	Erica carnea L.
Erica saxatilis			Salisb.	Erica carnea	L.	Erica saxatilis Salisb.	Erica carnea L.
Ericoides herbaceum			Kuntze	Erica carnea	L.	Ericoides herbaceum Kuntze	Erica carnea L.
Gypsocallis carnea			(L.) D.Don	Erica carnea	L.	Gypsocallis carnea (L.) D.Don	Erica carnea L.
Gypsocallis mediterranea			(L.) D.Don	Erica carnea	L.	Gypsocallis mediterranea (L.) D.Don	Erica carnea L.
Gypsocallis purpurascens			(L.) D.Don	Erica carnea	L.	Gypsocallis purpurascens (L.) D.Don	Erica carnea L.
						Erica carnea subsp. carnea	Erica carnea L.
						Erica carnea subsp. occidentalis (Benth.) M.Laínz	Erica carnea L.
Erica caterviflora			Salisb.	Erica caterviflora	Salisb.	Erica caterviflora Salisb.	Erica caterviflora Salisb.
Erica compacta			Bartl.	Erica caterviflora	Salisb.	Erica compacta Bartl.	Erica caterviflora Salisb.
Erica sieberiana			Klotzsch ex Benth.	Erica caterviflora	Salisb.	Erica sieberiana Klotzsch ex Benth.	Erica caterviflora Salisb.
Ericoides craterviflorum			(Salisb.) Kuntze	Erica caterviflora	Salisb.	Ericoides craterviflorum (Salisb.) Kuntze	Erica caterviflora Salisb.
Erica caterviflora	caterviflora	var.		Erica caterviflora var. caterviflora		Erica caterviflora var. caterviflora	Erica caterviflora var. caterviflora
Erica caterviflora	glabrata	var.	Klotzsch ex Baker	Erica caterviflora var. glabrata	Klotzsch ex Baker	Erica caterviflora var. glabrata Klotzsch ex Baker	Erica caterviflora var. glabrata Klotzsch ex Baker
Erica corymbosa			Bartl.	Erica caterviflora var. glabrata	Klotzsch ex Baker	Erica corymbosa Bartl.	Erica caterviflora var. glabrata Klotzsch ex Baker
Erica corymbosa			Tausch	Erica caterviflora var. glabrata	Klotzsch ex Baker	Erica corymbosa Tausch	Erica caterviflora var. glabrata Klotzsch ex Baker
						Erica caterviflora var. glabrata Benth.	Erica caterviflora var. glabrata Klotzsch ex Baker
Erica cavartica			E.G.H.Oliv. & I.M.Oliv.	Erica cavartica	E.G.H.Oliv. & I.M.Oliv.	Erica cavartica E.G.H.Oliv. & I.M.Oliv.	Erica cavartica E.G.H.Oliv. & I.M.Oliv.
Erica cederbergensis			Compton	Erica cederbergensis	Compton	Erica cederbergensis Compton	Erica cederbergensis Compton
Erica cedromontana			E.G.H.Oliv.	Erica cedromontana	E.G.H.Oliv.	Erica cedromontana E.G.H.Oliv.	Erica cedromontana E.G.H.Oliv.
Erica ceraria			E.G.H.Oliv.	Erica ceraria	E.G.H.Oliv.	Erica ceraria E.G.H.Oliv.	Erica ceraria E.G.H.Oliv.
						Erica ceraria E.G.H.Oliv. & I.M.Oliv.	Erica ceraria E.G.H.Oliv.
Acrostemon cereris			(Compton) E.G.H.Oliv.	Erica cereris	(Compton) E.G.H.Oliv.	Acrostemon cereris (Compton) E.G.H.Oliv.	Erica cereris (Compton) E.G.H.Oliv.
Arachnocalyx cereris			Compton	Erica cereris	(Compton) E.G.H.Oliv.	Arachnocalyx cereris Compton	Erica cereris (Compton) E.G.H.Oliv.
Erica cereris			(Compton) E.G.H.Oliv.	Erica cereris	(Compton) E.G.H.Oliv.	Erica cereris (Compton) E.G.H.Oliv.	Erica cereris (Compton) E.G.H.Oliv.
Erica cerinthoides			L.	Erica cerinthoides	L.	Erica cerinthoides L.	Erica cerinthoides L.
Erica crinifolia			Salisb.	Erica cerinthoides	L.	Erica crinifolia Salisb.	Erica cerinthoides L.
Ericoides cerinthodes			(L.) Kuntze	Erica cerinthoides	L.	Ericoides cerinthodes (L.) Kuntze	Erica cerinthoides L.
Erica barbertona			Galpin	Erica cerinthoides var. barbertona	(Galpin) Bolus	Erica barbertona Galpin	Erica cerinthoides var. barbertona (Galpin) Bolus
Erica cerinthoides	barbertona	var.	(Galpin) Bolus	Erica cerinthoides var. barbertona	(Galpin) Bolus	Erica cerinthoides var. barbertona (Galpin) Bolus	Erica cerinthoides var. barbertona (Galpin) Bolus
Erica cerinthoides	cerinthoides	var.		Erica cerinthoides var. cerinthoides		Erica cerinthoides var. cerinthoides	Erica cerinthoides var. cerinthoides
						Erica cerinthoides var. cerinthoides	Erica cerinthoides var. cerinthoides
Erica cernua			Montin	Erica cernua	Montin	Erica cernua Montin	Erica cernua Montin
Erica cernualanceolata			J.C.Wendl.	Erica cernua	Montin	Erica cernualanceolata J.C.Wendl.	Erica cernua Montin
Ericoides cernuum			(Montin) Kuntze	Erica cernua	Montin	Ericoides cernuum (Montin) Kuntze	Erica cernua Montin
Erica cerviciflora			Salisb.	Erica cerviciflora	Salisb.	Erica cerviciflora Salisb.	Erica cerviciflora Salisb.
Erica inaperta			G.Don	Erica cerviciflora	Salisb.	Erica inaperta G.Don	Erica cerviciflora Salisb.
Ericoides cerviciflorum			(Salisb.) Kuntze	Erica cerviciflora	Salisb.	Ericoides cerviciflorum (Salisb.) Kuntze	Erica cerviciflora Salisb.
Eremia peltata			Compton	Erica cetrata	E.G.H.Oliv.	Eremia peltata Compton	Erica cetrata E.G.H.Oliv.
Erica cetrata			E.G.H.Oliv.	Erica cetrata	E.G.H.Oliv.	Erica cetrata E.G.H.Oliv.	Erica cetrata E.G.H.Oliv.
Erica chamissonis			Klotzsch ex Benth.	Erica chamissonis	Klotzsch ex Benth.	Erica chamissonis Klotzsch ex Benth.	Erica chamissonis Klotzsch ex Benth.
Ericoides chamissonis			(Klotzsch ex Benth.) Kuntze	Erica chamissonis	Klotzsch ex Benth.	Ericoides chamissonis (Klotzsch ex Benth.) Kuntze	Erica chamissonis Klotzsch ex Benth.
Erica chamissonis	chamissonis	var.		Erica chamissonis var. chamissonis		Erica chamissonis var. chamissonis	Erica chamissonis var. chamissonis
						Erica chamissonis var. chamissonis	Erica chamissonis var. chamissonis
Erica chamissonis	hirtifolia	var.	Dulfer	Erica chamissonis var. hirtifolia	Dulfer	Erica chamissonis var. hirtifolia Dulfer	Erica chamissonis var. hirtifolia Dulfer
Erica chamissonis	polyantha	var.	(Klotzsch ex Benth.) Dulfer	Erica chamissonis var. polyantha	(Klotzsch ex Benth.) Dulfer	Erica chamissonis var. polyantha (Klotzsch ex Benth.) Dulfer	Erica chamissonis var. polyantha (Klotzsch ex Benth.) Dulfer
Erica polyantha			Klotzsch ex Benth.	Erica chamissonis var. polyantha	(Klotzsch ex Benth.) Dulfer	Erica polyantha Klotzsch ex Benth.	Erica chamissonis var. polyantha (Klotzsch ex Benth.) Dulfer
Erica polyantha	mollis	var.	Dulfer	Erica chamissonis var. polyantha	(Klotzsch ex Benth.) Dulfer	Erica polyantha var. mollis Dulfer	Erica chamissonis var. polyantha (Klotzsch ex Benth.) Dulfer
Ericoides polyanthum			(Klotzsch ex Benth.) Kuntze	Erica chamissonis var. polyantha	(Klotzsch ex Benth.) Dulfer	Ericoides polyanthum (Klotzsch ex Benth.) Kuntze	Erica chamissonis var. polyantha (Klotzsch ex Benth.) Dulfer
Erica chartacea			Guthrie & Bolus	Erica chartacea	Guthrie & Bolus	Erica chartacea Guthrie & Bolus	Erica chartacea Guthrie & Bolus
Erica chionodes			E.G.H.Oliv.	Erica chionodes	E.G.H.Oliv.	Erica chionodes E.G.H.Oliv.	Erica chionodes E.G.H.Oliv.
Erica chionophila			Guthrie & Bolus	Erica chionophila	Guthrie & Bolus	Erica chionophila Guthrie & Bolus	Erica chionophila Guthrie & Bolus
Erica chiroptera			E.G.H.Oliv.	Erica chiroptera	E.G.H.Oliv.	Erica chiroptera E.G.H.Oliv.	Erica chiroptera E.G.H.Oliv.
Erica chloroloma			Lindl.	Erica chloroloma	Lindl.	Erica chloroloma Lindl.	Erica chloroloma Lindl.
Erica dregeana			Klotzsch	Erica chloroloma	Lindl.	Erica dregeana Klotzsch	Erica chloroloma Lindl.
Ericoides chlorolomum			(Lindl.) Kuntze	Erica chloroloma	Lindl.	Ericoides chlorolomum (Lindl.) Kuntze	Erica chloroloma Lindl.
Erica chlorosepala			Benth.	Erica chlorosepala	Benth.	Erica chlorosepala Benth.	Erica chlorosepala Benth.
Ericoides chlorosepalum			(Benth.) Kuntze	Erica chlorosepala	Benth.	Ericoides chlorosepalum (Benth.) Kuntze	Erica chlorosepala Benth.
Erica chonantha			Dulfer	Erica chonantha	Dulfer	Erica chonantha Dulfer	Erica chonantha Dulfer
Erica chonantha	chonantha	var.		Erica chonantha	Dulfer	Erica chonantha var. chonantha	Erica chonantha Dulfer
Erica chonantha	longistyla	var.	Dulfer	Erica chonantha	Dulfer	Erica chonantha var. longistyla Dulfer	Erica chonantha Dulfer
						Erica capillaris subsp. compacta Bolus	Erica chonantha Dulfer
Erica chrysocodon			Guthrie & Bolus	Erica chrysocodon	Guthrie & Bolus	Erica chrysocodon Guthrie & Bolus	Erica chrysocodon Guthrie & Bolus
Erica ciliaris			L.	Erica ciliaris	L.	Erica ciliaris L.	Erica ciliaris L.
Erica ciliata			Bubani	Erica ciliaris	L.	Erica ciliata Bubani	Erica ciliaris L.
Erica maweana			Backh. ex Cout.	Erica ciliaris	L.	Erica maweana Backh. ex Cout.	Erica ciliaris L.
Ericoides ciliare			(L.) Kuntze	Erica ciliaris	L.	Ericoides ciliare (L.) Kuntze	Erica ciliaris L.
Erica cincta			L.Bolus	Erica cincta	L.Bolus	Erica cincta L.Bolus	Erica cincta L.Bolus
Eremocallis cinerea			(L.) Gray	Erica cinerea	L.	Eremocallis cinerea (L.) Gray	Erica cinerea L.
Erica cinerea			L.	Erica cinerea	L.	Erica cinerea L.	Erica cinerea L.
Erica cinerea	alba	var.	Aiton	Erica cinerea	L.	Erica cinerea var. alba Aiton	Erica cinerea L.
Erica humilis			Neck.	Erica cinerea	L.	Erica humilis Neck.	Erica cinerea L.
Erica mutabilis			Salisb.	Erica cinerea	L.	Erica mutabilis Salisb.	Erica cinerea L.
Erica tenuifolia			Bubani	Erica cinerea	L.	Erica tenuifolia Bubani	Erica cinerea L.
Erica viridipurpurea			Gouan	Erica cinerea	L.	Erica viridipurpurea Gouan	Erica cinerea L.
Ericoides cinereum			(L.) Kuntze	Erica cinerea	L.	Ericoides cinereum (L.) Kuntze	Erica cinerea L.
Ericoides humile			(Salisb.) Kuntze	Erica cinerea	L.	Ericoides humile (Salisb.) Kuntze	Erica cinerea L.
						Ericodes cinereum (L.) Kuntze	Erica cinerea L.
Erica cinerea	cinerea	var.		Erica cinerea var. cinerea		Erica cinerea var. cinerea	Erica cinerea var. cinerea
						Erica cinerea var. cinerea	Erica cinerea var. cinerea
Erica cinerea	numidica	var.	Maire	Erica cinerea var. numidica	Maire	Erica cinerea var. numidica Maire	Erica cinerea var. numidica Maire
Erica clavisepala			Guthrie & Bolus	Erica clavisepala	Guthrie & Bolus	Erica clavisepala Guthrie & Bolus	Erica clavisepala Guthrie & Bolus
Erica coacervata			H.A.Baker	Erica coacervata	H.A.Baker	Erica coacervata H.A.Baker	Erica coacervata H.A.Baker
Erica axillaris			Sol. ex Benth.	Erica coarctata	J.C.Wendl.	Erica axillaris Sol. ex Benth.	Erica coarctata J.C.Wendl.
Erica brevipes			Bartl.	Erica coarctata	J.C.Wendl.	Erica brevipes Bartl.	Erica coarctata J.C.Wendl.
Erica coarctata			J.C.Wendl.	Erica coarctata	J.C.Wendl.	Erica coarctata J.C.Wendl.	Erica coarctata J.C.Wendl.
Erica longipes			Bartl.	Erica coarctata	J.C.Wendl.	Erica longipes Bartl.	Erica coarctata J.C.Wendl.
Erica minutiflora			Andrews	Erica coarctata	J.C.Wendl.	Erica minutiflora Andrews	Erica coarctata J.C.Wendl.
Ericoides coarctatum			(J.C.Wendl.) Kuntze	Erica coarctata	J.C.Wendl.	Ericoides coarctatum (J.C.Wendl.) Kuntze	Erica coarctata J.C.Wendl.
Ericoides longipes			(Bartl.) Kuntze	Erica coarctata	J.C.Wendl.	Ericoides longipes (Bartl.) Kuntze	Erica coarctata J.C.Wendl.
Erica coarctata	coarctata	var.		Erica coarctata var. coarctata		Erica coarctata var. coarctata	Erica coarctata var. coarctata
						Erica coarctata var. coarctata	Erica coarctata var. coarctata
Erica coarctata	longipes	var.	(Bartl.) Bolus	Erica coarctata var. longipes	(Bartl.) Bolus	Erica coarctata var. longipes (Bartl.) Bolus	Erica coarctata var. longipes (Bartl.) Bolus
Ectasis petiveri			(L.) D.Don	Erica coccinea	L.	Ectasis petiveri (L.) D.Don	Erica coccinea L.
Ectasis sebana			(Donn ex Willd.) D.Don	Erica coccinea	L.	Ectasis sebana (Donn ex Willd.) D.Don	Erica coccinea L.
Ectasis socciflora			(Salisb.) G.Don	Erica coccinea	L.	Ectasis socciflora (Salisb.) G.Don	Erica coccinea L.
Erica baculiflora			Salisb.	Erica coccinea	L.	Erica baculiflora Salisb.	Erica coccinea L.
Erica coccinea			L.	Erica coccinea	L.	Erica coccinea L.	Erica coccinea L.
Erica cothurnalis			Salisb.	Erica coccinea	L.	Erica cothurnalis Salisb.	Erica coccinea L.
Erica demissa			J.Forbes	Erica coccinea	L.	Erica demissa J.Forbes	Erica coccinea L.
Erica flava			Waitz	Erica coccinea	L.	Erica flava Waitz	Erica coccinea L.
Erica frondosa			Salisb.	Erica coccinea	L.	Erica frondosa Salisb.	Erica coccinea L.
Erica glandulosa			J.C.Wendl.	Erica coccinea	L.	Erica glandulosa J.C.Wendl.	Erica coccinea L.
Erica ostrina			Lodd.	Erica coccinea	L.	Erica ostrina Lodd.	Erica coccinea L.
Erica petiveri			L.	Erica coccinea	L.	Erica petiveri L.	Erica coccinea L.
Erica petiveri	pubescens	var.	Bolus	Erica coccinea	L.	Erica petiveri var. pubescens Bolus	Erica coccinea L.
Erica petiveriana			Andrews	Erica coccinea	L.	Erica petiveriana Andrews	Erica coccinea L.
Erica plukenetii			P.J.Bergius	Erica coccinea	L.	Erica plukenetii P.J.Bergius	Erica coccinea L.
Erica pulvinitormis			Salisb.	Erica coccinea	L.	Erica pulvinitormis Salisb.	Erica coccinea L.
Erica sebana			Donn ex Willd.	Erica coccinea	L.	Erica sebana Donn ex Willd.	Erica coccinea L.
Erica socciflora			Salisb.	Erica coccinea	L.	Erica socciflora Salisb.	Erica coccinea L.
Ericoides coccineum			(L.) Kuntze	Erica coccinea	L.	Ericoides coccineum (L.) Kuntze	Erica coccinea L.
Ericoides melastomum			Kuntze	Erica coccinea	L.	Ericoides melastomum Kuntze	Erica coccinea L.
Ericoides petiveri			Kuntze	Erica coccinea	L.	Ericoides petiveri Kuntze	Erica coccinea L.
						Erica sebana Donn.	Erica coccinea L.
Erica coccinea	coccinea	subsp.		Erica coccinea subsp. coccinea		Erica coccinea subsp. coccinea	Erica coccinea subsp. coccinea
Erica coccinea	coccinea	var.		Erica coccinea subsp. coccinea		Erica coccinea var. coccinea	Erica coccinea subsp. coccinea
Erica coccinea	pubescens	var.	(Bolus) Dulfer	Erica coccinea subsp. coccinea		Erica coccinea var. pubescens (Bolus) Dulfer	Erica coccinea subsp. coccinea
						Erica coccinea subsp. coccinea	Erica coccinea subsp. coccinea
						Erica coccinea var. coccinea	Erica coccinea subsp. coccinea
Erica coccinea	uniflora	subsp.	E.G.H.Oliv. & I.M.Oliv.	Erica coccinea subsp. uniflora	E.G.H.Oliv. & I.M.Oliv.	Erica coccinea subsp. uniflora E.G.H.Oliv. & I.M.Oliv.	Erica coccinea subsp. uniflora E.G.H.Oliv. & I.M.Oliv.
Erica collina			Guthrie & Bolus	Erica collina	Guthrie & Bolus	Erica collina Guthrie & Bolus	Erica collina Guthrie & Bolus
Erica colorans			Andrews	Erica colorans	Andrews	Erica colorans Andrews	Erica colorans Andrews
Erica colorans	colorans	var.		Erica colorans	Andrews	Erica colorans var. colorans	Erica colorans Andrews
Ericoides colorans			(Andrews) Kuntze	Erica colorans	Andrews	Ericoides colorans (Andrews) Kuntze	Erica colorans Andrews
Erica columnaris			E.G.H.Oliv.	Erica columnaris	E.G.H.Oliv.	Erica columnaris E.G.H.Oliv.	Erica columnaris E.G.H.Oliv.
Erica comata			Guthrie & Bolus	Erica comata	Guthrie & Bolus	Erica comata Guthrie & Bolus	Erica comata Guthrie & Bolus
Erica comorensis			(Engl.) Dorr & E.G.H.Oliv.	Erica comorensis	(Engl.) Dorr & E.G.H.Oliv.	Erica comorensis (Engl.) Dorr & E.G.H.Oliv.	Erica comorensis (Engl.) Dorr & E.G.H.Oliv.
Philippia comorensis			Engl.	Erica comorensis	(Engl.) Dorr & E.G.H.Oliv.	Philippia comorensis Engl.	Erica comorensis (Engl.) Dorr & E.G.H.Oliv.
						Erica comorensis (H.Perrier) Dorr & E.G.H.Oliv.	Erica comorensis (Engl.) Dorr & E.G.H.Oliv.
Erica comorensis	anjurensis	subsp.	(Alm & T.C.E.Fr.) Dorr & E.G.H.Oliv.	Erica comorensis subsp. anjurensis	(Alm & T.C.E.Fr.) Dorr & E.G.H.Oliv.	Erica comorensis subsp. anjurensis (Alm & T.C.E.Fr.) Dorr & E.G.H.Oliv.	Erica comorensis subsp. anjurensis (Alm & T.C.E.Fr.) Dorr & E.G.H.Oliv.
Philippia anjurensis			Alm & T.C.E.Fr.	Erica comorensis subsp. anjurensis	(Alm & T.C.E.Fr.) Dorr & E.G.H.Oliv.	Philippia anjurensis Alm & T.C.E.Fr.	Erica comorensis subsp. anjurensis (Alm & T.C.E.Fr.) Dorr & E.G.H.Oliv.
Erica comorensis	comorensis	subsp.		Erica comorensis subsp. comorensis		Erica comorensis subsp. comorensis	Erica comorensis subsp. comorensis
						Erica comorensis subsp. comorensis	Erica comorensis subsp. comorensis
Erica condensata			Benth.	Erica condensata	Benth.	Erica condensata Benth.	Erica condensata Benth.
Ericoides condensatum			(Benth.) Kuntze	Erica condensata	Benth.	Ericoides condensatum (Benth.) Kuntze	Erica condensata Benth.
Erica condensata	condensata	var.		Erica condensata var. condensata		Erica condensata var. condensata	Erica condensata var. condensata
						Erica condensata var. condensata	Erica condensata var. condensata
Erica condensata	quadrifida	var.	Bolus	Erica condensata var. quadrifida	Bolus	Erica condensata var. quadrifida Bolus	Erica condensata var. quadrifida Bolus
Desmia conferta			(Andrews) D.Don	Erica conferta	Andrews	Desmia conferta (Andrews) D.Don	Erica conferta Andrews
Erica conferta			Andrews	Erica conferta	Andrews	Erica conferta Andrews	Erica conferta Andrews
Ericoides confertum			(Andrews) Kuntze	Erica conferta	Andrews	Ericoides confertum (Andrews) Kuntze	Erica conferta Andrews
Erica consobrina			Guthrie & Bolus	Erica consobrina	Guthrie & Bolus	Erica consobrina Guthrie & Bolus	Erica consobrina Guthrie & Bolus
Erica clata			Andrews	Erica conspicua	Aiton	Erica clata Andrews	Erica conspicua Aiton
Erica conspicua			Aiton	Erica conspicua	Aiton	Erica conspicua Aiton	Erica conspicua Aiton
Erica curviflora	splendens	var.	(J.C.Wendl.) Dulfer	Erica conspicua	Aiton	Erica curviflora var. splendens (J.C.Wendl.) Dulfer	Erica conspicua Aiton
Erica floccosa			Salisb.	Erica conspicua	Aiton	Erica floccosa Salisb.	Erica conspicua Aiton
Erica inconspicua			Thunb.	Erica conspicua	Aiton	Erica inconspicua Thunb.	Erica conspicua Aiton
Erica lanata			J.C.Wendl.	Erica conspicua	Aiton	Erica lanata J.C.Wendl.	Erica conspicua Aiton
Erica laniflora			J.C.Wendl.	Erica conspicua	Aiton	Erica laniflora J.C.Wendl.	Erica conspicua Aiton
Erica longiflora			Salisb.	Erica conspicua	Aiton	Erica longiflora Salisb.	Erica conspicua Aiton
Erica sordida			Andrews	Erica conspicua	Aiton	Erica sordida Andrews	Erica conspicua Aiton
Erica splendens			J.C.Wendl.	Erica conspicua	Aiton	Erica splendens J.C.Wendl.	Erica conspicua Aiton
Erica verticillaris			Salisb.	Erica conspicua	Aiton	Erica verticillaris Salisb.	Erica conspicua Aiton
Ericoides conspicuum			(Sol.) Kuntze	Erica conspicua	Aiton	Ericoides conspicuum (Sol.) Kuntze	Erica conspicua Aiton
Ericoides floccosum			(Salisb.) Kuntze	Erica conspicua	Aiton	Ericoides floccosum (Salisb.) Kuntze	Erica conspicua Aiton
Ericoides inconspicuum			(Thunb.) Kuntze	Erica conspicua	Aiton	Ericoides inconspicuum (Thunb.) Kuntze	Erica conspicua Aiton
Erica conspicua	conspicua	subsp.		Erica conspicua subsp. conspicua		Erica conspicua subsp. conspicua	Erica conspicua subsp. conspicua
						Erica conspicua subsp. conspicua	Erica conspicua subsp. conspicua
Erica conspicua	roseoflora	subsp.	E.G.H.Oliv. & I.M.Oliv.	Erica conspicua subsp. roseoflora	E.G.H.Oliv. & I.M.Oliv.	Erica conspicua subsp. roseoflora E.G.H.Oliv. & I.M.Oliv.	Erica conspicua subsp. roseoflora E.G.H.Oliv. & I.M.Oliv.
Erica constantia			Nois. ex Benth.	Erica constantia	Nois. ex Benth.	Erica constantia Nois. ex Benth.	Erica constantia Nois. ex Benth.
Ericoides constantia			(Nois. ex Benth.) Kuntze	Erica constantia	Nois. ex Benth.	Ericoides constantia (Nois. ex Benth.) Kuntze	Erica constantia Nois. ex Benth.
Erica baurii			Bolus	Erica cooperi	Bolus	Erica baurii Bolus	Erica cooperi Bolus
Erica cooperi			Bolus	Erica cooperi	Bolus	Erica cooperi Bolus	Erica cooperi Bolus
Erica missionis			Bolus	Erica cooperi	Bolus	Erica missionis Bolus	Erica cooperi Bolus
Erica cooperi	cooperi	var.		Erica cooperi var. cooperi		Erica cooperi var. cooperi	Erica cooperi var. cooperi
						Erica cooperi var. cooperi	Erica cooperi var. cooperi
Erica cooperi	missionis	var.	(Bolus) Bolus	Erica cooperi var. missionis	(Bolus) Bolus	Erica cooperi var. missionis (Bolus) Bolus	Erica cooperi var. missionis (Bolus) Bolus
Erica copiosa			J.C.Wendl.	Erica copiosa	J.C.Wendl.	Erica copiosa J.C.Wendl.	Erica copiosa J.C.Wendl.
Erica incomta			Klotzsch ex Benth.	Erica copiosa	J.C.Wendl.	Erica incomta Klotzsch ex Benth.	Erica copiosa J.C.Wendl.
Ericoides incomtum			(Klotzsch ex Benth.) Kuntze	Erica copiosa	J.C.Wendl.	Ericoides incomtum (Klotzsch ex Benth.) Kuntze	Erica copiosa J.C.Wendl.
Erica copiosa	copiosa	var.		Erica copiosa var. copiosa		Erica copiosa var. copiosa	Erica copiosa var. copiosa
						Erica copiosa var. copiosa	Erica copiosa var. copiosa
Ceramia cordata			(Andrews) G.Don	Erica cordata	Andrews	Ceramia cordata (Andrews) G.Don	Erica cordata Andrews
Erica cordata			Andrews	Erica cordata	Andrews	Erica cordata Andrews	Erica cordata Andrews
Erica punctata			Bartl.	Erica cordata	Andrews	Erica punctata Bartl.	Erica cordata Andrews
Ericoides cordatum			(Andrews) Kuntze	Erica cordata	Andrews	Ericoides cordatum (Andrews) Kuntze	Erica cordata Andrews
Erica arachnoidea			Klotzsch ex Benth.	Erica cordata var. arachnoidea	(Klotzsch ex Benth.) Dulfer	Erica arachnoidea Klotzsch ex Benth.	Erica cordata var. arachnoidea (Klotzsch ex Benth.) Dulfer
Erica cordata	arachnoidea	var.	(Klotzsch ex Benth.) Dulfer	Erica cordata var. arachnoidea	(Klotzsch ex Benth.) Dulfer	Erica cordata var. arachnoidea (Klotzsch ex Benth.) Dulfer	Erica cordata var. arachnoidea (Klotzsch ex Benth.) Dulfer
						Erica cordata var. arachnoidea (Klotzsch) Dulfer	Erica cordata var. arachnoidea (Klotzsch ex Benth.) Dulfer
Erica cordata	cordata	var.		Erica cordata var. cordata		Erica cordata var. cordata	Erica cordata var. cordata
						Erica cordata var. cordata	Erica cordata var. cordata
Erica corifolia			L.	Erica corifolia	L.	Erica corifolia L.	Erica corifolia L.
Erica bracteata			Thunb.	Erica corifolia var. bracteata	(Thunb.) Dulfer	Erica bracteata Thunb.	Erica corifolia var. bracteata (Thunb.) Dulfer
Erica corifolia			L. ex Benth.	Erica corifolia var. bracteata	(Thunb.) Dulfer	Erica corifolia L. ex Benth.	Erica corifolia var. bracteata (Thunb.) Dulfer
Erica corifolia	bracteata	var.	(Thunb.) Dulfer	Erica corifolia var. bracteata	(Thunb.) Dulfer	Erica corifolia var. bracteata (Thunb.) Dulfer	Erica corifolia var. bracteata (Thunb.) Dulfer
Erica hyssopifolia			Salisb.	Erica corifolia var. bracteata	(Thunb.) Dulfer	Erica hyssopifolia Salisb.	Erica corifolia var. bracteata (Thunb.) Dulfer
Erica obcordata			J.Forbes	Erica corifolia var. bracteata	(Thunb.) Dulfer	Erica obcordata J.Forbes	Erica corifolia var. bracteata (Thunb.) Dulfer
Erica obvallaris			Salisb.	Erica corifolia var. bracteata	(Thunb.) Dulfer	Erica obvallaris Salisb.	Erica corifolia var. bracteata (Thunb.) Dulfer
Erica tagatoides			J.Forbes	Erica corifolia var. bracteata	(Thunb.) Dulfer	Erica tagatoides J.Forbes	Erica corifolia var. bracteata (Thunb.) Dulfer
Ericoides bracteatum			(Moench) Kuntze	Erica corifolia var. bracteata	(Thunb.) Dulfer	Ericoides bracteatum (Moench) Kuntze	Erica corifolia var. bracteata (Thunb.) Dulfer
Eurylepis bracteata			(Thunb.) G.Don	Erica corifolia var. bracteata	(Thunb.) Dulfer	Eurylepis bracteata (Thunb.) G.Don	Erica corifolia var. bracteata (Thunb.) Dulfer
Eurylepis obcordata			(J.Forbes) G.Don	Erica corifolia var. bracteata	(Thunb.) Dulfer	Eurylepis obcordata (J.Forbes) G.Don	Erica corifolia var. bracteata (Thunb.) Dulfer
Lamprotis hyssopifolia			(Salisb.) G.Don	Erica corifolia var. bracteata	(Thunb.) Dulfer	Lamprotis hyssopifolia (Salisb.) G.Don	Erica corifolia var. bracteata (Thunb.) Dulfer
Erica corifolia	concolor	var.	(Thunb.) Dulfer	Erica corifolia var. concolor	(Thunb.) Dulfer	Erica corifolia var. concolor (Thunb.) Dulfer	Erica corifolia var. concolor (Thunb.) Dulfer
Erica alopecias			Tausch	Erica corifolia var. corifolia		Erica alopecias Tausch	Erica corifolia var. corifolia
Erica calycanthoides			Klotzsch	Erica corifolia var. corifolia		Erica calycanthoides Klotzsch	Erica corifolia var. corifolia
Erica calycina			Andrews	Erica corifolia var. corifolia		Erica calycina Andrews	Erica corifolia var. corifolia
Erica corifolia			P.J.Bergius	Erica corifolia var. corifolia		Erica corifolia P.J.Bergius	Erica corifolia var. corifolia
Erica corifolia	corifolia	var.		Erica corifolia var. corifolia		Erica corifolia var. corifolia	Erica corifolia var. corifolia
Erica obtecta			Tausch	Erica corifolia var. corifolia		Erica obtecta Tausch	Erica corifolia var. corifolia
Erica patula			Klotzsch	Erica corifolia var. corifolia		Erica patula Klotzsch	Erica corifolia var. corifolia
Erica tunicata			Bartl.	Erica corifolia var. corifolia		Erica tunicata Bartl.	Erica corifolia var. corifolia
Ericoides corifolium			(L.) Kuntze	Erica corifolia var. corifolia		Ericoides corifolium (L.) Kuntze	Erica corifolia var. corifolia
Ericoides patulum			(Klotzsch) Kuntze	Erica corifolia var. corifolia		Ericoides patulum (Klotzsch) Kuntze	Erica corifolia var. corifolia
Lamprotis corifolia			(L.) G.Don	Erica corifolia var. corifolia		Lamprotis corifolia (L.) G.Don	Erica corifolia var. corifolia
						Erica corifolia var. corifolia	Erica corifolia var. corifolia
Erica corifolia	erectiuscula	var.	(J.C.Wendl.) Dulfer	Erica corifolia var. erectiuscula	(J.C.Wendl.) Dulfer	Erica corifolia var. erectiuscula (J.C.Wendl.) Dulfer	Erica corifolia var. erectiuscula (J.C.Wendl.) Dulfer
Erica erectiuscula			J.C.Wendl. ex Klotzsch	Erica corifolia var. erectiuscula	(J.C.Wendl.) Dulfer	Erica erectiuscula J.C.Wendl. ex Klotzsch	Erica corifolia var. erectiuscula (J.C.Wendl.) Dulfer
Erica coronanthera			Compton	Erica coronanthera	Compton	Erica coronanthera Compton	Erica coronanthera Compton
Erica coruscans			L.Bolus	Erica coruscans	L.Bolus	Erica coruscans L.Bolus	Erica coruscans L.Bolus
Erica corydalis			Salisb.	Erica corydalis	Salisb.	Erica corydalis Salisb.	Erica corydalis Salisb.
Ericoides corydalis			(Salisb.) Kuntze	Erica corydalis	Salisb.	Ericoides corydalis (Salisb.) Kuntze	Erica corydalis Salisb.
Eurystegia corydalis			(Salisb.) G.Don	Erica corydalis	Salisb.	Eurystegia corydalis (Salisb.) G.Don	Erica corydalis Salisb.
Erica costatisepala			H.A.Baker	Erica costatisepala	H.A.Baker	Erica costatisepala H.A.Baker	Erica costatisepala H.A.Baker
Callista coventryana			(Andrews) G.Don	Erica coventrya	Andrews	Callista coventryana (Andrews) G.Don	Erica coventrya Andrews
Erica coventrya			Andrews	Erica coventrya	Andrews	Erica coventrya Andrews	Erica coventrya Andrews
Erica complanata			Nois. ex Spreng.	Erica crassifolia	Andrews	Erica complanata Nois. ex Spreng.	Erica crassifolia Andrews
Erica crassifolia			Andrews	Erica crassifolia	Andrews	Erica crassifolia Andrews	Erica crassifolia Andrews
Ericoides crassifolium			(Andrews) Kuntze	Erica crassifolia	Andrews	Ericoides crassifolium (Andrews) Kuntze	Erica crassifolia Andrews
Erica crassisepala			Benth.	Erica crassisepala	Benth.	Erica crassisepala Benth.	Erica crassisepala Benth.
Ericoides crassisepalum			(Benth.) Kuntze	Erica crassisepala	Benth.	Ericoides crassisepalum (Benth.) Kuntze	Erica crassisepala Benth.
Erica crateriformis			Guthrie & Bolus	Erica crateriformis	Guthrie & Bolus	Erica crateriformis Guthrie & Bolus	Erica crateriformis Guthrie & Bolus
Erica cremea			Dulfer	Erica cremea	Dulfer	Erica cremea Dulfer	Erica cremea Dulfer
Erica crenata			E.Mey. ex Benth.	Erica crenata	E.Mey. ex Benth.	Erica crenata E.Mey. ex Benth.	Erica crenata E.Mey. ex Benth.
Erica cristata			Dulfer	Erica cristata	Dulfer	Erica cristata Dulfer	Erica cristata Dulfer
Erica pectinata			Klotzsch	Erica cristata	Dulfer	Erica pectinata Klotzsch	Erica cristata Dulfer
Erica cristiflora			Salisb.	Erica cristiflora	Salisb.	Erica cristiflora Salisb.	Erica cristiflora Salisb.
Erica blanda			Salisb.	Erica cristiflora var. blanda	(Salisb.) Bolus	Erica blanda Salisb.	Erica cristiflora var. blanda (Salisb.) Bolus
Erica cornuta			Roxb. ex Salisb.	Erica cristiflora var. blanda	(Salisb.) Bolus	Erica cornuta Roxb. ex Salisb.	Erica cristiflora var. blanda (Salisb.) Bolus
Erica cristiflora	blanda	var.	(Salisb.) Bolus	Erica cristiflora var. blanda	(Salisb.) Bolus	Erica cristiflora var. blanda (Salisb.) Bolus	Erica cristiflora var. blanda (Salisb.) Bolus
Erica suavis			Bartl.	Erica cristiflora var. blanda	(Salisb.) Bolus	Erica suavis Bartl.	Erica cristiflora var. blanda (Salisb.) Bolus
Ericoides blandum			(Andrews) Kuntze	Erica cristiflora var. blanda	(Salisb.) Bolus	Ericoides blandum (Andrews) Kuntze	Erica cristiflora var. blanda (Salisb.) Bolus
Lophandra blanda			G.Don	Erica cristiflora var. blanda	(Salisb.) Bolus	Lophandra blanda G.Don	Erica cristiflora var. blanda (Salisb.) Bolus
Erica cristiflora	cristiflora	var.		Erica cristiflora var. cristiflora		Erica cristiflora var. cristiflora	Erica cristiflora var. cristiflora
Erica melanthera			Thunb.	Erica cristiflora var. cristiflora		Erica melanthera Thunb.	Erica cristiflora var. cristiflora
Ericoides cristiflorum			(Salisb.) Kuntze	Erica cristiflora var. cristiflora		Ericoides cristiflorum (Salisb.) Kuntze	Erica cristiflora var. cristiflora
						Erica cristiflora var. cristiflora	Erica cristiflora var. cristiflora
Erica anthina			Spreng.	Erica cristiflora var. moschata	(Andrews) Dulfer	Erica anthina Spreng.	Erica cristiflora var. moschata (Andrews) Dulfer
Erica cristiflora	moschata	var.	(Andrews) Dulfer	Erica cristiflora var. moschata	(Andrews) Dulfer	Erica cristiflora var. moschata (Andrews) Dulfer	Erica cristiflora var. moschata (Andrews) Dulfer
Erica florida			G.Don	Erica cristiflora var. moschata	(Andrews) Dulfer	Erica florida G.Don	Erica cristiflora var. moschata (Andrews) Dulfer
Erica florida			Lodd.	Erica cristiflora var. moschata	(Andrews) Dulfer	Erica florida Lodd.	Erica cristiflora var. moschata (Andrews) Dulfer
Erica moschata			Andrews	Erica cristiflora var. moschata	(Andrews) Dulfer	Erica moschata Andrews	Erica cristiflora var. moschata (Andrews) Dulfer
Ericoides moschatum			(Andrews) Kuntze	Erica cristiflora var. moschata	(Andrews) Dulfer	Ericoides moschatum (Andrews) Kuntze	Erica cristiflora var. moschata (Andrews) Dulfer
Erica croceovirens			E.G.H.Oliv. & I.M.Oliv.	Erica croceovirens	E.G.H.Oliv. & I.M.Oliv.	Erica croceovirens E.G.H.Oliv. & I.M.Oliv.	Erica croceovirens E.G.H.Oliv. & I.M.Oliv.
Erica concinna			Drège ex Benth.	Erica cruenta	Aiton	Erica concinna Drège ex Benth.	Erica cruenta Aiton
Erica cruenta			Aiton	Erica cruenta	Aiton	Erica cruenta Aiton	Erica cruenta Aiton
Erica cruenta	buccinula	var.	Bolus	Erica cruenta	Aiton	Erica cruenta var. buccinula Bolus	Erica cruenta Aiton
Erica cruenta	cruenta	var.		Erica cruenta	Aiton	Erica cruenta var. cruenta	Erica cruenta Aiton
Erica cruenta	mutica	var.	Bolus	Erica cruenta	Aiton	Erica cruenta var. mutica Bolus	Erica cruenta Aiton
Erica melliflua			Salisb.	Erica cruenta	Aiton	Erica melliflua Salisb.	Erica cruenta Aiton
Erica mutabilis			Andrews	Erica cruenta	Aiton	Erica mutabilis Andrews	Erica cruenta Aiton
Ericoides cruentum			(Sol.) Kuntze	Erica cruenta	Aiton	Ericoides cruentum (Sol.) Kuntze	Erica cruenta Aiton
						Erica cruenta Sol.	Erica cruenta Aiton
						Erica cruenta Sol. ex Aiton	Erica cruenta Aiton
Erica cryptanthera			Guthrie & Bolus	Erica cryptanthera	Guthrie & Bolus	Erica cryptanthera Guthrie & Bolus	Erica cryptanthera Guthrie & Bolus
Erica cryptoclada			(Baker) Dorr & E.G.H.Oliv.	Erica cryptoclada	(Baker) Dorr & E.G.H.Oliv.	Erica cryptoclada (Baker) Dorr & E.G.H.Oliv.	Erica cryptoclada (Baker) Dorr & E.G.H.Oliv.
Philippia cryptoclada			Baker	Erica cryptoclada	(Baker) Dorr & E.G.H.Oliv.	Philippia cryptoclada Baker	Erica cryptoclada (Baker) Dorr & E.G.H.Oliv.
Philippia cryptoclada	hybrida	var.	H.Perrier	Erica cryptoclada	(Baker) Dorr & E.G.H.Oliv.	Philippia cryptoclada var. hybrida H.Perrier	Erica cryptoclada (Baker) Dorr & E.G.H.Oliv.
Philippia senescens			Baker	Erica cryptoclada	(Baker) Dorr & E.G.H.Oliv.	Philippia senescens Baker	Erica cryptoclada (Baker) Dorr & E.G.H.Oliv.
Erica cubica			L.	Erica cubica	L.	Erica cubica L.	Erica cubica L.
Erica hottoniiflora			Salisb.	Erica cubica	L.	Erica hottoniiflora Salisb.	Erica cubica L.
Erica octogona			G.Lodd ex G.Don	Erica cubica	L.	Erica octogona G.Lodd ex G.Don	Erica cubica L.
Ericoides cubicum			(L.) Kuntze	Erica cubica	L.	Ericoides cubicum (L.) Kuntze	Erica cubica L.
Erica coronifera			Benth.	Erica cubica var. coronifera	(Benth.) Bolus	Erica coronifera Benth.	Erica cubica var. coronifera (Benth.) Bolus
Erica cubica	coronifera	var.	(Benth.) Bolus	Erica cubica var. coronifera	(Benth.) Bolus	Erica cubica var. coronifera (Benth.) Bolus	Erica cubica var. coronifera (Benth.) Bolus
Ericoides coroniferum			(Benth.) Kuntze	Erica cubica var. coronifera	(Benth.) Bolus	Ericoides coroniferum (Benth.) Kuntze	Erica cubica var. coronifera (Benth.) Bolus
Erica cubica	cubica	var.		Erica cubica var. cubica		Erica cubica var. cubica	Erica cubica var. cubica
						Erica cubica var. cubica	Erica cubica var. cubica
Erica cubica	natalensis	var.	Bolus	Erica cubica var. natalensis	Bolus	Erica cubica var. natalensis Bolus	Erica cubica var. natalensis Bolus
Erica cubitans			E.G.H.Oliv.	Erica cubitans	E.G.H.Oliv.	Erica cubitans E.G.H.Oliv.	Erica cubitans E.G.H.Oliv.
Erica aggregata			Roxb. ex Salisb.	Erica cumuliflora	Salisb.	Erica aggregata Roxb. ex Salisb.	Erica cumuliflora Salisb.
Erica cumuliflora			Salisb.	Erica cumuliflora	Salisb.	Erica cumuliflora Salisb.	Erica cumuliflora Salisb.
Erica horizontalis			Andrews	Erica cumuliflora	Salisb.	Erica horizontalis Andrews	Erica cumuliflora Salisb.
Erica tricolor			Spreng.	Erica cumuliflora	Salisb.	Erica tricolor Spreng.	Erica cumuliflora Salisb.
Ericoides cumuliflorum			(Salisb.) Kuntze	Erica cumuliflora	Salisb.	Ericoides cumuliflorum (Salisb.) Kuntze	Erica cumuliflora Salisb.
Ericoides recurvatum			(Andrews) Kuntze	Erica cumuliflora	Salisb.	Ericoides recurvatum (Andrews) Kuntze	Erica cumuliflora Salisb.
Euryloma recurvata			(Andrews) G.Don	Erica cumuliflora	Salisb.	Euryloma recurvata (Andrews) G.Don	Erica cumuliflora Salisb.
Gypsocallis horizontalis			(Andrews) G.Don	Erica cumuliflora	Salisb.	Gypsocallis horizontalis (Andrews) G.Don	Erica cumuliflora Salisb.
Erica cunoniensis			E.G.H.Oliv.	Erica cunoniensis	E.G.H.Oliv.	Erica cunoniensis E.G.H.Oliv.	Erica cunoniensis E.G.H.Oliv.
Erica curtophylla			Guthrie & Bolus	Erica curtophylla	Guthrie & Bolus	Erica curtophylla Guthrie & Bolus	Erica curtophylla Guthrie & Bolus
Erica bucciniformis			Salisb.	Erica curviflora	L.	Erica bucciniformis Salisb.	Erica curviflora L.
Erica burchellii			Benth.	Erica curviflora	L.	Erica burchellii Benth.	Erica curviflora L.
Erica coccinea			L. ex Benth.	Erica curviflora	L.	Erica coccinea L. ex Benth.	Erica curviflora L.
Erica curviflora			L.	Erica curviflora	L.	Erica curviflora L.	Erica curviflora L.
Erica curviflora	burchellii	var.	(Benth.) Bolus	Erica curviflora	L.	Erica curviflora var. burchellii (Benth.) Bolus	Erica curviflora L.
Erica curviflora	sulcata	var.	(Benth.) Dulfer	Erica curviflora	L.	Erica curviflora var. sulcata (Benth.) Dulfer	Erica curviflora L.
Erica curviflora	sulphurea	var.	(Andrews) Bolus	Erica curviflora	L.	Erica curviflora var. sulphurea (Andrews) Bolus	Erica curviflora L.
Erica curviflora	versatilis	var.	Bolus	Erica curviflora	L.	Erica curviflora var. versatilis Bolus	Erica curviflora L.
Erica cuspidigera			Salisb.	Erica curviflora	L.	Erica cuspidigera Salisb.	Erica curviflora L.
Erica fastuosa			Salisb.	Erica curviflora	L.	Erica fastuosa Salisb.	Erica curviflora L.
Erica laniflora			F.W.Schmidt	Erica curviflora	L.	Erica laniflora F.W.Schmidt	Erica curviflora L.
Erica procera			J.C.Wendl.	Erica curviflora	L.	Erica procera J.C.Wendl.	Erica curviflora L.
Erica simpliciflora			Willd.	Erica curviflora	L.	Erica simpliciflora Willd.	Erica curviflora L.
Erica sordida			Drège ex Benth.	Erica curviflora	L.	Erica sordida Drège ex Benth.	Erica curviflora L.
Erica sulphurea			Andrews	Erica curviflora	L.	Erica sulphurea Andrews	Erica curviflora L.
Erica tubiflora			L.	Erica curviflora	L.	Erica tubiflora L.	Erica curviflora L.
Erica tubiflora			Thunb.	Erica curviflora	L.	Erica tubiflora Thunb.	Erica curviflora L.
Erica tubiflora			Willd.	Erica curviflora	L.	Erica tubiflora Willd.	Erica curviflora L.
Ericoides burchellii			(Benth.) Kuntze	Erica curviflora	L.	Ericoides burchellii (Benth.) Kuntze	Erica curviflora L.
Ericoides curviflorum			(L.) Kuntze	Erica curviflora	L.	Ericoides curviflorum (L.) Kuntze	Erica curviflora L.
Ericoides tubiflorum			Kuntze	Erica curviflora	L.	Ericoides tubiflorum Kuntze	Erica curviflora L.
Ericoides willdenowii			Kuntze	Erica curviflora	L.	Ericoides willdenowii Kuntze	Erica curviflora L.
Erica curviflora	curviflora	var.		Erica curviflora var. curviflora		Erica curviflora var. curviflora	Erica curviflora var. curviflora
Erica ignescens			Andrews	Erica curviflora var. curviflora		Erica ignescens Andrews	Erica curviflora var. curviflora
						Erica curviflora var. curviflora	Erica curviflora var. curviflora
Erica curviflora	diffusa	var.	Bolus	Erica curviflora var. diffusa	Bolus	Erica curviflora var. diffusa Bolus	Erica curviflora var. diffusa Bolus
Erica curviflora	zeyheri	var.	(Spreng.) Bolus	Erica curviflora var. zeyheri	(Spreng.) Bolus	Erica curviflora var. zeyheri (Spreng.) Bolus	Erica curviflora var. zeyheri (Spreng.) Bolus
Callista comptoniana			(Andrews) G.Don	Erica curvifolia	Salisb.	Callista comptoniana (Andrews) G.Don	Erica curvifolia Salisb.
Erica angusticollis			Bartl.	Erica curvifolia	Salisb.	Erica angusticollis Bartl.	Erica curvifolia Salisb.
Erica comptoniana			Andrews	Erica curvifolia	Salisb.	Erica comptoniana Andrews	Erica curvifolia Salisb.
Erica curvifolia			Salisb.	Erica curvifolia	Salisb.	Erica curvifolia Salisb.	Erica curvifolia Salisb.
Erica curvifolia	curvifolia	var.		Erica curvifolia	Salisb.	Erica curvifolia var. curvifolia	Erica curvifolia Salisb.
Erica curvifolia	zeyheri	var.	(A.Spreng.) Bolus	Erica curvifolia	Salisb.	Erica curvifolia var. zeyheri (A.Spreng.) Bolus	Erica curvifolia Salisb.
Erica terminalis			Klotzsch	Erica curvifolia	Salisb.	Erica terminalis Klotzsch	Erica curvifolia Salisb.
Erica zeyheri			A.Spreng.	Erica curvifolia	Salisb.	Erica zeyheri A.Spreng.	Erica curvifolia Salisb.
Ericoides curvifolium			(Salisb.) Kuntze	Erica curvifolia	Salisb.	Ericoides curvifolium (Salisb.) Kuntze	Erica curvifolia Salisb.
Ericoides zeyheri			(Bartl.) Kuntze	Erica curvifolia	Salisb.	Ericoides zeyheri (Bartl.) Kuntze	Erica curvifolia Salisb.
Euryloma curvifolia			(Salisb.) G.Don	Erica curvifolia	Salisb.	Euryloma curvifolia (Salisb.) G.Don	Erica curvifolia Salisb.
Erica curvirostris			Salisb.	Erica curvirostris	Salisb.	Erica curvirostris Salisb.	Erica curvirostris Salisb.
Erica declinata			Lodd.	Erica curvirostris	Salisb.	Erica declinata Lodd.	Erica curvirostris Salisb.
Erica decunata			Steud.	Erica curvirostris	Salisb.	Erica decunata Steud.	Erica curvirostris Salisb.
Erica thyrsoidea			Tausch	Erica curvirostris	Salisb.	Erica thyrsoidea Tausch	Erica curvirostris Salisb.
Ericoides curvirostre			(Salisb.) Kuntze	Erica curvirostris	Salisb.	Ericoides curvirostre (Salisb.) Kuntze	Erica curvirostris Salisb.
Erica curvirostris	curvirostris	var.		Erica curvirostris var. curvirostris		Erica curvirostris var. curvirostris	Erica curvirostris var. curvirostris
						Erica curvirostris var. curvirostris	Erica curvirostris var. curvirostris
Erica curvirostris	longisepala	var.	L.Bolus	Erica curvirostris var. longisepala	L.Bolus	Erica curvirostris var. longisepala L.Bolus	Erica curvirostris var. longisepala L.Bolus
Eremia curvistyla			(N.E.Br.) E.G.H.Oliv.	Erica curvistyla	(N.E.Br.) E.G.H.Oliv.	Eremia curvistyla (N.E.Br.) E.G.H.Oliv.	Erica curvistyla (N.E.Br.) E.G.H.Oliv.
Eremiopsis curvistyla			N.E.Br.	Erica curvistyla	(N.E.Br.) E.G.H.Oliv.	Eremiopsis curvistyla N.E.Br.	Erica curvistyla (N.E.Br.) E.G.H.Oliv.
Erica curvistyla			(N.E.Br.) E.G.H.Oliv.	Erica curvistyla	(N.E.Br.) E.G.H.Oliv.	Erica curvistyla (N.E.Br.) E.G.H.Oliv.	Erica curvistyla (N.E.Br.) E.G.H.Oliv.
Erica cuscutiformis			Dulfer	Erica cuscutiformis	Dulfer	Erica cuscutiformis Dulfer	Erica cuscutiformis Dulfer
Erica cyathiformis			Salisb.	Erica cyathiformis	Salisb.	Erica cyathiformis Salisb.	Erica cyathiformis Salisb.
Erica laevis			Andrews	Erica cyathiformis	Salisb.	Erica laevis Andrews	Erica cyathiformis Salisb.
Erica odorata			Spreng.	Erica cyathiformis	Salisb.	Erica odorata Spreng.	Erica cyathiformis Salisb.
Erica stenophylla			Benth.	Erica cyathiformis	Salisb.	Erica stenophylla Benth.	Erica cyathiformis Salisb.
Ericoides stenophyllum			(Benth.) Kuntze	Erica cyathiformis	Salisb.	Ericoides stenophyllum (Benth.) Kuntze	Erica cyathiformis Salisb.
Erica cyathiformis	cyathiformis	var.		Erica cyathiformis var. cyathiformis		Erica cyathiformis var. cyathiformis	Erica cyathiformis var. cyathiformis
Erica cyathiformis	orientalis	var.	L.Bolus	Erica cyathiformis var. orientalis	L.Bolus	Erica cyathiformis var. orientalis L.Bolus	Erica cyathiformis var. orientalis L.Bolus
Erica cygnea			T.M.Salter	Erica cygnea	T.M.Salter	Erica cygnea T.M.Salter	Erica cygnea T.M.Salter
						Erica cygnea Salter	Erica cygnea T.M.Salter
Callista cliffortiana			(Lodd.) G.Don	Erica cylindrica	Thunb.	Callista cliffortiana (Lodd.) G.Don	Erica cylindrica Thunb.
Callista tenuiflora			G.Don	Erica cylindrica	Thunb.	Callista tenuiflora G.Don	Erica cylindrica Thunb.
Erica cliffordiana			Lodd.	Erica cylindrica	Thunb.	Erica cliffordiana Lodd.	Erica cylindrica Thunb.
Erica cylindrica			Thunb.	Erica cylindrica	Thunb.	Erica cylindrica Thunb.	Erica cylindrica Thunb.
Erica fistuliflora			Salisb.	Erica cylindrica	Thunb.	Erica fistuliflora Salisb.	Erica cylindrica Thunb.
Erica stenantha			Sweet	Erica cylindrica	Thunb.	Erica stenantha Sweet	Erica cylindrica Thunb.
Erica tenuiflora			Andrews	Erica cylindrica	Thunb.	Erica tenuiflora Andrews	Erica cylindrica Thunb.
Erica tetrastigmata			Bolus	Erica cylindrica	Thunb.	Erica tetrastigmata Bolus	Erica cylindrica Thunb.
Ericoides cylindricum			Kuntze	Erica cylindrica	Thunb.	Ericoides cylindricum Kuntze	Erica cylindrica Thunb.
Ericoides herrenhausiense			Kuntze	Erica cylindrica	Thunb.	Ericoides herrenhausiense Kuntze	Erica cylindrica Thunb.
Ericoides tenuiflorum			(Andrews) Kuntze	Erica cylindrica	Thunb.	Ericoides tenuiflorum (Andrews) Kuntze	Erica cylindrica Thunb.
Erica cymosa			E.Mey. ex Benth.	Erica cymosa	E.Mey. ex Benth.	Erica cymosa E.Mey. ex Benth.	Erica cymosa E.Mey. ex Benth.
Ericoides cymosum			(E.Mey. ex Benth.) Kuntze	Erica cymosa	E.Mey. ex Benth.	Ericoides cymosum (E.Mey. ex Benth.) Kuntze	Erica cymosa E.Mey. ex Benth.
Erica cymosa	cymosa	subsp.		Erica cymosa subsp. cymosa		Erica cymosa subsp. cymosa	Erica cymosa subsp. cymosa
Erica cymosa	grandiflora	subsp.	E.G.H.Oliv. & I.M.Oliv.	Erica cymosa subsp. grandiflora	E.G.H.Oliv. & I.M.Oliv.	Erica cymosa subsp. grandiflora E.G.H.Oliv. & I.M.Oliv.	Erica cymosa subsp. grandiflora E.G.H.Oliv. & I.M.Oliv.
Erica cyrilliflora			Salisb.	Erica cyrilliflora	Salisb.	Erica cyrilliflora Salisb.	Erica cyrilliflora Salisb.
Erica palustris			Andrews	Erica cyrilliflora	Salisb.	Erica palustris Andrews	Erica cyrilliflora Salisb.
Ericoides cyrilliflorum			Kuntze	Erica cyrilliflora	Salisb.	Ericoides cyrilliflorum Kuntze	Erica cyrilliflora Salisb.
Erica danguyana			(H.Perrier) Dorr & E.G.H.Oliv.	Erica danguyana	(H.Perrier) Dorr & E.G.H.Oliv.	Erica danguyana (H.Perrier) Dorr & E.G.H.Oliv.	Erica danguyana (H.Perrier) Dorr & E.G.H.Oliv.
Philippia danguyana			H.Perrier	Erica danguyana	(H.Perrier) Dorr & E.G.H.Oliv.	Philippia danguyana H.Perrier	Erica danguyana (H.Perrier) Dorr & E.G.H.Oliv.
Callista daphniflora			G.Don	Erica daphniflora	Salisb.	Callista daphniflora G.Don	Erica daphniflora Salisb.
Callista fragrans			D.Don	Erica daphniflora	Salisb.	Callista fragrans D.Don	Erica daphniflora Salisb.
Callista moschata			(Andrews) G.Don	Erica daphniflora	Salisb.	Callista moschata (Andrews) G.Don	Erica daphniflora Salisb.
Callista muscari			(Andrews) G.Don	Erica daphniflora	Salisb.	Callista muscari (Andrews) G.Don	Erica daphniflora Salisb.
Callista nidiflora			(Salisb.) G.Don	Erica daphniflora	Salisb.	Callista nidiflora (Salisb.) G.Don	Erica daphniflora Salisb.
Callista trossula			G.Don	Erica daphniflora	Salisb.	Callista trossula G.Don	Erica daphniflora Salisb.
Erica bartlingiana			Klotzsch	Erica daphniflora	Salisb.	Erica bartlingiana Klotzsch	Erica daphniflora Salisb.
Erica bonplandia			Lodd.	Erica daphniflora	Salisb.	Erica bonplandia Lodd.	Erica daphniflora Salisb.
Erica bonplandiana			Sims	Erica daphniflora	Salisb.	Erica bonplandiana Sims	Erica daphniflora Salisb.
Erica cruciformis			Andrews	Erica daphniflora	Salisb.	Erica cruciformis Andrews	Erica daphniflora Salisb.
Erica cuneiformis			Benth.	Erica daphniflora	Salisb.	Erica cuneiformis Benth.	Erica daphniflora Salisb.
Erica daphniflora			Salisb.	Erica daphniflora	Salisb.	Erica daphniflora Salisb.	Erica daphniflora Salisb.
Erica daphniflora	daphniflora	var.		Erica daphniflora	Salisb.	Erica daphniflora var. daphniflora	Erica daphniflora Salisb.
Erica daphniflora	muscari	var.	(Andrews) Bolus	Erica daphniflora	Salisb.	Erica daphniflora var. muscari (Andrews) Bolus	Erica daphniflora Salisb.
Erica daphniflora	pedicellata	var.	(Klotzsch) Bolus	Erica daphniflora	Salisb.	Erica daphniflora var. pedicellata (Klotzsch) Bolus	Erica daphniflora Salisb.
Erica distans			Benth.	Erica daphniflora	Salisb.	Erica distans Benth.	Erica daphniflora Salisb.
Erica flocciflora			Tausch	Erica daphniflora	Salisb.	Erica flocciflora Tausch	Erica daphniflora Salisb.
Erica fragrans			Salisb.	Erica daphniflora	Salisb.	Erica fragrans Salisb.	Erica daphniflora Salisb.
Erica incerta			KIotzsch	Erica daphniflora	Salisb.	Erica incerta KIotzsch	Erica daphniflora Salisb.
Erica indigesta			Klotzsch	Erica daphniflora	Salisb.	Erica indigesta Klotzsch	Erica daphniflora Salisb.
Erica moschata			Lodd.	Erica daphniflora	Salisb.	Erica moschata Lodd.	Erica daphniflora Salisb.
Erica nidiflora			Salisb.	Erica daphniflora	Salisb.	Erica nidiflora Salisb.	Erica daphniflora Salisb.
Erica pedicellata			Klotzsch	Erica daphniflora	Salisb.	Erica pedicellata Klotzsch	Erica daphniflora Salisb.
Erica scoliostoma			Klotzsch	Erica daphniflora	Salisb.	Erica scoliostoma Klotzsch	Erica daphniflora Salisb.
Erica trassula			Klotzsch	Erica daphniflora	Salisb.	Erica trassula Klotzsch	Erica daphniflora Salisb.
Erica trossula			Lodd.	Erica daphniflora	Salisb.	Erica trossula Lodd.	Erica daphniflora Salisb.
Ericoides bartlingianum			(Klotzsch) Kuntze	Erica daphniflora	Salisb.	Ericoides bartlingianum (Klotzsch) Kuntze	Erica daphniflora Salisb.
Ericoides daphniflorum			(Salisb.) Kuntze	Erica daphniflora	Salisb.	Ericoides daphniflorum (Salisb.) Kuntze	Erica daphniflora Salisb.
Ericoides fragrans			(Andrews) Kuntze	Erica daphniflora	Salisb.	Ericoides fragrans (Andrews) Kuntze	Erica daphniflora Salisb.
Ericoides muscari			(Andrews) Kuntze	Erica daphniflora	Salisb.	Ericoides muscari (Andrews) Kuntze	Erica daphniflora Salisb.
Ericoides pedicellatum			(Klotzsch) Kuntze	Erica daphniflora	Salisb.	Ericoides pedicellatum (Klotzsch) Kuntze	Erica daphniflora Salisb.
						Erica daphniflora var. daphniflora	Erica daphniflora Salisb.
						Erica daphniflora var. leipoldtii Bolus	Erica daphniflora Salisb.
Erica debilis			Guthrie & Bolus	Erica debilis	Guthrie & Bolus	Erica debilis Guthrie & Bolus	Erica debilis Guthrie & Bolus
Erica deflexa			Sinclair	Erica deflexa	Sinclair	Erica deflexa Sinclair	Erica deflexa Sinclair
Ericoides deflexum			(Sinclair) Kuntze	Erica deflexa	Sinclair	Ericoides deflexum (Sinclair) Kuntze	Erica deflexa Sinclair
Ectasis demissa			G.Don	Erica demissa	Klotzsch ex Benth.	Ectasis demissa G.Don	Erica demissa Klotzsch ex Benth.
Erica demissa			Klotzsch ex Benth.	Erica demissa	Klotzsch ex Benth.	Erica demissa Klotzsch ex Benth.	Erica demissa Klotzsch ex Benth.
Erica demissa	demissa	var.		Erica demissa	Klotzsch ex Benth.	Erica demissa var. demissa	Erica demissa Klotzsch ex Benth.
Erica globuliflora			Klotzsch ex Benth.	Erica demissa	Klotzsch ex Benth.	Erica globuliflora Klotzsch ex Benth.	Erica demissa Klotzsch ex Benth.
Ericoides demissum			(Klotzsch ex Benth.) Kuntze	Erica demissa	Klotzsch ex Benth.	Ericoides demissum (Klotzsch ex Benth.) Kuntze	Erica demissa Klotzsch ex Benth.
						Erica demissa var. demissa	Erica demissa Klotzsch ex Benth.
Erica densata			Dorr & E.G.H.Oliv.	Erica densata	Dorr & E.G.H.Oliv.	Erica densata Dorr & E.G.H.Oliv.	Erica densata Dorr & E.G.H.Oliv.
Philippia densa			Benth.	Erica densata	Dorr & E.G.H.Oliv.	Philippia densa Benth.	Erica densata Dorr & E.G.H.Oliv.
Salaxis densa			(Benth.) D.Dietr.	Erica densata	Dorr & E.G.H.Oliv.	Salaxis densa (Benth.) D.Dietr.	Erica densata Dorr & E.G.H.Oliv.
Erica decora			Salisb.	Erica densifolia	Willd.	Erica decora Salisb.	Erica densifolia Willd.
Erica densifolia			Willd.	Erica densifolia	Willd.	Erica densifolia Willd.	Erica densifolia Willd.
Erica ewerana			Dryand.	Erica densifolia	Willd.	Erica ewerana Dryand.	Erica densifolia Willd.
Erica secundiflora			Tausch	Erica densifolia	Willd.	Erica secundiflora Tausch	Erica densifolia Willd.
Erica uhria			Andrews	Erica densifolia	Willd.	Erica uhria Andrews	Erica densifolia Willd.
Erica viscaria			Aiton	Erica densifolia	Willd.	Erica viscaria Aiton	Erica densifolia Willd.
Ericoides decorum			(Salisb.) Kuntze	Erica densifolia	Willd.	Ericoides decorum (Salisb.) Kuntze	Erica densifolia Willd.
Ericoides densifolium			Kuntze	Erica densifolia	Willd.	Ericoides densifolium Kuntze	Erica densifolia Willd.
Callista denticulata			D.Don	Erica denticulata	L.	Callista denticulata D.Don	Erica denticulata L.
Erica conifera			Tausch	Erica denticulata	L.	Erica conifera Tausch	Erica denticulata L.
Erica dentata			Thunb.	Erica denticulata	L.	Erica dentata Thunb.	Erica denticulata L.
Erica denticularis			Salisb.	Erica denticulata	L.	Erica denticularis Salisb.	Erica denticulata L.
Erica denticulata			L.	Erica denticulata	L.	Erica denticulata L.	Erica denticulata L.
Erica denticulata	denticulata	var.		Erica denticulata	L.	Erica denticulata var. denticulata	Erica denticulata L.
Erica venusta			Benth.	Erica denticulata	L.	Erica venusta Benth.	Erica denticulata L.
Ericoides denticulatum			(L.) Kuntze	Erica denticulata	L.	Ericoides denticulatum (L.) Kuntze	Erica denticulata L.
						Erica denticulata var. denticulata	Erica denticulata L.
Erica denticulata	grandiloba	var.	Bolus	Erica denticulata var. grandiloba	Bolus	Erica denticulata var. grandiloba Bolus	Erica denticulata var. grandiloba Bolus
Erica denticulata	longiflora	var.	Bolus	Erica denticulata var. longiflora	Bolus	Erica denticulata var. longiflora Bolus	Erica denticulata var. longiflora Bolus
Erica daphniflora	retusa	var.	(Tausch) Bolus	Erica denticulata var. retusa	(Tausch) Dulfer	Erica daphniflora var. retusa (Tausch) Bolus	Erica denticulata var. retusa (Tausch) Dulfer
Erica denticulata	retusa	var.	(Tausch) Dulfer	Erica denticulata var. retusa	(Tausch) Dulfer	Erica denticulata var. retusa (Tausch) Dulfer	Erica denticulata var. retusa (Tausch) Dulfer
Erica retusa			Tausch	Erica denticulata var. retusa	(Tausch) Dulfer	Erica retusa Tausch	Erica denticulata var. retusa (Tausch) Dulfer
Erica cremnophila			Esterh. & J.H.Salter	Erica depressa	L.	Erica cremnophila Esterh. & J.H.Salter	Erica depressa L.
Erica cremnophila			Esterhuysen & Salter	Erica depressa	L.	Erica cremnophila Esterhuysen & Salter	Erica depressa L.
Erica depressa			L.	Erica depressa	L.	Erica depressa L.	Erica depressa L.
Erica humilis			Salisb.	Erica depressa	L.	Erica humilis Salisb.	Erica depressa L.
Erica rupestris			Andrews	Erica depressa	L.	Erica rupestris Andrews	Erica depressa L.
Erica semisulcata			Drège ex Benth.	Erica depressa	L.	Erica semisulcata Drège ex Benth.	Erica depressa L.
Ericoides depressum			(L.) Kuntze	Erica depressa	L.	Ericoides depressum (L.) Kuntze	Erica depressa L.
Erica desmantha			Benth.	Erica desmantha	Benth.	Erica desmantha Benth.	Erica desmantha Benth.
Erica desmantha	desmantha	var.		Erica desmantha	Benth.	Erica desmantha var. desmantha	Erica desmantha Benth.
Ericoides desmanthum			(Benth.) Kuntze	Erica desmantha	Benth.	Ericoides desmanthum (Benth.) Kuntze	Erica desmantha Benth.
Erica desmantha	urceolata	var.	H.A.Baker	Erica desmantha var. urceolata	H.A.Baker	Erica desmantha var. urceolata H.A.Baker	Erica desmantha var. urceolata H.A.Baker
Erica biflora			Link	Erica dianthifolia	Salisb.	Erica biflora Link	Erica dianthifolia Salisb.
Erica dianthifolia			Salisb.	Erica dianthifolia	Salisb.	Erica dianthifolia Salisb.	Erica dianthifolia Salisb.
Ericoides dianthifolium			(Salisb.) Kuntze	Erica dianthifolia	Salisb.	Ericoides dianthifolium (Salisb.) Kuntze	Erica dianthifolia Salisb.
Lamprotis biflora			(Link) G.Don	Erica dianthifolia	Salisb.	Lamprotis biflora (Link) G.Don	Erica dianthifolia Salisb.
Lamprotis dianthifolia			(Salisb.) G.Don	Erica dianthifolia	Salisb.	Lamprotis dianthifolia (Salisb.) G.Don	Erica dianthifolia Salisb.
Erica comosa			L.	Erica diaphana	Spreng.	Erica comosa L.	Erica diaphana Spreng.
Erica diaphana			Spreng.	Erica diaphana	Spreng.	Erica diaphana Spreng.	Erica diaphana Spreng.
Erica galiiflora			Salisb.	Erica diaphana	Spreng.	Erica galiiflora Salisb.	Erica diaphana Spreng.
Erica transparens			Andrews	Erica diaphana	Spreng.	Erica transparens Andrews	Erica diaphana Spreng.
Ericoides comosum			(L.) Kuntze	Erica diaphana	Spreng.	Ericoides comosum (L.) Kuntze	Erica diaphana Spreng.
Ericoides transparens			(Andrews) Kuntze	Erica diaphana	Spreng.	Ericoides transparens (Andrews) Kuntze	Erica diaphana Spreng.
Erica dilatata			H.L.Wendl. ex Benth.	Erica dilatata	H.L.Wendl. ex Benth.	Erica dilatata H.L.Wendl. ex Benth.	Erica dilatata H.L.Wendl. ex Benth.
Erica hirta			J.C.Wendl.	Erica dilatata	H.L.Wendl. ex Benth.	Erica hirta J.C.Wendl.	Erica dilatata H.L.Wendl. ex Benth.
Ericoides dilatatum			(H.L.Wendl. ex Benth.) Kuntze	Erica dilatata	H.L.Wendl. ex Benth.	Ericoides dilatatum (H.L.Wendl. ex Benth.) Kuntze	Erica dilatata H.L.Wendl. ex Benth.
Erica diosmifolia			Salisb.	Erica diosmifolia	Salisb.	Erica diosmifolia Salisb.	Erica diosmifolia Salisb.
Erica serrulata			J.Forbes	Erica diosmifolia	Salisb.	Erica serrulata J.Forbes	Erica diosmifolia Salisb.
Ericoides diosmifolium			(Salisb.) Kuntze	Erica diosmifolia	Salisb.	Ericoides diosmifolium (Salisb.) Kuntze	Erica diosmifolia Salisb.
Eurylepis diosmifolia			(Salisb.) G.Don	Erica diosmifolia	Salisb.	Eurylepis diosmifolia (Salisb.) G.Don	Erica diosmifolia Salisb.
Erica diotiflora			Salisb.	Erica diotiflora	Salisb.	Erica diotiflora Salisb.	Erica diotiflora Salisb.
Ericoides diotiflorum			(Salisb.) Kuntze	Erica diotiflora	Salisb.	Ericoides diotiflorum (Salisb.) Kuntze	Erica diotiflora Salisb.
Gypsocallis diotiflora			(Salisb.) G.Don	Erica diotiflora	Salisb.	Gypsocallis diotiflora (Salisb.) G.Don	Erica diotiflora Salisb.
Erica cupressiformis			Salisb.	Erica discolor	Andrews	Erica cupressiformis Salisb.	Erica discolor Andrews
Erica densiflora			Drège ex Benth.	Erica discolor	Andrews	Erica densiflora Drège ex Benth.	Erica discolor Andrews
Erica discolor			Andrews	Erica discolor	Andrews	Erica discolor Andrews	Erica discolor Andrews
Erica discolor	discolor	var.		Erica discolor	Andrews	Erica discolor var. discolor	Erica discolor Andrews
Erica discolor	puberula	var.	Benth.	Erica discolor	Andrews	Erica discolor var. puberula Benth.	Erica discolor Andrews
Erica hebecalyx			Benth.	Erica discolor	Andrews	Erica hebecalyx Benth.	Erica discolor Andrews
Erica hirta			Andrews	Erica discolor	Andrews	Erica hirta Andrews	Erica discolor Andrews
Erica polytricha			Sweet	Erica discolor	Andrews	Erica polytricha Sweet	Erica discolor Andrews
Erica speciosa			Andrews	Erica discolor	Andrews	Erica speciosa Andrews	Erica discolor Andrews
Erica speciosa	hirta	var.	Dulfer	Erica discolor	Andrews	Erica speciosa var. hirta Dulfer	Erica discolor Andrews
Erica speciosa	hirtella	var.	Benth.	Erica discolor	Andrews	Erica speciosa var. hirtella Benth.	Erica discolor Andrews
Erica speciosa	tomentosa	var.	Klotzsch	Erica discolor	Andrews	Erica speciosa var. tomentosa Klotzsch	Erica discolor Andrews
Ericoides discolor			(Andrews) Kuntze	Erica discolor	Andrews	Ericoides discolor (Andrews) Kuntze	Erica discolor Andrews
Ericoides hebecalyx			(Benth.) Kuntze	Erica discolor	Andrews	Ericoides hebecalyx (Benth.) Kuntze	Erica discolor Andrews
Ericoides speciosum			(Andrews) Kuntze	Erica discolor	Andrews	Ericoides speciosum (Andrews) Kuntze	Erica discolor Andrews
						Erica discolor var. discolor	Erica discolor Andrews
Erica dispar			(N.E.Br.) E.G.H.Oliv.	Erica dispar	(N.E.Br.) E.G.H.Oliv.	Erica dispar (N.E.Br.) E.G.H.Oliv.	Erica dispar (N.E.Br.) E.G.H.Oliv.
Simocheilus dispar			N.E.Br.	Erica dispar	(N.E.Br.) E.G.H.Oliv.	Simocheilus dispar N.E.Br.	Erica dispar (N.E.Br.) E.G.H.Oliv.
Erica dissimulans			Hilliard & B.L.Burtt	Erica dissimulans	Hilliard & B.L.Burtt	Erica dissimulans Hilliard & B.L.Burtt	Erica dissimulans Hilliard & B.L.Burtt
Erica aemula	pubescens	var.	Guthrie & Bolus	Erica distorta	Bartl.	Erica aemula var. pubescens Guthrie & Bolus	Erica distorta Bartl.
Erica distorta			Bartl.	Erica distorta	Bartl.	Erica distorta Bartl.	Erica distorta Bartl.
Erica murina			Klotzsch ex Benth.	Erica distorta	Bartl.	Erica murina Klotzsch ex Benth.	Erica distorta Bartl.
Ericoides distortum			(Bartl.) Kuntze	Erica distorta	Bartl.	Ericoides distortum (Bartl.) Kuntze	Erica distorta Bartl.
						Erica aemula Guthrie & Bolus	Erica distorta Bartl.
Erica dodii			Guthrie & Bolus	Erica dodii	Guthrie & Bolus	Erica dodii Guthrie & Bolus	Erica dodii Guthrie & Bolus
Erica dolfiana			E.G.H.Oliv.	Erica dolfiana	E.G.H.Oliv.	Erica dolfiana E.G.H.Oliv.	Erica dolfiana E.G.H.Oliv.
Callista blanda			(Andrews) G.Don	Erica doliiformis	Salisb.	Callista blanda (Andrews) G.Don	Erica doliiformis Salisb.
Erica blanda			Andrews	Erica doliiformis	Salisb.	Erica blanda Andrews	Erica doliiformis Salisb.
Erica doliiformis			Salisb.	Erica doliiformis	Salisb.	Erica doliiformis Salisb.	Erica doliiformis Salisb.
Erica mammosa			Thunb.	Erica doliiformis	Salisb.	Erica mammosa Thunb.	Erica doliiformis Salisb.
Erica tenuibractea			Bolus	Erica doliiformis	Salisb.	Erica tenuibractea Bolus	Erica doliiformis Salisb.
Ericoides doliiforme			Kuntze	Erica doliiformis	Salisb.	Ericoides doliiforme Kuntze	Erica doliiformis Salisb.
Erica dominans			Killick	Erica dominans	Killick	Erica dominans Killick	Erica dominans Killick
Erica dracomontana			E.G.H.Oliv.	Erica dracomontana	E.G.H.Oliv.	Erica dracomontana E.G.H.Oliv.	Erica dracomontana E.G.H.Oliv.
Philippia drakensbergensis			E.G.H.Oliv.	Erica dracomontana	E.G.H.Oliv.	Philippia drakensbergensis E.G.H.Oliv.	Erica dracomontana E.G.H.Oliv.
Erica drakensbergensis			Guthrie & Bolus	Erica drakensbergensis	Guthrie & Bolus	Erica drakensbergensis Guthrie & Bolus	Erica drakensbergensis Guthrie & Bolus
Erica dregei			E.G.H.Oliv.	Erica dregei	E.G.H.Oliv.	Erica dregei E.G.H.Oliv.	Erica dregei E.G.H.Oliv.
Simocheilus oblongus			Benth.	Erica dregei	E.G.H.Oliv.	Simocheilus oblongus Benth.	Erica dregei E.G.H.Oliv.
Syndesmanthus capitellatus			Klotzsch ex Benth.	Erica dregei	E.G.H.Oliv.	Syndesmanthus capitellatus Klotzsch ex Benth.	Erica dregei E.G.H.Oliv.
Thoracosperma oblonga			(Benth.) Kuntze	Erica dregei	E.G.H.Oliv.	Thoracosperma oblonga (Benth.) Kuntze	Erica dregei E.G.H.Oliv.
Erica cylindrica			J.C.Wendl.	Erica dubia	Rach	Erica cylindrica J.C.Wendl.	Erica dubia Rach
Erica dubia			Rach	Erica dubia	Rach	Erica dubia Rach	Erica dubia Rach
Erica dulcis			L.Bolus	Erica dulcis	L.Bolus	Erica dulcis L.Bolus	Erica dulcis L.Bolus
						Erica dulcis L.Bol	Erica dulcis L.Bolus
Erica duthieae			L.Bolus	Erica duthieae	L.Bolus	Erica duthieae L.Bolus	Erica duthieae L.Bolus
Erica intervallaris	breviflora	var.	Dulfer	Erica duthieae	L.Bolus	Erica intervallaris var. breviflora Dulfer	Erica duthieae L.Bolus
Erica dysantha			Benth.	Erica dysantha	Benth.	Erica dysantha Benth.	Erica dysantha Benth.
Ericoides dysanthum			(Benth.) Kuntze	Erica dysantha	Benth.	Ericoides dysanthum (Benth.) Kuntze	Erica dysantha Benth.
Erica ebracteata			Bolus	Erica ebracteata	Bolus	Erica ebracteata Bolus	Erica ebracteata Bolus
Erica eburnea			T.M.Salter	Erica eburnea	T.M.Salter	Erica eburnea T.M.Salter	Erica eburnea T.M.Salter
						Erica eburnea Salter	Erica eburnea T.M.Salter
Erica ecklonii			E.G.H.Oliv.	Erica ecklonii	E.G.H.Oliv.	Erica ecklonii E.G.H.Oliv.	Erica ecklonii E.G.H.Oliv.
Sympieza eckloniana			Klotzsch	Erica ecklonii	E.G.H.Oliv.	Sympieza eckloniana Klotzsch	Erica ecklonii E.G.H.Oliv.
Erica eglandulosa			(Klotzsch) E.G.H.Oliv.	Erica eglandulosa	(Klotzsch) E.G.H.Oliv.	Erica eglandulosa (Klotzsch) E.G.H.Oliv.	Erica eglandulosa (Klotzsch) E.G.H.Oliv.
Omphalocaryon eglandulosum			Klotzsch	Erica eglandulosa	(Klotzsch) E.G.H.Oliv.	Omphalocaryon eglandulosum Klotzsch	Erica eglandulosa (Klotzsch) E.G.H.Oliv.
Scyphogyne eglandulosa			(Klotzsch) Benth.	Erica eglandulosa	(Klotzsch) E.G.H.Oliv.	Scyphogyne eglandulosa (Klotzsch) Benth.	Erica eglandulosa (Klotzsch) E.G.H.Oliv.
Scyphogyne fasciculata			Benth.	Erica eglandulosa	(Klotzsch) E.G.H.Oliv.	Scyphogyne fasciculata Benth.	Erica eglandulosa (Klotzsch) E.G.H.Oliv.
Erica elimensis			L.Bolus	Erica elimensis	L.Bolus	Erica elimensis L.Bolus	Erica elimensis L.Bolus
Erica elimensis	elimensis	var.		Erica elimensis	L.Bolus	Erica elimensis var. elimensis	Erica elimensis L.Bolus
						Erica elimensis var. elimensis	Erica elimensis L.Bolus
Erica elimensis	parvibracteata	var.	L.Bolus	Erica elimensis var. parvibracteata	L.Bolus	Erica elimensis var. parvibracteata L.Bolus	Erica elimensis var. parvibracteata L.Bolus
Erica elsieana			(Mildbr.) E.G.H.Oliv.	Erica elsieana	(Mildbr.) E.G.H.Oliv.	Erica elsieana (Mildbr.) E.G.H.Oliv.	Erica elsieana (Mildbr.) E.G.H.Oliv.
Philippia elsieana			E.G.H.Oliv.	Erica elsieana	(Mildbr.) E.G.H.Oliv.	Philippia elsieana E.G.H.Oliv.	Erica elsieana (Mildbr.) E.G.H.Oliv.
Erica emarginata			Andrews	Erica emarginata	Andrews	Erica emarginata Andrews	Erica emarginata Andrews
Eurystegia emarginata			(Andrews) G.Don	Erica emarginata	Andrews	Eurystegia emarginata (Andrews) G.Don	Erica emarginata Andrews
Chona sanguinea			D.Don	Erica embothriifolia	Salisb.	Chona sanguinea D.Don	Erica embothriifolia Salisb.
Erica embothriifolia			Salisb.	Erica embothriifolia	Salisb.	Erica embothriifolia Salisb.	Erica embothriifolia Salisb.
Erica embothriifolia	embothriifolia	var.		Erica embothriifolia var. embothriifolia		Erica embothriifolia var. embothriifolia	Erica embothriifolia var. embothriifolia
Erica nivenia			Andrews	Erica embothriifolia var. embothriifolia		Erica nivenia Andrews	Erica embothriifolia var. embothriifolia
Ericoides nivenii			(Andrews) Kuntze	Erica embothriifolia var. embothriifolia		Ericoides nivenii (Andrews) Kuntze	Erica embothriifolia var. embothriifolia
						Erica embothriifolia var. embothriifolia	Erica embothriifolia var. embothriifolia
Erica embothriifolia	longiflora	var.	(Andrews) Bolus	Erica embothriifolia var. longiflora	(Andrews) Bolus	Erica embothriifolia var. longiflora (Andrews) Bolus	Erica embothriifolia var. longiflora (Andrews) Bolus
Erica nivenia	longiflora	var.	Andrews	Erica embothriifolia var. longiflora	(Andrews) Bolus	Erica nivenia var. longiflora Andrews	Erica embothriifolia var. longiflora (Andrews) Bolus
Erica embothriifolia	subaequalis	var.	Bolus	Erica embothriifolia var. subaequalis	Bolus	Erica embothriifolia var. subaequalis Bolus	Erica embothriifolia var. subaequalis Bolus
Erica empetrifolia			L.	Erica empetrina	L.	Erica empetrifolia L.	Erica empetrina L.
Erica empetrina			L.	Erica empetrina	L.	Erica empetrina L.	Erica empetrina L.
Erica intertexta			G.Lodd.	Erica empetrina	L.	Erica intertexta G.Lodd.	Erica empetrina L.
Erica malleolaris			Salisb.	Erica empetrina	L.	Erica malleolaris Salisb.	Erica empetrina L.
Erica mollearis			Pers.	Erica empetrina	L.	Erica mollearis Pers.	Erica empetrina L.
Ericoides empetrifolium			(L.) Kuntze	Erica empetrina	L.	Ericoides empetrifolium (L.) Kuntze	Erica empetrina L.
Gypsocallis intertexta			(G.Lodd.) G.Don	Erica empetrina	L.	Gypsocallis intertexta (G.Lodd.) G.Don	Erica empetrina L.
Blaeria campanulata			Benth.	Erica equisetifolia	Salisb.	Blaeria campanulata Benth.	Erica equisetifolia Salisb.
Blaeria dumosa			J.C.Wendl.	Erica equisetifolia	Salisb.	Blaeria dumosa J.C.Wendl.	Erica equisetifolia Salisb.
Blaeria equisetifolia			(Salisb.) G.Don	Erica equisetifolia	Salisb.	Blaeria equisetifolia (Salisb.) G.Don	Erica equisetifolia Salisb.
Blaeria flava			Bolus	Erica equisetifolia	Salisb.	Blaeria flava Bolus	Erica equisetifolia Salisb.
Blaeria oppositifolia			L.Guthrie	Erica equisetifolia	Salisb.	Blaeria oppositifolia L.Guthrie	Erica equisetifolia Salisb.
Blaeria purpurea			L.f.	Erica equisetifolia	Salisb.	Blaeria purpurea L.f.	Erica equisetifolia Salisb.
Erica equisetifolia			Salisb.	Erica equisetifolia	Salisb.	Erica equisetifolia Salisb.	Erica equisetifolia Salisb.
Erica parvula			Guthrie & Bolus	Erica equisetifolia	Salisb.	Erica parvula Guthrie & Bolus	Erica equisetifolia Salisb.
						Blaeria purpurea L.fil.	Erica equisetifolia Salisb.
Erica erasmia			Dulfer	Erica erasmia	Dulfer	Erica erasmia Dulfer	Erica erasmia Dulfer
Eremia parviflora			Klotzsch	Erica eremioides	(MacOwan) E.G.H.Oliv.	Eremia parviflora Klotzsch	Erica eremioides (MacOwan) E.G.H.Oliv.
Erica eremioides			(MacOwan) E.G.H.Oliv.	Erica eremioides	(MacOwan) E.G.H.Oliv.	Erica eremioides (MacOwan) E.G.H.Oliv.	Erica eremioides (MacOwan) E.G.H.Oliv.
Erica shalliana			Klotzsch	Erica eremioides	(MacOwan) E.G.H.Oliv.	Erica shalliana Klotzsch	Erica eremioides (MacOwan) E.G.H.Oliv.
Grisebachia eremioides			MacOwan	Erica eremioides	(MacOwan) E.G.H.Oliv.	Grisebachia eremioides MacOwan	Erica eremioides (MacOwan) E.G.H.Oliv.
Grisebachia eremioides	pubicalyx	var.	N.E.Br.	Erica eremioides	(MacOwan) E.G.H.Oliv.	Grisebachia eremioides var. pubicalyx N.E.Br.	Erica eremioides (MacOwan) E.G.H.Oliv.
Grisebachia parviflora			(Klotzsch) Druce	Erica eremioides	(MacOwan) E.G.H.Oliv.	Grisebachia parviflora (Klotzsch) Druce	Erica eremioides (MacOwan) E.G.H.Oliv.
Grisebachia parviflora	parviflora	subsp.		Erica eremioides	(MacOwan) E.G.H.Oliv.	Grisebachia parviflora subsp. parviflora	Erica eremioides (MacOwan) E.G.H.Oliv.
Grisebachia similis			N.E.Br.	Erica eremioides	(MacOwan) E.G.H.Oliv.	Grisebachia similis N.E.Br.	Erica eremioides (MacOwan) E.G.H.Oliv.
Grisebachia similis	grata	var.	N.E.Br.	Erica eremioides	(MacOwan) E.G.H.Oliv.	Grisebachia similis var. grata N.E.Br.	Erica eremioides (MacOwan) E.G.H.Oliv.
						Erica eremioides (Mac Owan) E.G.H.Oliv.	Erica eremioides (MacOwan) E.G.H.Oliv.
Erica eremioides	eglandula	subsp.	(N.E.Br.) E.G.H.Oliv.	Erica eremioides subsp. eglandula	(N.E.Br.) E.G.H.Oliv.	Erica eremioides subsp. eglandula (N.E.Br.) E.G.H.Oliv.	Erica eremioides subsp. eglandula (N.E.Br.) E.G.H.Oliv.
Grisebachia eremioides	eglandula	var.	N.E.Br.	Erica eremioides subsp. eglandula	(N.E.Br.) E.G.H.Oliv.	Grisebachia eremioides var. eglandula N.E.Br.	Erica eremioides subsp. eglandula (N.E.Br.) E.G.H.Oliv.
Grisebachia parviflora	eglandula	subsp.	(N.E.Br.) E.G.H.Oliv.	Erica eremioides subsp. eglandula	(N.E.Br.) E.G.H.Oliv.	Grisebachia parviflora subsp. eglandula (N.E.Br.) E.G.H.Oliv.	Erica eremioides subsp. eglandula (N.E.Br.) E.G.H.Oliv.
Erica eremioides	eremioides	subsp.		Erica eremioides subsp. eremioides		Erica eremioides subsp. eremioides	Erica eremioides subsp. eremioides
						Erica eremioides subsp. eremioides	Erica eremioides subsp. eremioides
Erica eremioides	pubescens	subsp.	(E.G.H.Oliv.) E.G.H.Oliv.	Erica eremioides subsp. pubescens	(E.G.H.Oliv.) E.G.H.Oliv.	Erica eremioides subsp. pubescens (E.G.H.Oliv.) E.G.H.Oliv.	Erica eremioides subsp. pubescens (E.G.H.Oliv.) E.G.H.Oliv.
Blaeria affinis			N.E.Br.	Erica ericoides	(L.) E.G.H.Oliv.	Blaeria affinis N.E.Br.	Erica ericoides (L.) E.G.H.Oliv.
Blaeria ericoides			L.	Erica ericoides	(L.) E.G.H.Oliv.	Blaeria ericoides L.	Erica ericoides (L.) E.G.H.Oliv.
Erica blaeria			Thunb.	Erica ericoides	(L.) E.G.H.Oliv.	Erica blaeria Thunb.	Erica ericoides (L.) E.G.H.Oliv.
Erica ericoides			(L.) E.G.H.Oliv.	Erica ericoides	(L.) E.G.H.Oliv.	Erica ericoides (L.) E.G.H.Oliv.	Erica ericoides (L.) E.G.H.Oliv.
Erica orbicularis			Lodd.	Erica ericoides	(L.) E.G.H.Oliv.	Erica orbicularis Lodd.	Erica ericoides (L.) E.G.H.Oliv.
Erica carnea	occidentalis	var.	Benth.	Erica erigena	R.Ross	Erica carnea var. occidentalis Benth.	Erica erigena R.Ross
Erica erigena			R.Ross	Erica erigena	R.Ross	Erica erigena R.Ross	Erica erigena R.Ross
Erica herbacea	occidentalis	subsp.	(Benth.) Laínz	Erica erigena	R.Ross	Erica herbacea subsp. occidentalis (Benth.) Laínz	Erica erigena R.Ross
Erica hibernica			(Hook. & Arn.) Syme	Erica erigena	R.Ross	Erica hibernica (Hook. & Arn.) Syme	Erica erigena R.Ross
Erica mediterranea	alba	var.	Bean	Erica erigena	R.Ross	Erica mediterranea var. alba Bean	Erica erigena R.Ross
Erica mediterranea	hibernica	var.	Hook. & Arn.	Erica erigena	R.Ross	Erica mediterranea var. hibernica Hook. & Arn.	Erica erigena R.Ross
Erica occidentalis			(Benth.) Mateo & Figuerola	Erica erigena	R.Ross	Erica occidentalis (Benth.) Mateo & Figuerola	Erica erigena R.Ross
Erica viridipurpurea			L.	Erica erigena	R.Ross	Erica viridipurpurea L.	Erica erigena R.Ross
Ericoides viridipurpureum			(L.) Kuntze	Erica erigena	R.Ross	Ericoides viridipurpureum (L.) Kuntze	Erica erigena R.Ross
						Erica herbacea subsp. occidentalis (Benth.) M.Laínz	Erica erigena R.Ross
Codonostigma erinus			Klotzsch ex Benth.	Erica erinus	(Klotzsch ex Benth.) E.G.H.Oliv.	Codonostigma erinus Klotzsch ex Benth.	Erica erinus (Klotzsch ex Benth.) E.G.H.Oliv.
Erica erinus			(Klotzsch ex Benth.) E.G.H.Oliv.	Erica erinus	(Klotzsch ex Benth.) E.G.H.Oliv.	Erica erinus (Klotzsch ex Benth.) E.G.H.Oliv.	Erica erinus (Klotzsch ex Benth.) E.G.H.Oliv.
Syndesmanthus erinus			(Klotzsch ex Benth.) N.E.Br.	Erica erinus	(Klotzsch ex Benth.) E.G.H.Oliv.	Syndesmanthus erinus (Klotzsch ex Benth.) N.E.Br.	Erica erinus (Klotzsch ex Benth.) E.G.H.Oliv.
Syndesmanthus erinus	validus	var.	N.E.Br.	Erica erinus	(Klotzsch ex Benth.) E.G.H.Oliv.	Syndesmanthus erinus var. validus N.E.Br.	Erica erinus (Klotzsch ex Benth.) E.G.H.Oliv.
						Erica erina (Klotzsch ex Benth.) E.G.H.Oliv.	Erica erinus (Klotzsch ex Benth.) E.G.H.Oliv.
Acrostemon barkerae			Compton	Erica eriocephala	Lam.	Acrostemon barkerae Compton	Erica eriocephala Lam.
Acrostemon equisetoides			Klotzsch	Erica eriocephala	Lam.	Acrostemon equisetoides Klotzsch	Erica eriocephala Lam.
Acrostemon glandulosus			Rach	Erica eriocephala	Lam.	Acrostemon glandulosus Rach	Erica eriocephala Lam.
Acrostemon hirsutus			(Thunb.) Klotzsch	Erica eriocephala	Lam.	Acrostemon hirsutus (Thunb.) Klotzsch	Erica eriocephala Lam.
Acrostemon incanus			Klotzsch	Erica eriocephala	Lam.	Acrostemon incanus Klotzsch	Erica eriocephala Lam.
Acrostemon incurvus			(Klotzsch) Benth.	Erica eriocephala	Lam.	Acrostemon incurvus (Klotzsch) Benth.	Erica eriocephala Lam.
Acrostemon stokoei			L.Guthrie	Erica eriocephala	Lam.	Acrostemon stokoei L.Guthrie	Erica eriocephala Lam.
Acrostemon thunbergii			(G.Don) Alm & T.C.E.Fr.	Erica eriocephala	Lam.	Acrostemon thunbergii (G.Don) Alm & T.C.E.Fr.	Erica eriocephala Lam.
Blaeria hirsuta			(Thunb.) Thunb.	Erica eriocephala	Lam.	Blaeria hirsuta (Thunb.) Thunb.	Erica eriocephala Lam.
Blaeria thunbergii			G.Don	Erica eriocephala	Lam.	Blaeria thunbergii G.Don	Erica eriocephala Lam.
Comacephalus incurvus			Klotzsch	Erica eriocephala	Lam.	Comacephalus incurvus Klotzsch	Erica eriocephala Lam.
Erica eriocephala			Lam.	Erica eriocephala	Lam.	Erica eriocephala Lam.	Erica eriocephala Lam.
Erica hirsuta			Thunb.	Erica eriocephala	Lam.	Erica hirsuta Thunb.	Erica eriocephala Lam.
Ericoides hirsutum			(Thunb.) Kuntze	Erica eriocephala	Lam.	Ericoides hirsutum (Thunb.) Kuntze	Erica eriocephala Lam.
Erica eriocodon			Bolus	Erica eriocodon	Bolus	Erica eriocodon Bolus	Erica eriocodon Bolus
Erica eriophoros			Guthrie & Bolus	Erica eriophoros	Guthrie & Bolus	Erica eriophoros Guthrie & Bolus	Erica eriophoros Guthrie & Bolus
Erica esterhuyseniae			Compton	Erica esterhuyseniae	Compton	Erica esterhuyseniae Compton	Erica esterhuyseniae Compton
Erica esterhuyseniae	esterhuyseniae	var.		Erica esterhuyseniae	Compton	Erica esterhuyseniae var. esterhuyseniae	Erica esterhuyseniae Compton
Erica esterhuyseniae	tetraera	var.	Compton	Erica esterhuyseniae	Compton	Erica esterhuyseniae var. tetraera Compton	Erica esterhuyseniae Compton
Erica esteriana			E.G.H.Oliv.	Erica esteriana	E.G.H.Oliv.	Erica esteriana E.G.H.Oliv.	Erica esteriana E.G.H.Oliv.
Philippia esterhuyseniae			E.G.H.Oliv.	Erica esteriana	E.G.H.Oliv.	Philippia esterhuyseniae E.G.H.Oliv.	Erica esteriana E.G.H.Oliv.
Erica esteriana	esteriana	subsp.		Erica esteriana subsp. esteriana		Erica esteriana subsp. esteriana	Erica esteriana subsp. esteriana
Erica esteriana	swartbergensis	subsp.	(E.G.H.Oliv.) E.G.H.Oliv.	Erica esteriana subsp. swartbergensis	(E.G.H.Oliv.) E.G.H.Oliv.	Erica esteriana subsp. swartbergensis (E.G.H.Oliv.) E.G.H.Oliv.	Erica esteriana subsp. swartbergensis (E.G.H.Oliv.) E.G.H.Oliv.
Erica ethelae			L.Bolus	Erica ethelae	L.Bolus	Erica ethelae L.Bolus	Erica ethelae L.Bolus
Erica eugenea			Dulfer	Erica eugenea	Dulfer	Erica eugenea Dulfer	Erica eugenea Dulfer
Erica haroldiana			Skan	Erica eugenea	Dulfer	Erica haroldiana Skan	Erica eugenea Dulfer
Erica nobilis			Guthrie & Bolus	Erica eugenea	Dulfer	Erica nobilis Guthrie & Bolus	Erica eugenea Dulfer
Erica euryphylla			R.C.Turner	Erica euryphylla	R.C.Turner	Erica euryphylla R.C.Turner	Erica euryphylla R.C.Turner
Erica eustacei			L.Bolus	Erica eustacei	L.Bolus	Erica eustacei L.Bolus	Erica eustacei L.Bolus
Erica evansii			(N.E.Br.) E.G.H.Oliv.	Erica evansii	(N.E.Br.) E.G.H.Oliv.	Erica evansii (N.E.Br.) E.G.H.Oliv.	Erica evansii (N.E.Br.) E.G.H.Oliv.
Philippia evansii			N.E.Br.	Erica evansii	(N.E.Br.) E.G.H.Oliv.	Philippia evansii N.E.Br.	Erica evansii (N.E.Br.) E.G.H.Oliv.
Erica excavata			L.Bolus	Erica excavata	L.Bolus	Erica excavata L.Bolus	Erica excavata L.Bolus
Erica absinthoides			E.Mey. ex Klotzsch	Erica exleeana	E.G.H.Oliv.	Erica absinthoides E.Mey. ex Klotzsch	Erica exleeana E.G.H.Oliv.
Erica exleeana			E.G.H.Oliv.	Erica exleeana	E.G.H.Oliv.	Erica exleeana E.G.H.Oliv.	Erica exleeana E.G.H.Oliv.
Philippia leeana			Klotzsch	Erica exleeana	E.G.H.Oliv.	Philippia leeana Klotzsch	Erica exleeana E.G.H.Oliv.
Salaxis leeana			(Klotzsch) D.Dietr.	Erica exleeana	E.G.H.Oliv.	Salaxis leeana (Klotzsch) D.Dietr.	Erica exleeana E.G.H.Oliv.
Erica extrusa			Compton	Erica extrusa	Compton	Erica extrusa Compton	Erica extrusa Compton
Erica fairii			Bolus	Erica fairii	Bolus	Erica fairii Bolus	Erica fairii Bolus
Erica coronata			Andrews	Erica fascicularis	L.f.	Erica coronata Andrews	Erica fascicularis L.f.
Erica fascicularis			L.f.	Erica fascicularis	L.f.	Erica fascicularis L.f.	Erica fascicularis L.f.
Erica fascicularis	fascicularis	var.		Erica fascicularis	L.f.	Erica fascicularis var. fascicularis	Erica fascicularis L.f.
Erica imperialis			Andrews	Erica fascicularis	L.f.	Erica imperialis Andrews	Erica fascicularis L.f.
Erica octophylla			Thunb.	Erica fascicularis	L.f.	Erica octophylla Thunb.	Erica fascicularis L.f.
Erica radiiflora			Salisb.	Erica fascicularis	L.f.	Erica radiiflora Salisb.	Erica fascicularis L.f.
Ericoides fasciculare			(L.f.) Kuntze	Erica fascicularis	L.f.	Ericoides fasciculare (L.f.) Kuntze	Erica fascicularis L.f.
Euryloma imperialis			(Andrews) G.Don	Erica fascicularis	L.f.	Euryloma imperialis (Andrews) G.Don	Erica fascicularis L.f.
						Erica fascicularis L.fil.	Erica fascicularis L.f.
						Erica fascicularis var. fascicularis	Erica fascicularis L.f.
						Erica fascicularis var. imperialis (Andrews) Bolus	Erica fascicularis L.f.
Callista fastigiata			(L.) G.Don	Erica fastigiata	L.	Callista fastigiata (L.) G.Don	Erica fastigiata L.
Callista humeana			(Lodd.) G.Don	Erica fastigiata	L.	Callista humeana (Lodd.) G.Don	Erica fastigiata L.
Callista mundula			(Andrews) G.Don	Erica fastigiata	L.	Callista mundula (Andrews) G.Don	Erica fastigiata L.
Callista primuloides			(Andrews) G.Don	Erica fastigiata	L.	Callista primuloides (Andrews) G.Don	Erica fastigiata L.
Erica dilecta			Klotzsch	Erica fastigiata	L.	Erica dilecta Klotzsch	Erica fastigiata L.
Erica fasciformis			Salisb.	Erica fastigiata	L.	Erica fasciformis Salisb.	Erica fastigiata L.
Erica fastigiata			L.	Erica fastigiata	L.	Erica fastigiata L.	Erica fastigiata L.
Erica fastigiata	fastigiata	var.		Erica fastigiata	L.	Erica fastigiata var. fastigiata	Erica fastigiata L.
Erica humeana			Lodd.	Erica fastigiata	L.	Erica humeana Lodd.	Erica fastigiata L.
Erica mundula			Andrews	Erica fastigiata	L.	Erica mundula Andrews	Erica fastigiata L.
Erica primuloides			Andrews	Erica fastigiata	L.	Erica primuloides Andrews	Erica fastigiata L.
Ericoides fastigiatum			(L.) Kuntze	Erica fastigiata	L.	Ericoides fastigiatum (L.) Kuntze	Erica fastigiata L.
						Erica fastigiata var. fastigiata	Erica fastigiata L.
Erica fastigiata	coventryana	var.	(G.Lodd. ex G.Sinclair) Bolus	Erica fastigiata var. coventryana	(G.Lodd. ex G.Sinclair) Bolus	Erica fastigiata var. coventryana (G.Lodd. ex G.Sinclair) Bolus	Erica fastigiata var. coventryana (G.Lodd. ex G.Sinclair) Bolus
Erica fastigiata	immaculata	var.	Bolus	Erica fastigiata var. immaculata	Bolus	Erica fastigiata var. immaculata Bolus	Erica fastigiata var. immaculata Bolus
Erica fastigiata	longituba	var.	L.Bolus	Erica fastigiata var. longituba	L.Bolus	Erica fastigiata var. longituba L.Bolus	Erica fastigiata var. longituba L.Bolus
Erica fausta			Salisb.	Erica fausta	Salisb.	Erica fausta Salisb.	Erica fausta Salisb.
Ericoides faustum			(Salisb.) Kuntze	Erica fausta	Salisb.	Ericoides faustum (Salisb.) Kuntze	Erica fausta Salisb.
Erica feminarum			E.G.H.Oliv.	Erica feminarum	E.G.H.Oliv.	Erica feminarum E.G.H.Oliv.	Erica feminarum E.G.H.Oliv.
Erica ferrea			P.J.Bergius	Erica ferrea	P.J.Bergius	Erica ferrea P.J.Bergius	Erica ferrea P.J.Bergius
Erica ferrea	crenata	var.	Benth.	Erica ferrea	P.J.Bergius	Erica ferrea var. crenata Benth.	Erica ferrea P.J.Bergius
Erica mucosa			L.	Erica ferrea	P.J.Bergius	Erica mucosa L.	Erica ferrea P.J.Bergius
Erica mucosoides			Lodd. ex J.Forbes	Erica ferrea	P.J.Bergius	Erica mucosoides Lodd. ex J.Forbes	Erica ferrea P.J.Bergius
Erica pilularis			Lodd.	Erica ferrea	P.J.Bergius	Erica pilularis Lodd.	Erica ferrea P.J.Bergius
Erica pilulifera			Andrews	Erica ferrea	P.J.Bergius	Erica pilulifera Andrews	Erica ferrea P.J.Bergius
Ericoides mucosum			(L.) Kuntze	Erica ferrea	P.J.Bergius	Ericoides mucosum (L.) Kuntze	Erica ferrea P.J.Bergius
Blaeria afromontana			Alm & T.C.E.Fr.	Erica filago	(Alm & T.C.E.Fr.) Beentje	Blaeria afromontana Alm & T.C.E.Fr.	Erica filago (Alm & T.C.E.Fr.) Beentje
Blaeria elgonensis			Alm & T.C.E.Fr.	Erica filago	(Alm & T.C.E.Fr.) Beentje	Blaeria elgonensis Alm & T.C.E.Fr.	Erica filago (Alm & T.C.E.Fr.) Beentje
Blaeria filago			Alm & T.C.E.Fr.	Erica filago	(Alm & T.C.E.Fr.) Beentje	Blaeria filago Alm & T.C.E.Fr.	Erica filago (Alm & T.C.E.Fr.) Beentje
Blaeria filago	saxicola	subsp.	(Alm & T.C.E.Fr.) Hedberg	Erica filago	(Alm & T.C.E.Fr.) Beentje	Blaeria filago subsp. saxicola (Alm & T.C.E.Fr.) Hedberg	Erica filago (Alm & T.C.E.Fr.) Beentje
Blaeria filago	afromontana	var.	(Alm & T.C.E.Fr.) Alm & T.C.E.Fr.	Erica filago	(Alm & T.C.E.Fr.) Beentje	Blaeria filago var. afromontana (Alm & T.C.E.Fr.) Alm & T.C.E.Fr.	Erica filago (Alm & T.C.E.Fr.) Beentje
Blaeria saxicola			Alm & T.C.E.Fr.	Erica filago	(Alm & T.C.E.Fr.) Beentje	Blaeria saxicola Alm & T.C.E.Fr.	Erica filago (Alm & T.C.E.Fr.) Beentje
Blaeria viscosa			Alm & T.C.E.Fr.	Erica filago	(Alm & T.C.E.Fr.) Beentje	Blaeria viscosa Alm & T.C.E.Fr.	Erica filago (Alm & T.C.E.Fr.) Beentje
Blaeria viscosa	elgonensis	var.	(Alm & T.C.E.Fr.) Alm & T.C.E.Fr.	Erica filago	(Alm & T.C.E.Fr.) Beentje	Blaeria viscosa var. elgonensis (Alm & T.C.E.Fr.) Alm & T.C.E.Fr.	Erica filago (Alm & T.C.E.Fr.) Beentje
Erica filago			(Alm & T.C.E.Fr.) Beentje	Erica filago	(Alm & T.C.E.Fr.) Beentje	Erica filago (Alm & T.C.E.Fr.) Beentje	Erica filago (Alm & T.C.E.Fr.) Beentje
Erica filamentosa			Andrews	Erica filamentosa	Andrews	Erica filamentosa Andrews	Erica filamentosa Andrews
Erica filamentosa	filamentosa	var.		Erica filamentosa	Andrews	Erica filamentosa var. filamentosa	Erica filamentosa Andrews
Ericoides filamentosa			(Andrews) Kuntze	Erica filamentosa	Andrews	Ericoides filamentosa (Andrews) Kuntze	Erica filamentosa Andrews
Erica filialis			E.G.H.Oliv.	Erica filialis	E.G.H.Oliv.	Erica filialis E.G.H.Oliv.	Erica filialis E.G.H.Oliv.
Ectasis filiformls			(Salisb.) G.Don	Erica filiformis	Salisb.	Ectasis filiformls (Salisb.) G.Don	Erica filiformis Salisb.
Erica connivens			Klotzsch ex Benth.	Erica filiformis	Salisb.	Erica connivens Klotzsch ex Benth.	Erica filiformis Salisb.
Erica divergens			J.C.Wendl. ex Benth.	Erica filiformis	Salisb.	Erica divergens J.C.Wendl. ex Benth.	Erica filiformis Salisb.
Erica filiformis			Salisb.	Erica filiformis	Salisb.	Erica filiformis Salisb.	Erica filiformis Salisb.
Erica filiformis	filiformis	var.		Erica filiformis	Salisb.	Erica filiformis var. filiformis	Erica filiformis Salisb.
Erica flavida			Klotzsch ex Benth.	Erica filiformis	Salisb.	Erica flavida Klotzsch ex Benth.	Erica filiformis Salisb.
Erica humilis			Benth.	Erica filiformis	Salisb.	Erica humilis Benth.	Erica filiformis Salisb.
Ericoides filiforme			(Salisb.) Kuntze	Erica filiformis	Salisb.	Ericoides filiforme (Salisb.) Kuntze	Erica filiformis Salisb.
						Erica filiformis var. filiformis	Erica filiformis Salisb.
Erica filiformis	longibracteata	var.	Bolus	Erica filiformis var. longibracteata	Bolus	Erica filiformis var. longibracteata Bolus	Erica filiformis var. longibracteata Bolus
Erica filipendula			Benth.	Erica filipendula	Benth.	Erica filipendula Benth.	Erica filipendula Benth.
Ericoides filipendulum			(Benth.) Kuntze	Erica filipendula	Benth.	Ericoides filipendulum (Benth.) Kuntze	Erica filipendula Benth.
Erica filipendula	filipendula	subsp.		Erica filipendula subsp. filipendula		Erica filipendula subsp. filipendula	Erica filipendula subsp. filipendula
Erica filipendula	filipendula	var.		Erica filipendula subsp. filipendula		Erica filipendula var. filipendula	Erica filipendula subsp. filipendula
						Erica filipendula subsp. filipendula	Erica filipendula subsp. filipendula
Erica filipendula	parva	subsp.	E.G.H.Oliv. & I.M.Oliv.	Erica filipendula subsp. parva	E.G.H.Oliv. & I.M.Oliv.	Erica filipendula subsp. parva E.G.H.Oliv. & I.M.Oliv.	Erica filipendula subsp. parva E.G.H.Oliv. & I.M.Oliv.
Erica fimbriata			Andrews	Erica fimbriata	Andrews	Erica fimbriata Andrews	Erica fimbriata Andrews
Erica physantha	aristulata	var.	Bolus	Erica fimbriata	Andrews	Erica physantha var. aristulata Bolus	Erica fimbriata Andrews
Ericoides fimbriatum			(Andrews) Kuntze	Erica fimbriata	Andrews	Ericoides fimbriatum (Andrews) Kuntze	Erica fimbriata Andrews
Erica flacca			E.Mey. ex Benth.	Erica flacca	E.Mey. ex Benth.	Erica flacca E.Mey. ex Benth.	Erica flacca E.Mey. ex Benth.
Erica thymoides			Klotzsch ex Benth.	Erica flacca	E.Mey. ex Benth.	Erica thymoides Klotzsch ex Benth.	Erica flacca E.Mey. ex Benth.
Ericoides flaccum			(E.Mey. ex Benth.) Kuntze	Erica flacca	E.Mey. ex Benth.	Ericoides flaccum (E.Mey. ex Benth.) Kuntze	Erica flacca E.Mey. ex Benth.
Erica flaccida			Link	Erica flaccida	Link	Erica flaccida Link	Erica flaccida Link
Erica lanata			Andrews	Erica flaccida	Link	Erica lanata Andrews	Erica flaccida Link
Ericoides lanatum			(Andrews) Kuntze	Erica flaccida	Link	Ericoides lanatum (Andrews) Kuntze	Erica flaccida Link
Gypsocallis lanata			(Andrews) G.Don	Erica flaccida	Link	Gypsocallis lanata (Andrews) G.Don	Erica flaccida Link
Erica flanaganii			Bolus	Erica flanaganii	Bolus	Erica flanaganii Bolus	Erica flanaganii Bolus
Erica flavicoma			Bartl.	Erica flavicoma	Bartl.	Erica flavicoma Bartl.	Erica flavicoma Bartl.
Ericoides flavicomum			(Bartl.) Kuntze	Erica flavicoma	Bartl.	Ericoides flavicomum (Bartl.) Kuntze	Erica flavicoma Bartl.
Erica flavisepala			Guthrie & Bolus	Erica flavisepala	Guthrie & Bolus	Erica flavisepala Guthrie & Bolus	Erica flavisepala Guthrie & Bolus
Erica flexistyla			E.G.H.Oliv.	Erica flexistyla	E.G.H.Oliv.	Erica flexistyla E.G.H.Oliv.	Erica flexistyla E.G.H.Oliv.
Erica floccifera			Zahlbr.	Erica floccifera	Zahlbr.	Erica floccifera Zahlbr.	Erica floccifera Zahlbr.
Erica floccosa			Bartl.	Erica floccifera	Zahlbr.	Erica floccosa Bartl.	Erica floccifera Zahlbr.
Erica flocciflora			Benth.	Erica flocciflora	Benth.	Erica flocciflora Benth.	Erica flocciflora Benth.
Ericoides flocciflorum			(Benth.) Kuntze	Erica flocciflora	Benth.	Ericoides flocciflorum (Benth.) Kuntze	Erica flocciflora Benth.
Eremia florifera			Compton	Erica florifera	(Compton) E.G.H.Oliv.	Eremia florifera Compton	Erica florifera (Compton) E.G.H.Oliv.
Erica copiosa	parvisepala	var.	Bolus	Erica florifera	(Compton) E.G.H.Oliv.	Erica copiosa var. parvisepala Bolus	Erica florifera (Compton) E.G.H.Oliv.
Erica cupuliflora			Dulfer	Erica florifera	(Compton) E.G.H.Oliv.	Erica cupuliflora Dulfer	Erica florifera (Compton) E.G.H.Oliv.
Erica florifera			(Compton) E.G.H.Oliv.	Erica florifera	(Compton) E.G.H.Oliv.	Erica florifera (Compton) E.G.H.Oliv.	Erica florifera (Compton) E.G.H.Oliv.
Erica foliacea			Andrews	Erica foliacea	Andrews	Erica foliacea Andrews	Erica foliacea Andrews
Ericoides foliaceum			(Andrews) Kuntze	Erica foliacea	Andrews	Ericoides foliaceum (Andrews) Kuntze	Erica foliacea Andrews
Erica foliacea	foliacea	subsp.		Erica foliacea subsp. foliacea		Erica foliacea subsp. foliacea	Erica foliacea subsp. foliacea
Erica foliacea	foliacea	var.		Erica foliacea subsp. foliacea		Erica foliacea var. foliacea	Erica foliacea subsp. foliacea
Erica foliacea	fulgens	subsp.	(Klotzsch) E.G.H.Oliv. & I.M.Oliv.	Erica foliacea subsp. fulgens	(Klotzsch) E.G.H.Oliv. & I.M.Oliv.	Erica foliacea subsp. fulgens (Klotzsch) E.G.H.Oliv. & I.M.Oliv.	Erica foliacea subsp. fulgens (Klotzsch) E.G.H.Oliv. & I.M.Oliv.
Erica foliacea	fulgens	var.	(Klotzsch) Bolus	Erica foliacea subsp. fulgens	(Klotzsch) E.G.H.Oliv. & I.M.Oliv.	Erica foliacea var. fulgens (Klotzsch) Bolus	Erica foliacea subsp. fulgens (Klotzsch) E.G.H.Oliv. & I.M.Oliv.
Erica foliacea	fulgens	var.	Klotzsch	Erica foliacea subsp. fulgens	(Klotzsch) E.G.H.Oliv. & I.M.Oliv.	Erica foliacea var. fulgens Klotzsch	Erica foliacea subsp. fulgens (Klotzsch) E.G.H.Oliv. & I.M.Oliv.
Erica fulgens			Klotzsch	Erica foliacea subsp. fulgens	(Klotzsch) E.G.H.Oliv. & I.M.Oliv.	Erica fulgens Klotzsch	Erica foliacea subsp. fulgens (Klotzsch) E.G.H.Oliv. & I.M.Oliv.
Erica fontana			L.Bolus	Erica fontana	L.Bolus	Erica fontana L.Bolus	Erica fontana L.Bolus
Erica fontensis			T.M.Salter	Erica fontensis	T.M.Salter	Erica fontensis T.M.Salter	Erica fontensis T.M.Salter
Erica formosa			Thunb.	Erica formosa	Thunb.	Erica formosa Thunb.	Erica formosa Thunb.
Erica grandinosa			Lodd.	Erica formosa	Thunb.	Erica grandinosa Lodd.	Erica formosa Thunb.
Erica quadrata			Lodd.	Erica formosa	Thunb.	Erica quadrata Lodd.	Erica formosa Thunb.
Ericoides formosum			(Thunb.) Kuntze	Erica formosa	Thunb.	Ericoides formosum (Thunb.) Kuntze	Erica formosa Thunb.
Pachysa formosa			(Thunb.) G.Don	Erica formosa	Thunb.	Pachysa formosa (Thunb.) G.Don	Erica formosa Thunb.
Erica forsteri			Dulfer	Erica forsteri	Dulfer	Erica forsteri Dulfer	Erica forsteri Dulfer
Erica frigida			Bolus	Erica frigida	Bolus	Erica frigida Bolus	Erica frigida Bolus
Blaeria fuscescens			Klotzsch	Erica fuscescens	(Klotzsch) E.G.H.Oliv.	Blaeria fuscescens Klotzsch	Erica fuscescens (Klotzsch) E.G.H.Oliv.
Erica fuscescens			(Klotzsch) E.G.H.Oliv.	Erica fuscescens	(Klotzsch) E.G.H.Oliv.	Erica fuscescens (Klotzsch) E.G.H.Oliv.	Erica fuscescens (Klotzsch) E.G.H.Oliv.
Erica galgebergensis			H.A.Baker	Erica galgebergensis	H.A.Baker	Erica galgebergensis H.A.Baker	Erica galgebergensis H.A.Baker
Eleutherostemon galioides			(Lam.) Klotzsch	Erica galioides	Lam.	Eleutherostemon galioides (Lam.) Klotzsch	Erica galioides Lam.
Eleutherostemon multiglandulosum			Klotzsch	Erica galioides	Lam.	Eleutherostemon multiglandulosum Klotzsch	Erica galioides Lam.
Erica borbonica			Willd. ex Klotzsch	Erica galioides	Lam.	Erica borbonica Willd. ex Klotzsch	Erica galioides Lam.
Erica galioides			Lam.	Erica galioides	Lam.	Erica galioides Lam.	Erica galioides Lam.
Erica multiglandulosa			Willd. ex Klotzsch	Erica galioides	Lam.	Erica multiglandulosa Willd. ex Klotzsch	Erica galioides Lam.
Erica ramosissima			Kunth ex Klotzsch	Erica galioides	Lam.	Erica ramosissima Kunth ex Klotzsch	Erica galioides Lam.
Erica viscaria			Bory ex Benth.	Erica galioides	Lam.	Erica viscaria Bory ex Benth.	Erica galioides Lam.
Philippia galioides			(Lam.) Benth.	Erica galioides	Lam.	Philippia galioides (Lam.) Benth.	Erica galioides Lam.
Philippia multiglandulosa			Alm & T.C.E.Fr.	Erica galioides	Lam.	Philippia multiglandulosa Alm & T.C.E.Fr.	Erica galioides Lam.
Philippia ramosissima			Benth.	Erica galioides	Lam.	Philippia ramosissima Benth.	Erica galioides Lam.
Philippia viscosa			Benth.	Erica galioides	Lam.	Philippia viscosa Benth.	Erica galioides Lam.
Salaxis galioides			(Lam.) D.Dietr.	Erica galioides	Lam.	Salaxis galioides (Lam.) D.Dietr.	Erica galioides Lam.
Salaxis ramosissima			(Benth.) D.Dietr.	Erica galioides	Lam.	Salaxis ramosissima (Benth.) D.Dietr.	Erica galioides Lam.
Salaxis viscosa			(Benth.) D.Dietr.	Erica galioides	Lam.	Salaxis viscosa (Benth.) D.Dietr.	Erica galioides Lam.
Erica foliacea	galpinii	var.	(T.M.Salter) Dulfer	Erica galpinii	T.M.Salter	Erica foliacea var. galpinii (T.M.Salter) Dulfer	Erica galpinii T.M.Salter
Erica galpinii			T.M.Salter	Erica galpinii	T.M.Salter	Erica galpinii T.M.Salter	Erica galpinii T.M.Salter
						Erica galpinii Salter	Erica galpinii T.M.Salter
Erica garciae			E.G.H.Oliv.	Erica garciae	E.G.H.Oliv.	Erica garciae E.G.H.Oliv.	Erica garciae E.G.H.Oliv.
Erica gaudificans			E.C.Nelson & E.M.T.Wulff	Erica gaudificans	E.C.Nelson & E.M.T.Wulff	Erica gaudificans E.C.Nelson & E.M.T.Wulff	Erica gaudificans E.C.Nelson & E.M.T.Wulff
Erica genistifolia			Salisb.	Erica genistifolia	Salisb.	Erica genistifolia Salisb.	Erica genistifolia Salisb.
Erica sessiliflora			J.C.Wendl.	Erica genistifolia	Salisb.	Erica sessiliflora J.C.Wendl.	Erica genistifolia Salisb.
Erica tetraloba			Roxb. ex Salisb.	Erica genistifolia	Salisb.	Erica tetraloba Roxb. ex Salisb.	Erica genistifolia Salisb.
Ericoides genistifolium			(Salisb.) Kuntze	Erica genistifolia	Salisb.	Ericoides genistifolium (Salisb.) Kuntze	Erica genistifolia Salisb.
Erica georgica			Guthrie & Bolus	Erica georgica	Guthrie & Bolus	Erica georgica Guthrie & Bolus	Erica georgica Guthrie & Bolus
Erica gerhardii			E.G.H.Oliv. & I.M.Oliv.	Erica gerhardii	E.G.H.Oliv. & I.M.Oliv.	Erica gerhardii E.G.H.Oliv. & I.M.Oliv.	Erica gerhardii E.G.H.Oliv. & I.M.Oliv.
Erica gigantea			Klotzsch ex Benth.	Erica gigantea	Klotzsch ex Benth.	Erica gigantea Klotzsch ex Benth.	Erica gigantea Klotzsch ex Benth.
Ericoides giganteum			(Klotzsch ex Benth.) Kuntze	Erica gigantea	Klotzsch ex Benth.	Ericoides giganteum (Klotzsch ex Benth.) Kuntze	Erica gigantea Klotzsch ex Benth.
Erica gillii			Benth.	Erica gillii	Benth.	Erica gillii Benth.	Erica gillii Benth.
Ericoides gillii			(Benth.) Kuntze	Erica gillii	Benth.	Ericoides gillii (Benth.) Kuntze	Erica gillii Benth.
Blaeria pusilla			L.	Erica glabella subsp. glabella		Blaeria pusilla L.	Erica glabella subsp. glabella
Erica acutifolia			Bartl.	Erica glabella subsp. glabella		Erica acutifolia Bartl.	Erica glabella subsp. glabella
Erica dumosa			Salisb.	Erica glabella subsp. glabella		Erica dumosa Salisb.	Erica glabella subsp. glabella
Erica formosa			Andrews	Erica glabella subsp. glabella		Erica formosa Andrews	Erica glabella subsp. glabella
Erica glabella	glabella	subsp.		Erica glabella subsp. glabella		Erica glabella subsp. glabella	Erica glabella subsp. glabella
Erica pusilla			(L.) Thunb.	Erica glabella subsp. glabella		Erica pusilla (L.) Thunb.	Erica glabella subsp. glabella
Erica rigidiuscula			J.C.Wendl. ex Klotzsch	Erica glabella subsp. glabella		Erica rigidiuscula J.C.Wendl. ex Klotzsch	Erica glabella subsp. glabella
Erica salisburia			Andrews	Erica glabella subsp. glabella		Erica salisburia Andrews	Erica glabella subsp. glabella
Erica superba			Sweet	Erica glabella subsp. glabella		Erica superba Sweet	Erica glabella subsp. glabella
Erica villosiuscula			Lodd.	Erica glabella subsp. glabella		Erica villosiuscula Lodd.	Erica glabella subsp. glabella
Ericoides dumosum			(Salisb.) Kuntze	Erica glabella subsp. glabella		Ericoides dumosum (Salisb.) Kuntze	Erica glabella subsp. glabella
Ericoides purpureum			(Thunb.) Kuntze	Erica glabella subsp. glabella		Ericoides purpureum (Thunb.) Kuntze	Erica glabella subsp. glabella
Ericoides pusillum			(Thunb.) Kuntze	Erica glabella subsp. glabella		Ericoides pusillum (Thunb.) Kuntze	Erica glabella subsp. glabella
						Erica glabella subsp. glabella	Erica glabella subsp. glabella
Erica glabella	laevis	subsp.	E.G.H.Oliv.	Erica glabella subsp. laevis	E.G.H.Oliv.	Erica glabella subsp. laevis E.G.H.Oliv.	Erica glabella subsp. laevis E.G.H.Oliv.
Octogonia hirta			Klotzsch	Erica glabella subsp. laevis	E.G.H.Oliv.	Octogonia hirta Klotzsch	Erica glabella subsp. laevis E.G.H.Oliv.
Simocheilus acutangulus			N.E.Br.	Erica glabella subsp. laevis	E.G.H.Oliv.	Simocheilus acutangulus N.E.Br.	Erica glabella subsp. laevis E.G.H.Oliv.
Simocheilus globifer			N.E.Br.	Erica glabella subsp. laevis	E.G.H.Oliv.	Simocheilus globifer N.E.Br.	Erica glabella subsp. laevis E.G.H.Oliv.
Simocheilus hirsutus			Benth.	Erica glabella subsp. laevis	E.G.H.Oliv.	Simocheilus hirsutus Benth.	Erica glabella subsp. laevis E.G.H.Oliv.
Simocheilus hirtus			(Klotzsch) E.G.H.Oliv.	Erica glabella subsp. laevis	E.G.H.Oliv.	Simocheilus hirtus (Klotzsch) E.G.H.Oliv.	Erica glabella subsp. laevis E.G.H.Oliv.
Simocheilus patulus			N.E.Br.	Erica glabella subsp. laevis	E.G.H.Oliv.	Simocheilus patulus N.E.Br.	Erica glabella subsp. laevis E.G.H.Oliv.
Simocheilus submuticus			Benth.	Erica glabella subsp. laevis	E.G.H.Oliv.	Simocheilus submuticus Benth.	Erica glabella subsp. laevis E.G.H.Oliv.
Simocheilus subrigidus			N.E.Br.	Erica glabella subsp. laevis	E.G.H.Oliv.	Simocheilus subrigidus N.E.Br.	Erica glabella subsp. laevis E.G.H.Oliv.
Thoracosperma ecklonia			(Benth.) Kuntze	Erica glabella subsp. laevis	E.G.H.Oliv.	Thoracosperma ecklonia (Benth.) Kuntze	Erica glabella subsp. laevis E.G.H.Oliv.
Thoracosperma hirsuta			(Benth.) Kuntze	Erica glabella subsp. laevis	E.G.H.Oliv.	Thoracosperma hirsuta (Benth.) Kuntze	Erica glabella subsp. laevis E.G.H.Oliv.
Thoracosperma hirta			(Klotzsch) Kuntze	Erica glabella subsp. laevis	E.G.H.Oliv.	Thoracosperma hirta (Klotzsch) Kuntze	Erica glabella subsp. laevis E.G.H.Oliv.
Thoracosperma submutica			(Benth.) Kuntze	Erica glabella subsp. laevis	E.G.H.Oliv.	Thoracosperma submutica (Benth.) Kuntze	Erica glabella subsp. laevis E.G.H.Oliv.
Blaeria depressa			Licht. ex Roem. & Schult.	Erica glabella	Thunb.	Blaeria depressa Licht. ex Roem. & Schult.	Erica glabella Thunb.
Blaeria fasciculata			(Thunb.) Willd.	Erica glabella	Thunb.	Blaeria fasciculata (Thunb.) Willd.	Erica glabella Thunb.
Blaeria glabella			(Thunb.) Willd.	Erica glabella	Thunb.	Blaeria glabella (Thunb.) Willd.	Erica glabella Thunb.
Blaeria purpurea			P.J.Bergius	Erica glabella	Thunb.	Blaeria purpurea P.J.Bergius	Erica glabella Thunb.
Blaeria scabra			(Thunb.) Willd.	Erica glabella	Thunb.	Blaeria scabra (Thunb.) Willd.	Erica glabella Thunb.
Erica embolifera			Salisb.	Erica glabella	Thunb.	Erica embolifera Salisb.	Erica glabella Thunb.
Erica exilis			Salisb.	Erica glabella	Thunb.	Erica exilis Salisb.	Erica glabella Thunb.
Erica expromta			Spreng.	Erica glabella	Thunb.	Erica expromta Spreng.	Erica glabella Thunb.
Erica fasciculata			Thunb.	Erica glabella	Thunb.	Erica fasciculata Thunb.	Erica glabella Thunb.
Erica glabella			Thunb.	Erica glabella	Thunb.	Erica glabella Thunb.	Erica glabella Thunb.
Erica scabra			Thunb.	Erica glabella	Thunb.	Erica scabra Thunb.	Erica glabella Thunb.
Gypsocallis exprompta			(Spreng.) G.Don	Erica glabella	Thunb.	Gypsocallis exprompta (Spreng.) G.Don	Erica glabella Thunb.
Octogonia glabella			(Thunb.) Klotzsch	Erica glabella	Thunb.	Octogonia glabella (Thunb.) Klotzsch	Erica glabella Thunb.
Simocheilus depressus			(Licht. ex Roem. & Schult.) Benth.	Erica glabella	Thunb.	Simocheilus depressus (Licht. ex Roem. & Schult.) Benth.	Erica glabella Thunb.
Simocheilus glabellus			(Thunb.) Benth.	Erica glabella	Thunb.	Simocheilus glabellus (Thunb.) Benth.	Erica glabella Thunb.
Simocheilus patens			Benth.	Erica glabella	Thunb.	Simocheilus patens Benth.	Erica glabella Thunb.
Simocheilus purpureus			(P.J.Bergius) Druce	Erica glabella	Thunb.	Simocheilus purpureus (P.J.Bergius) Druce	Erica glabella Thunb.
Thoracosperma depressa			(Licht. ex Roem. & Schult.) Kuntze	Erica glabella	Thunb.	Thoracosperma depressa (Licht. ex Roem. & Schult.) Kuntze	Erica glabella Thunb.
Thoracosperma glabella			(Thunb.) Kuntze	Erica glabella	Thunb.	Thoracosperma glabella (Thunb.) Kuntze	Erica glabella Thunb.
Thoracosperma patens			(Benth.) Kuntze	Erica glabella	Thunb.	Thoracosperma patens (Benth.) Kuntze	Erica glabella Thunb.
						Simocheilus depressus (Licht.) Benth.	Erica glabella Thunb.
						Simocheilus glabellus Benth.	Erica glabella Thunb.
Erica daphniflora	glabripes	var.	(L.Bolus) Dulfer	Erica glabripes	L.Bolus	Erica daphniflora var. glabripes (L.Bolus) Dulfer	Erica glabripes L.Bolus
Erica glabripes			L.Bolus	Erica glabripes	L.Bolus	Erica glabripes L.Bolus	Erica glabripes L.Bolus
Erica glandulifera			Klotzsch	Erica glandulifera	Klotzsch	Erica glandulifera Klotzsch	Erica glandulifera Klotzsch
Ericoides glanduliferum			(Klotzsch) Kuntze	Erica glandulifera	Klotzsch	Ericoides glanduliferum (Klotzsch) Kuntze	Erica glandulifera Klotzsch
Erica glandulipila			Compton	Erica glandulipila	Compton	Erica glandulipila Compton	Erica glandulipila Compton
Erica umbonata			Compton	Erica glandulipila	Compton	Erica umbonata Compton	Erica glandulipila Compton
Erica bondiae			Compton	Erica glandulosa subsp. bondiae	(Compton) E.G.H.Oliv. & I.M.Oliv.	Erica bondiae Compton	Erica glandulosa subsp. bondiae (Compton) E.G.H.Oliv. & I.M.Oliv.
Erica glandulosa	bondiae	subsp.	(Compton) E.G.H.Oliv. & I.M.Oliv.	Erica glandulosa subsp. bondiae	(Compton) E.G.H.Oliv. & I.M.Oliv.	Erica glandulosa subsp. bondiae (Compton) E.G.H.Oliv. & I.M.Oliv.	Erica glandulosa subsp. bondiae (Compton) E.G.H.Oliv. & I.M.Oliv.
Erica glandulosa	bondiae	var.	(Compton) Dulfer	Erica glandulosa subsp. bondiae	(Compton) E.G.H.Oliv. & I.M.Oliv.	Erica glandulosa var. bondiae (Compton) Dulfer	Erica glandulosa subsp. bondiae (Compton) E.G.H.Oliv. & I.M.Oliv.
Erica glandulosa	breviflora	subsp.	(Bolus) E.G.H.Oliv. & I.M.Oliv.	Erica glandulosa subsp. breviflora	(Bolus) E.G.H.Oliv. & I.M.Oliv.	Erica glandulosa subsp. breviflora (Bolus) E.G.H.Oliv. & I.M.Oliv.	Erica glandulosa subsp. breviflora (Bolus) E.G.H.Oliv. & I.M.Oliv.
Erica glandulosa	breviflora	var.	Bolus	Erica glandulosa subsp. breviflora	(Bolus) E.G.H.Oliv. & I.M.Oliv.	Erica glandulosa var. breviflora Bolus	Erica glandulosa subsp. breviflora (Bolus) E.G.H.Oliv. & I.M.Oliv.
Erica fourcadei			L.Bolus	Erica glandulosa subsp. fourcadei	(L.Bolus) E.G.H.Oliv. & I.M.Oliv.	Erica fourcadei L.Bolus	Erica glandulosa subsp. fourcadei (L.Bolus) E.G.H.Oliv. & I.M.Oliv.
Erica glandulosa	fourcadei	subsp.	(L.Bolus) E.G.H.Oliv. & I.M.Oliv.	Erica glandulosa subsp. fourcadei	(L.Bolus) E.G.H.Oliv. & I.M.Oliv.	Erica glandulosa subsp. fourcadei (L.Bolus) E.G.H.Oliv. & I.M.Oliv.	Erica glandulosa subsp. fourcadei (L.Bolus) E.G.H.Oliv. & I.M.Oliv.
Erica glandulosa	glandulosa	subsp.		Erica glandulosa subsp. glandulosa		Erica glandulosa subsp. glandulosa	Erica glandulosa subsp. glandulosa
						Erica glandulosa subsp. glandulosa	Erica glandulosa subsp. glandulosa
Erica droserifolia			Tausch	Erica glandulosa	Thunb.	Erica droserifolia Tausch	Erica glandulosa Thunb.
Erica glandulosa			Thunb.	Erica glandulosa	Thunb.	Erica glandulosa Thunb.	Erica glandulosa Thunb.
Erica pellucida			Andrews	Erica glandulosa	Thunb.	Erica pellucida Andrews	Erica glandulosa Thunb.
Ericoides glandulosum			(Thunb.) Kuntze	Erica glandulosa	Thunb.	Ericoides glandulosum (Thunb.) Kuntze	Erica glandulosa Thunb.
Erica glaphyra			Killick	Erica glaphyra	Killick	Erica glaphyra Killick	Erica glaphyra Killick
Erica glauca			Andrews	Erica glauca	Andrews	Erica glauca Andrews	Erica glauca Andrews
Erica glauca	glauca	var.		Erica glauca	Andrews	Erica glauca var. glauca	Erica glauca Andrews
Ericoides glaucum			(Andrews) Kuntze	Erica glauca	Andrews	Ericoides glaucum (Andrews) Kuntze	Erica glauca Andrews
Eurystegia glauca			(Andrews) D.Don	Erica glauca	Andrews	Eurystegia glauca (Andrews) D.Don	Erica glauca Andrews
						Erica glauca var. glauca	Erica glauca Andrews
Erica elegans			Andrews	Erica glauca var. elegans	(Andrews) Bolus	Erica elegans Andrews	Erica glauca var. elegans (Andrews) Bolus
Erica glauca	elegans	var.	(Andrews) Bolus	Erica glauca var. elegans	(Andrews) Bolus	Erica glauca var. elegans (Andrews) Bolus	Erica glauca var. elegans (Andrews) Bolus
Ericoides elegans			(Andrews) Kuntze	Erica glauca var. elegans	(Andrews) Bolus	Ericoides elegans (Andrews) Kuntze	Erica glauca var. elegans (Andrews) Bolus
Eurystegia elegans			(Andrews) G.Don	Erica glauca var. elegans	(Andrews) Bolus	Eurystegia elegans (Andrews) G.Don	Erica glauca var. elegans (Andrews) Bolus
Erica globiceps			E.G.H.Oliv.	Erica globiceps	E.G.H.Oliv.	Erica globiceps E.G.H.Oliv.	Erica globiceps E.G.H.Oliv.
Syndesmanthus globiceps			N.E.Br.	Erica globiceps	E.G.H.Oliv.	Syndesmanthus globiceps N.E.Br.	Erica globiceps E.G.H.Oliv.
Syndesmanthus sympiezoides			N.E.Br.	Erica globiceps	E.G.H.Oliv.	Syndesmanthus sympiezoides N.E.Br.	Erica globiceps E.G.H.Oliv.
Syndesmanthus zeyheri			Bolus ex N.E.Br.	Erica globiceps	E.G.H.Oliv.	Syndesmanthus zeyheri Bolus ex N.E.Br.	Erica globiceps E.G.H.Oliv.
						Erica globiceps (N.E.Br.) E.G.H.Oliv.	Erica globiceps E.G.H.Oliv.
Erica globiceps	consors	subsp.	(N.E.Br.) E.G.H.Oliv.	Erica globiceps subsp. consors	(N.E.Br.) E.G.H.Oliv.	Erica globiceps subsp. consors (N.E.Br.) E.G.H.Oliv.	Erica globiceps subsp. consors (N.E.Br.) E.G.H.Oliv.
Simocheilus consors			N.E.Br.	Erica globiceps subsp. consors	(N.E.Br.) E.G.H.Oliv.	Simocheilus consors N.E.Br.	Erica globiceps subsp. consors (N.E.Br.) E.G.H.Oliv.
						Erica globiceps subsp. globiceps	Erica globiceps subsp. globiceps
Erica globiceps	gracilis	subsp.	(Benth.) E.G.H.Oliv.	Erica globiceps subsp. gracilis	(Benth.) E.G.H.Oliv.	Erica globiceps subsp. gracilis (Benth.) E.G.H.Oliv.	Erica globiceps subsp. gracilis (Benth.) E.G.H.Oliv.
Syndesmanthus gracilis			(Benth.) N.E.Br.	Erica globiceps subsp. gracilis	(Benth.) E.G.H.Oliv.	Syndesmanthus gracilis (Benth.) N.E.Br.	Erica globiceps subsp. gracilis (Benth.) E.G.H.Oliv.
Syndesmanthus scaber	gracilis	var.	Benth.	Erica globiceps subsp. gracilis	(Benth.) E.G.H.Oliv.	Syndesmanthus scaber var. gracilis Benth.	Erica globiceps subsp. gracilis (Benth.) E.G.H.Oliv.
						Syndesmanthus gracilis N.E.Br.	Erica globiceps subsp. gracilis (Benth.) E.G.H.Oliv.
Erica filipendula	minor	var.	Bolus	Erica globulifera	Dulfer	Erica filipendula var. minor Bolus	Erica globulifera Dulfer
Erica globulifera			Dulfer	Erica globulifera	Dulfer	Erica globulifera Dulfer	Erica globulifera Dulfer
Erica glomiflora			Salisb.	Erica glomiflora	Salisb.	Erica glomiflora Salisb.	Erica glomiflora Salisb.
Erica glomiflora	glomiflora	var.		Erica glomiflora	Salisb.	Erica glomiflora var. glomiflora	Erica glomiflora Salisb.
Erica reflexa			Andrews	Erica glomiflora	Salisb.	Erica reflexa Andrews	Erica glomiflora Salisb.
Erica vesicaria			Sol. ex Salisb.	Erica glomiflora	Salisb.	Erica vesicaria Sol. ex Salisb.	Erica glomiflora Salisb.
Pachysa glomiflora			(Salisb.) G.Don	Erica glomiflora	Salisb.	Pachysa glomiflora (Salisb.) G.Don	Erica glomiflora Salisb.
Pachysa vesicularis			(Sol. ex Salisb.) G.Don	Erica glomiflora	Salisb.	Pachysa vesicularis (Sol. ex Salisb.) G.Don	Erica glomiflora Salisb.
						Erica glomiflora var. glomiflora	Erica glomiflora Salisb.
Erica canthariformis			Lodd.	Erica glomiflora var. canthariformis	(Lodd.) Bolus	Erica canthariformis Lodd.	Erica glomiflora var. canthariformis (Lodd.) Bolus
Erica glomiflora	canthariformis	var.	(Lodd.) Bolus	Erica glomiflora var. canthariformis	(Lodd.) Bolus	Erica glomiflora var. canthariformis (Lodd.) Bolus	Erica glomiflora var. canthariformis (Lodd.) Bolus
Erica glumiflora			Klotzsch ex Benth.	Erica glumiflora	Klotzsch ex Benth.	Erica glumiflora Klotzsch ex Benth.	Erica glumiflora Klotzsch ex Benth.
Erica leucosepala			Klotzsch ex Benth.	Erica glumiflora	Klotzsch ex Benth.	Erica leucosepala Klotzsch ex Benth.	Erica glumiflora Klotzsch ex Benth.
Erica setula			Klotzsch ex Benth.	Erica glumiflora	Klotzsch ex Benth.	Erica setula Klotzsch ex Benth.	Erica glumiflora Klotzsch ex Benth.
Ericoides glumiflorum			(Salisb.) Kuntze	Erica glumiflora	Klotzsch ex Benth.	Ericoides glumiflorum (Salisb.) Kuntze	Erica glumiflora Klotzsch ex Benth.
Ceramia teucriifolia			(Spreng.) G.Don	Erica glutinosa	P.J.Bergius	Ceramia teucriifolia (Spreng.) G.Don	Erica glutinosa P.J.Bergius
Erica adenophora			Spreng.	Erica glutinosa	P.J.Bergius	Erica adenophora Spreng.	Erica glutinosa P.J.Bergius
Erica droseroides			Lam.	Erica glutinosa	P.J.Bergius	Erica droseroides Lam.	Erica glutinosa P.J.Bergius
Erica glutinosa			P.J.Bergius	Erica glutinosa	P.J.Bergius	Erica glutinosa P.J.Bergius	Erica glutinosa P.J.Bergius
Erica glutinosa	glutinosa	var.		Erica glutinosa	P.J.Bergius	Erica glutinosa var. glutinosa	Erica glutinosa P.J.Bergius
Erica teucriifolia			Spreng.	Erica glutinosa	P.J.Bergius	Erica teucriifolia Spreng.	Erica glutinosa P.J.Bergius
Ericoides adenophorum			(Spreng.) Kuntze	Erica glutinosa	P.J.Bergius	Ericoides adenophorum (Spreng.) Kuntze	Erica glutinosa P.J.Bergius
Ericoides glutinosum			(P.J.Bergius) Kuntze	Erica glutinosa	P.J.Bergius	Ericoides glutinosum (P.J.Bergius) Kuntze	Erica glutinosa P.J.Bergius
Ericoides teucriifolium			(Spreng.) Kuntze	Erica glutinosa	P.J.Bergius	Ericoides teucriifolium (Spreng.) Kuntze	Erica glutinosa P.J.Bergius
						Erica glutinosa var. glutinosa	Erica glutinosa P.J.Bergius
Erica droseroides	minor	var.	Andrews	Erica glutinosa var. parviflora	Benth.	Erica droseroides var. minor Andrews	Erica glutinosa var. parviflora Benth.
Erica glutinosa	parviflora	var.	Benth.	Erica glutinosa var. parviflora	Benth.	Erica glutinosa var. parviflora Benth.	Erica glutinosa var. parviflora Benth.
Erica crucistigmatica			Dulfer	Erica gnaphaloides	L.	Erica crucistigmatica Dulfer	Erica gnaphaloides L.
Erica gnaphaloides			L.	Erica gnaphaloides	L.	Erica gnaphaloides L.	Erica gnaphaloides L.
Erica paniculata			Lodd.	Erica gnaphaloides	L.	Erica paniculata Lodd.	Erica gnaphaloides L.
Lamprotis gnaphalodes			(L.) G.Don	Erica gnaphaloides	L.	Lamprotis gnaphalodes (L.) G.Don	Erica gnaphaloides L.
Lamprotis paniculata			(Lodd.) G.Don	Erica gnaphaloides	L.	Lamprotis paniculata (Lodd.) G.Don	Erica gnaphaloides L.
Erica goatcheriana			L.Bolus	Erica goatcheriana	L.Bolus	Erica goatcheriana L.Bolus	Erica goatcheriana L.Bolus
Erica goatcheriana	goatcheriana	var.		Erica goatcheriana	L.Bolus	Erica goatcheriana var. goatcheriana	Erica goatcheriana L.Bolus
						Erica goatcheriana var. goatcheriana	Erica goatcheriana L.Bolus
Erica goatcheriana	drakensteinensis	var.	L.Bolus	Erica goatcheriana var. drakensteinensis	L.Bolus	Erica goatcheriana var. drakensteinensis L.Bolus	Erica goatcheriana var. drakensteinensis L.Bolus
Erica goatcheriana	petrensis	var.	L.Bolus	Erica goatcheriana var. petrensis	L.Bolus	Erica goatcheriana var. petrensis L.Bolus	Erica goatcheriana var. petrensis L.Bolus
Erica gossypioides			E.G.H.Oliv.	Erica gossypioides	E.G.H.Oliv.	Erica gossypioides E.G.H.Oliv.	Erica gossypioides E.G.H.Oliv.
Erica goudotiana			(Klotzsch) Dorr & E.G.H.Oliv.	Erica goudotiana	(Klotzsch) Dorr & E.G.H.Oliv.	Erica goudotiana (Klotzsch) Dorr & E.G.H.Oliv.	Erica goudotiana (Klotzsch) Dorr & E.G.H.Oliv.
Philippia cauliflora			Hochr.	Erica goudotiana	(Klotzsch) Dorr & E.G.H.Oliv.	Philippia cauliflora Hochr.	Erica goudotiana (Klotzsch) Dorr & E.G.H.Oliv.
Philippia cauliflora	gigas	subsp.	H.Perrier	Erica goudotiana	(Klotzsch) Dorr & E.G.H.Oliv.	Philippia cauliflora subsp. gigas H.Perrier	Erica goudotiana (Klotzsch) Dorr & E.G.H.Oliv.
Philippia cauliflora	tenuis	subsp.	H.Perrier	Erica goudotiana	(Klotzsch) Dorr & E.G.H.Oliv.	Philippia cauliflora subsp. tenuis H.Perrier	Erica goudotiana (Klotzsch) Dorr & E.G.H.Oliv.
Philippia floribunda	goudotiana	subsp.	(Klotzsch) H.Perrier	Erica goudotiana	(Klotzsch) Dorr & E.G.H.Oliv.	Philippia floribunda subsp. goudotiana (Klotzsch) H.Perrier	Erica goudotiana (Klotzsch) Dorr & E.G.H.Oliv.
Philippia floribunda	orientalis	subsp.	H.Perrier	Erica goudotiana	(Klotzsch) Dorr & E.G.H.Oliv.	Philippia floribunda subsp. orientalis H.Perrier	Erica goudotiana (Klotzsch) Dorr & E.G.H.Oliv.
Philippia goudotiana			Benth.	Erica goudotiana	(Klotzsch) Dorr & E.G.H.Oliv.	Philippia goudotiana Benth.	Erica goudotiana (Klotzsch) Dorr & E.G.H.Oliv.
Philippia goudotiana			Klotzsch	Erica goudotiana	(Klotzsch) Dorr & E.G.H.Oliv.	Philippia goudotiana Klotzsch	Erica goudotiana (Klotzsch) Dorr & E.G.H.Oliv.
Philippia tenuifolia			Benth.	Erica goudotiana	(Klotzsch) Dorr & E.G.H.Oliv.	Philippia tenuifolia Benth.	Erica goudotiana (Klotzsch) Dorr & E.G.H.Oliv.
Salaxis goudotiana			(Klotzsch) D.Dietr.	Erica goudotiana	(Klotzsch) Dorr & E.G.H.Oliv.	Salaxis goudotiana (Klotzsch) D.Dietr.	Erica goudotiana (Klotzsch) Dorr & E.G.H.Oliv.
Salaxis tenuifolia			(Benth.) D.Dietr.	Erica goudotiana	(Klotzsch) Dorr & E.G.H.Oliv.	Salaxis tenuifolia (Benth.) D.Dietr.	Erica goudotiana (Klotzsch) Dorr & E.G.H.Oliv.
						Erica goudotiana (H.Perrier) Dorr & E.G.H.Oliv.	Erica goudotiana (Klotzsch) Dorr & E.G.H.Oliv.
Erica gracilipes			Guthrie & Bolus	Erica gracilipes	Guthrie & Bolus	Erica gracilipes Guthrie & Bolus	Erica gracilipes Guthrie & Bolus
Erica gracilis			J.C.Wendl.	Erica gracilis	J.C.Wendl.	Erica gracilis J.C.Wendl.	Erica gracilis J.C.Wendl.
Erica imbecilla			Sweet	Erica gracilis	J.C.Wendl.	Erica imbecilla Sweet	Erica gracilis J.C.Wendl.
Erica neglecta			G.Don	Erica gracilis	J.C.Wendl.	Erica neglecta G.Don	Erica gracilis J.C.Wendl.
Erica tenera			Klotzsch ex Benth.	Erica gracilis	J.C.Wendl.	Erica tenera Klotzsch ex Benth.	Erica gracilis J.C.Wendl.
Erica tenuissima			J.C.Wendl.	Erica gracilis	J.C.Wendl.	Erica tenuissima J.C.Wendl.	Erica gracilis J.C.Wendl.
Ericoides tenuissimum			Kuntze	Erica gracilis	J.C.Wendl.	Ericoides tenuissimum Kuntze	Erica gracilis J.C.Wendl.
Erica grandiflora			L.f.	Erica grandiflora	L.f.	Erica grandiflora L.f.	Erica grandiflora L.f.
						Erica grandiflora L.fil.	Erica grandiflora L.f.
Erica abietina	aurantiaca	subsp.	E.G.H.Oliv. & I.M.Oliv.	Erica grandiflora subsp. grandiflora		Erica abietina subsp. aurantiaca E.G.H.Oliv. & I.M.Oliv.	Erica grandiflora subsp. grandiflora
Erica acutiflora			Tausch	Erica grandiflora subsp. grandiflora		Erica acutiflora Tausch	Erica grandiflora subsp. grandiflora
Erica exsurgens			Andrews	Erica grandiflora subsp. grandiflora		Erica exsurgens Andrews	Erica grandiflora subsp. grandiflora
Erica grandiflora	grandiflora	subsp.		Erica grandiflora subsp. grandiflora		Erica grandiflora subsp. grandiflora	Erica grandiflora subsp. grandiflora
Erica grandiflora	brevifolia	var.	J.C.Wendl.	Erica grandiflora subsp. grandiflora		Erica grandiflora var. brevifolia J.C.Wendl.	Erica grandiflora subsp. grandiflora
Erica grandiflora	exsurgens	var.	(Andrews) E.G.H.Oliv.	Erica grandiflora subsp. grandiflora		Erica grandiflora var. exsurgens (Andrews) E.G.H.Oliv.	Erica grandiflora subsp. grandiflora
Erica pharetriformis			Salisb.	Erica grandiflora subsp. grandiflora		Erica pharetriformis Salisb.	Erica grandiflora subsp. grandiflora
Erica spectabilis			Waitz	Erica grandiflora subsp. grandiflora		Erica spectabilis Waitz	Erica grandiflora subsp. grandiflora
Erica strictifolia			Klotzsch	Erica grandiflora subsp. grandiflora		Erica strictifolia Klotzsch	Erica grandiflora subsp. grandiflora
Ericoides exsurgens			(Andrews) Kuntze	Erica grandiflora subsp. grandiflora		Ericoides exsurgens (Andrews) Kuntze	Erica grandiflora subsp. grandiflora
Ericoides grandiflorum			(L.f.) Kuntze	Erica grandiflora subsp. grandiflora		Ericoides grandiflorum (L.f.) Kuntze	Erica grandiflora subsp. grandiflora
						Erica grandiflora subsp. grandiflora	Erica grandiflora subsp. grandiflora
Erica abietina	perfoliosa	subsp.	E.G.H.Oliv. & I.M.Oliv.	Erica grandiflora subsp. perfoliosa	(E.G.H.Oliv. & I.M.Oliv.) E.G.H.Oliv. & Pirie	Erica abietina subsp. perfoliosa E.G.H.Oliv. & I.M.Oliv.	Erica grandiflora subsp. perfoliosa (E.G.H.Oliv. & I.M.Oliv.) E.G.H.Oliv. & Pirie
Erica grandiflora	perfoliosa	subsp.	(E.G.H.Oliv. & I.M.Oliv.) E.G.H.Oliv. & Pirie	Erica grandiflora subsp. perfoliosa	(E.G.H.Oliv. & I.M.Oliv.) E.G.H.Oliv. & Pirie	Erica grandiflora subsp. perfoliosa (E.G.H.Oliv. & I.M.Oliv.) E.G.H.Oliv. & Pirie	Erica grandiflora subsp. perfoliosa (E.G.H.Oliv. & I.M.Oliv.) E.G.H.Oliv. & Pirie
Erica granulatifolia			H.A.Baker	Erica granulatifolia	H.A.Baker	Erica granulatifolia H.A.Baker	Erica granulatifolia H.A.Baker
Erica grata			Guthrie & Bolus	Erica grata	Guthrie & Bolus	Erica grata Guthrie & Bolus	Erica grata Guthrie & Bolus
Erica auriculata			Guthrie & Bolus	Erica greyi	Guthrie & Bolus	Erica auriculata Guthrie & Bolus	Erica greyi Guthrie & Bolus
Erica greyi			Guthrie & Bolus	Erica greyi	Guthrie & Bolus	Erica greyi Guthrie & Bolus	Erica greyi Guthrie & Bolus
Erica grisbrookii			Guthrie & Bolus	Erica grisbrookii	Guthrie & Bolus	Erica grisbrookii Guthrie & Bolus	Erica grisbrookii Guthrie & Bolus
Erica guthriei			Bolus	Erica guthriei	Bolus	Erica guthriei Bolus	Erica guthriei Bolus
Erica guthriei	guthriei	var.		Erica guthriei	Bolus	Erica guthriei var. guthriei	Erica guthriei Bolus
Erica guthriei	strictior	var.	Bolus	Erica guthriei var. strictior	Bolus	Erica guthriei var. strictior Bolus	Erica guthriei var. strictior Bolus
Erica gysbertii			Guthrie & Bolus	Erica gysbertii	Guthrie & Bolus	Erica gysbertii Guthrie & Bolus	Erica gysbertii Guthrie & Bolus
Erica gysbertii	gysbertii	var.		Erica gysbertii	Guthrie & Bolus	Erica gysbertii var. gysbertii	Erica gysbertii Guthrie & Bolus
						Erica gysbertii var. gysbertii	Erica gysbertii Guthrie & Bolus
Erica gysbertii	ampliata	var.	L.Bolus	Erica gysbertii var. ampliata	L.Bolus	Erica gysbertii var. ampliata L.Bolus	Erica gysbertii var. ampliata L.Bolus
Erica gysbertii	longiflora	var.	L.Bolus	Erica gysbertii var. longiflora	L.Bolus	Erica gysbertii var. longiflora L.Bolus	Erica gysbertii var. longiflora L.Bolus
Erica haemastoma			J.C.Wendl.	Erica haemastoma	J.C.Wendl.	Erica haemastoma J.C.Wendl.	Erica haemastoma J.C.Wendl.
Ericoides aristifolium			(Niven ex Benth.) Kuntze	Erica haemastoma	J.C.Wendl.	Ericoides aristifolium (Niven ex Benth.) Kuntze	Erica haemastoma J.C.Wendl.
Erica haematocodon			T.M.Salter	Erica haematocodon	T.M.Salter	Erica haematocodon T.M.Salter	Erica haematocodon T.M.Salter
						Erica haematocodon Salter	Erica haematocodon T.M.Salter
Erica coralliflora			Compton	Erica haematosiphon	Guthrie & Bolus	Erica coralliflora Compton	Erica haematosiphon Guthrie & Bolus
Erica haematosiphon			Guthrie & Bolus	Erica haematosiphon	Guthrie & Bolus	Erica haematosiphon Guthrie & Bolus	Erica haematosiphon Guthrie & Bolus
Erica macropus			Guthrie & Bolus	Erica haematosiphon	Guthrie & Bolus	Erica macropus Guthrie & Bolus	Erica haematosiphon Guthrie & Bolus
Erica grossa			Salisb.	Erica halicacaba	L.	Erica grossa Salisb.	Erica halicacaba L.
Erica halicacaba			L.	Erica halicacaba	L.	Erica halicacaba L.	Erica halicacaba L.
Erica rupestris			Salisb.	Erica halicacaba	L.	Erica rupestris Salisb.	Erica halicacaba L.
Ericoides halicacaba			(L.) Kuntze	Erica halicacaba	L.	Ericoides halicacaba (L.) Kuntze	Erica halicacaba L.
Eurylepis halicacaba			(L.) D.Don	Erica halicacaba	L.	Eurylepis halicacaba (L.) D.Don	Erica halicacaba L.
Erica hameriana			L.Bolus	Erica hameriana	L.Bolus	Erica hameriana L.Bolus	Erica hameriana L.Bolus
Erica hanekomii			E.G.H.Oliv.	Erica hanekomii	E.G.H.Oliv.	Erica hanekomii E.G.H.Oliv.	Erica hanekomii E.G.H.Oliv.
Erica hansfordii			E.G.H.Oliv.	Erica hansfordii	E.G.H.Oliv.	Erica hansfordii E.G.H.Oliv.	Erica hansfordii E.G.H.Oliv.
Erica harveiana			Guthrie & Bolus	Erica harveiana	Guthrie & Bolus	Erica harveiana Guthrie & Bolus	Erica harveiana Guthrie & Bolus
Erica jeppei			L.Bolus	Erica harveiana	Guthrie & Bolus	Erica jeppei L.Bolus	Erica harveiana Guthrie & Bolus
Erica hebdomadalis			E.G.H.Oliv. & I.M.Oliv.	Erica hebdomadalis	E.G.H.Oliv. & I.M.Oliv.	Erica hebdomadalis E.G.H.Oliv. & I.M.Oliv.	Erica hebdomadalis E.G.H.Oliv. & I.M.Oliv.
Erica hebeclada			Dorr & E.G.H.Oliv.	Erica hebeclada	Dorr & E.G.H.Oliv.	Erica hebeclada Dorr & E.G.H.Oliv.	Erica hebeclada Dorr & E.G.H.Oliv.
Philippia trichoclada			Baker	Erica hebeclada	Dorr & E.G.H.Oliv.	Philippia trichoclada Baker	Erica hebeclada Dorr & E.G.H.Oliv.
Philippia trichoclada	latisepala	subsp.	H.Perrier	Erica hebeclada	Dorr & E.G.H.Oliv.	Philippia trichoclada subsp. latisepala H.Perrier	Erica hebeclada Dorr & E.G.H.Oliv.
Philippia trichoclada	albescens	var.	H.Perrier	Erica hebeclada	Dorr & E.G.H.Oliv.	Philippia trichoclada var. albescens H.Perrier	Erica hebeclada Dorr & E.G.H.Oliv.
Philippia trichoclada	subalbida	var.	H.Perrier	Erica hebeclada	Dorr & E.G.H.Oliv.	Philippia trichoclada var. subalbida H.Perrier	Erica hebeclada Dorr & E.G.H.Oliv.
Erica heleogena			T.M.Salter	Erica heleogena	T.M.Salter	Erica heleogena T.M.Salter	Erica heleogena T.M.Salter
						Erica heleogena Salter	Erica heleogena T.M.Salter
Erica heliophila			Guthrie & Bolus	Erica heliophila	Guthrie & Bolus	Erica heliophila Guthrie & Bolus	Erica heliophila Guthrie & Bolus
						Erica heleophila L.Guthrie & Bolus	Erica heliophila Guthrie & Bolus
Erica hendricksei			H.A.Baker	Erica hendricksei	H.A.Baker	Erica hendricksei H.A.Baker	Erica hendricksei H.A.Baker
Erica hendricksei	alba	var.	H.A.Baker	Erica hendricksei	H.A.Baker	Erica hendricksei var. alba H.A.Baker	Erica hendricksei H.A.Baker
Erica hendricksei	hendricksei	var.		Erica hendricksei	H.A.Baker	Erica hendricksei var. hendricksei	Erica hendricksei H.A.Baker
Erica hermani			E.G.H.Oliv.	Erica hermani	E.G.H.Oliv.	Erica hermani E.G.H.Oliv.	Erica hermani E.G.H.Oliv.
Erica heterophylla			Guthrie & Bolus	Erica heterophylla	Guthrie & Bolus	Erica heterophylla Guthrie & Bolus	Erica heterophylla Guthrie & Bolus
Erica hexandra			(S.Moore) E.G.H.Oliv.	Erica hexandra	(S.Moore) E.G.H.Oliv.	Erica hexandra (S.Moore) E.G.H.Oliv.	Erica hexandra (S.Moore) E.G.H.Oliv.
Philippia hexandra			S.Moore	Erica hexandra	(S.Moore) E.G.H.Oliv.	Philippia hexandra S.Moore	Erica hexandra (S.Moore) E.G.H.Oliv.
Philippia norlindhii			Weim.	Erica hexandra	(S.Moore) E.G.H.Oliv.	Philippia norlindhii Weim.	Erica hexandra (S.Moore) E.G.H.Oliv.
Erica hexensis			E.G.H.Oliv.	Erica hexensis	E.G.H.Oliv.	Erica hexensis E.G.H.Oliv.	Erica hexensis E.G.H.Oliv.
Erica hibbertia			Andrews	Erica hibbertia	Andrews	Erica hibbertia Andrews	Erica hibbertia Andrews
Ericoides hibbertianum			(Andrews) Kuntze	Erica hibbertia	Andrews	Ericoides hibbertianum (Andrews) Kuntze	Erica hibbertia Andrews
Erica hillburttii			(E.G.H.Oliv.) E.G.H.Oliv.	Erica hillburttii	(E.G.H.Oliv.) E.G.H.Oliv.	Erica hillburttii (E.G.H.Oliv.) E.G.H.Oliv.	Erica hillburttii (E.G.H.Oliv.) E.G.H.Oliv.
Ericinella hillburttii			E.G.H.Oliv.	Erica hillburttii	(E.G.H.Oliv.) E.G.H.Oliv.	Ericinella hillburttii E.G.H.Oliv.	Erica hillburttii (E.G.H.Oliv.) E.G.H.Oliv.
Erica hippurus			Compton	Erica hippurus	Compton	Erica hippurus Compton	Erica hippurus Compton
Erica dura			G.Don	Erica hirta	Thunb.	Erica dura G.Don	Erica hirta Thunb.
Erica globosa			Andrews	Erica hirta	Thunb.	Erica globosa Andrews	Erica hirta Thunb.
Erica globosa	subterminalis	var.	(Klotzsch ex Benth.) Bolus	Erica hirta	Thunb.	Erica globosa var. subterminalis (Klotzsch ex Benth.) Bolus	Erica hirta Thunb.
Erica hirta			Thunb.	Erica hirta	Thunb.	Erica hirta Thunb.	Erica hirta Thunb.
Erica sphaeroidea			Dulfer	Erica hirta	Thunb.	Erica sphaeroidea Dulfer	Erica hirta Thunb.
Erica sphaeroidea	subterminalis	var.	(Klotzsch ex Benth.) Dulfer	Erica hirta	Thunb.	Erica sphaeroidea var. subterminalis (Klotzsch ex Benth.) Dulfer	Erica hirta Thunb.
Erica subterminalis			Klotzsch ex Benth.	Erica hirta	Thunb.	Erica subterminalis Klotzsch ex Benth.	Erica hirta Thunb.
Erica urceolaris			Salisb.	Erica hirta	Thunb.	Erica urceolaris Salisb.	Erica hirta Thunb.
Ericoides globosum			(Andrews) Kuntze	Erica hirta	Thunb.	Ericoides globosum (Andrews) Kuntze	Erica hirta Thunb.
Ericoides hirtum			(Thunb.) Kuntze	Erica hirta	Thunb.	Ericoides hirtum (Thunb.) Kuntze	Erica hirta Thunb.
Ericoides subterminale			(Klotzsch ex Benth.) Kuntze	Erica hirta	Thunb.	Ericoides subterminale (Klotzsch ex Benth.) Kuntze	Erica hirta Thunb.
Erica grisea			Klotzsch ex Benth.	Erica hirtiflora	Curtis	Erica grisea Klotzsch ex Benth.	Erica hirtiflora Curtis
Erica hirtiflora			Curtis	Erica hirtiflora	Curtis	Erica hirtiflora Curtis	Erica hirtiflora Curtis
Erica hirtiflora	hirtiflora	var.		Erica hirtiflora	Curtis	Erica hirtiflora var. hirtiflora	Erica hirtiflora Curtis
Erica minima			Pritz.	Erica hirtiflora	Curtis	Erica minima Pritz.	Erica hirtiflora Curtis
Erica mitriformis			Salisb.	Erica hirtiflora	Curtis	Erica mitriformis Salisb.	Erica hirtiflora Curtis
Erica ovata			Lodd.	Erica hirtiflora	Curtis	Erica ovata Lodd.	Erica hirtiflora Curtis
Erica pubescens			Andrews	Erica hirtiflora	Curtis	Erica pubescens Andrews	Erica hirtiflora Curtis
Ericoides hirtiflorum			(Curtis) Kuntze	Erica hirtiflora	Curtis	Ericoides hirtiflorum (Curtis) Kuntze	Erica hirtiflora Curtis
						Erica hirtiflora var. hirtiflora	Erica hirtiflora Curtis
Erica hirtiflora	minor	var.	(Andrews) Benth.	Erica hirtiflora var. minor	(Andrews) Benth.	Erica hirtiflora var. minor (Andrews) Benth.	Erica hirtiflora var. minor (Andrews) Benth.
Erica pubescens	minor	var.	Andrews	Erica hirtiflora var. minor	(Andrews) Benth.	Erica pubescens var. minor Andrews	Erica hirtiflora var. minor (Andrews) Benth.
Erica hispidula			L.	Erica hispidula	L.	Erica hispidula L.	Erica hispidula L.
Ericoides hispidulum			(L.) Kuntze	Erica hispidula	L.	Ericoides hispidulum (L.) Kuntze	Erica hispidula L.
Erica absinthoides			L.	Erica hispidula var. hispidula		Erica absinthoides L.	Erica hispidula var. hispidula
Erica approximata			Schltdl. ex Spreng.	Erica hispidula var. hispidula		Erica approximata Schltdl. ex Spreng.	Erica hispidula var. hispidula
Erica colleter			Spreng.	Erica hispidula var. hispidula		Erica colleter Spreng.	Erica hispidula var. hispidula
Erica galioides			Klotzsch ex Benth.	Erica hispidula var. hispidula		Erica galioides Klotzsch ex Benth.	Erica hispidula var. hispidula
Erica hispida			Thunb.	Erica hispidula var. hispidula		Erica hispida Thunb.	Erica hispidula var. hispidula
Erica hispidula	hispidula	var.		Erica hispidula var. hispidula		Erica hispidula var. hispidula	Erica hispidula var. hispidula
Erica inops			Bolus	Erica hispidula var. hispidula		Erica inops Bolus	Erica hispidula var. hispidula
Erica minuta			Klotzsch ex Benth.	Erica hispidula var. hispidula		Erica minuta Klotzsch ex Benth.	Erica hispidula var. hispidula
Erica virgata			Thunb.	Erica hispidula var. hispidula		Erica virgata Thunb.	Erica hispidula var. hispidula
Erica virgularis			Salisb.	Erica hispidula var. hispidula		Erica virgularis Salisb.	Erica hispidula var. hispidula
						Erica hispidula var. hispidula	Erica hispidula var. hispidula
Erica hispidula	micrantha	var.	Benth.	Erica hispidula var. micrantha	Benth.	Erica hispidula var. micrantha Benth.	Erica hispidula var. micrantha Benth.
Ceramia serpyllifolia			(Andrews) G.Don	Erica hispidula var. serpyllifolia	(Andrews) Benth.	Ceramia serpyllifolia (Andrews) G.Don	Erica hispidula var. serpyllifolia (Andrews) Benth.
Erica hispidula	serpyllifolia	var.	(Andrews) Benth.	Erica hispidula var. serpyllifolia	(Andrews) Benth.	Erica hispidula var. serpyllifolia (Andrews) Benth.	Erica hispidula var. serpyllifolia (Andrews) Benth.
Erica serpyllifolia			Andrews	Erica hispidula var. serpyllifolia	(Andrews) Benth.	Erica serpyllifolia Andrews	Erica hispidula var. serpyllifolia (Andrews) Benth.
Erica foliacea			Klotzsch ex Benth.	Erica hispidula var. viscidula	(L.Bolus) Dulfer	Erica foliacea Klotzsch ex Benth.	Erica hispidula var. viscidula (L.Bolus) Dulfer
Erica hispidula	viscidula	var.	(L.Bolus) Dulfer	Erica hispidula var. viscidula	(L.Bolus) Dulfer	Erica hispidula var. viscidula (L.Bolus) Dulfer	Erica hispidula var. viscidula (L.Bolus) Dulfer
Erica viscidula			L.Bolus	Erica hispidula var. viscidula	(L.Bolus) Dulfer	Erica viscidula L.Bolus	Erica hispidula var. viscidula (L.Bolus) Dulfer
Erica hispiduloides			E.G.H.Oliv.	Erica hispiduloides	E.G.H.Oliv.	Erica hispiduloides E.G.H.Oliv.	Erica hispiduloides E.G.H.Oliv.
Erica andromediflora			Andrews	Erica holosericea	Salisb.	Erica andromediflora Andrews	Erica holosericea Salisb.
Erica holosericea			Salisb.	Erica holosericea	Salisb.	Erica holosericea Salisb.	Erica holosericea Salisb.
Erica holosericea	holosericea	var.		Erica holosericea	Salisb.	Erica holosericea var. holosericea	Erica holosericea Salisb.
Erica pomifera			Benth.	Erica holosericea	Salisb.	Erica pomifera Benth.	Erica holosericea Salisb.
Erica triumphans			G.Lodd.	Erica holosericea	Salisb.	Erica triumphans G.Lodd.	Erica holosericea Salisb.
Ericoides andromediflorum			(Andrews) Kuntze	Erica holosericea	Salisb.	Ericoides andromediflorum (Andrews) Kuntze	Erica holosericea Salisb.
Eurystegia andromediflora			(Andrews) D.Don	Erica holosericea	Salisb.	Eurystegia andromediflora (Andrews) D.Don	Erica holosericea Salisb.
Eurystegia pomifera			D.Don	Erica holosericea	Salisb.	Eurystegia pomifera D.Don	Erica holosericea Salisb.
Eurystegia triumphans			(G.Lodd.) G.Don	Erica holosericea	Salisb.	Eurystegia triumphans (G.Lodd.) G.Don	Erica holosericea Salisb.
Lamprotis holosericea			(Salisb.) G.Don	Erica holosericea	Salisb.	Lamprotis holosericea (Salisb.) G.Don	Erica holosericea Salisb.
						Erica holosericea var. holosericea	Erica holosericea Salisb.
Erica holosericea	parviflora	var.	Bolus	Erica holosericea var. parviflora	Bolus	Erica holosericea var. parviflora Bolus	Erica holosericea var. parviflora Bolus
Erica holtii			Schweick.	Erica holtii	Schweick.	Erica holtii Schweick.	Erica holtii Schweick.
Erica hottentotica			E.G.H.Oliv.	Erica hottentotica	E.G.H.Oliv.	Erica hottentotica E.G.H.Oliv.	Erica hottentotica E.G.H.Oliv.
Erica humansdorpensis			Compton	Erica humansdorpensis	Compton	Erica humansdorpensis Compton	Erica humansdorpensis Compton
Erica humbertii			Dorr & E.G.H.Oliv.	Erica humbertii	Dorr & E.G.H.Oliv.	Erica humbertii Dorr & E.G.H.Oliv.	Erica humbertii Dorr & E.G.H.Oliv.
Philippia humbertii			H.Perrier	Erica humbertii	Dorr & E.G.H.Oliv.	Philippia humbertii H.Perrier	Erica humbertii Dorr & E.G.H.Oliv.
Philippia ibityensis			H.Perrier	Erica humbertii	Dorr & E.G.H.Oliv.	Philippia ibityensis H.Perrier	Erica humbertii Dorr & E.G.H.Oliv.
						Erica humbertii (H.Perrier) Dorr & E.G.H.Oliv.	Erica humbertii Dorr & E.G.H.Oliv.
Erica humidicola			E.G.H.Oliv.	Erica humidicola	E.G.H.Oliv.	Erica humidicola E.G.H.Oliv.	Erica humidicola E.G.H.Oliv.
Ceramia humifusa			G.Don	Erica humifusa	Hibberd ex Salisb.	Ceramia humifusa G.Don	Erica humifusa Hibberd ex Salisb.
Erica humifusa			Hibberd ex Salisb.	Erica humifusa	Hibberd ex Salisb.	Erica humifusa Hibberd ex Salisb.	Erica humifusa Hibberd ex Salisb.
Ericoides humifusum			(Hibberd ex Salisb.) Kuntze	Erica humifusa	Hibberd ex Salisb.	Ericoides humifusum (Hibberd ex Salisb.) Kuntze	Erica humifusa Hibberd ex Salisb.
Erica ibityensis			(H.Perrier) Dorr & E.G.H.Oliv.	Erica ibityensis	(H.Perrier) Dorr & E.G.H.Oliv.	Erica ibityensis (H.Perrier) Dorr & E.G.H.Oliv.	Erica ibityensis (H.Perrier) Dorr & E.G.H.Oliv.
Erica ignita			E.G.H.Oliv.	Erica ignita	E.G.H.Oliv.	Erica ignita E.G.H.Oliv.	Erica ignita E.G.H.Oliv.
Ectasis imbricata			(L.) D.Don	Erica imbricata	L.	Ectasis imbricata (L.) D.Don	Erica imbricata L.
Erica actea			J.Forbes	Erica imbricata	L.	Erica actea J.Forbes	Erica imbricata L.
Erica brunneoalba			Bartl.	Erica imbricata	L.	Erica brunneoalba Bartl.	Erica imbricata L.
Erica caesia			Salisb.	Erica imbricata	L.	Erica caesia Salisb.	Erica imbricata L.
Erica densiflora			Bartl.	Erica imbricata	L.	Erica densiflora Bartl.	Erica imbricata L.
Erica divaricata			J.C.Wendl.	Erica imbricata	L.	Erica divaricata J.C.Wendl.	Erica imbricata L.
Erica flexuosa			Andrews	Erica imbricata	L.	Erica flexuosa Andrews	Erica imbricata L.
Erica glaucifolia			Klotzsch ex Benth.	Erica imbricata	L.	Erica glaucifolia Klotzsch ex Benth.	Erica imbricata L.
Erica imbricata			L.	Erica imbricata	L.	Erica imbricata L.	Erica imbricata L.
Erica laricifolia			Lam.	Erica imbricata	L.	Erica laricifolia Lam.	Erica imbricata L.
Erica leptocephala			Klotzsch ex Benth.	Erica imbricata	L.	Erica leptocephala Klotzsch ex Benth.	Erica imbricata L.
Erica myriantha			Bartl.	Erica imbricata	L.	Erica myriantha Bartl.	Erica imbricata L.
Erica ornata			Klotzsch ex Benth.	Erica imbricata	L.	Erica ornata Klotzsch ex Benth.	Erica imbricata L.
Erica paleacea			Klotzsch ex Benth.	Erica imbricata	L.	Erica paleacea Klotzsch ex Benth.	Erica imbricata L.
Erica porrigens			Bartl.	Erica imbricata	L.	Erica porrigens Bartl.	Erica imbricata L.
Erica pyramidalis			Salisb.	Erica imbricata	L.	Erica pyramidalis Salisb.	Erica imbricata L.
Erica quinquangularis			P.J.Bergius	Erica imbricata	L.	Erica quinquangularis P.J.Bergius	Erica imbricata L.
Erica ramulosa			Bartl.	Erica imbricata	L.	Erica ramulosa Bartl.	Erica imbricata L.
Erica sparsa			Klotzsch ex Benth.	Erica imbricata	L.	Erica sparsa Klotzsch ex Benth.	Erica imbricata L.
Erica squamiflora			Salisb.	Erica imbricata	L.	Erica squamiflora Salisb.	Erica imbricata L.
Erica stylosa			Salisb.	Erica imbricata	L.	Erica stylosa Salisb.	Erica imbricata L.
Erica subimbricata			Compton	Erica imbricata	L.	Erica subimbricata Compton	Erica imbricata L.
Erica trifaria			Klotzsch ex Benth.	Erica imbricata	L.	Erica trifaria Klotzsch ex Benth.	Erica imbricata L.
Erica violacea			Klotzsch ex Benth.	Erica imbricata	L.	Erica violacea Klotzsch ex Benth.	Erica imbricata L.
Ericoides imbricatum			(L.) Kuntze	Erica imbricata	L.	Ericoides imbricatum (L.) Kuntze	Erica imbricata L.
Gypsocallis caesia			(Salisb.) G.Don	Erica imbricata	L.	Gypsocallis caesia (Salisb.) G.Don	Erica imbricata L.
Gypsocallis flexuosa			(Andrews) G.Don	Erica imbricata	L.	Gypsocallis flexuosa (Andrews) G.Don	Erica imbricata L.
Gypsocallis imbricata			(L.) G.Don	Erica imbricata	L.	Gypsocallis imbricata (L.) G.Don	Erica imbricata L.
Gypsocallis squamiflora			(Salisb.) G.Don	Erica imbricata	L.	Gypsocallis squamiflora (Salisb.) G.Don	Erica imbricata L.
Gypsocallis stylosa			(Salisb.) G.Don	Erica imbricata	L.	Gypsocallis stylosa (Salisb.) G.Don	Erica imbricata L.
Erica imerinensis			(H.Perrier) Dorr & E.G.H.Oliv.	Erica imerinensis	(H.Perrier) Dorr & E.G.H.Oliv.	Erica imerinensis (H.Perrier) Dorr & E.G.H.Oliv.	Erica imerinensis (H.Perrier) Dorr & E.G.H.Oliv.
Philippia imerinensis			H.Perrier	Erica imerinensis	(H.Perrier) Dorr & E.G.H.Oliv.	Philippia imerinensis H.Perrier	Erica imerinensis (H.Perrier) Dorr & E.G.H.Oliv.
Philippia intricata			Cordem.	Erica imerinensis	(H.Perrier) Dorr & E.G.H.Oliv.	Philippia intricata Cordem.	Erica imerinensis (H.Perrier) Dorr & E.G.H.Oliv.
Blaeria bicolor			Klotzsch	Erica inaequalis	(Klotzsch) E.G.H.Oliv.	Blaeria bicolor Klotzsch	Erica inaequalis (Klotzsch) E.G.H.Oliv.
Blaeria glabra			(Thunb.) Thunb.	Erica inaequalis	(Klotzsch) E.G.H.Oliv.	Blaeria glabra (Thunb.) Thunb.	Erica inaequalis (Klotzsch) E.G.H.Oliv.
Erica glabra			Thunb.	Erica inaequalis	(Klotzsch) E.G.H.Oliv.	Erica glabra Thunb.	Erica inaequalis (Klotzsch) E.G.H.Oliv.
Erica glabra	parviflora	var.	(Klotzsch ex Baker) Dulfer	Erica inaequalis	(Klotzsch) E.G.H.Oliv.	Erica glabra var. parviflora (Klotzsch ex Baker) Dulfer	Erica inaequalis (Klotzsch) E.G.H.Oliv.
Erica inaequalis			(Klotzsch) E.G.H.Oliv.	Erica inaequalis	(Klotzsch) E.G.H.Oliv.	Erica inaequalis (Klotzsch) E.G.H.Oliv.	Erica inaequalis (Klotzsch) E.G.H.Oliv.
Pachycalyx glaber			(Thunb.) Klotzsch	Erica inaequalis	(Klotzsch) E.G.H.Oliv.	Pachycalyx glaber (Thunb.) Klotzsch	Erica inaequalis (Klotzsch) E.G.H.Oliv.
Pachycalyx hispidus			Klotzsch	Erica inaequalis	(Klotzsch) E.G.H.Oliv.	Pachycalyx hispidus Klotzsch	Erica inaequalis (Klotzsch) E.G.H.Oliv.
Pachycalyx inaequalis			Klotzsch	Erica inaequalis	(Klotzsch) E.G.H.Oliv.	Pachycalyx inaequalis Klotzsch	Erica inaequalis (Klotzsch) E.G.H.Oliv.
Pachycalyx pubescens			Klotzsch	Erica inaequalis	(Klotzsch) E.G.H.Oliv.	Pachycalyx pubescens Klotzsch	Erica inaequalis (Klotzsch) E.G.H.Oliv.
Plagiostemon bicolor			(Klotzsch) Klotzsch	Erica inaequalis	(Klotzsch) E.G.H.Oliv.	Plagiostemon bicolor (Klotzsch) Klotzsch	Erica inaequalis (Klotzsch) E.G.H.Oliv.
Plagiostemon puberulus			Klotzsch	Erica inaequalis	(Klotzsch) E.G.H.Oliv.	Plagiostemon puberulus Klotzsch	Erica inaequalis (Klotzsch) E.G.H.Oliv.
Simocheilus albirameus			N.E.Br.	Erica inaequalis	(Klotzsch) E.G.H.Oliv.	Simocheilus albirameus N.E.Br.	Erica inaequalis (Klotzsch) E.G.H.Oliv.
Simocheilus bicolor			(Klotzsch) Benth.	Erica inaequalis	(Klotzsch) E.G.H.Oliv.	Simocheilus bicolor (Klotzsch) Benth.	Erica inaequalis (Klotzsch) E.G.H.Oliv.
Simocheilus ecklonianus			Benth.	Erica inaequalis	(Klotzsch) E.G.H.Oliv.	Simocheilus ecklonianus Benth.	Erica inaequalis (Klotzsch) E.G.H.Oliv.
Simocheilus glaber			(Thunb.) Benth.	Erica inaequalis	(Klotzsch) E.G.H.Oliv.	Simocheilus glaber (Thunb.) Benth.	Erica inaequalis (Klotzsch) E.G.H.Oliv.
Simocheilus hispidus			(Klotzsch) Benth.	Erica inaequalis	(Klotzsch) E.G.H.Oliv.	Simocheilus hispidus (Klotzsch) Benth.	Erica inaequalis (Klotzsch) E.G.H.Oliv.
Simocheilus klotzschianus			Benth.	Erica inaequalis	(Klotzsch) E.G.H.Oliv.	Simocheilus klotzschianus Benth.	Erica inaequalis (Klotzsch) E.G.H.Oliv.
Simocheilus klotzschianus	glabrifolius	var.	N.E.Br.	Erica inaequalis	(Klotzsch) E.G.H.Oliv.	Simocheilus klotzschianus var. glabrifolius N.E.Br.	Erica inaequalis (Klotzsch) E.G.H.Oliv.
Simocheilus puberulus			(Klotzsch) E.G.H.Oliv.	Erica inaequalis	(Klotzsch) E.G.H.Oliv.	Simocheilus puberulus (Klotzsch) E.G.H.Oliv.	Erica inaequalis (Klotzsch) E.G.H.Oliv.
Thoracosperma bicolor			(Klotzsch) Kuntze	Erica inaequalis	(Klotzsch) E.G.H.Oliv.	Thoracosperma bicolor (Klotzsch) Kuntze	Erica inaequalis (Klotzsch) E.G.H.Oliv.
Thoracosperma glabra			(Thunb.) Kuntze	Erica inaequalis	(Klotzsch) E.G.H.Oliv.	Thoracosperma glabra (Thunb.) Kuntze	Erica inaequalis (Klotzsch) E.G.H.Oliv.
Thoracosperma hispida			(Klotzsch) Kuntze	Erica inaequalis	(Klotzsch) E.G.H.Oliv.	Thoracosperma hispida (Klotzsch) Kuntze	Erica inaequalis (Klotzsch) E.G.H.Oliv.
Thoracosperma klotzschiana			(Benth.) Kuntze	Erica inaequalis	(Klotzsch) E.G.H.Oliv.	Thoracosperma klotzschiana (Benth.) Kuntze	Erica inaequalis (Klotzsch) E.G.H.Oliv.
						Erica florida var. parviflora Klotzsch ex Baker	Erica inaequalis (Klotzsch) E.G.H.Oliv.
Erica blesbergensis			H.A.Baker	Erica inamoena	Dulfer	Erica blesbergensis H.A.Baker	Erica inamoena Dulfer
Erica inamoena			Dulfer	Erica inamoena	Dulfer	Erica inamoena Dulfer	Erica inamoena Dulfer
Erica inamoena	inamoena	var.		Erica inamoena var. inamoena		Erica inamoena var. inamoena	Erica inamoena var. inamoena
Erica inamoena	viscidula	var.	(Bolus) Dulfer	Erica inamoena var. viscidula	(Bolus) Dulfer	Erica inamoena var. viscidula (Bolus) Dulfer	Erica inamoena var. viscidula (Bolus) Dulfer
Erica amoena			Salisb.	Erica incarnata	Thunb.	Erica amoena Salisb.	Erica incarnata Thunb.
Erica incarnata			Thunb.	Erica incarnata	Thunb.	Erica incarnata Thunb.	Erica incarnata Thunb.
Ericoides incarnatum			(Thunb.) Kuntze	Erica incarnata	Thunb.	Ericoides incarnatum (Thunb.) Kuntze	Erica incarnata Thunb.
Erica inclusa			H.L.Wendl. ex Benth.	Erica inclusa	H.L.Wendl. ex Benth.	Erica inclusa H.L.Wendl. ex Benth.	Erica inclusa H.L.Wendl. ex Benth.
Ericoides inclusum			(H.L.Wendl. ex Benth.) Kuntze	Erica inclusa	H.L.Wendl. ex Benth.	Ericoides inclusum (H.L.Wendl. ex Benth.) Kuntze	Erica inclusa H.L.Wendl. ex Benth.
Erica inconstans			Zahlbr.	Erica inconstans	Zahlbr.	Erica inconstans Zahlbr.	Erica inconstans Zahlbr.
Callista inflata			G.Don	Erica inflata	Thunb.	Callista inflata G.Don	Erica inflata Thunb.
Callista sainsburiana			G.Don	Erica inflata	Thunb.	Callista sainsburiana G.Don	Erica inflata Thunb.
Erica amabilis			Salisb.	Erica inflata	Thunb.	Erica amabilis Salisb.	Erica inflata Thunb.
Erica carneola			G.Don	Erica inflata	Thunb.	Erica carneola G.Don	Erica inflata Thunb.
Erica carniula			Lodd.	Erica inflata	Thunb.	Erica carniula Lodd.	Erica inflata Thunb.
Erica inflata			Thunb.	Erica inflata	Thunb.	Erica inflata Thunb.	Erica inflata Thunb.
Erica ollula			Andrews	Erica inflata	Thunb.	Erica ollula Andrews	Erica inflata Thunb.
Erica sainsburyana			Andrews	Erica inflata	Thunb.	Erica sainsburyana Andrews	Erica inflata Thunb.
Ericoides inflatum			(Thunb.) Kuntze	Erica inflata	Thunb.	Ericoides inflatum (Thunb.) Kuntze	Erica inflata Thunb.
Erica inflaticalyx			E.G.H.Oliv.	Erica inflaticalyx	E.G.H.Oliv.	Erica inflaticalyx E.G.H.Oliv.	Erica inflaticalyx E.G.H.Oliv.
Callista infundibuliformis			(Andrews) G.Don	Erica infundibuliformis	Andrews	Callista infundibuliformis (Andrews) G.Don	Erica infundibuliformis Andrews
Callista pavettiflora			(Salisb.) G.Don	Erica infundibuliformis	Andrews	Callista pavettiflora (Salisb.) G.Don	Erica infundibuliformis Andrews
Erica coventryana			Lodd.	Erica infundibuliformis	Andrews	Erica coventryana Lodd.	Erica infundibuliformis Andrews
Erica hypocrateriformis			Tausch	Erica infundibuliformis	Andrews	Erica hypocrateriformis Tausch	Erica infundibuliformis Andrews
Erica infundibuliformis			Andrews	Erica infundibuliformis	Andrews	Erica infundibuliformis Andrews	Erica infundibuliformis Andrews
Erica pavettiflora			Salisb.	Erica infundibuliformis	Andrews	Erica pavettiflora Salisb.	Erica infundibuliformis Andrews
Ericoides pavettiflorum			(Salisb.) Kuntze	Erica infundibuliformis	Andrews	Ericoides pavettiflorum (Salisb.) Kuntze	Erica infundibuliformis Andrews
Erica ingeana			E.G.H.Oliv.	Erica ingeana	E.G.H.Oliv.	Erica ingeana E.G.H.Oliv.	Erica ingeana E.G.H.Oliv.
Erica innovans			(N.E.Br.) E.G.H.Oliv.	Erica innovans	(N.E.Br.) E.G.H.Oliv.	Erica innovans (N.E.Br.) E.G.H.Oliv.	Erica innovans (N.E.Br.) E.G.H.Oliv.
Syndesmanthus pumilus			N.E.Br.	Erica innovans	(N.E.Br.) E.G.H.Oliv.	Syndesmanthus pumilus N.E.Br.	Erica innovans (N.E.Br.) E.G.H.Oliv.
						Erica innovans E.G.H.Oliv.	Erica innovans (N.E.Br.) E.G.H.Oliv.
Erica inordinata			H.A.Baker	Erica inordinata	H.A.Baker	Erica inordinata H.A.Baker	Erica inordinata H.A.Baker
Erica insignis			E.G.H.Oliv.	Erica insignis	E.G.H.Oliv.	Erica insignis E.G.H.Oliv.	Erica insignis E.G.H.Oliv.
Erica insolitanthera			H.A.Baker	Erica insolitanthera	H.A.Baker	Erica insolitanthera H.A.Baker	Erica insolitanthera H.A.Baker
Erica intermedia			Klotzsch ex Benth.	Erica intermedia	Klotzsch ex Benth.	Erica intermedia Klotzsch ex Benth.	Erica intermedia Klotzsch ex Benth.
Ericoides intermedium			(Klotzsch ex Benth.) Kuntze	Erica intermedia	Klotzsch ex Benth.	Ericoides intermedium (Klotzsch ex Benth.) Kuntze	Erica intermedia Klotzsch ex Benth.
Erica intermedia	albiflora	subsp.	E.G.H.Oliv. & I.M.Oliv.	Erica intermedia subsp. albiflora	E.G.H.Oliv. & I.M.Oliv.	Erica intermedia subsp. albiflora E.G.H.Oliv. & I.M.Oliv.	Erica intermedia subsp. albiflora E.G.H.Oliv. & I.M.Oliv.
Erica coccinea	intermedia	var.	(Klotzsch ex Benth.) Dulfer	Erica intermedia subsp. intermedia		Erica coccinea var. intermedia (Klotzsch ex Benth.) Dulfer	Erica intermedia subsp. intermedia
Erica intermedia	intermedia	subsp.		Erica intermedia subsp. intermedia		Erica intermedia subsp. intermedia	Erica intermedia subsp. intermedia
						Erica intermedia subsp. intermedia	Erica intermedia subsp. intermedia
Erica interrupta			(N.E.Br.) E.G.H.Oliv.	Erica interrupta	(N.E.Br.) E.G.H.Oliv.	Erica interrupta (N.E.Br.) E.G.H.Oliv.	Erica interrupta (N.E.Br.) E.G.H.Oliv.
Thoracosperma interruptum			N.E.Br.	Erica interrupta	(N.E.Br.) E.G.H.Oliv.	Thoracosperma interruptum N.E.Br.	Erica interrupta (N.E.Br.) E.G.H.Oliv.
Thoracosperma viscidum			L.Guthrie	Erica interrupta	(N.E.Br.) E.G.H.Oliv.	Thoracosperma viscidum L.Guthrie	Erica interrupta (N.E.Br.) E.G.H.Oliv.
Erica alopecuroides			J.C.Wendl.	Erica intervallaris	Salisb.	Erica alopecuroides J.C.Wendl.	Erica intervallaris Salisb.
Erica elongata			Roxb. ex G.Don	Erica intervallaris	Salisb.	Erica elongata Roxb. ex G.Don	Erica intervallaris Salisb.
Erica intervallaris			Salisb.	Erica intervallaris	Salisb.	Erica intervallaris Salisb.	Erica intervallaris Salisb.
Ericoides intervallare			(Salisb.) Kuntze	Erica intervallaris	Salisb.	Ericoides intervallare (Salisb.) Kuntze	Erica intervallaris Salisb.
Erica intervallaris	grandiflora	var.	Bolus	Erica intervallaris var. grandiflora	Bolus	Erica intervallaris var. grandiflora Bolus	Erica intervallaris var. grandiflora Bolus
Erica intervallaris	intervallaris	var.		Erica intervallaris var. intervallaris		Erica intervallaris var. intervallaris	Erica intervallaris var. intervallaris
						Erica intervallaris var. intervallaris	Erica intervallaris var. intervallaris
Erica intervallaris	trifolia	var.	H.A.Baker	Erica intervallaris var. trifolia	H.A.Baker	Erica intervallaris var. trifolia H.A.Baker	Erica intervallaris var. trifolia H.A.Baker
Erica intonsa			L.Bolus	Erica intonsa	L.Bolus	Erica intonsa L.Bolus	Erica intonsa L.Bolus
Erica intricata			H.A.Baker	Erica intricata	H.A.Baker	Erica intricata H.A.Baker	Erica intricata H.A.Baker
Erica involucrata			Klotzsch ex Benth.	Erica involucrata	Klotzsch ex Benth.	Erica involucrata Klotzsch ex Benth.	Erica involucrata Klotzsch ex Benth.
Ericoides involucratum			(Klotzsch ex Benth.) Kuntze	Erica involucrata	Klotzsch ex Benth.	Ericoides involucratum (Klotzsch ex Benth.) Kuntze	Erica involucrata Klotzsch ex Benth.
Erica involvens			Benth.	Erica involvens	Benth.	Erica involvens Benth.	Erica involvens Benth.
Ericoides involvens			(Benth.) Kuntze	Erica involvens	Benth.	Ericoides involvens (Benth.) Kuntze	Erica involvens Benth.
Erica ioniana			E.G.H.Oliv.	Erica ioniana	E.G.H.Oliv.	Erica ioniana E.G.H.Oliv.	Erica ioniana E.G.H.Oliv.
Callista bandonia			(Andrews) G.Don	Erica irbyana	Andrews	Callista bandonia (Andrews) G.Don	Erica irbyana Andrews
Erica bandonia			Andrews	Erica irbyana	Andrews	Erica bandonia Andrews	Erica irbyana Andrews
Erica irbyana			Andrews	Erica irbyana	Andrews	Erica irbyana Andrews	Erica irbyana Andrews
Ericoides irbyanum			(Andrews) Kuntze	Erica irbyana	Andrews	Ericoides irbyanum (Andrews) Kuntze	Erica irbyana Andrews
Euryloma irbyana			(Andrews) G.Don	Erica irbyana	Andrews	Euryloma irbyana (Andrews) G.Don	Erica irbyana Andrews
Erica irregularis			Benth.	Erica irregularis	Benth.	Erica irregularis Benth.	Erica irregularis Benth.
Ericoides irregulare			(Benth.) Kuntze	Erica irregularis	Benth.	Ericoides irregulare (Benth.) Kuntze	Erica irregularis Benth.
Erica irrorata			Guthrie & Bolus	Erica irrorata	Guthrie & Bolus	Erica irrorata Guthrie & Bolus	Erica irrorata Guthrie & Bolus
Erica isaloensis			(H.Perrier) Dorr & E.G.H.Oliv.	Erica isaloensis	(H.Perrier) Dorr & E.G.H.Oliv.	Erica isaloensis (H.Perrier) Dorr & E.G.H.Oliv.	Erica isaloensis (H.Perrier) Dorr & E.G.H.Oliv.
Philippia isaloensis			H.Perrier	Erica isaloensis	(H.Perrier) Dorr & E.G.H.Oliv.	Philippia isaloensis H.Perrier	Erica isaloensis (H.Perrier) Dorr & E.G.H.Oliv.
Erica ixanthera			Benth.	Erica ixanthera	Benth.	Erica ixanthera Benth.	Erica ixanthera Benth.
Ericoides ixantherum			(Benth.) Kuntze	Erica ixanthera	Benth.	Ericoides ixantherum (Benth.) Kuntze	Erica ixanthera Benth.
Erica jacksoniana			H.A.Baker	Erica jacksoniana	H.A.Baker	Erica jacksoniana H.A.Baker	Erica jacksoniana H.A.Baker
Erica jananthus			E.G.H.Oliv. & I.M.Oliv.	Erica jananthus	E.G.H.Oliv. & I.M.Oliv.	Erica jananthus E.G.H.Oliv. & I.M.Oliv.	Erica jananthus E.G.H.Oliv. & I.M.Oliv.
Erica aitonia			Masson	Erica jasminiflora	Salisb.	Erica aitonia Masson	Erica jasminiflora Salisb.
Erica aitoniana			Lodd.	Erica jasminiflora	Salisb.	Erica aitoniana Lodd.	Erica jasminiflora Salisb.
Erica aitonii			Willd.	Erica jasminiflora	Salisb.	Erica aitonii Willd.	Erica jasminiflora Salisb.
Erica inflata			Benth.	Erica jasminiflora	Salisb.	Erica inflata Benth.	Erica jasminiflora Salisb.
Erica jasminiflora			Salisb.	Erica jasminiflora	Salisb.	Erica jasminiflora Salisb.	Erica jasminiflora Salisb.
Erica pulcherrima			Lindl.	Erica jasminiflora	Salisb.	Erica pulcherrima Lindl.	Erica jasminiflora Salisb.
Ericoides aitonianum			(Lodd.) Kuntze	Erica jasminiflora	Salisb.	Ericoides aitonianum (Lodd.) Kuntze	Erica jasminiflora Salisb.
Ericoides jasminiflorum			(Salisb.) Kuntze	Erica jasminiflora	Salisb.	Ericoides jasminiflorum (Salisb.) Kuntze	Erica jasminiflora Salisb.
Euryloma aitonii			(Willd.) D.Don	Erica jasminiflora	Salisb.	Euryloma aitonii (Willd.) D.Don	Erica jasminiflora Salisb.
Euryloma jasminiflora			(Salisb.) D.Don	Erica jasminiflora	Salisb.	Euryloma jasminiflora (Salisb.) D.Don	Erica jasminiflora Salisb.
						Erica aitoniana G.Lodd.	Erica jasminiflora Salisb.
Erica johnstoniana			Britten	Erica johnstoniana	Britten	Erica johnstoniana Britten	Erica johnstoniana Britten
Erica jonasiana			E.G.H.Oliv.	Erica jonasiana	E.G.H.Oliv.	Erica jonasiana E.G.H.Oliv.	Erica jonasiana E.G.H.Oliv.
Erica jugicola			E.G.H.Oliv. & I.M.Oliv.	Erica jugicola	E.G.H.Oliv. & I.M.Oliv.	Erica jugicola E.G.H.Oliv. & I.M.Oliv.	Erica jugicola E.G.H.Oliv. & I.M.Oliv.
Erica jumellei			(H.Perrier) Dorr & E.G.H.Oliv.	Erica jumellei	(H.Perrier) Dorr & E.G.H.Oliv.	Erica jumellei (H.Perrier) Dorr & E.G.H.Oliv.	Erica jumellei (H.Perrier) Dorr & E.G.H.Oliv.
Philippia jumellei			H.Perrier	Erica jumellei	(H.Perrier) Dorr & E.G.H.Oliv.	Philippia jumellei H.Perrier	Erica jumellei (H.Perrier) Dorr & E.G.H.Oliv.
Erica juniperina			E.G.H.Oliv.	Erica juniperina	E.G.H.Oliv.	Erica juniperina E.G.H.Oliv.	Erica juniperina E.G.H.Oliv.
Erica junonia			Bolus	Erica junonia	Bolus	Erica junonia Bolus	Erica junonia Bolus
Erica junonia	junonia	var.		Erica junonia	Bolus	Erica junonia var. junonia	Erica junonia Bolus
						Erica junonia var. junonia	Erica junonia Bolus
Erica junonia	minor	var.	Bolus	Erica junonia var. minor	Bolus	Erica junonia var. minor Bolus	Erica junonia var. minor Bolus
Erica kammanassieae			E.G.H.Oliv.	Erica kammanassieae	E.G.H.Oliv.	Erica kammanassieae E.G.H.Oliv.	Erica kammanassieae E.G.H.Oliv.
Erica karooica			E.G.H.Oliv.	Erica karooica	E.G.H.Oliv.	Erica karooica E.G.H.Oliv.	Erica karooica E.G.H.Oliv.
Erica karwyderi			E.G.H.Oliv.	Erica karwyderi	E.G.H.Oliv.	Erica karwyderi E.G.H.Oliv.	Erica karwyderi E.G.H.Oliv.
Erica keeromsbergensis			H.A.Baker	Erica keeromsbergensis	H.A.Baker	Erica keeromsbergensis H.A.Baker	Erica keeromsbergensis H.A.Baker
Erica keetii			L.Bolus	Erica keetii	L.Bolus	Erica keetii L.Bolus	Erica keetii L.Bolus
Blaeria michelsoniana			Spirlet	Erica kingaensis	Engl.	Blaeria michelsoniana Spirlet	Erica kingaensis Engl.
Erica bequaertii			De Wild.	Erica kingaensis	Engl.	Erica bequaertii De Wild.	Erica kingaensis Engl.
Erica berghiana			Spirlet	Erica kingaensis	Engl.	Erica berghiana Spirlet	Erica kingaensis Engl.
Erica butaguensis			De Wild.	Erica kingaensis	Engl.	Erica butaguensis De Wild.	Erica kingaensis Engl.
Erica harroyanara	itombwensis	subsp.	Spirlet	Erica kingaensis	Engl.	Erica harroyanara subsp. itombwensis Spirlet	Erica kingaensis Engl.
Erica kingaensis			Engl.	Erica kingaensis	Engl.	Erica kingaensis Engl.	Erica kingaensis Engl.
Erica kingaensis	leleupiana	subsp.	Spirlet	Erica kingaensis	Engl.	Erica kingaensis subsp. leleupiana Spirlet	Erica kingaensis Engl.
Erica kingaensis	multiflora	subsp.	Spirlet	Erica kingaensis	Engl.	Erica kingaensis subsp. multiflora Spirlet	Erica kingaensis Engl.
Erica linderi			Mildbr.	Erica kingaensis	Engl.	Erica linderi Mildbr.	Erica kingaensis Engl.
Erica rugegensis			Engl.	Erica kingaensis	Engl.	Erica rugegensis Engl.	Erica kingaensis Engl.
Erica ruwenzoriensis			Alm & T.C.E.Fr.	Erica kingaensis	Engl.	Erica ruwenzoriensis Alm & T.C.E.Fr.	Erica kingaensis Engl.
Erica scaettae			Staner	Erica kingaensis	Engl.	Erica scaettae Staner	Erica kingaensis Engl.
						Erica harroyana subsp. itombwensis Spirlet	Erica kingaensis Engl.
Erica kingaensis	bequaertii	subsp.	(De Wild.) R.Ross	Erica kingaensis subsp. bequaertii	(De Wild.) R.Ross	Erica kingaensis subsp. bequaertii (De Wild.) R.Ross	Erica kingaensis subsp. bequaertii (De Wild.) R.Ross
						Erica kingaensis subsp. bequaertii (De Wild.) Ross	Erica kingaensis subsp. bequaertii (De Wild.) R.Ross
Erica harroyana			Spirlet	Erica kingaensis subsp. kingaensis		Erica harroyana Spirlet	Erica kingaensis subsp. kingaensis
Erica kingaensis	kingaensis	subsp.		Erica kingaensis subsp. kingaensis		Erica kingaensis subsp. kingaensis	Erica kingaensis subsp. kingaensis
Erica kingaensis	rugegensis	subsp.	(Engl.) Alm & T.C.E.Fr.	Erica kingaensis subsp. rugegensis	(Engl.) Alm & T.C.E.Fr.	Erica kingaensis subsp. rugegensis (Engl.) Alm & T.C.E.Fr.	Erica kingaensis subsp. rugegensis (Engl.) Alm & T.C.E.Fr.
Erica kirstenii			E.G.H.Oliv.	Erica kirstenii	E.G.H.Oliv.	Erica kirstenii E.G.H.Oliv.	Erica kirstenii E.G.H.Oliv.
Blaeria klotzschii			Alm & T.C.E.Fr.	Erica klotzschii	(Alm & T.C.E.Fr.) E.G.H.Oliv.	Blaeria klotzschii Alm & T.C.E.Fr.	Erica klotzschii (Alm & T.C.E.Fr.) E.G.H.Oliv.
Blaeria pusilla			Klotzsch	Erica klotzschii	(Alm & T.C.E.Fr.) E.G.H.Oliv.	Blaeria pusilla Klotzsch	Erica klotzschii (Alm & T.C.E.Fr.) E.G.H.Oliv.
Erica klotzschii			(Alm & T.C.E.Fr.) E.G.H.Oliv.	Erica klotzschii	(Alm & T.C.E.Fr.) E.G.H.Oliv.	Erica klotzschii (Alm & T.C.E.Fr.) E.G.H.Oliv.	Erica klotzschii (Alm & T.C.E.Fr.) E.G.H.Oliv.
Erica kogelbergensis			(Bolus) E.G.H.Oliv.	Erica kogelbergensis	(Bolus) E.G.H.Oliv.	Erica kogelbergensis (Bolus) E.G.H.Oliv.	Erica kogelbergensis (Bolus) E.G.H.Oliv.
Erica serratifolia	subnuda	var.	Bolus	Erica kogelbergensis	(Bolus) E.G.H.Oliv.	Erica serratifolia var. subnuda Bolus	Erica kogelbergensis (Bolus) E.G.H.Oliv.
Erica kougabergensis			H.A.Baker	Erica kougabergensis	H.A.Baker	Erica kougabergensis H.A.Baker	Erica kougabergensis H.A.Baker
Erica kougabergensis	kougabergensis	var.		Erica kougabergensis var. kougabergensis		Erica kougabergensis var. kougabergensis	Erica kougabergensis var. kougabergensis
Erica kougabergensis	recurvifolia	var.	H.A.Baker	Erica kougabergensis var. recurvifolia	H.A.Baker	Erica kougabergensis var. recurvifolia H.A.Baker	Erica kougabergensis var. recurvifolia H.A.Baker
Erica kraussiana			Klotzsch ex Walp.	Erica kraussiana	Klotzsch ex Walp.	Erica kraussiana Klotzsch ex Walp.	Erica kraussiana Klotzsch ex Walp.
Ericoides kraussianum			(Klotzsch ex Walp.) Kuntze	Erica kraussiana	Klotzsch ex Walp.	Ericoides kraussianum (Klotzsch ex Walp.) Kuntze	Erica kraussiana Klotzsch ex Walp.
Erica krugeri			E.G.H.Oliv.	Erica krugeri	E.G.H.Oliv.	Erica krugeri E.G.H.Oliv.	Erica krugeri E.G.H.Oliv.
Blaeria bracteata			J.C.Wendl.	Erica labialis	Salisb.	Blaeria bracteata J.C.Wendl.	Erica labialis Salisb.
Erica capitellata			Thunb. ex Rach	Erica labialis	Salisb.	Erica capitellata Thunb. ex Rach	Erica labialis Salisb.
Erica labialis			Salisb.	Erica labialis	Salisb.	Erica labialis Salisb.	Erica labialis Salisb.
Sympieza articulata			N.E.Br.	Erica labialis	Salisb.	Sympieza articulata N.E.Br.	Erica labialis Salisb.
Sympieza articulata	hians	var.	N.E.Br.	Erica labialis	Salisb.	Sympieza articulata var. hians N.E.Br.	Erica labialis Salisb.
Sympieza brachyphylla			Benth.	Erica labialis	Salisb.	Sympieza brachyphylla Benth.	Erica labialis Salisb.
Sympieza breviflora			N.E.Br.	Erica labialis	Salisb.	Sympieza breviflora N.E.Br.	Erica labialis Salisb.
Sympieza capitellata			Licht. ex Roem. & Schult.	Erica labialis	Salisb.	Sympieza capitellata Licht. ex Roem. & Schult.	Erica labialis Salisb.
Sympieza capitellata	angustata	var.	N.E.Br.	Erica labialis	Salisb.	Sympieza capitellata var. angustata N.E.Br.	Erica labialis Salisb.
Sympieza capitellata	crassistigma	var.	N.E.Br.	Erica labialis	Salisb.	Sympieza capitellata var. crassistigma N.E.Br.	Erica labialis Salisb.
Sympieza labialis			(Salisb.) Druce	Erica labialis	Salisb.	Sympieza labialis (Salisb.) Druce	Erica labialis Salisb.
Sympieza pallescens			N.E.Br.	Erica labialis	Salisb.	Sympieza pallescens N.E.Br.	Erica labialis Salisb.
Sympieza tenuiflora			Benth.	Erica labialis	Salisb.	Sympieza tenuiflora Benth.	Erica labialis Salisb.
Sympieza vestita			N.E.Br.	Erica labialis	Salisb.	Sympieza vestita N.E.Br.	Erica labialis Salisb.
						Sympieza articulata (Thunb.) N.E.Br.	Erica labialis Salisb.
Erica lachnaea			Andrews	Erica lachnaeifolia	Salisb.	Erica lachnaea Andrews	Erica lachnaeifolia Salisb.
Erica lachnaeifolia			Salisb.	Erica lachnaeifolia	Salisb.	Erica lachnaeifolia Salisb.	Erica lachnaeifolia Salisb.
Erica lachnaeoides			G.Don	Erica lachnaeifolia	Salisb.	Erica lachnaeoides G.Don	Erica lachnaeifolia Salisb.
Erica pohlmannii			G.Lodd.	Erica lachnaeifolia	Salisb.	Erica pohlmannii G.Lodd.	Erica lachnaeifolia Salisb.
Ericoides lachnaeodes			(G.Don) Kuntze	Erica lachnaeifolia	Salisb.	Ericoides lachnaeodes (G.Don) Kuntze	Erica lachnaeifolia Salisb.
Ericoides lachnaeum			(Andrews) Kuntze	Erica lachnaeifolia	Salisb.	Ericoides lachnaeum (Andrews) Kuntze	Erica lachnaeifolia Salisb.
Eurystegia lachneiflora			(Salisb.) G.Don	Erica lachnaeifolia	Salisb.	Eurystegia lachneiflora (Salisb.) G.Don	Erica lachnaeifolia Salisb.
Gypsocallis pohlmannii			(G.Lodd.) G.Don	Erica lachnaeifolia	Salisb.	Gypsocallis pohlmannii (G.Lodd.) G.Don	Erica lachnaeifolia Salisb.
						Erica lachneifolia Salisb.	Erica lachnaeifolia Salisb.
Erica laeta			Bartl.	Erica laeta	Bartl.	Erica laeta Bartl.	Erica laeta Bartl.
Erica laeta	incisa	var.	Bolus	Erica laeta	Bartl.	Erica laeta var. incisa Bolus	Erica laeta Bartl.
Erica rubens			Andrews	Erica laeta	Bartl.	Erica rubens Andrews	Erica laeta Bartl.
Ericoides laetum			(Bartl.) Kuntze	Erica laeta	Bartl.	Ericoides laetum (Bartl.) Kuntze	Erica laeta Bartl.
Erica laevigata			Bartl.	Erica laevigata	Bartl.	Erica laevigata Bartl.	Erica laevigata Bartl.
Erica laevigata	laevigata	var.		Erica laevigata	Bartl.	Erica laevigata var. laevigata	Erica laevigata Bartl.
Ericoides laevigatum			(Bartl.) Kuntze	Erica laevigata	Bartl.	Ericoides laevigatum (Bartl.) Kuntze	Erica laevigata Bartl.
Erica laevigata	elongata	var.	Bolus	Erica laevigata var. elongata	Bolus	Erica laevigata var. elongata Bolus	Erica laevigata var. elongata Bolus
Erica jasminiflora			Andrews	Erica lageniformis	Salisb.	Erica jasminiflora Andrews	Erica lageniformis Salisb.
Erica jasminiflora	minor	var.	Andrews	Erica lageniformis	Salisb.	Erica jasminiflora var. minor Andrews	Erica lageniformis Salisb.
Erica lageniformis			Salisb.	Erica lageniformis	Salisb.	Erica lageniformis Salisb.	Erica lageniformis Salisb.
Erica lageniformis	minor	var.	(Andrews) Dulfer	Erica lageniformis	Salisb.	Erica lageniformis var. minor (Andrews) Dulfer	Erica lageniformis Salisb.
Erica lambertia			Andrews	Erica lambertia	Andrews	Erica lambertia Andrews	Erica lambertia Andrews
Erica lananthera			L.Bolus	Erica lananthera	L.Bolus	Erica lananthera L.Bolus	Erica lananthera L.Bolus
Erica gazensis			Wild	Erica lanceolifera	S.Moore	Erica gazensis Wild	Erica lanceolifera S.Moore
Erica lanceolifera			S.Moore	Erica lanceolifera	S.Moore	Erica lanceolifera S.Moore	Erica lanceolifera S.Moore
Erica langebergensis			H.A.Baker	Erica langebergensis	H.A.Baker	Erica langebergensis H.A.Baker	Erica langebergensis H.A.Baker
Erica lanipes			Guthrie & Bolus	Erica lanipes	Guthrie & Bolus	Erica lanipes Guthrie & Bolus	Erica lanipes Guthrie & Bolus
Erica fuscata			F.Dietr. ex Steud.	Erica lanuginosa	Andrews	Erica fuscata F.Dietr. ex Steud.	Erica lanuginosa Andrews
Erica lanuginosa			Andrews	Erica lanuginosa	Andrews	Erica lanuginosa Andrews	Erica lanuginosa Andrews
Ericoides lanuginosum			(Andrews) Kuntze	Erica lanuginosa	Andrews	Ericoides lanuginosum (Andrews) Kuntze	Erica lanuginosa Andrews
Eurystegia lanuginosa			(Andrews) G.Don	Erica lanuginosa	Andrews	Eurystegia lanuginosa (Andrews) G.Don	Erica lanuginosa Andrews
Erica brachycrossa			Tausch	Erica lasciva	Salisb.	Erica brachycrossa Tausch	Erica lasciva Salisb.
Erica exserta			Benth.	Erica lasciva	Salisb.	Erica exserta Benth.	Erica lasciva Salisb.
Erica lasciva			Salisb.	Erica lasciva	Salisb.	Erica lasciva Salisb.	Erica lasciva Salisb.
Erica pachycephala			Klotzsch ex Benth.	Erica lasciva	Salisb.	Erica pachycephala Klotzsch ex Benth.	Erica lasciva Salisb.
Ericoides lascivum			(Salisb.) Kuntze	Erica lasciva	Salisb.	Ericoides lascivum (Salisb.) Kuntze	Erica lasciva Salisb.
Gypsocallis lasciva			(Salisb.) G.Don	Erica lasciva	Salisb.	Gypsocallis lasciva (Salisb.) G.Don	Erica lasciva Salisb.
Philippia stokoei			L.Guthrie	Erica lasciva	Salisb.	Philippia stokoei L.Guthrie	Erica lasciva Salisb.
Erica lasiocarpa			Guthrie & Bolus	Erica lasiocarpa	Guthrie & Bolus	Erica lasiocarpa Guthrie & Bolus	Erica lasiocarpa Guthrie & Bolus
Erica arbuscula			Lodd.	Erica lateralis	Willd.	Erica arbuscula Lodd.	Erica lateralis Willd.
Erica declinata			Hornem.	Erica lateralis	Willd.	Erica declinata Hornem.	Erica lateralis Willd.
Erica fibula			Link	Erica lateralis	Willd.	Erica fibula Link	Erica lateralis Willd.
Erica guttiflora			Salisb.	Erica lateralis	Willd.	Erica guttiflora Salisb.	Erica lateralis Willd.
Erica haemantha			Bolus	Erica lateralis	Willd.	Erica haemantha Bolus	Erica lateralis Willd.
Erica incarnata			Andrews	Erica lateralis	Willd.	Erica incarnata Andrews	Erica lateralis Willd.
Erica lateralis			Willd.	Erica lateralis	Willd.	Erica lateralis Willd.	Erica lateralis Willd.
Erica montana			L.Bolus	Erica lateralis	Willd.	Erica montana L.Bolus	Erica lateralis Willd.
Erica oreina			Dulfer	Erica lateralis	Willd.	Erica oreina Dulfer	Erica lateralis Willd.
Erica pedunculata			J.C.Wendl.	Erica lateralis	Willd.	Erica pedunculata J.C.Wendl.	Erica lateralis Willd.
Erica lateriflora			E.G.H.Oliv.	Erica lateriflora	E.G.H.Oliv.	Erica lateriflora E.G.H.Oliv.	Erica lateriflora E.G.H.Oliv.
Grisebachia secundiflora			E.G.H.Oliv.	Erica lateriflora	E.G.H.Oliv.	Grisebachia secundiflora E.G.H.Oliv.	Erica lateriflora E.G.H.Oliv.
Erica latiflora			L.Bolus	Erica latiflora	L.Bolus	Erica latiflora L.Bolus	Erica latiflora L.Bolus
Ceramia latifolia			(Andrews) G.Don	Erica latifolia	Andrews	Ceramia latifolia (Andrews) G.Don	Erica latifolia Andrews
Erica crassifolia			Klotzsch ex Benth.	Erica latifolia	Andrews	Erica crassifolia Klotzsch ex Benth.	Erica latifolia Andrews
Erica latifolia			Andrews	Erica latifolia	Andrews	Erica latifolia Andrews	Erica latifolia Andrews
Erica suaveolens			Lodd.	Erica latifolia	Andrews	Erica suaveolens Lodd.	Erica latifolia Andrews
Ericoides latifolium			(Andrews) Kuntze	Erica latifolia	Andrews	Ericoides latifolium (Andrews) Kuntze	Erica latifolia Andrews
Erica latituba			L.Bolus	Erica latituba	L.Bolus	Erica latituba L.Bolus	Erica latituba L.Bolus
Erica viridescens	latituba	var.	(L.Bolus) Dulfer	Erica latituba	L.Bolus	Erica viridescens var. latituba (L.Bolus) Dulfer	Erica latituba L.Bolus
						Erica latituba Bolus	Erica latituba L.Bolus
Erica lavandulifolia			Salisb.	Erica lavandulifolia	Salisb.	Erica lavandulifolia Salisb.	Erica lavandulifolia Salisb.
Erica monticola			Klotzsch ex Benth.	Erica lavandulifolia	Salisb.	Erica monticola Klotzsch ex Benth.	Erica lavandulifolia Salisb.
Ericoides lavendulifolium			(Salisb.) Kuntze	Erica lavandulifolia	Salisb.	Ericoides lavendulifolium (Salisb.) Kuntze	Erica lavandulifolia Salisb.
Erica infundibuliformis			Bartl.	Erica lawsonia	Andrews	Erica infundibuliformis Bartl.	Erica lawsonia Andrews
Erica lawsonia			Andrews	Erica lawsonia	Andrews	Erica lawsonia Andrews	Erica lawsonia Andrews
Erica leptocarpha			A.Spreng.	Erica lawsonia	Andrews	Erica leptocarpha A.Spreng.	Erica lawsonia Andrews
Ericoides lawsonianum			(Andrews) Kuntze	Erica lawsonia	Andrews	Ericoides lawsonianum (Andrews) Kuntze	Erica lawsonia Andrews
Erica lecomtei			(H.Perrier) Dorr & E.G.H.Oliv.	Erica lecomtei	(H.Perrier) Dorr & E.G.H.Oliv.	Erica lecomtei (H.Perrier) Dorr & E.G.H.Oliv.	Erica lecomtei (H.Perrier) Dorr & E.G.H.Oliv.
Erica lecomtei	lecomtei	subsp.		Erica lecomtei	(H.Perrier) Dorr & E.G.H.Oliv.	Erica lecomtei subsp. lecomtei	Erica lecomtei (H.Perrier) Dorr & E.G.H.Oliv.
Philippia lecomtei			H.Perrier	Erica lecomtei	(H.Perrier) Dorr & E.G.H.Oliv.	Philippia lecomtei H.Perrier	Erica lecomtei (H.Perrier) Dorr & E.G.H.Oliv.
						Erica lecomtei subsp. lecomtei	Erica lecomtei (H.Perrier) Dorr & E.G.H.Oliv.
						Erica lecomtei subsp. ravinakely Dorr	Erica lecomtei (H.Perrier) Dorr & E.G.H.Oliv.
Erica lehmannii			Klotzsch ex Benth.	Erica lehmannii	Klotzsch ex Benth.	Erica lehmannii Klotzsch ex Benth.	Erica lehmannii Klotzsch ex Benth.
Ericoides lehmannii			(Klotzsch ex Benth.) Kuntze	Erica lehmannii	Klotzsch ex Benth.	Ericoides lehmannii (Klotzsch ex Benth.) Kuntze	Erica lehmannii Klotzsch ex Benth.
Erica lepidota			Rach	Erica lepidota	Rach	Erica lepidota Rach	Erica lepidota Rach
Erica leptantha			Dulfer	Erica leptantha	Dulfer	Erica leptantha Dulfer	Erica leptantha Dulfer
Erica leptoclada			Van Heurck & Müll.Arg.	Erica leptoclada	Van Heurck & Müll.Arg.	Erica leptoclada Van Heurck & Müll.Arg.	Erica leptoclada Van Heurck & Müll.Arg.
Erica leptoclada	leptoclada	var.		Erica leptoclada	Van Heurck & Müll.Arg.	Erica leptoclada var. leptoclada	Erica leptoclada Van Heurck & Müll.Arg.
Erica leptoclada	aristata	var.	Bolus	Erica leptoclada var. aristata	Bolus	Erica leptoclada var. aristata Bolus	Erica leptoclada var. aristata Bolus
Erica leptopus			Benth.	Erica leptopus	Benth.	Erica leptopus Benth.	Erica leptopus Benth.
Erica leptopus	leptopus	var.		Erica leptopus	Benth.	Erica leptopus var. leptopus	Erica leptopus Benth.
Erica patula			E.Mey. ex Benth.	Erica leptopus	Benth.	Erica patula E.Mey. ex Benth.	Erica leptopus Benth.
Ericoides leptopus			(Benth.) Kuntze	Erica leptopus	Benth.	Ericoides leptopus (Benth.) Kuntze	Erica leptopus Benth.
Erica lerouxiae			Bolus	Erica lerouxiae	Bolus	Erica lerouxiae Bolus	Erica lerouxiae Bolus
Erica leucantha			Link	Erica leucantha	Link	Erica leucantha Link	Erica leucantha Link
Erica leucanthera			Andrews	Erica leucantha	Link	Erica leucanthera Andrews	Erica leucantha Link
Erica luteoalba			J.Forbes	Erica leucantha	Link	Erica luteoalba J.Forbes	Erica leucantha Link
Ericoides luteoalbum			(Link) Kuntze	Erica leucantha	Link	Ericoides luteoalbum (Link) Kuntze	Erica leucantha Link
Lamprotis bedfordiana			G.Don	Erica leucantha	Link	Lamprotis bedfordiana G.Don	Erica leucantha Link
Erica leucanthera			L.f.	Erica leucanthera	L.f.	Erica leucanthera L.f.	Erica leucanthera L.f.
Erica spiraeiflora			Salisb.	Erica leucanthera	L.f.	Erica spiraeiflora Salisb.	Erica leucanthera L.f.
Erica staminea			Andrews	Erica leucanthera	L.f.	Erica staminea Andrews	Erica leucanthera L.f.
Erica thalictriflora			G.Lodd.	Erica leucanthera	L.f.	Erica thalictriflora G.Lodd.	Erica leucanthera L.f.
Ericoides leucantherum			(L.f.) Kuntze	Erica leucanthera	L.f.	Ericoides leucantherum (L.f.) Kuntze	Erica leucanthera L.f.
Ericoides stamineum			(Andrews) Kuntze	Erica leucanthera	L.f.	Ericoides stamineum (Andrews) Kuntze	Erica leucanthera L.f.
Gypsocallis leucanthera			(L.f.) G.Don	Erica leucanthera	L.f.	Gypsocallis leucanthera (L.f.) G.Don	Erica leucanthera L.f.
Gypsocallis staminea			(Andrews) G.Don	Erica leucanthera	L.f.	Gypsocallis staminea (Andrews) G.Don	Erica leucanthera L.f.
Gypsocallis thalictriflora			(G.Lodd.) G.Don	Erica leucanthera	L.f.	Gypsocallis thalictriflora (G.Lodd.) G.Don	Erica leucanthera L.f.
						Erica leucanthera L.fil.	Erica leucanthera L.f.
Erica leucoclada			(Baker) Dorr & E.G.H.Oliv.	Erica leucoclada	(Baker) Dorr & E.G.H.Oliv.	Erica leucoclada (Baker) Dorr & E.G.H.Oliv.	Erica leucoclada (Baker) Dorr & E.G.H.Oliv.
Philippia leucoclada			Baker	Erica leucoclada	(Baker) Dorr & E.G.H.Oliv.	Philippia leucoclada Baker	Erica leucoclada (Baker) Dorr & E.G.H.Oliv.
Erica leucodesmia			Benth.	Erica leucodesmia	Benth.	Erica leucodesmia Benth.	Erica leucodesmia Benth.
Ericoides leucodesmium			(Benth.) Kuntze	Erica leucodesmia	Benth.	Ericoides leucodesmium (Benth.) Kuntze	Erica leucodesmia Benth.
Erica barbata			Tausch	Erica leucopelta	Tausch	Erica barbata Tausch	Erica leucopelta Tausch
Erica leucopelta			Tausch	Erica leucopelta	Tausch	Erica leucopelta Tausch	Erica leucopelta Tausch
Erica unibracteata			Klotzsch ex Benth.	Erica leucopelta	Tausch	Erica unibracteata Klotzsch ex Benth.	Erica leucopelta Tausch
Ericoides barbatum			(Andrews) Kuntze	Erica leucopelta	Tausch	Ericoides barbatum (Andrews) Kuntze	Erica leucopelta Tausch
Ericoides unibracteatum			(Klotzsch ex Benth.) Kuntze	Erica leucopelta	Tausch	Ericoides unibracteatum (Klotzsch ex Benth.) Kuntze	Erica leucopelta Tausch
Erica leucopelta	epheboides	var.	Bolus	Erica leucopelta var. epheboides	Bolus	Erica leucopelta var. epheboides Bolus	Erica leucopelta var. epheboides Bolus
Erica leucopelta	leucopelta	var.		Erica leucopelta var. leucopelta		Erica leucopelta var. leucopelta	Erica leucopelta var. leucopelta
						Erica leucopelta var. leucopelta	Erica leucopelta var. leucopelta
Erica leucopelta	pubescens	var.	Bolus	Erica leucopelta var. pubescens	Bolus	Erica leucopelta var. pubescens Bolus	Erica leucopelta var. pubescens Bolus
Erica leucosiphon			L.Bolus	Erica leucosiphon	L.Bolus	Erica leucosiphon L.Bolus	Erica leucosiphon L.Bolus
Erica leucotrachela			H.A.Baker	Erica leucotrachela	H.A.Baker	Erica leucotrachela H.A.Baker	Erica leucotrachela H.A.Baker
Erica leucotrachela	leucotrachela	subsp.		Erica leucotrachela subsp. leucotrachela		Erica leucotrachela subsp. leucotrachela	Erica leucotrachela subsp. leucotrachela
						Erica leucotrachela subsp. leucotrachela	Erica leucotrachela subsp. leucotrachela
Erica leucotrachela	monicae	subsp.	E.G.H.Oliv. & I.M.Oliv.	Erica leucotrachela subsp. monicae	E.G.H.Oliv. & I.M.Oliv.	Erica leucotrachela subsp. monicae E.G.H.Oliv. & I.M.Oliv.	Erica leucotrachela subsp. monicae E.G.H.Oliv. & I.M.Oliv.
Erica lignosa			H.A.Baker	Erica lignosa	H.A.Baker	Erica lignosa H.A.Baker	Erica lignosa H.A.Baker
Erica limnophila			E.G.H.Oliv.	Erica limnophila	E.G.H.Oliv.	Erica limnophila E.G.H.Oliv.	Erica limnophila E.G.H.Oliv.
Erica limosa			L.Bolus	Erica limosa	L.Bolus	Erica limosa L.Bolus	Erica limosa L.Bolus
Erica lithophila			E.G.H.Oliv. & I.M.Oliv.	Erica lithophila	E.G.H.Oliv. & I.M.Oliv.	Erica lithophila E.G.H.Oliv. & I.M.Oliv.	Erica lithophila E.G.H.Oliv. & I.M.Oliv.
Erica loganii			Compton	Erica loganii	Compton	Erica loganii Compton	Erica loganii Compton
Erica longiaristata			Benth.	Erica longiaristata	Benth.	Erica longiaristata Benth.	Erica longiaristata Benth.
Ericoides longiaristatum			(Benth.) Kuntze	Erica longiaristata	Benth.	Ericoides longiaristatum (Benth.) Kuntze	Erica longiaristata Benth.
Blaeria coccinea			Klotzsch	Erica longimontana	E.G.H.Oliv.	Blaeria coccinea Klotzsch	Erica longimontana E.G.H.Oliv.
Blaeria fastigiata			Benth.	Erica longimontana	E.G.H.Oliv.	Blaeria fastigiata Benth.	Erica longimontana E.G.H.Oliv.
Erica longimontana			E.G.H.Oliv.	Erica longimontana	E.G.H.Oliv.	Erica longimontana E.G.H.Oliv.	Erica longimontana E.G.H.Oliv.
Erica dumosa			Andrews	Erica longipedunculata	G.Lodd.	Erica dumosa Andrews	Erica longipedunculata G.Lodd.
Erica longipedicellata			Hoffmanns.	Erica longipedunculata	G.Lodd.	Erica longipedicellata Hoffmanns.	Erica longipedunculata G.Lodd.
Erica longipedunculata			G.Lodd.	Erica longipedunculata	G.Lodd.	Erica longipedunculata G.Lodd.	Erica longipedunculata G.Lodd.
Erica longipedunculata	longipedunculata	var.		Erica longipedunculata	G.Lodd.	Erica longipedunculata var. longipedunculata	Erica longipedunculata G.Lodd.
Gypsocallis dumosa			(Andrews) G.Don	Erica longipedunculata	G.Lodd.	Gypsocallis dumosa (Andrews) G.Don	Erica longipedunculata G.Lodd.
Gypsocallis longipedunculata			(G.Lodd.) G.Don	Erica longipedunculata	G.Lodd.	Gypsocallis longipedunculata (G.Lodd.) G.Don	Erica longipedunculata G.Lodd.
						Erica longipedunculata Lodd.	Erica longipedunculata G.Lodd.
						Erica longipedunculata var. longipedunculata	Erica longipedunculata G.Lodd.
Erica dumosa	intermedia	var.	Bolus	Erica longipedunculata var. intermedia	(Bolus) Dulfer	Erica dumosa var. intermedia Bolus	Erica longipedunculata var. intermedia (Bolus) Dulfer
Erica longipedunculata	intermedia	var.	(Bolus) Dulfer	Erica longipedunculata var. intermedia	(Bolus) Dulfer	Erica longipedunculata var. intermedia (Bolus) Dulfer	Erica longipedunculata var. intermedia (Bolus) Dulfer
Erica dumosa	setifera	var.	Bolus	Erica longipedunculata var. setifera	(Bolus) Dulfer	Erica dumosa var. setifera Bolus	Erica longipedunculata var. setifera (Bolus) Dulfer
Erica longipedunculata	setifera	var.	(Bolus) Dulfer	Erica longipedunculata var. setifera	(Bolus) Dulfer	Erica longipedunculata var. setifera (Bolus) Dulfer	Erica longipedunculata var. setifera (Bolus) Dulfer
[truncated: 1,945 more rows]
