# Supplementary material for: ﻿Spatial decoupling of taxon richness, phylogenetic diversity and threat status in the megagenus Erica (Ericaceae)
Source: PhytoKeys. 2024 Jul 10;244:127–50. doi: 10.3897/phytokeys.244.124565 (PMC11255470; doi:10.3897/phytokeys.244.124565)
Supplement: Supplementary material 5 — Presence/absence of taxa per QDS and numbers of QDS per taxon [file phytokeys-244-127_article-124565__-s005.zip]

Archive with 4 entries (3 files):
- Appendix 5 EDGE/
- Appendix 5 EDGE/Appendix5a_EDGE_Erica_results2.xlsx
- Appendix 5 EDGE/Appendix5b results_Erica_#QDSperSpecies.txt
- Appendix 5 EDGE/Appendix5c_Erica_grid_all_variables.xlsx
