# Supplementary material for: ﻿Spatial decoupling of taxon richness, phylogenetic diversity and threat status in the megagenus Erica (Ericaceae)
Source: PhytoKeys. 2024 Jul 10;244:127–50. doi: 10.3897/phytokeys.244.124565 (PMC11255470; doi:10.3897/phytokeys.244.124565)
Supplement: Supplementary material 5 — Presence/absence of taxa per QDS and numbers of QDS per taxon [file phytokeys-244-127_article-124565__-s005.zip › Appendix 5 EDGE/Appendix5a_EDGE_Erica_results2.xlsx]

## Sheet: Summary
Species	above.median_total	ED.med	EDGE.med	TBL.med	TBL%	RL.cat
EUR4&Erica_maderensis	100	10.5439	9.88983	10.086	0.956572	CR
EUR1&Erica_spiculifolia	100	24.0947	5.23247	23.852	0.98993
EUR2&Erica_sicula_ssp._bocquetii	100	21.3982	5.16147	17.112	0.799695
EUR5&Erica_australis	100	17.6798	4.86158	17.6798	1
EUR2&Erica_sicula_ssp._sicula	100	21.798	4.47347	17.112	0.785027
EUR3&Erica_umbellata	100	15.8209	3.40698	15.4362	0.975684
EUR1&Erica_carnea	100	11.7892	2.75421	9.86538	0.836816
EUR1&Erica_ciliaris	100	14.7178	2.68403	14.6815	0.997539
EUR1&Erica_erigena	100	10.8225	2.63879	9.84618	0.909786
EUR1&Erica_terminalis	100	9.90578	2.51275	8.62417	0.87062
EUR1&Erica_multiflora	100	8.19513	2.10221	7.62225	0.930095
EUR1&Erica_tetralix	100	9.94334	1.76049	9.90582	0.996226
EUR1&Erica_numidica	100	6.1181	1.35746	4.68161	0.765208
TEA&Erica_hillburttii	99	1.4121	1.2389	1.17019	0.828688	CR
EUR4&Erica_cinerea	100	17.4671	1.01756	10.086	0.57743	LC
EUR1&Erica_manipuliflora	100	3.99745	0.923987	3.94578	0.987076
KIN&Erica_kingaensis_ssp._bequaertii	97	2.72467	0.708101	1.89672	0.696129
EUR1&Erica_andevalensis	100	5.24131	0.647888	4.8961	0.934137	NT
TEA&Erica_caffrorum_var._luxurians	98	2.4957	0.617164	1.86761	0.748333
EUR1&Erica_platycodon_ssp._platycodon	98	2.34102	0.610416	1.57407	0.672386
TRIM&Erica_trimera_ssp._meruensis	99	2.38111	0.609981	1.93161	0.81122
KIN&Erica_kingaensis_ssp._kingaensis	95	2.74334	0.603165	2.06531	0.752842
TRIM&Erica_trimera_ssp._keniensis	100	2.61541	0.594447	2.26161	0.864724
KIN&Erica_kingaensis_ssp._rugegensis	94	2.65774	0.593971	2.11012	0.793954
TRIM&Erica_trimera_ssp._kilimanjarica	99	2.3724	0.591053	1.66778	0.702993
TRIM&Erica_trimera_ssp._abyssinica	98	2.41903	0.570682	1.71662	0.709633
TRIM&Erica_trimera_ssp._trimera	100	2.34152	0.569612	2.09258	0.893686
EUR1&Erica_scoparia	100	2.02764	0.547526	1.6054	0.791758
EUR1&Erica_platycodon_ssp._maderincola	98	2.5841	0.53369	1.92485	0.744882
TEA&Erica_drakensbergensis	96	1.88216	0.526159	1.32203	0.702403
CAPE&Erica_sagittata	100	1.06209	0.52517	0.921694	0.867808	EN
TEA&Erica_caffrorum_var._caffrorum	97	2.74618	0.486269	1.86761	0.680075
EUR1&Erica_azorica	98	2.02954	0.450232	1.58519	0.781058
TEA&Erica_mauritiensis	98	1.93698	0.438187	1.87829	0.969699
TRIM&Erica_trimera_ssp._elgonensis	96	2.15948	0.4377	1.84273	0.853319
TEA&Erica_thomensis	98	0.497513	0.421407	0.39439	0.792722	CR
TEA&Erica_whyteana	95	1.95733	0.372734	1.79051	0.914771
CAPE&Erica_platycalyx	100	0.723865	0.369312	0.720864	0.995855	EN
CAPE&Erica_pauciovulata	100	1.50211	0.35845	1.39175	0.92653	VU
ARB&Erica_lusitanica	99	6.62269	0.329082	6.49555	0.980802	LC
CAPE&Erica_vlokii	100	1.34179	0.308509	1.28184	0.955322	VU
ARB&Erica_arborea	100	6.96387	0.307056	6.89367	0.98992	LC
EUR1&Erica_mackayana	99	5.67293	0.268986	4.90784	0.865133	LC
TEA&Erica_rakotozafyana	94	1.17079	0.262035	1.10875	0.947008
CAPE&Erica_cabernetea	99	0.271524	0.253635	0.131957	0.485988	CR
EUR1&Erica_vagans	99	4.60774	0.248912	4.14786	0.900193	LC
CAPE&Erica_hermani	100	0.520722	0.242881	0.508765	0.977038	EN
TEA&Erica_microdonta	95	1.35261	0.236965	1.25609	0.928643
CAPE&Erica_juniperina	97	0.494973	0.221982	0.490121	0.990196	EN
TEA&Erica_galioides	95	1.01227	0.209683	0.747951	0.738884
TEA&Erica_swaziensis	90	0.903797	0.209106	0.831462	0.919966
CAPE&Erica_extrusa	100	0.239559	0.203356	0.128371	0.535862	CR
TEA&Erica_bojeri	94	1.09444	0.195001	0.817171	0.746658
TEA&Erica_mannii_ssp._usambarensis	93	0.69954	0.190879	0.495356	0.708117
TEA&Erica_natalensis	92	0.210424	0.18814	0.172425	0.819419	CR
CAPE&Erica_oligantha	100	0.314504	0.158418	0.287196	0.913171	EN
TEA&Erica_evansii	90	0.658737	0.156216	0.630792	0.957578
CAPE&Erica_turgida	97	0.167956	0.148798	0.163976	0.976303	CR
TEA&Erica_mannii_ssp._mannii	92	0.647906	0.144679	0.448654	0.692468
CAPE&Erica_ustulescens	99	0.162123	0.143681	0.150386	0.927602	CR
TEA&Erica_psittacina	95	0.265137	0.13542	0.209072	0.788545	EN
CAPE&Erica_stylaris	99	0.563451	0.134586	0.550692	0.977355	VU
TEA&Erica_mannii_ssp._pallidiflora	90	0.64752	0.132604	0.463434	0.715705
CAPE&Erica_sociorum	98	0.141725	0.123962	0.133928	0.944988	CR
CAPE&Erica_jasminiflora	100	0.134944	0.123954	0.134933	0.999925	CR
CAPE&Erica_karwyderi	97	0.124435	0.122606	0.117179	0.941691	CR
TEA&Erica_madagascariensis	90	0.470602	0.119377	0.363483	0.772379
TEA&Erica_nyassana	90	0.248095	0.113552	0.223516	0.900929	EN
CAPE&Erica_aneimena	98	0.461575	0.112103	0.44153	0.956574	VU
CAPE&Erica_zebrensis	99	0.254486	0.110171	0.235992	0.927328	EN
CAPE&Erica_gracilipes	98	0.118464	0.10635	0.118168	0.997498	CR
CAPE&Erica_zeyheriana	98	0.461794	0.105618	0.457923	0.991616	VU
TEA&Erica_humbertii	93	0.362897	0.103608	0.274184	0.755542
CAPE&Erica_orientalis	96	0.285594	0.102368	0.272284	0.953396
CAPE&Erica_pyramidalis_var._vernalis	83	0.101794	0.101794	0.0495806	0.48707	EX
CAPE&Erica_pyramidalis_var._pyramidalis	83	0.101794	0.101794	0.0495806	0.48707	EX
CAPE&Erica_onusta	84	0.104985	0.101117	0.103073	0.981783	CR
CAPE&Erica_perplexa	98	0.107889	0.0984101	0.107889	1	CR
CAPE&Erica_gibbosa	95	0.42054	0.0981244	0.413922	0.984264
CAPE&Erica_rhodopis	91	0.116088	0.0975081	0.114777	0.988706	CR
CAPE&Erica_ribisaria	94	0.102131	0.0917478	0.0944616	0.924911	CR
CAPE&Erica_alexandri_ssp._acockii	99	0.0885104	0.0885104	0.0335794	0.379383	EX
CAPE&Erica_alexandri_ssp._alexandri	99	0.0952126	0.0885076	0.0335794	0.352678	CR
TEA&Erica_subverticillaris	94	0.349832	0.0881669	0.335383	0.958699	VU
TEA&Erica_cryptoclada	89	0.331627	0.0848701	0.318985	0.961877
CAPE&Erica_bolusiae_var._cyathiformis	97	0.0857591	0.0831699	0.0324986	0.378953	CR
CAPE&Erica_brachysepala	97	0.168316	0.080905	0.164111	0.97502	EN
CAPE&Erica_albescens_var._erecta	90	0.289529	0.0794879	0.265321	0.91639
CAPE&Erica_bolusiae_var._bolusiae	96	0.0888024	0.079481	0.0324986	0.365965	CR
CAPE&Erica_modesta	95	0.144571	0.079211	0.136603	0.944888	EN
TEA&Erica_simii	90	1.63604	0.0767818	1.59331	0.973882	LC
TEA&Erica_trichoclada	84	0.408619	0.0763626	0.314177	0.768876
CAPE&Erica_xeranthemifolia	82	0.0868965	0.0729327	0.0785402	0.903837	CR
CAPE&Erica_condensata_var._quadrifida	89	0.21017	0.0727652	0.198189	0.942994
CAPE&Erica_tetrathecoides	98	0.304705	0.0715817	0.289922	0.951487	VU
TEA&Erica_leucoclada	83	0.311704	0.0711915	0.245956	0.789071
CAPE&Erica_garciae	98	0.272785	0.0711311	0.258738	0.948504	VU
TEA&Erica_aspalathifolia_var._bachmannii	86	0.229718	0.0706527	0.219178	0.95412
CAPE&Erica_alfredii	99	0.280661	0.0705308	0.271173	0.966194	VU
CAPE&Erica_salicina	92	0.0845454	0.0703493	0.0825926	0.976903	CR
CAPE&Erica_hansfordii	96	0.0780932	0.0690244	0.0766581	0.981623	CR
CAPE&Erica_kraussiana	81	0.0708514	0.0689121	0.0604453	0.853128	CR
CAPE&Erica_petrusiana	83	0.0751986	0.0680718	0.0677923	0.901509	CR
TEA&Erica_minutifolia	84	0.178966	0.0670553	0.154317	0.862269
CAPE&Erica_feminarum	81	0.0661281	0.0655503	0.0634382	0.959323	CR
TEA&Erica_austroverna	78	0.221326	0.0633839	0.192327	0.868974
CAPE&Erica_margaritacea	85	0.0683568	0.0623204	0.0501922	0.734267	CR
CAPE&Erica_berzelioides	87	0.0784067	0.0621647	0.074318	0.947852	CR
TEA&Erica_rossii	84	0.409143	0.0596821	0.357767	0.874429
TEA&Erica_alopecurus_var._alopecurus	85	0.246222	0.0594298	0.236261	0.959547
CAPE&Erica_velatiflora	86	0.267453	0.0593603	0.233212	0.871971	VU
CAPE&Erica_burchelliana	81	0.0596339	0.0570688	0.0534523	0.896341	CR
CAPE&Erica_occulta	94	0.234228	0.0569788	0.233326	0.996149	VU
TEA&Erica_macrocalyx	76	0.158638	0.0569667	0.136368	0.859618
TEA&Erica_densata	82	0.315614	0.0557185	0.280952	0.890178
CAPE&Erica_humansdorpensis	84	0.0620952	0.0552587	0.0518018	0.834232	CR
TEA&Erica_mafiensis	82	0.241511	0.0548455	0.215128	0.89076	VU
TEA&Erica_spinifera	86	0.255099	0.0545167	0.229451	0.899459
CAPE&Erica_vallis_aranearum	93	0.0574816	0.0530511	0.0550798	0.958215	CR
CAPE&Erica_verticillata	95	0.0591119	0.0529874	0.0503731	0.852165	CR
CAPE&Erica_nabea	97	1.09147	0.0527635	1.06219	0.973176	LC
TEA&Erica_danguyana	74	0.174969	0.0522577	0.16828	0.961769
CAPE&Erica_nervata	94	1.04168	0.0515797	1.02204	0.981147	LC
TEA&Erica_milanjiana	85	0.310218	0.0511296	0.278133	0.896574
CAPE&Erica_banksia_ssp._comptonii	97	0.101744	0.050639	0.0911098	0.895482	EN
CAPE&Erica_calcicola	96	0.0980655	0.0501073	0.0978705	0.998011	EN
CAPE&Erica_multiflexuosa	95	0.213262	0.0500051	0.192541	0.902836	VU
CAPE&Erica_trichostigma	85	0.0584941	0.0497276	0.055768	0.953396	CR
TEA&Erica_sylvainiana	81	0.158534	0.0480239	0.122793	0.774551
TEA&Erica_lasiocarpa	80	0.207943	0.0478372	0.183474	0.882327
CAPE&Erica_heliophila	81	0.188666	0.0477946	0.178689	0.94712
CAPE&Erica_umbratica	87	1.05462	0.0477687	1.01039	0.958059	LC
TEA&Erica_marojejyensis	81	0.211494	0.0477628	0.175972	0.832043
TEA&Erica_andringitrensis	81	0.188308	0.0476802	0.177267	0.941365
TEA&Erica_benguelensis_var._benguelensis	88	0.259551	0.0475858	0.235258	0.906405
TEA&Erica_brachyphylla	76	0.131866	0.0473708	0.105778	0.802163
CAPE&Erica_physantha	93	0.0499307	0.0467379	0.0499307	1	CR
TEA&Erica_ibityensis	78	0.20194	0.046364	0.163971	0.811981
CAPE&Erica_foliacea_ssp._fulgens	79	0.0460429	0.0460429	0.0284287	0.617439	EX
TEA&Erica_barnettiana	82	0.197401	0.0457603	0.185238	0.938384
TEA&Erica_silvatica	82	0.205589	0.0457312	0.126912	0.617307
TEA&Erica_holtii	86	1.20161	0.0456741	0.85666	0.712927	LC
TEA&Erica_aestiva_var._aestiva	80	0.18402	0.0447965	0.140781	0.765032
CAPE&Erica_jonasiana	91	1.01892	0.0446874	1.01891	0.999996	LC
TEA&Erica_armandiana	74	0.220716	0.0445049	0.192342	0.871448
CAPE&Erica_irregularis	91	0.0929003	0.0443252	0.0886691	0.954455	EN
CAPE&Erica_simulans_var._tetragona	86	0.161187	0.0442703	0.159244	0.987945
TEA&Erica_jumellei	76	0.208231	0.0441984	0.19988	0.959895
TEA&Erica_woodii_ssp._woodii	83	0.156711	0.0432245	0.108487	0.692275
TEA&Erica_aestiva_var._minor	78	0.178762	0.0431742	0.140781	0.787531
TEA&Erica_algida	85	0.205635	0.0429069	0.176138	0.856559
TEA&Erica_betsileana	77	0.211815	0.0425794	0.16185	0.76411
TEA&Erica_wangfatiana	83	0.153674	0.0421838	0.147164	0.957637
CAPE&Erica_ixanthera	80	0.0805561	0.0421514	0.0776077	0.963398	EN
CAPE&Erica_elsieana	79	0.0774727	0.0414934	0.0697691	0.900564	EN
CAPE&Erica_capitata	92	0.341319	0.0413493	0.316299	0.926696	NT
CAPE&Erica_patens	94	0.0928415	0.0409546	0.0901336	0.970833	EN
CAPE&Erica_pulvinata	88	0.0475079	0.0409067	0.0474856	0.999529	CR
TEA&Erica_woodii_ssp._platyura	81	0.174547	0.0405751	0.121488	0.696018
TEA&Erica_filago	85	0.174909	0.0405268	0.115865	0.662429
CAPE&Erica_gossypioides	85	0.0854156	0.0393349	0.0768753	0.900014	EN
CAPE&Erica_chamissonis_var._hirtifolia	94	0.211155	0.0390559	0.209999	0.994524
CAPE&Erica_filiformis_var._filiformis	97	0.172271	0.0388198	0.121477	0.705153	VU
TEA&Erica_perhispida	79	0.20402	0.038776	0.176831	0.866731
CAPE&Erica_agglutinans	86	0.0860522	0.0384814	0.086052	0.999998	EN
CAPE&Erica_fascicularis_var._imperialis	82	0.125201	0.0384175	0.120312	0.960948
CAPE&Erica_utriculosa	88	1.08408	0.0366314	1.08408	1	LC
CAPE&Erica_turneri	92	0.15341	0.0365448	0.130314	0.849451	VU
TEA&Erica_woodii_var._robusta	79	0.152117	0.035892	0.102742	0.675412
TEA&Erica_arborescens	80	0.14913	0.035492	0.105966	0.71056
CAPE&Erica_equisetifolia	86	0.897261	0.035088	0.83964	0.93578	LC
CAPE&Erica_diotiflora	73	0.0654756	0.0347503	0.0573471	0.875853	EN
CAPE&Erica_tristis	83	0.859371	0.0343598	0.841847	0.979609	LC
CAPE&Erica_remota	87	0.0355223	0.0342333	0.0341768	0.962122	CR
CAPE&Erica_pillansii_ssp._pillansii	87	0.0708273	0.033939	0.0572714	0.808605	EN
CAPE&Erica_esterhuyseniae	89	0.606218	0.0338223	0.541284	0.892886	LC
CAPE&Erica_paucifolia_ssp._ciliata	84	0.0640231	0.0337582	0.0342055	0.534268	EN
CAPE&Erica_schumannii	77	0.0672873	0.0336636	0.0630539	0.937085	EN
TEA&Erica_manifesta_var._manifesta	75	0.144044	0.03348	0.0976722	0.67807
CAPE&Erica_filiformis_var._longibracteata	85	0.148561	0.0332991	0.11993	0.80728
CAPE&Erica_situshiemalis	92	0.0698778	0.0331154	0.0665753	0.952739	EN
CAPE&Erica_paucifolia_ssp._paucifolia	84	0.0609384	0.0329406	0.0289193	0.474566	EN
TEA&Erica_parkeri	79	0.127931	0.0325833	0.112923	0.882684
CAPE&Erica_miniscula	75	0.146645	0.0325199	0.135263	0.922385
CAPE&Erica_uysii	87	0.135332	0.0319316	0.131657	0.972845	VU
TEA&Erica_boutonii	82	0.148929	0.0318792	0.118343	0.794632
TEA&Erica_goudotiana	78	0.126236	0.0318018	0.101951	0.807626
CAPE&Erica_patersonia	78	0.0637815	0.0317746	0.0573712	0.899496	EN
CAPE&Erica_phacelanthera	83	0.702886	0.0313098	0.691441	0.983717	LC
CAPE&Erica_paucifolia_ssp._squarrosa	82	0.0613855	0.0312279	0.0298143	0.485689	EN
TEA&Erica_lecomtei_ssp._ravinakely	76	0.128249	0.0312223	0.0838264	0.653621
CAPE&Erica_aspalathoides	81	0.131505	0.0312203	0.0943906	0.717771	VU
TEA&Erica_reunionensis	80	0.161354	0.0310946	0.158937	0.985021
CAPE&Erica_rubiginosa_var._caespitosa	86	0.13962	0.0310824	0.131425	0.941306
CAPE&Erica_chionodes	89	0.631151	0.0310812	0.553224	0.876532	LC
CAPE&Erica_montis_hominis	93	0.121908	0.0310441	0.121247	0.994575	VU
CAPE&Erica_coarctata_var._longipes	74	0.100356	0.031013	0.0958689	0.955289
CAPE&Erica_glandulosa_ssp._breviflora	86	0.0667341	0.0308376	0.0615889	0.9229	EN
CAPE&Erica_brachialis	91	0.124378	0.0306599	0.121837	0.979568	VU
TEA&Erica_quadratiflora	76	0.195813	0.0305884	0.156541	0.79944
CAPE&Erica_dysantha	82	0.0556363	0.0303986	0.0556117	0.999559	EN
CAPE&Erica_lerouxiae	71	0.0625429	0.0303667	0.0586332	0.937488	EN
CAPE&Erica_galpinii	80	0.063255	0.0302567	0.063075	0.997154	EN
CAPE&Erica_foliacea_ssp._foliacea	71	0.0692207	0.0301491	0.0284287	0.410696	EN
TEA&Erica_perrieri	74	0.151521	0.0300916	0.142487	0.940379
CAPE&Erica_nutans	86	0.573887	0.0299985	0.564901	0.984343	LC
CAPE&Erica_cunoniensis	76	0.0664081	0.0299587	0.0628017	0.945693	EN
CAPE&Erica_galgebergensis	76	0.12012	0.0298933	0.108173	0.900539	VU
TEA&Erica_bosseri	74	0.198257	0.0295844	0.177756	0.896595
CAPE&Erica_insignis	87	0.661589	0.0292366	0.632255	0.955661	LC
CAPE&Erica_orthiocola	76	0.0594989	0.0290755	0.0502685	0.844865	EN
CAPE&Erica_lehmannii	87	0.574551	0.0281621	0.550505	0.958149	LC
TEA&Erica_maesta_var._longistyla	69	0.0918491	0.0281285	0.0704151	0.76664
CAPE&Erica_passerina	85	0.602093	0.0279261	0.572648	0.951096	LC
CAPE&Erica_propendens	84	0.0343461	0.0276701	0.0341391	0.993974	CR
CAPE&Erica_passerinoides	76	0.051199	0.0275147	0.0487314	0.951803	EN
TEA&Erica_hexandra	80	0.8941	0.0274755	0.766097	0.856836	LC
CAPE&Erica_opulenta	85	0.547857	0.0272915	0.547764	0.99983	LC
CAPE&Erica_beatricis	78	0.102073	0.0271729	0.0905859	0.887458
TEA&Erica_austronyassana	75	0.195986	0.0268703	0.169956	0.867188
CAPE&Erica_clavisepala	88	0.623808	0.0268503	0.623808	1	LC
TEA&Erica_abbottii	83	0.124394	0.0267737	0.117816	0.947118	VU
TEA&Erica_lyallii	74	0.151409	0.0266021	0.125675	0.830038
CAPE&Erica_subimbricata	73	0.120102	0.0265655	0.10455	0.870512
CAPE&Erica_dolfiana	85	0.541899	0.0263042	0.51152	0.94394	LC
TEA&Erica_comorensis_ssp._anjurensis	72	0.131255	0.0255155	0.0867913	0.661243
CAPE&Erica_longimontana	84	0.524348	0.0254354	0.486696	0.928192	LC
CAPE&Erica_filiformis_var._maritima	80	0.148048	0.0252468	0.107658	0.727184
CAPE&Erica_parilis_var._parviflora	74	0.106609	0.0252292	0.100717	0.944725
TEA&Erica_viguieri	82	0.192082	0.0251294	0.162612	0.846577
CAPE&Erica_nubigena	82	0.626206	0.0250484	0.556446	0.888599	LC
CAPE&Erica_fairii	83	0.110368	0.0247774	0.10042	0.909865	VU
CAPE&Erica_rhodantha	70	0.0788116	0.0247431	0.0763593	0.968884
CAPE&Erica_inordinata	80	0.568328	0.0247057	0.548507	0.965124	LC
TEA&Erica_thodei	70	0.0855236	0.0246945	0.0692277	0.809458
CAPE&Erica_lignosa	82	0.563027	0.0246744	0.519154	0.922076	LC
CAPE&Erica_niveniana	80	0.120054	0.0246713	0.102743	0.855801	VU
CAPE&Erica_petiolaris	86	0.539694	0.0244967	0.525374	0.973467	LC
CAPE&Erica_adunca	78	0.110019	0.0244557	0.102687	0.933364
CAPE&Erica_lageniformis	74	0.0507182	0.0244276	0.0490118	0.966355	EN
TEA&Erica_reenensis	64	0.120777	0.0243622	0.105052	0.869799
TEA&Erica_rivularis	85	0.0514306	0.0241619	0.0479223	0.931786	EN
CAPE&Erica_oxyandra	69	0.103946	0.0241578	0.0991241	0.953615
CAPE&Erica_cryptanthera	69	0.100517	0.0238302	0.0870438	0.865961
TEA&Erica_manifesta_var._campanulata	75	0.142058	0.0238251	0.0976722	0.687551
CAPE&Erica_flaccida	67	0.0822701	0.0234438	0.079071	0.961115
CAPE&Erica_hippurus	73	0.0494818	0.0233214	0.0373253	0.754325	EN
CAPE&Erica_thamnoides	79	0.557433	0.0232297	0.511319	0.917275	LC
CAPE&Erica_cerinthoides_var._cerinthoides	75	0.0791444	0.0232179	0.058657	0.741139
CAPE&Erica_pubescens_var._glabrifolia	76	0.0786671	0.0231125	0.0756584	0.961754
CAPE&Erica_viridiflora_ssp._redacta	80	0.0447721	0.0230967	0.0441306	0.985673	EN
TEA&Erica_isaloensis	78	0.131118	0.0230391	0.116161	0.885925
CAPE&Erica_umbonata	64	0.0706617	0.0229498	0.0602247	0.852297
TEA&Erica_lecomtei_ssp._lecomtei	76	0.137793	0.0228811	0.0838264	0.608348
CAPE&Erica_melanacme	79	0.0464758	0.0227976	0.044116	0.949226	EN
CAPE&Erica_hameriana	64	0.0775922	0.0227454	0.0703529	0.906701
CAPE&Erica_keetii	72	0.0754508	0.02258	0.0744092	0.986196
CAPE&Erica_podophylla	73	0.484891	0.0225211	0.468635	0.966475	LC
CAPE&Erica_nigrimontana	62	0.080166	0.0222499	0.0713127	0.889562
CAPE&Erica_crucistigmatica	73	0.100912	0.0222079	0.0893691	0.885612
CAPE&Erica_tragomontana	76	0.0892685	0.0221357	0.08368	0.937397	VU
TEA&Erica_dominans	72	0.0917864	0.0216824	0.0786934	0.857354
TEA&Erica_comorensis_ssp._comorensis	71	0.144246	0.0215268	0.0867912	0.601689
CAPE&Erica_uberiflora	77	0.487887	0.0214817	0.487887	1	LC
CAPE&Erica_serrata	83	0.496333	0.0212961	0.479278	0.965637	LC
CAPE&Erica_viscosissima	61	0.0767767	0.0212583	0.0662314	0.862649	VU
CAPE&Erica_pillansii_ssp._fervida	80	0.0897713	0.0212507	0.0572714	0.63797	VU
CAPE&Erica_urceolata	83	0.470749	0.0211548	0.46003	0.977231	LC
TEA&Erica_imerinensis	71	0.160543	0.0211251	0.143433	0.89342
CAPE&Erica_curvifolia	77	0.0790395	0.0208779	0.078339	0.991137
TEA&Erica_straussiana	68	0.101347	0.020687	0.0954134	0.941455
CAPE&Erica_ocellata	77	0.541621	0.0205671	0.541579	0.999921	LC
CAPE&Erica_goatcheriana_var._drakensteinensis	79	0.0862789	0.0204874	0.0793862	0.920112
CAPE&Erica_muscari	64	0.0621185	0.0204294	0.0543692	0.875249
CAPE&Erica_granulatifolia	68	0.0955604	0.0203227	0.0773893	0.809846	VU
CAPE&Erica_viridimontana_ssp._viridimontana	77	0.0238461	0.0202029	0.0168755	0.707682	CR
TEA&Erica_myriadenia	73	0.0932667	0.0199976	0.0855914	0.917705
CAPE&Erica_aristifolia	74	0.0842938	0.0199748	0.0827944	0.982213	VU
TEA&Erica_maesta_var._maesta	65	0.136899	0.0199096	0.0704151	0.514357
CAPE&Erica_madida	87	0.477497	0.0198363	0.470471	0.985286	LC
CAPE&Erica_albescens_var._albescens	78	0.401814	0.0197912	0.265321	0.660309	LC
CAPE&Erica_praecox	81	0.0654081	0.0197497	0.0648406	0.991324
TEA&Erica_baroniana	72	0.093915	0.0197496	0.0855914	0.91137
CAPE&Erica_varderi	70	0.0890234	0.0196873	0.083181	0.934372
CAPE&Erica_intricata	71	0.0830427	0.0196761	0.0781933	0.941603	VU
CAPE&Erica_forsteri	64	0.0755834	0.0196677	0.0631571	0.835596
CAPE&Erica_nidularia	63	0.0669923	0.0194692	0.0636048	0.949435
CAPE&Erica_strigilifolia_var._rosea	73	0.0658138	0.0193536	0.0612866	0.931212
CAPE&Erica_oakesiorum	71	0.0424064	0.0192103	0.0402836	0.949941	EN
CAPE&Erica_cremea	74	0.0840693	0.0191786	0.0812115	0.966008	VU
CAPE&Erica_viscidiflora	69	0.0653867	0.019067	0.062962	0.962918
TEA&Erica_hebeclada	76	0.111551	0.0190417	0.0968952	0.86862
CAPE&Erica_dulcis	67	0.0790775	0.018949	0.0742595	0.939073
CAPE&Erica_bauera_ssp._gouriquae	76	0.0471714	0.0188698	0.0256418	0.543588	EN
CAPE&Erica_bauera_ssp._bauera	74	0.0322548	0.0188382	0.0147351	0.456833	EN
CAPE&Erica_melastoma_ssp._minor	79	0.033727	0.0187515	0.0335434	0.994558	EN
CAPE&Erica_solandra	77	0.462363	0.0187069	0.44984	0.972915	LC
CAPE&Erica_trichroma_var._imbricata	77	0.0523421	0.0186348	0.051371	0.981447
CAPE&Erica_ingeana	83	0.538815	0.0185818	0.514561	0.954986	LC
CAPE&Erica_lithophila	76	0.414764	0.0185584	0.40179	0.968722	LC
CAPE&Erica_crassifolia	63	0.0763022	0.0181807	0.07248	0.949908
TEA&Erica_johnstoniana	59	0.0910934	0.0180219	0.0794889	0.872608
CAPE&Erica_aghillana_var._aghillana	68	0.0366233	0.0179937	0.0196767	0.537274	EN
CAPE&Erica_monantha	67	0.0570334	0.0179497	0.053602	0.939836
CAPE&Erica_gerhardii	72	0.0202213	0.0179399	0.0191737	0.948195	CR
CAPE&Erica_longiaristata	65	0.0670943	0.0178993	0.0556755	0.82981
TEA&Erica_glaphyra	67	0.0769616	0.0178479	0.059209	0.769332
TEA&Erica_benguelensis_var._albescens	68	0.306075	0.0177989	0.235258	0.768629	LC
CAPE&Erica_trichophylla	82	0.0376786	0.0177658	0.035599	0.944806	EN
CAPE&Erica_marifolia	70	0.084303	0.017573	0.0380477	0.451321	VU
CAPE&Erica_pilulifera	72	0.0652799	0.0175421	0.0652767	0.99995	VU
CAPE&Erica_cerinthoides_var._barbertona	81	0.0752314	0.0175264	0.058657	0.779688
CAPE&Erica_ferrea	82	0.141278	0.0174627	0.121328	0.858791	NT
CAPE&Erica_ethelae	60	0.0680546	0.0174573	0.0572475	0.8412
CAPE&Erica_pearsoniana	68	0.0620319	0.0174566	0.0610752	0.984576
CAPE&Erica_adaequata	64	0.0976959	0.0172928	0.0881436	0.902223
CAPE&Erica_humifusa	70	0.337613	0.0170613	0.303629	0.89934	LC
CAPE&Erica_chlorosepala	72	0.0766292	0.0170412	0.064514	0.841899	VU
CAPE&Erica_corydalis	77	0.339162	0.0170363	0.33254	0.980476	LC
CAPE&Erica_glandulosa_ssp._fourcadei	78	0.0692911	0.0168081	0.064033	0.924116	VU
CAPE&Erica_oxycoccifolia	73	0.414756	0.0167085	0.404125	0.97437	LC
CAPE&Erica_involvens	66	0.0562823	0.0166988	0.0536054	0.952438
CAPE&Erica_grata	68	0.362846	0.0166975	0.335531	0.924718	LC
CAPE&Erica_parviporandra	78	0.493349	0.0166798	0.444653	0.901294	LC
CAPE&Erica_caffrorum_var._glomerata	71	0.0460099	0.0166055	0.0289181	0.628518
CAPE&Erica_baurii	62	0.0635168	0.0165995	0.060596	0.954015
CAPE&Erica_outeniquae	63	0.067712	0.0165336	0.0609445	0.900055	VU
TEA&Erica_dissimulans	73	0.0828245	0.0165173	0.0663759	0.801404
CAPE&Erica_obconica	67	0.0749285	0.0165005	0.0711891	0.950093
CAPE&Erica_muirii	69	0.0779841	0.0164108	0.0682215	0.874813
CAPE&Erica_filialis	71	0.058807	0.0163803	0.0555459	0.944546	VU
CAPE&Erica_inconstans	65	0.0745783	0.0163131	0.0742889	0.99612	VU
TEA&Erica_ebracteata	61	0.337335	0.0162127	0.269702	0.799507	LC
CAPE&Erica_greyi	65	0.0760577	0.016165	0.0731308	0.961518
CAPE&Erica_columnaris	69	0.0666863	0.0161638	0.0554363	0.8313	VU
CAPE&Erica_schmidtii	70	0.0807321	0.0160744	0.0749875	0.928844
CAPE&Erica_amalophylla	57	0.0716521	0.016043	0.0653825	0.912498
CAPE&Erica_tarantulae	64	0.0610807	0.0160357	0.0610741	0.999892	VU
CAPE&Erica_spumosa	77	0.302646	0.0160279	0.302644	0.999995	LC
CAPE&Erica_caffra_var._auricularis	69	0.373038	0.0159814	0.351183	0.941413	LC
CAPE&Erica_caffra_var._caffra	68	0.370892	0.0159535	0.351183	0.94686	LC
CAPE&Erica_rigidula	72	0.311155	0.0159366	0.306103	0.983765	LC
CAPE&Erica_subterminalis	65	0.072569	0.0159053	0.069498	0.957682
CAPE&Erica_gillii	68	0.0647739	0.0155293	0.061359	0.947279	VU
CAPE&Erica_klotzschii	77	0.320555	0.0155253	0.296248	0.924175	LC
CAPE&Erica_glumiflora	64	0.0713056	0.0154296	0.0687664	0.964389	VU
CAPE&Erica_caespitosa	77	0.0644226	0.0153238	0.0589203	0.914589
CAPE&Erica_unilateralis	75	0.310059	0.0152955	0.258223	0.83282	LC
CAPE&Erica_cavartica	69	0.061728	0.0152931	0.0535969	0.868275
CAPE&Erica_umbelliflora	70	0.30064	0.0152763	0.27502	0.914782	LC
TEA&Erica_dracomontana	70	0.104338	0.015264	0.100983	0.967844
CAPE&Erica_bruniifolia_var._subglabra	66	0.0637491	0.0152523	0.0608913	0.955171
CAPE&Erica_comata	60	0.046437	0.0149682	0.0462926	0.996889
CAPE&Erica_ignita	62	0.0672174	0.0149557	0.0625055	0.929901	VU
CAPE&Erica_latifolia	62	0.0818613	0.0148782	0.0813721	0.994024
CAPE&Erica_limosa	62	0.0653991	0.0148632	0.0587564	0.898428	VU
CAPE&Erica_muscosa	75	0.357781	0.0148224	0.333487	0.932097	LC
TEA&Erica_alopecurus_var._glabriflora	73	0.336619	0.0146497	0.236261	0.701866	LC
CAPE&Erica_emarginata	62	0.0598718	0.0146471	0.0552645	0.923047
CAPE&Erica_triphylla	62	0.0611262	0.0146372	0.0535117	0.875429
CAPE&Erica_leptantha	59	0.0690389	0.0146051	0.0656638	0.951112
CAPE&Erica_cameronii	70	0.354844	0.0145583	0.26656	0.751205	LC
CAPE&Erica_esteriana_ssp._esteriana	74	0.310889	0.0144739	0.288066	0.926586	LC
CAPE&Erica_sacciflora	66	0.0158972	0.014258	0.0158972	1	CR
CAPE&Erica_williamsiorum	59	0.06337	0.0142575	0.0605321	0.955218	VU
CAPE&Erica_shannonea	72	0.0645344	0.0141142	0.0523596	0.811344
CAPE&Erica_sicifolia	64	0.0569023	0.0140725	0.0545745	0.959091	VU
CAPE&Erica_caffrorum_var._aristula	63	0.0477039	0.0140078	0.0289181	0.6062
CAPE&Erica_procaviana	65	0.0590567	0.0140051	0.0494315	0.837018
TEA&Erica_tysonii_var._krookii	64	0.061985	0.0139813	0.0564912	0.911369
CAPE&Erica_auriculata	60	0.0476316	0.013814	0.0447731	0.939988
TEA&Erica_aspalathifolia_var._aspalathifolia	70	0.331184	0.013749	0.219178	0.661802	LC
CAPE&Erica_annectens	72	0.0507592	0.0136792	0.0409435	0.806623	VU
CAPE&Erica_chloroloma	67	0.0656751	0.0136308	0.0601662	0.91612	VU
CAPE&Erica_fimbriata	70	0.281296	0.0134586	0.275514	0.979444	LC
CAPE&Erica_flanaganii	68	0.0689446	0.0133476	0.0689444	0.999998
CAPE&Erica_recurvata	67	0.0142014	0.0133386	0.0132682	0.934285	CR
CAPE&Erica_coruscans	63	0.061513	0.0132981	0.0544108	0.884541
CAPE&Erica_octonaria	57	0.0564432	0.0132858	0.045583	0.807591
CAPE&Erica_trivialis	61	0.0590992	0.0132842	0.0500371	0.846662
CAPE&Erica_chlamydiflora	65	0.0605068	0.0131287	0.0535957	0.88578
CAPE&Erica_exleeana	71	0.294708	0.0131146	0.286124	0.970871	LC
CAPE&Erica_rupicola	71	0.0669768	0.0129929	0.064248	0.959258
CAPE&Erica_vernicosa	59	0.236485	0.0129376	0.233557	0.987619	LC
CAPE&Erica_esteriana_ssp._swartbergensis	70	0.304968	0.0129297	0.288066	0.944577	LC
CAPE&Erica_euryphylla	63	0.0573934	0.0129076	0.0540565	0.94186	VU
CAPE&Erica_stokoeanthus	71	0.0533947	0.0128936	0.0496365	0.929615	VU
CAPE&Erica_magnisylvae	71	0.0577173	0.0128821	0.054109	0.937484	VU
CAPE&Erica_bruniifolia_var._barbigera	69	0.0484666	0.0128773	0.0460909	0.950981
CAPE&Erica_abelii	65	0.0538414	0.0126916	0.0505954	0.939711	VU
CAPE&Erica_oresigena	61	0.214882	0.012688	0.214881	0.999997	LC
CAPE&Erica_tubercularis	58	0.0465749	0.0126569	0.0418538	0.898635
CAPE&Erica_chrysocodon	67	0.0147719	0.01265	0.0126412	0.855762	CR
CAPE&Erica_cubica_var._cubica	63	0.248298	0.0123706	0.239986	0.966526	LC
CAPE&Erica_crateriformis	65	0.0502678	0.0123458	0.0496225	0.987163
CAPE&Erica_ostiaria	56	0.0535162	0.0122343	0.0498817	0.932084
CAPE&Erica_desmantha_var._urceolata	69	0.0792678	0.0122093	0.0756315	0.954126
CAPE&Erica_melanthera	64	0.264075	0.0121964	0.169035	0.640102	LC
CAPE&Erica_flavicoma	58	0.0471476	0.0121594	0.0382309	0.810876
CAPE&Erica_chiroptera	64	0.245387	0.0120692	0.183791	0.748984	LC
CAPE&Erica_depressa	65	0.236313	0.0120656	0.118011	0.499383	LC
CAPE&Erica_brevifolia	65	0.258291	0.0119465	0.24103	0.933173	LC
CAPE&Erica_sonderiana	64	0.237647	0.0118307	0.237567	0.999666	LC
CAPE&Erica_aghillana_var._latifolia	54	0.0399787	0.0118272	0.0196767	0.492181
CAPE&Erica_obliqua	66	0.243711	0.0117413	0.219377	0.900152	LC
CAPE&Erica_bruniifolia_var._stellata	58	0.0536243	0.0117107	0.0484387	0.903297
CAPE&Erica_caledonica	67	0.0428672	0.0117005	0.0406892	0.949192	VU
CAPE&Erica_amphigena	63	0.0463252	0.0116544	0.0433681	0.936167	VU
CAPE&Erica_cumuliflora	72	0.23796	0.0116345	0.233245	0.980186	LC
CAPE&Erica_pogonanthera	65	0.0629908	0.0115399	0.0616846	0.979263
CAPE&Erica_nemorosa	66	0.266596	0.0114858	0.22728	0.852528	LC
CAPE&Erica_truncata	59	0.0455896	0.0114454	0.043416	0.952324
CAPE&Erica_simulans_var._trivialis	60	0.243892	0.0114277	0.197435	0.809519	LC
CAPE&Erica_macilenta	64	0.0460562	0.0114249	0.0439646	0.954585
CAPE&Erica_cruenta	73	0.294314	0.0113754	0.294314	1	LC
TEA&Erica_wyliei	63	0.222764	0.0112543	0.202774	0.910267	LC
CAPE&Erica_chamissonis_var._chamissonis	68	0.259992	0.0111482	0.240344	0.924429	LC
CAPE&Erica_guthriei_var._strictior	52	0.0420307	0.0111436	0.0398776	0.948773
TEA&Erica_oatesii_var._latifolia	65	0.0579552	0.0111135	0.0557903	0.962644
CAPE&Erica_binaria	64	0.046089	0.0111107	0.0460101	0.998287	VU
CAPE&Erica_caprina	65	0.0505176	0.0111059	0.0504177	0.998023	VU
CAPE&Erica_steinbergiana_var._abbreviata	65	0.0389288	0.0109578	0.0367995	0.945302
CAPE&Erica_navigatoris	59	0.0511086	0.0109235	0.0398952	0.780596	VU
CAPE&Erica_anguliger	65	0.220709	0.0109182	0.220709	1	LC
CAPE&Erica_turrisbabylonica	62	0.043908	0.0108417	0.0403672	0.919357	VU
CAPE&Erica_laevigata_var._elongata	57	0.031553	0.0107985	0.0225978	0.716184
CAPE&Erica_blancheana	65	0.0459945	0.0107762	0.0435192	0.946183
TEA&Erica_cooperi_var._missionis	58	0.0500146	0.0107349	0.0474294	0.948311
CAPE&Erica_condensata_var._condensata	67	0.290088	0.0106335	0.198189	0.683204	LC
CAPE&Erica_canaliculata	63	0.236303	0.0106019	0.209731	0.887551	LC
CAPE&Erica_nivea	58	0.0590656	0.0105198	0.0535779	0.907092
CAPE&Erica_petrophila	65	0.201477	0.0104797	0.19942	0.989791	LC
CAPE&Erica_rehmii	59	0.0442476	0.0103244	0.0426017	0.962803	VU
CAPE&Erica_macroloma	69	0.227483	0.0103201	0.213465	0.938378	LC
CAPE&Erica_colorans	62	0.0406263	0.0103093	0.0401883	0.989218	VU
CAPE&Erica_laevigata_var._laevigata	53	0.0332254	0.0103072	0.0225978	0.680136
CAPE&Erica_eglandulosa	61	0.0534801	0.0103057	0.045547	0.851664
TEA&Erica_wildii	57	0.202836	0.0101212	0.175725	0.866341	LC
CAPE&Erica_maximiliani	60	0.208446	0.0100278	0.198101	0.950367	LC
CAPE&Erica_schlechteri	58	0.050535	0.010024	0.0484972	0.959675
CAPE&Erica_florifera	59	0.189537	0.00992192	0.188255	0.993237	LC
CAPE&Erica_consobrina	60	0.0706003	0.00991792	0.0604504	0.856235
CAPE&Erica_chamissonis_var._polyantha	64	0.267339	0.00990638	0.235449	0.880713	LC
CAPE&Erica_micrandra	54	0.0505103	0.00989841	0.044528	0.881563
CAPE&Erica_pulchelliflora	62	0.0613657	0.00989578	0.0597129	0.973066
TEA&Erica_albospicata	57	0.198506	0.00988656	0.16723	0.842443	LC
CAPE&Erica_oblongiflora	62	0.020361	0.0098855	0.0185498	0.911045	EN
CAPE&Erica_leucodesmia	60	0.204899	0.00979379	0.202437	0.987985	LC
CAPE&Erica_petricola	68	0.213978	0.00974035	0.202676	0.947182	LC
CAPE&Erica_tegulifolia	64	0.192116	0.00967779	0.168603	0.877609	LC
CAPE&Erica_lateriflora	60	0.0431568	0.00965903	0.0414558	0.960586	VU
CAPE&Erica_ecklonii	51	0.0162376	0.00965108	0.0154246	0.949928	EN
CAPE&Erica_heterophylla	61	0.0599925	0.00957014	0.0583317	0.972315
CAPE&Erica_caterviflora_var._glabrata	56	0.0113394	0.00955071	0.00648362	0.571778	CR
CAPE&Erica_floccifera	61	0.0386665	0.00952847	0.0335264	0.867065	VU
CAPE&Erica_heleogena	60	0.010807	0.00945412	0.00497894	0.460714	CR
CAPE&Erica_hanekomii	65	0.0207725	0.00944734	0.0207704	0.999896	EN
CAPE&Erica_gnaphaloides	63	0.208815	0.00936903	0.191373	0.91647	LC
CAPE&Erica_odorata	64	0.216515	0.00923411	0.212357	0.980795	LC
TEA&Erica_revoluta	53	0.0346413	0.00922413	0.0304666	0.879488
CAPE&Erica_insolitanthera	62	0.0459339	0.00921283	0.0431052	0.938418	VU
CAPE&Erica_pilosiflora_ssp._purpurea	53	0.0295685	0.00907438	0.0238134	0.805365	VU
CAPE&Erica_genistifolia	61	0.186488	0.00904348	0.184258	0.988038	LC
CAPE&Erica_regerminans	61	0.204886	0.00899253	0.204869	0.999917	LC
CAPE&Erica_lucida_var._pauciflora	55	0.0284633	0.00893444	0.0275271	0.967106
CAPE&Erica_palliiflora	68	0.218984	0.00887122	0.205905	0.940275	LC
CAPE&Erica_cubica_var._coronifera	67	0.217166	0.0088711	0.212672	0.979306	LC
CAPE&Erica_glutinosa_var._parviflora	63	0.174011	0.00870457	0.169582	0.974547	LC
CAPE&Erica_viridimontana_ssp._nivicola	53	0.0328523	0.00857065	0.0168755	0.513677
CAPE&Erica_simulans_var._simulans	57	0.17757	0.00856714	0.160705	0.905022	LC
CAPE&Erica_calcareophila	53	0.035438	0.00852315	0.030769	0.868249	VU
CAPE&Erica_articularis_var._meyeriana	55	0.0283896	0.00849344	0.0275124	0.9691
CAPE&Erica_natalitia_var._robusta	54	0.0284968	0.00846886	0.0273441	0.959551
CAPE&Erica_cubica_var._natalensis	61	0.253906	0.00838921	0.247848	0.976139	LC
CAPE&Erica_flocciflora	56	0.0776002	0.00837277	0.0581946	0.749928	NT
TEA&Erica_lanceolifera	49	0.0320271	0.00822965	0.0201466	0.629048	VU
CAPE&Erica_pilosiflora_ssp._pilosiflora	54	0.0313822	0.00822723	0.0238134	0.758819	VU
CAPE&Erica_racemosa_var._aristata	50	0.0406631	0.00818573	0.0376875	0.926823
CAPE&Erica_peltata	56	0.209614	0.00800723	0.204315	0.974719	LC
CAPE&Erica_intonsa	58	0.0361385	0.00799133	0.0350637	0.970259
CAPE&Erica_turbiniflora_var._turbiniflora	53	0.0369967	0.00796949	0.027841	0.752527
CAPE&Erica_halicacaba	52	0.200051	0.00791341	0.199418	0.996835	LC
CAPE&Erica_strigosa	59	0.136198	0.00790176	0.133951	0.983504	LC
CAPE&Erica_villosa	55	0.178585	0.00787272	0.176426	0.987911	LC
CAPE&Erica_aristata_var._turrisbabylonica	58	0.0302089	0.0078606	0.026922	0.891193
CAPE&Erica_blesbergensis	51	0.0529874	0.00785566	0.0430691	0.812819
CAPE&Erica_rubiginosa_var._rubiginosa	54	0.170783	0.00785072	0.131425	0.769543	LC
CAPE&Erica_bruniades	53	0.204034	0.00785063	0.19066	0.934448	LC
CAPE&Erica_duthieae	58	0.134405	0.00768052	0.132273	0.984136	LC
CAPE&Erica_glutinosa_var._glutinosa	62	0.177707	0.007629	0.169582	0.954282	LC
CAPE&Erica_zitzikammensis_var._glutinosa	55	0.024472	0.00754527	0.0194554	0.795008
CAPE&Erica_hibbertia	50	0.00861953	0.00750974	0.00837517	0.97165	CR
CAPE&Erica_caterviflora_var._caterviflora	46	0.0139837	0.0074448	0.0064836	0.463654	EN
CAPE&Erica_turbiniflora_var._aristata	54	0.0445932	0.0074413	0.027841	0.624332
CAPE&Erica_demissa	53	0.172003	0.00739983	0.15899	0.924346	LC
CAPE&Erica_curviflora_var._diffusa	53	0.0385259	0.00738315	0.0333633	0.865996
CAPE&Erica_plukenetii_ssp._lineata	50	0.0592168	0.00735938	0.057294	0.967529	NT
CAPE&Erica_quadrifida	54	0.156881	0.00733393	0.155971	0.9942	LC
CAPE&Erica_arenaria	50	0.0586286	0.00733274	0.0458683	0.782354	NT
CAPE&Erica_salax	57	0.049255	0.00721315	0.0421383	0.855512
CAPE&Erica_flexistyla	53	0.0136405	0.00719939	0.0134747	0.987847	EN
CAPE&Erica_parilis_var._parilis	51	0.131781	0.00719391	0.100717	0.764272	LC
CAPE&Erica_hendricksei	50	0.0291339	0.00717968	0.026599	0.91299	VU
CAPE&Erica_nana	57	0.0307279	0.00716585	0.0298081	0.970065	VU
CAPE&Erica_arcuata	57	0.144391	0.00712842	0.140123	0.970442	LC
CAPE&Erica_bolusanthus	56	0.149302	0.0070705	0.146118	0.978675	LC
CAPE&Erica_latiflora	48	0.00778904	0.0070523	0.00747787	0.96005	CR
CAPE&Erica_jananthus	57	0.0371613	0.00704669	0.0369273	0.993704	VU
TEA&Erica_frigida	45	0.159826	0.00703791	0.100767	0.630482	LC
CAPE&Erica_affinis	53	0.0512834	0.0070138	0.0468432	0.913419	NT
CAPE&Erica_albens_var._longiflora	51	0.0454548	0.00701233	0.0435368	0.957805
CAPE&Erica_fascicularis_var._fascicularis	54	0.174076	0.006997	0.120312	0.691144	LC
CAPE&Erica_banksia_ssp._purpurea	48	0.138347	0.00691522	0.133432	0.964478	LC
CAPE&Erica_venustiflora_ssp._venustiflora	46	0.0140707	0.00690928	0.0107136	0.761415	EN
CAPE&Erica_tradouwensis	49	0.158578	0.00688758	0.157945	0.996011	LC
CAPE&Erica_parviflora_var._hispida	48	0.0251197	0.00684475	0.0224456	0.893548
CAPE&Erica_squarrosa	45	0.031197	0.00681111	0.0292339	0.937072	VU
CAPE&Erica_physodes	47	0.164756	0.00680839	0.148062	0.898677	LC
CAPE&Erica_coventrya	53	0.0243403	0.00680253	0.0235068	0.965756
CAPE&Erica_chionophila	50	0.157349	0.00677537	0.145793	0.92656	LC
CAPE&Erica_zitzikammensis_var._zitzikammensis	53	0.0267279	0.00674803	0.0194554	0.727907
CAPE&Erica_mundii	55	0.0521078	0.00672078	0.0448261	0.860257
CAPE&Erica_penduliflora	51	0.0136116	0.00671938	0.0129134	0.948702	EN
CAPE&Erica_interrupta	51	0.00748215	0.00668225	0.00746248	0.997371	CR
CAPE&Erica_nudiflora	47	0.126322	0.00663713	0.111972	0.886405	LC
CAPE&Erica_velitaris_var._velitaris	51	0.0265381	0.00660096	0.0264283	0.995864
CAPE&Erica_dianthifolia	56	0.159896	0.00659257	0.159896	1	LC
TEA&Erica_anomala	52	0.166107	0.00650865	0.160705	0.967481	LC
CAPE&Erica_sperata	59	0.161801	0.00649912	0.153573	0.949144	LC
CAPE&Erica_haemastoma	50	0.0317961	0.00641227	0.0316122	0.994217
CAPE&Erica_urna_viridis	53	0.162693	0.00641148	0.143783	0.883767	LC
CAPE&Erica_bicolor	56	0.189586	0.00635229	0.189479	0.999434	LC
CAPE&Erica_salteri	47	0.0228504	0.00633713	0.0209913	0.918641
CAPE&Erica_ampullacea_var._obbata	49	0.03201	0.00623586	0.030597	0.955858
CAPE&Erica_banksia_ssp._banksia	53	0.124912	0.00623287	0.10796	0.864285	LC
CAPE&Erica_amidae	55	0.0241389	0.00621914	0.0238917	0.989762	VU
CAPE&Erica_angulosa	52	0.118315	0.00616705	0.102393	0.865423	LC
CAPE&Erica_orculiflora	48	0.12213	0.00611845	0.0932738	0.763728	LC
CAPE&Erica_hispiduloides	55	0.118344	0.00610843	0.106159	0.897032	LC
CAPE&Erica_polifolia_var._angustata	45	0.0241656	0.00608665	0.0221314	0.91582
CAPE&Erica_goatcheriana_var._petrensis	45	0.117235	0.00602622	0.0896538	0.764737	LC
CAPE&Erica_capillaris_var._capillaris	47	0.014168	0.00597992	0.0122328	0.863405	EN
CAPE&Erica_physophylla	50	0.157191	0.00590626	0.131116	0.834119	LC
CAPE&Erica_sparrmanni	43	0.128641	0.00588796	0.103106	0.8015	LC
CAPE&Erica_argentea_var._rigida	44	0.0241396	0.00582439	0.0225441	0.933904
CAPE&Erica_innovans	40	0.0110053	0.00579967	0.00952378	0.865379	EN
CAPE&Erica_longistyla_var._appressa	54	0.0335587	0.00575445	0.0320326	0.954523
CAPE&Erica_lowryensis_var._glandulifera	44	0.0224056	0.00567755	0.0206798	0.922975
CAPE&Erica_parviflora_var._puberula	45	0.0287207	0.00567037	0.0248033	0.863605
CAPE&Erica_parviflora_var._exigua	49	0.0274364	0.00563	0.0261673	0.953744
CAPE&Erica_malmesburiensis	46	0.00586801	0.00561715	0.0055507	0.945926	CR
CAPE&Erica_aristata_var._parva	56	0.0343729	0.00561197	0.0283261	0.824083
CAPE&Erica_leucopelta_var._leucopelta	39	0.0178327	0.00560853	0.017226	0.965976
CAPE&Erica_oliveri	47	0.142396	0.00554522	0.13551	0.951641	LC
CAPE&Erica_kougabergensis_var._recurvifolia	48	0.0270228	0.00552879	0.0244894	0.906248
CAPE&Erica_bergiana_var._glabra	39	0.123403	0.00551975	0.115064	0.932424	LC
CAPE&Erica_placentiflora	51	0.140078	0.00550553	0.135007	0.963802	LC
CAPE&Erica_oxysepala	41	0.0193669	0.0054943	0.0193506	0.999159	VU
CAPE&Erica_coarctata_var._coarctata	42	0.138009	0.00539009	0.0958688	0.694658	LC
CAPE&Erica_subcapitata	46	0.107502	0.00535323	0.106412	0.989859	LC
CAPE&Erica_axillaris	46	0.120085	0.00529	0.0989232	0.82378	LC
CAPE&Erica_lanuginosa	40	0.105173	0.00527283	0.09912	0.942444	LC
CAPE&Erica_jacksoniana	44	0.107861	0.00512416	0.0998994	0.926186	LC
CAPE&Erica_leucopelta_var._luxurians	42	0.0208481	0.00511011	0.018045	0.865544
CAPE&Erica_rosacea_ssp._rosacea	43	0.0993802	0.00506983	0.0936614	0.942455	LC
CAPE&Erica_obtusata	47	0.136609	0.00506475	0.121908	0.892386	LC
CAPE&Erica_hispidula_var._micrantha	52	0.0193567	0.00504313	0.0179846	0.929117
CAPE&Erica_sparsa_var._glandulosopedicellata	36	0.1046	0.00504117	0.0971143	0.928433	LC
CAPE&Erica_paludicola	42	0.0195199	0.00503533	0.0171597	0.879086	VU
CAPE&Erica_vogelpoelii	42	0.0955901	0.00500049	0.0955901	1	LC
CAPE&Erica_keeromsbergensis	42	0.115178	0.00499349	0.0998187	0.866644	LC
CAPE&Erica_acuta_var._breviflora	40	0.0242993	0.00497274	0.0232695	0.957621
CAPE&Erica_formosa	38	0.0934975	0.00495645	0.0891136	0.953113	LC
CAPE&Erica_lachnaeifolia	44	0.110502	0.00494153	0.108229	0.979423	LC
CAPE&Erica_phaeocarpa	43	0.0977765	0.00493335	0.0944557	0.966037	LC
CAPE&Erica_oophylla	41	0.101335	0.00490562	0.0808824	0.798166	LC
CAPE&Erica_atrovinosa	48	0.0214756	0.00490211	0.0200372	0.933022	VU
CAPE&Erica_atromontana	42	0.110442	0.00487267	0.100587	0.910771	LC
CAPE&Erica_abietina_ssp._diabolis	35	0.00538407	0.0048669	0.00518738	0.963468	CR
CAPE&Erica_fastigiata_var._coventryana	35	0.0225542	0.00485935	0.0200072	0.887073
CAPE&Erica_triceps	43	0.092716	0.00480763	0.0868797	0.937052	LC
CAPE&Erica_sparsa_var._sparsa	34	0.101076	0.00478818	0.0971143	0.960803	LC
TEA&Erica_atherstonei	34	0.0390407	0.00473254	0.0308236	0.789526	NT
CAPE&Erica_stagnalis_ssp._minor	45	0.0232084	0.00469556	0.0215961	0.930528
CAPE&Erica_omninoglabra	38	0.0937515	0.0046873	0.084864	0.905201	LC
CAPE&Erica_irbyana	30	0.0968704	0.00464535	0.0872324	0.900506	LC
CAPE&Erica_bergiana_var._bergiana	38	0.124156	0.00463153	0.115064	0.926772	LC
CAPE&Erica_pubescens_var._pubescens	42	0.102581	0.00460138	0.0756584	0.73755	LC
CAPE&Erica_magistrati	50	0.124844	0.0045825	0.119927	0.960613	LC
CAPE&Erica_baccans	46	0.135085	0.00456187	0.12173	0.901139	LC
CAPE&Erica_cordata_var._arachnoidea	40	0.0248691	0.00454654	0.023986	0.964489
CAPE&Erica_hispidula_var._viscidula	44	0.0172827	0.00447282	0.0146111	0.84542
CAPE&Erica_vallis_gratiae	37	0.096706	0.00445765	0.0884796	0.914934	LC
CAPE&Erica_albertyniae	49	0.0212119	0.00431937	0.0202212	0.953295	VU
CAPE&Erica_accommodata_var._subviscidula	41	0.081268	0.00429139	0.0779658	0.959368	LC
CAPE&Erica_curviflora_var._zeyheri	43	0.0199389	0.00425611	0.0156576	0.785279
TEA&Erica_pleiotricha_var._blaeriodes	41	0.0275432	0.00424834	0.010772	0.391093
CAPE&Erica_venustiflora_ssp._glandulosa	38	0.0164391	0.00424228	0.0107136	0.651718	VU
CAPE&Erica_macrophylla	37	0.104567	0.00423546	0.0941982	0.900839	LC
CAPE&Erica_paniculata	38	0.100357	0.00420129	0.100236	0.998786	LC
CAPE&Erica_rosacea_ssp._glabrata	42	0.101757	0.00417994	0.0936613	0.920441	LC
CAPE&Erica_viscaria_ssp._gallorum	31	0.00485615	0.00417699	0.00437961	0.901868	CR
CAPE&Erica_russakiana	43	0.0116298	0.00417391	0.01093	0.939829
CAPE&Erica_globiceps_ssp._gracilis	42	0.0847965	0.00417272	0.072321	0.852878	LC
CAPE&Erica_hispidula_var._serpyllifolia	44	0.0224159	0.00417082	0.0171827	0.766543
CAPE&Erica_eriocephala	42	0.0844449	0.00416275	0.0704929	0.83478	LC
CAPE&Erica_grisbrookii	37	0.101654	0.00415167	0.0933313	0.918124	LC
CAPE&Erica_pubigera	41	0.101527	0.0041286	0.0998967	0.983946	LC
CAPE&Erica_trichroma_var._trichroma	35	0.0689854	0.00407846	0.051371	0.744665	LC
CAPE&Erica_cristata	35	0.0792436	0.00406659	0.0768535	0.969838	LC
CAPE&Erica_lutea	30	0.0802403	0.00406009	0.0771331	0.961276	LC
CAPE&Erica_kirstenii	35	0.0804815	0.00401015	0.077015	0.956928	LC
CAPE&Erica_strigilifolia_var._strigilifolia	38	0.0922027	0.00400733	0.0612866	0.664694	LC
CAPE&Erica_bredasiana	41	0.101454	0.00399065	0.0954487	0.940808	LC
CAPE&Erica_marlothii	40	0.065356	0.00398581	0.0590714	0.903841	LC
CAPE&Erica_saxicola	39	0.0949817	0.00395134	0.0907504	0.955451	LC
CAPE&Erica_accommodata_var._accommodata	40	0.0823231	0.0039433	0.0779658	0.947072	LC
CAPE&Erica_retorta	35	0.0905816	0.00393248	0.0905816	0.999999	LC
CAPE&Erica_glauca_var._glauca	28	0.0917999	0.00391426	0.0858768	0.935478	LC
CAPE&Erica_cubitans	34	0.0848147	0.00391135	0.076488	0.901825	LC
CAPE&Erica_desmantha_var._desmantha	40	0.0973618	0.00391109	0.0756314	0.776808	LC
CAPE&Erica_oreophila	41	0.0814708	0.00390626	0.0806513	0.989941	LC
CAPE&Erica_leucopelta_var._pubescens	33	0.0213892	0.00388691	0.0187042	0.874471
CAPE&Erica_amicorum	41	0.062491	0.00385823	0.0596441	0.954442	LC
CAPE&Erica_holosericea_var._parviflora	45	0.0167387	0.00381497	0.0154697	0.924191
CAPE&Erica_mucronata	33	0.0684835	0.00381125	0.0606624	0.885796	LC
CAPE&Erica_karooica	32	0.0657135	0.00379901	0.0419741	0.638744	LC
CAPE&Erica_costatisepala	38	0.0932643	0.00378142	0.0775485	0.831493	LC
CAPE&Erica_suffulta	39	0.0839321	0.00377822	0.0717991	0.855443	LC
CAPE&Erica_mitchelliensis	40	0.089225	0.00377564	0.0701998	0.786773	LC
CAPE&Erica_fastigiata_var._longituba	42	0.0204639	0.00376203	0.0195231	0.954027
CAPE&Erica_eriophoros	32	0.0127082	0.00376195	0.0104723	0.824055	VU
CAPE&Erica_lananthera	36	0.0710242	0.00372506	0.0668769	0.941607	LC
CAPE&Erica_toringbergensis	45	0.0282666	0.00371781	0.0274541	0.971256
CAPE&Erica_erinus	37	0.0159859	0.00369624	0.014798	0.925691	VU
CAPE&Erica_saxigena	36	0.0882779	0.00367341	0.082773	0.937641	LC
CAPE&Erica_bracteolaris	37	0.0905258	0.00367046	0.0890552	0.983755	LC
CAPE&Erica_radicans_ssp._schlechteri	31	0.00655014	0.00365677	0.00622739	0.950725	EN
CAPE&Erica_atropurpurea	44	0.104697	0.00365578	0.0918474	0.877267	LC
CAPE&Erica_pseudocalycina	38	0.0844298	0.00365375	0.0795235	0.941889	LC
CAPE&Erica_trachysantha	41	0.0740464	0.00364178	0.0704454	0.951369	LC
CAPE&Erica_lanipes	36	0.0829906	0.00364077	0.0719432	0.866884	LC
CAPE&Erica_mauritanica	36	0.0598567	0.00363674	0.0581984	0.972295	LC
CAPE&Erica_fastigiata_var._immaculata	38	0.0240231	0.00363511	0.0199737	0.831441
TEA&Erica_pleiotricha_var._pleiotricha	37	0.0218962	0.00348784	0.0107719	0.491954
CAPE&Erica_mira	32	0.0723512	0.00346423	0.0715942	0.989536	LC
CAPE&Erica_chonantha	38	0.0868084	0.00344028	0.0693259	0.798608	LC
CAPE&Erica_xanthina	31	0.0626925	0.00343654	0.0599306	0.955946	LC
CAPE&Erica_scabriuscula	31	0.0869617	0.00343488	0.0808145	0.929312	LC
CAPE&Erica_pudens	37	0.0699891	0.0033738	0.0699891	1	LC
CAPE&Erica_deflexa	27	0.0770001	0.00336057	0.0769989	0.999984	LC
CAPE&Erica_anemodes	41	0.0854704	0.00328752	0.0701857	0.82117	LC
CAPE&Erica_leucantha	38	0.0845935	0.00327351	0.0826812	0.977394	LC
CAPE&Erica_pectinifolia_var._pectinifolia	24	0.0651262	0.00327234	0.0612866	0.941043	LC
TEA&Erica_tysonii_var._tysonii	27	0.0789143	0.00326464	0.0564912	0.715855	LC
CAPE&Erica_hexensis	35	0.0803998	0.00325507	0.0781298	0.971766	LC
CAPE&Erica_cincta	38	0.0836719	0.00325059	0.068287	0.816128	LC
CAPE&Erica_multumbellifera	33	0.102745	0.00324926	0.101329	0.986219	LC
CAPE&Erica_cygnea	34	0.0757421	0.00321208	0.0695322	0.918013	LC
CAPE&Erica_diosmifolia	31	0.076222	0.00317164	0.0759948	0.997019	LC
CAPE&Erica_collina	33	0.085514	0.00316485	0.0616087	0.720451	LC
CAPE&Erica_cyrilliflora	33	0.0146627	0.00316381	0.00552134	0.376557	VU
CAPE&Erica_trichadenia	36	0.0610954	0.00311748	0.0569257	0.931751	LC
CAPE&Erica_dodii	23	0.0679647	0.00311522	0.0619094	0.910906	LC
CAPE&Erica_taxifolia	36	0.0813073	0.00310474	0.0761328	0.936359	LC
CAPE&Erica_polycoma	30	0.0657412	0.00307926	0.0657412	1	LC
CAPE&Erica_prolata	33	0.00624417	0.00301046	0.00621323	0.995045	EN
CAPE&Erica_sexfaria	32	0.0619203	0.00300541	0.0615447	0.993934	LC
CAPE&Erica_junonia_var._junonia	39	0.0135605	0.00299353	0.0109573	0.80803	VU
CAPE&Erica_glandulosa_ssp._bondiae	30	0.0645285	0.00298721	0.0486529	0.753976	LC
CAPE&Erica_cedromontana	38	0.0952771	0.00298628	0.0859841	0.902463	LC
CAPE&Erica_petraea	42	0.0536373	0.00298523	0.0439139	0.81872	LC
CAPE&Erica_pilaarkopensis	32	0.0879638	0.00298268	0.0825716	0.938699	LC
CAPE&Erica_inflaticalyx	40	0.0962745	0.00291734	0.0779671	0.809841	LC
CAPE&Erica_myriocodon	36	0.0672464	0.00290779	0.0653559	0.971888	LC
TEA&Erica_oatesii_var._oatesii	26	0.0778911	0.00289775	0.0557903	0.71626	LC
CAPE&Erica_albens_var._albens	31	0.0489151	0.00289571	0.0435368	0.890048	LC
CAPE&Erica_boucheri	37	0.0861382	0.00289537	0.0861058	0.999624	LC
CAPE&Erica_coronanthera	36	0.0546881	0.00288997	0.0492631	0.9008	LC
CAPE&Erica_lycopodiastrum	38	0.0554047	0.00288857	0.0535413	0.966367	LC
CAPE&Erica_setacea	28	0.0545968	0.00286718	0.053678	0.98317	LC
CAPE&Erica_argyraea	32	0.0587498	0.00286563	0.0582253	0.991072	LC
CAPE&Erica_hebdomadalis	32	0.0667274	0.0028606	0.0572953	0.858648	LC
CAPE&Erica_granulosa	34	0.0667733	0.00285812	0.0600106	0.898722	LC
CAPE&Erica_vanheurckii	42	0.0675327	0.00284965	0.061405	0.909263	LC
CAPE&Erica_pellucida	36	0.080838	0.00284896	0.0778154	0.962609	LC
CAPE&Erica_piquetbergensis	32	0.00297835	0.00283266	0.000499767	0.1678	CR
CAPE&Erica_permutata	29	0.0745816	0.00283185	0.0729332	0.977898	LC
CAPE&Erica_transparens	24	0.0462656	0.00282767	0.0404288	0.87384	LC
CAPE&Erica_steinbergiana_var._steinbergiana	23	0.056206	0.00281035	0.0367995	0.654726	LC
CAPE&Erica_eriocodon	37	0.0874298	0.00280083	0.0841177	0.962117	LC
CAPE&Erica_amatolensis	38	0.0542375	0.00280047	0.0542308	0.999876	LC
CAPE&Erica_setosa	41	0.103514	0.00278915	0.0975624	0.942505	LC
CAPE&Erica_pulchella	27	0.0630566	0.00278266	0.0364235	0.577633	LC
CAPE&Erica_andreaei	31	0.0710625	0.00277957	0.0564749	0.794721	LC
CAPE&Erica_saptouensis	32	0.0526437	0.00277868	0.0487946	0.926884	LC
CAPE&Erica_selaginifolia	19	0.050044	0.00277865	0.0491613	0.982361	LC
CAPE&Erica_rufescens	36	0.0738613	0.00277828	0.0714063	0.966763	LC
CAPE&Erica_pectinifolia_var._oblongifolia	27	0.0662452	0.00277465	0.0612866	0.925148	LC
CAPE&Erica_perspicua_ssp._latifolia	24	0.0122502	0.00276873	0.0113465	0.926233	VU
CAPE&Erica_glandulosa_ssp._glandulosa	29	0.0692848	0.00276289	0.0615889	0.888923	LC
CAPE&Erica_gysbertii_var._longiflora	34	0.0142723	0.00276099	0.0135163	0.947035
CAPE&Erica_tenuipes	37	0.0630948	0.00275935	0.0555612	0.880599	LC
CAPE&Erica_schelpeorum	37	0.0827279	0.0027561	0.0801924	0.969351	LC
CAPE&Erica_inaequalis	27	0.0607289	0.00275598	0.0595563	0.980691	LC
CAPE&Erica_altiphila	39	0.0748901	0.00275392	0.0641758	0.856932	LC
CAPE&Erica_turmalis	27	0.0523388	0.0027534	0.0462092	0.882885	LC
CAPE&Erica_massonii_var._minor	37	0.0139279	0.00274509	0.0126507	0.908297
CAPE&Erica_adnata	18	0.0498374	0.00273165	0.046539	0.933818	LC
CAPE&Erica_brachycentra	35	0.0566079	0.00273009	0.0478875	0.845951	LC
CAPE&Erica_azaleifolia	35	0.0608012	0.00271592	0.0566585	0.931865	LC
CAPE&Erica_alticola	32	0.0560161	0.00270911	0.0515456	0.920193	LC
CAPE&Erica_tragulifera	38	0.0441461	0.00269444	0.0387816	0.878485	LC
CAPE&Erica_papyracea	36	0.0670793	0.00267937	0.0628283	0.936627	LC
CAPE&Erica_syngenesia	31	0.0618412	0.00267396	0.0601947	0.973375	LC
CAPE&Erica_guthriei_var._guthriei	31	0.0610951	0.00264213	0.0398776	0.652713	LC
CAPE&Erica_gysbertii_var._ampliata	34	0.0139874	0.00264075	0.0130649	0.934047
CAPE&Erica_capillaris_var._poliotes	36	0.0180486	0.00262855	0.0122328	0.67777
CAPE&Erica_philippioides	28	0.0620638	0.00262089	0.0513605	0.827544	LC
CAPE&Erica_pycnantha	27	0.0718733	0.00257218	0.0699761	0.973603	LC
CAPE&Erica_goatcheriana_var._goatcheriana	26	0.0508655	0.00253429	0.0479386	0.942457	LC
CAPE&Erica_tetragona	34	0.0660907	0.00251939	0.0580669	0.878594	LC
CAPE&Erica_melanomontana	23	0.0536895	0.0024893	0.0474772	0.884292	LC
CAPE&Erica_flacca	37	0.0586636	0.00246511	0.0586636	1	LC
CAPE&Erica_kammanassieae	23	0.0651728	0.00245834	0.0586252	0.899535	LC
CAPE&Erica_richardii	34	0.0745953	0.00245649	0.0705304	0.945506	LC
CAPE&Erica_propinqua	29	0.0568066	0.00244134	0.0567178	0.998438	LC
CAPE&Erica_newdigatei	33	0.0430775	0.00243532	0.0405838	0.94211	LC
CAPE&Erica_plumigera	24	0.0541238	0.00243259	0.0521845	0.964169	LC
CAPE&Erica_maritima	35	0.048877	0.0024205	0.0476912	0.975739	LC
CAPE&Erica_fuscescens	35	0.0584054	0.00241137	0.0528343	0.904613	LC
CAPE&Erica_thomae	24	0.050341	0.00241128	0.0486932	0.967269	LC
CAPE&Erica_priori	30	0.0783413	0.00241084	0.0680814	0.869036	LC
CAPE&Erica_pumila	35	0.0507918	0.00240008	0.0498504	0.981467	LC
CAPE&Erica_cederbergensis	37	0.0497236	0.00239965	0.0406508	0.817536	LC
CAPE&Erica_cuscutiformis	33	0.053558	0.00239033	0.0497681	0.929238	LC
TEA&Erica_cooperi_var._cooperi	24	0.0621703	0.00238627	0.0474294	0.762895	LC
CAPE&Erica_involucrata	31	0.0571078	0.00238232	0.0555475	0.972678	LC
CAPE&Erica_lepidota	23	0.0519757	0.00237887	0.0494055	0.950551	LC
CAPE&Erica_kogelbergensis	37	0.0549149	0.00237483	0.0457009	0.832214	LC
CAPE&Erica_stenantha	32	0.0602551	0.00235053	0.0524022	0.869672	LC
CAPE&Erica_mollis	23	0.0533022	0.00234745	0.0498906	0.935995	LC
CAPE&Erica_tenuifolia	33	0.0670015	0.00232355	0.0549231	0.81973	LC
CAPE&Erica_valida	33	0.0562466	0.00231963	0.0492365	0.875368	LC
CAPE&Erica_empetrina	24	0.0555359	0.00231452	0.0544116	0.979756	LC
CAPE&Erica_dregei	30	0.00494574	0.00231147	0.000478994	0.0968498	EN
CAPE&Erica_tenuicaulis	28	0.0522994	0.00230423	0.0521532	0.997204	LC
CAPE&Erica_kougabergensis_var._kougabergensis	30	0.0347082	0.00230233	0.0244894	0.705578	LC
CAPE&Erica_atricha	34	0.0671521	0.00229424	0.0644507	0.959772	LC
CAPE&Erica_glauca_var._elegans	18	0.0491342	0.00228188	0.0429209	0.873543	LC
CAPE&Erica_annalis	31	0.0545011	0.00227649	0.0472918	0.867722	LC
CAPE&Erica_ampullacea_var._ampullacea	19	0.0416904	0.00226517	0.030597	0.73391	LC
CAPE&Erica_botryoides	32	0.0371218	0.00224905	0.0332744	0.896357	LC
CAPE&Erica_rudolfii	33	0.0423882	0.00224862	0.0412188	0.972411	LC
CAPE&Erica_coacervata	30	0.0473641	0.00224681	0.0454287	0.959138	LC
CAPE&Erica_oreotragus	28	0.0660516	0.00223447	0.0632895	0.958183	LC
CAPE&Erica_pyxidiflora	23	0.0468479	0.00222849	0.0414803	0.885425	LC
CAPE&Erica_eugenea	12	0.0515672	0.00222633	0.0484644	0.939829	LC
CAPE&Erica_labialis	21	0.0420592	0.00222413	0.0412556	0.980894	LC
CAPE&Erica_barbigeroides	19	0.0520854	0.00221167	0.0519664	0.997715	LC
CAPE&Erica_setulosa	33	0.0507785	0.00220918	0.0496332	0.977445	LC
CAPE&Erica_winteri	32	0.040393	0.00220695	0.0388433	0.961635	LC
CAPE&Erica_virginalis	30	0.0467512	0.00219661	0.0436588	0.933854	LC
CAPE&Erica_barrydalensis	31	0.0594226	0.00218507	0.0517037	0.870101	LC
CAPE&Erica_regia_ssp._regia	25	0.00432387	0.00217632	0.00418064	0.966875	EN
CAPE&Erica_armata_var._breviaristata	27	0.0453977	0.00216434	0.0427856	0.942461	LC
CAPE&Erica_bruniifolia_var._bruniifolia	30	0.0501185	0.00216433	0.0492668	0.983007	LC
CAPE&Erica_limnophila	29	0.060207	0.00216426	0.0350114	0.581516	LC
CAPE&Erica_borboniifolia	36	0.0429834	0.0021582	0.0363544	0.845776	LC
CAPE&Erica_wittebergensis	31	0.0372381	0.00214823	0.0342418	0.919538	LC
CAPE&Erica_notholeeana	31	0.0639809	0.00212646	0.0632306	0.988273	LC
CAPE&Erica_haematosiphon	33	0.0431721	0.00212186	0.041893	0.970374	LC
CAPE&Erica_plukenetii_ssp._penicillata	27	0.0667997	0.0021177	0.0629904	0.942975	LC
CAPE&Erica_brownii	29	0.0604309	0.00211526	0.0547335	0.905721	LC
CAPE&Erica_carduifolia	35	0.051925	0.00211259	0.0471097	0.907265	LC
CAPE&Erica_tomentosa	18	0.0398812	0.002112	0.0377766	0.947228	LC
CAPE&Erica_brownleeae	36	0.0482422	0.00211074	0.0470959	0.97624	LC
CAPE&Erica_alnea	33	0.0537526	0.00210729	0.0487171	0.90632	LC
CAPE&Erica_crenata	28	0.0470267	0.00210256	0.0445774	0.947918	LC
CAPE&Erica_hirta	20	0.0409725	0.00210099	0.0341512	0.833515	LC
CAPE&Erica_crassisepala	33	0.0670356	0.00209089	0.0610124	0.910149	LC
CAPE&Erica_cetrata	23	0.0416037	0.00208835	0.0399792	0.960953	LC
CAPE&Erica_globulifera	36	0.0537181	0.00207665	0.0457934	0.852477	LC
CAPE&Erica_quadrisulcata	21	0.045634	0.00207228	0.0453648	0.9941	LC
CAPE&Erica_wendlandiana	19	0.0381519	0.00206601	0.0377867	0.990426	LC
CAPE&Erica_altevivens	39	0.0639617	0.00205856	0.0514586	0.804523	LC
CAPE&Erica_tegetiformis	34	0.0541529	0.00205668	0.0485462	0.896465	LC
CAPE&Erica_curvistyla	33	0.048805	0.00204908	0.0424578	0.869948	LC
CAPE&Erica_constantia	29	0.0497871	0.00204104	0.0449453	0.90275	LC
CAPE&Erica_plena	16	0.0437488	0.0020397	0.0339521	0.77607	LC
CAPE&Erica_polifolia_var._polifolia	28	0.0339102	0.00203385	0.0221313	0.652645	LC
CAPE&Erica_langebergensis	31	0.0525308	0.00203262	0.0513035	0.976637	LC
CAPE&Erica_inclusa	31	0.0491047	0.00201938	0.0434087	0.884003	LC
CAPE&Erica_setociliata	30	0.0444239	0.00200865	0.0352586	0.793686	LC
CAPE&Erica_recurvifolia	28	0.044244	0.00200061	0.0436083	0.985632	LC
CAPE&Erica_natalitia_var._natalitia	11	0.0386885	0.00198731	0.0273441	0.706776	LC
CAPE&Erica_portenschlagiana	34	0.0484767	0.00198211	0.0427794	0.882472	LC
CAPE&Erica_benthamiana	24	0.0520357	0.00197965	0.0520357	1	LC
CAPE&Erica_rugata	19	0.0541604	0.00196993	0.0539287	0.995723	LC
CAPE&Erica_glandulipila	12	0.0435431	0.0019586	0.0431464	0.99089	LC
CAPE&Erica_bakeri	23	0.00202978	0.00195745	0.00202031	0.995332	CR
CAPE&Erica_viridiflora_ssp._viridiflora	22	0.050459	0.00195194	0.0451802	0.895384	LC
CAPE&Erica_jugicola	24	0.0455717	0.00195136	0.0446	0.978678	LC
CAPE&Erica_triflora_var._triflora	14	0.0320367	0.00191608	0.0301201	0.940175	LC
CAPE&Erica_articularis_var._articularis	26	0.0387278	0.00190389	0.0329084	0.849734	LC
CAPE&Erica_cyathiformis_var._orientalis	33	0.0109543	0.00190091	0.0103211	0.942199
CAPE&Erica_longistyla_var._longistyla	33	0.038746	0.00188597	0.0320326	0.826732	LC
CAPE&Erica_bruniifolia_var._solandroides	31	0.0412943	0.0018845	0.0352866	0.854513	LC
CAPE&Erica_harveiana	33	0.045765	0.00187256	0.0426982	0.932988	LC
CAPE&Erica_racemosa_var._racemosa	30	0.0491903	0.00184855	0.0376875	0.766157	LC
CAPE&Erica_taylorii	29	0.0436389	0.00184731	0.0418505	0.959018	LC
CAPE&Erica_hirtiflora_var._minor	32	0.00896905	0.00184427	0.00821337	0.915747
CAPE&Erica_vallis_fluminis	13	0.0374333	0.00183677	0.0346125	0.924646	LC
CAPE&Erica_totta	29	0.0414518	0.00182481	0.040207	0.969971	LC
CAPE&Erica_stokoei	18	0.0393066	0.00182055	0.0392902	0.999584	LC
CAPE&Erica_areolata	22	0.048986	0.00181747	0.0354023	0.722703	LC
CAPE&Erica_fausta	29	0.0457229	0.00180558	0.039891	0.872451	LC
CAPE&Erica_subulata	15	0.030703	0.00180249	0.0305982	0.996585	LC
CAPE&Erica_plukenetii_ssp._bredensis	19	0.0329223	0.00179723	0.0307389	0.933678	LC
CAPE&Erica_bodkinii	24	0.0363042	0.00179451	0.0309394	0.852225	LC
CAPE&Erica_eustacei	22	0.0386339	0.00177335	0.0383903	0.993697	LC
CAPE&Erica_mammosa	19	0.0331212	0.00176703	0.0320128	0.966537	LC
CAPE&Erica_plumosa	22	0.0288497	0.00175555	0.0288308	0.999345	LC
CAPE&Erica_ceraria	32	0.0438219	0.00174798	0.0399311	0.911214	LC
CAPE&Erica_filamentosa	22	0.00383053	0.0017264	0.0029394	0.767361	EN
CAPE&Erica_praenitens	29	0.0443741	0.00172555	0.0428327	0.965264	LC
CAPE&Erica_rusticula	21	0.0407935	0.00172308	0.0390263	0.95668	LC
CAPE&Erica_cymosa_ssp._cymosa	27	0.0377144	0.0017111	0.0369833	0.980616	LC
CAPE&Erica_viridiflora_ssp._primulina	24	0.0517501	0.00170923	0.0429854	0.830634	LC
CAPE&Erica_zwartbergensis	18	0.034725	0.0017056	0.0338199	0.973937	LC
CAPE&Erica_plukenetii_ssp._plukenetii	23	0.0479516	0.00168673	0.0477515	0.995827	LC
CAPE&Erica_lawsonia	38	0.0433647	0.00164858	0.0409583	0.944507	LC
CAPE&Erica_arachnocalyx	32	0.0357063	0.00164845	0.0330584	0.925842	LC
CAPE&Erica_calycina	14	0.0390971	0.00158894	0.0377575	0.965738	LC
CAPE&Erica_articularis_var._implexa	26	0.0385688	0.00158771	0.0301574	0.78191	LC
CAPE&Erica_sessiliflora	19	0.0443856	0.00158162	0.0368079	0.829276	LC
CAPE&Erica_glabripes	34	0.046356	0.00157372	0.0377723	0.81483	LC
CAPE&Erica_terniflora	29	0.0415311	0.00157343	0.0395106	0.951348	LC
CAPE&Erica_perlata	21	0.0320974	0.00157217	0.0295286	0.919968	LC
CAPE&Erica_bokkeveldia	22	0.0290503	0.00156614	0.0269399	0.927356	LC
CAPE&Erica_cernua	17	0.0290806	0.00155986	0.0285064	0.980256	LC
CAPE&Erica_lasciva	24	0.0333949	0.00154923	0.0333011	0.997194	LC
CAPE&Erica_monadelphia	15	0.0326399	0.00154284	0.0317368	0.972331	LC
CAPE&Erica_excavata	9	0.039831	0.00152742	0.0320578	0.804844	LC
CAPE&Erica_savilea_var._mutica	18	0.00659467	0.00151571	0.00588359	0.892173
CAPE&Erica_aristata_var._aristata	21	0.0396736	0.00151473	0.0322366	0.812545	LC
CAPE&Erica_leucosiphon	17	0.0389177	0.00150817	0.0377217	0.969269	LC
CAPE&Erica_lucida_var._lucida	14	0.0324381	0.00149767	0.0283732	0.874686	LC
CAPE&Erica_artemisioides	15	0.034316	0.0014972	0.0315019	0.917995	LC
CAPE&Erica_densifolia	10	0.0348993	0.00149261	0.0336275	0.963559	LC
CAPE&Erica_gigantea	13	0.0364002	0.00147908	0.0346742	0.952582	LC
CAPE&Erica_brevicaulis	26	0.0354077	0.00147548	0.0265232	0.749081	LC
CAPE&Erica_leucanthera	20	0.0406384	0.00146216	0.0385154	0.947759	LC
CAPE&Erica_lowryensis_var._lowryensis	15	0.0297236	0.00145392	0.0206798	0.695736	LC
CAPE&Erica_bibax	18	0.0264674	0.00144282	0.0250266	0.945565	LC
CAPE&Erica_unicolor_ssp._mutica	16	0.00284085	0.00143971	0.00284019	0.999768	EN
CAPE&Erica_melastoma_ssp._melastoma	18	0.0361924	0.00143721	0.0361923	0.999997	LC
CAPE&Erica_rimarum	29	0.0435282	0.00143454	0.0387567	0.890382	LC
CAPE&Erica_blenna_var._grandiflora	28	0.00532576	0.00143202	0.00518171	0.972953
CAPE&Erica_cereris	28	0.0308889	0.00143101	0.0254157	0.82281	LC
CAPE&Erica_lateralis	15	0.0302492	0.00142069	0.0302471	0.999931	LC
CAPE&Erica_parviflora_var._inermis	13	0.0304476	0.00141696	0.0285303	0.937029	LC
CAPE&Erica_penicilliformis_var._chrysantha	19	0.00444649	0.00140284	0.00426069	0.958215
CAPE&Erica_dispar	17	0.00950994	0.00139626	0.00917386	0.96466	NT
CAPE&Erica_imbricata	16	0.0461933	0.0013957	0.0440501	0.953605	LC
CAPE&Erica_copiosa_var._linearisepala	15	0.0286258	0.0013937	0.0271697	0.949134	LC
CAPE&Erica_eremioides_ssp._eremioides	15	0.026247	0.00138358	0.0258287	0.984062	LC
CAPE&Erica_viscaria_ssp._pendula	10	0.00561262	0.00137363	0.00471342	0.83979	VU
CAPE&Erica_longipedunculata_var._longipedunculata	22	0.0236282	0.00135851	0.0230751	0.976593	LC
CAPE&Erica_leptoclada_var._leptoclada	22	0.025698	0.00135692	0.024189	0.94128	LC
CAPE&Erica_spectabilis	14	0.0356254	0.00135453	0.0177572	0.498443	LC
CAPE&Erica_armata_var._armata	26	0.0456196	0.0013526	0.0427856	0.937877	LC
CAPE&Erica_cymosa_ssp._grandiflora	21	0.0389347	0.00133119	0.0369833	0.949882	LC
CAPE&Erica_cordata_var._cordata	17	0.0297547	0.00132888	0.023986	0.806124	LC
CAPE&Erica_parviflora_var._parviflora	8	0.0288657	0.00132845	0.0265433	0.919546	LC
CAPE&Erica_seriphiifolia	31	0.0471227	0.00132821	0.0441706	0.937353	LC
CAPE&Erica_riparia	31	0.00275528	0.00129223	7.53869e-05	0.0273609	EN
CAPE&Erica_savilea_var._grandiflora	21	0.00588017	0.0012893	0.00539652	0.917748
CAPE&Erica_monsoniana_var._exserta	8	0.0276035	0.00128802	0.025782	0.934012	LC
CAPE&Erica_acuta_var._acuta	12	0.034391	0.00127307	0.0232695	0.676617	LC
CAPE&Erica_triflora_var._rosea	10	0.0312347	0.00126263	0.0301201	0.964316	LC
CAPE&Erica_ericoides	14	0.0234461	0.00125752	0.023179	0.98861	LC
CAPE&Erica_embothriifolia_var._subaequalis	26	0.0223333	0.00125144	0.0217008	0.971679	LC
CAPE&Erica_inflata	15	0.0256478	0.00124959	0.0209592	0.817192	LC
CAPE&Erica_gracilis	11	0.0240387	0.00122888	0.0237935	0.9898	LC
CAPE&Erica_puberuliflora	29	0.042241	0.0012239	0.0406887	0.96325	LC
CAPE&Erica_copiosa_var._copiosa	15	0.0289531	0.00122065	0.0271697	0.938402	LC
CAPE&Erica_conferta	13	0.0351896	0.00120401	0.0337333	0.958615	LC
CAPE&Erica_blaerioides_ssp._blaerioides	22	0.0288751	0.00118282	0.0277526	0.961128	LC
CAPE&Erica_argentea_var._argentea	15	0.0301746	0.00116954	0.022544	0.747119	LC
CAPE&Erica_vestita	13	0.0300013	0.00116467	0.0300009	0.999987	LC
CAPE&Erica_pannosa	16	0.0295885	0.00115292	0.0285634	0.965355	LC
CAPE&Erica_rhopalantha_var._delapsa	28	0.00690126	0.0011372	4.0955e-05	0.00593442
CAPE&Erica_chartacea	8	0.029112	0.00113397	0.0276729	0.950568	LC
CAPE&Erica_fastigiata_var._fastigiata	7	0.0223268	0.00112481	0.0179755	0.80511	LC
CAPE&Erica_monsoniana_var._monsoniana	7	0.0271205	0.0010908	0.025782	0.950648	LC
CAPE&Erica_loganii	5	0.0218211	0.00108846	0.0200873	0.920545	LC
CAPE&Erica_blaerioides_ssp._hirsuta	24	0.0286439	0.0010829	0.0277526	0.968886	LC
CAPE&Erica_plukenetii_ssp._breviflora	17	0.0294106	0.00106946	0.0254198	0.864306	LC
CAPE&Erica_lucida_var._laxa	11	0.0323675	0.00105772	0.0292401	0.90338	LC
CAPE&Erica_cristiflora_var._blanda	17	0.0259614	0.00104401	0.0252479	0.972515	LC
CAPE&Erica_longipedunculata_var._intermedia	20	0.0187436	0.00104263	0.018311	0.976923	LC
CAPE&Erica_velitaris_var._hemisphaerica	22	0.0239817	0.00103938	0.0196474	0.819267	LC
CAPE&Erica_leptoclada_var._aristata	17	0.0257618	0.00103831	0.024189	0.93895	LC
CAPE&Erica_rhopalantha_var._rhopalantha	22	0.022366	0.00103507	4.09474e-05	0.00183079	LC
CAPE&Erica_leptopus	14	0.019839	0.00103297	0.0116069	0.585054	LC
CAPE&Erica_erasmia	4	0.021696	0.00103164	0.0187666	0.864982	LC
CAPE&Erica_phillipsii	15	0.0225051	0.00103136	0.0200367	0.890319	LC
CAPE&Erica_incarnata	18	0.0260014	0.0010299	0.025517	0.981368	LC
CAPE&Erica_eremioides_ssp._eglandula	15	0.0261737	0.0010207	0.0250618	0.957521	LC
CAPE&Erica_eremioides_ssp._pubescens	14	0.0213046	0.00101703	0.0202824	0.952021	LC
CAPE&Erica_trichophora	22	0.00583116	0.00101564	0.00488609	0.837927
CAPE&Erica_nematophylla	10	0.00418483	0.00101072	0.00267706	0.639707	VU
CAPE&Erica_thunbergii_var._celsiana	19	0.024117	0.00100835	0.0226525	0.939277	LC
CAPE&Erica_viscaria_ssp._pustulata	8	0.00409255	0.00100769	0.0035688	0.872023	VU
CAPE&Erica_cristiflora_var._cristiflora	21	0.0245163	0.000987452	0.0234351	0.955899	LC
CAPE&Erica_tenuis	13	0.0196327	0.00098096	0.0122393	0.623415	LC
CAPE&Erica_holosericea_var._holosericea	15	0.0236278	0.000977147	0.0154697	0.654723	LC
CAPE&Erica_velitaris_var._parvibracteata	22	0.0248588	0.000962233	0.0220065	0.885259	LC
CAPE&Erica_viscaria_ssp._viscaria	8	0.0149496	0.000952117	0.0142304	0.951894	LC
CAPE&Erica_junonia_var._minor	15	0.0192894	0.000951691	0.0133335	0.691235	LC
CAPE&Erica_parviflora_var._ternifolia	11	0.0230151	0.000942438	0.0228054	0.990887	LC
CAPE&Erica_quadrangularis	8	0.0195063	0.000938535	0.0158405	0.812073	LC
CAPE&Erica_globiceps_ssp._globiceps	9	0.0227583	0.000937643	0.0209814	0.921924	LC
CAPE&Erica_similis	8	0.0223174	0.000929271	0.0168616	0.755538	LC
CAPE&Erica_grandiflora_ssp._perfoliosa	6	0.00427111	0.000911548	0.0036364	0.851394	VU
CAPE&Erica_canescens	11	0.0218481	0.00090879	0.0118471	0.542249	LC
CAPE&Erica_senilis	7	0.0182421	0.000896155	0.00994592	0.545218	LC
CAPE&Erica_hispidula_var._hispidula	11	0.0224272	0.00089302	0.017478	0.779323	LC
CAPE&Erica_stagnalis_ssp._stagnalis	10	0.0225738	0.000885158	0.0143192	0.634329	LC
CAPE&Erica_doliiformis	7	0.0202132	0.000884483	0.0191398	0.946899	LC
CAPE&Erica_verecunda	13	0.0182816	0.000879387	0.0161029	0.880826	LC
CAPE&Erica_cristiflora_var._moschata	19	0.0232665	0.000876388	0.0219994	0.945539	LC
CAPE&Erica_massonii_var._massonii	6	0.0170689	0.000876121	0.0126507	0.741154	LC
CAPE&Erica_longipedunculata_var._setifera	23	0.0236333	0.000875799	0.02273	0.961776	LC
CAPE&Erica_nevillei	8	0.0175964	0.000875348	0.0163288	0.927961	LC
CAPE&Erica_embothriifolia_var._longiflora	26	0.0203858	0.000873623	0.0195996	0.961433	LC
CAPE&Erica_distorta	18	0.0156136	0.000841002	0.0155174	0.99384	LC
CAPE&Erica_curtophylla	18	0.0160645	0.000828507	0.00934883	0.581955	LC
CAPE&Erica_leucopelta_var._epheboides	6	0.0239262	0.000824896	0.0156307	0.65329	LC
CAPE&Erica_parviflora_var._glabra	11	0.0243981	0.000823408	0.0220046	0.901896	LC
CAPE&Erica_fontana	5	0.0211114	0.000801755	0.0194089	0.919357	LC
CAPE&Erica_humidicola	13	0.00170074	0.000794048	0.00167116	0.982612	EN
CAPE&Erica_glomiflora_var._glomiflora	4	0.0148192	0.000792572	0.0141027	0.951647	LC
CAPE&Erica_glomiflora_var._canthariformis	7	0.0151285	0.000758562	0.0141027	0.932195	LC
CAPE&Erica_ioniana	11	0.0191044	0.000736567	0.00960907	0.502976	LC
CAPE&Erica_haematocodon	9	0.0190314	0.00073628	0.0189329	0.994826	LC
CAPE&Erica_gysbertii_var._gysbertii	6	0.0169495	0.000727999	0.0133992	0.790538	LC
CAPE&Erica_corifolia_var._erectiuscula	5	0.0121711	0.000726753	0.0121328	0.99685	LC
CAPE&Erica_embothriifolia_var._embothriifolia	25	0.0241767	0.000718664	0.0219584	0.908246	LC
CAPE&Erica_thunbergii_var._thunbergii	16	0.0244022	0.000697469	0.0226525	0.928296	LC
CAPE&Erica_leucotrachela_ssp._monicae	5	0.0126484	0.000694406	0.0118621	0.93783	LC
CAPE&Erica_rubens	12	0.0147146	0.0006836	0.0145068	0.985876	LC
CAPE&Erica_corifolia_var._corifolia	5	0.0150161	0.000674195	0.0144677	0.963484	LC
CAPE&Erica_scytophylla	14	0.0197452	0.000661367	0.00934883	0.473473	LC
CAPE&Erica_walkeria_var._walkeria	5	0.0116532	0.00065797	0.0113362	0.972801	LC
CAPE&Erica_corifolia_var._concolor	4	0.013402	0.000652948	0.0130623	0.974654	LC
CAPE&Erica_perspicua_ssp._perspicua	2	0.0145262	0.000651074	0.0113465	0.781108	LC
CAPE&Erica_curviflora_var._curviflora	5	0.0171343	0.000644666	0.0133666	0.780107	LC
CAPE&Erica_planifolia_var._calycina	17	0.00317873	0.00062435	0.00306563	0.964419
CAPE&Erica_purgatoriensis	11	0.00248828	0.000621901	0.0024372	0.979472	VU
CAPE&Erica_leucotrachela_ssp._leucotrachela	4	0.0128503	0.000611303	0.011862	0.923092	LC
CAPE&Erica_ardens	15	0.0123304	0.000596029	0.0113538	0.920796	LC
CAPE&Erica_curvirostris_var._curvirostris	3	0.0123457	0.000572246	0.0117565	0.952276	LC
CAPE&Erica_walkeria_var._praestans	6	0.0118193	0.000554148	0.0113362	0.959134	LC
CAPE&Erica_corifolia_var._bracteata	4	0.0155129	0.000552579	0.0152637	0.983937	LC
CAPE&Erica_tumida_var._minor	8	0.00958583	0.000524712	0.00904943	0.944042	LC
CAPE&Erica_krugeri	4	0.0130588	0.000512104	0.0125017	0.95734	LC
CAPE&Erica_tumida_var._tumida	8	0.00974356	0.000505621	0.00904942	0.928759	LC
CAPE&Erica_ventricosa_var._meyeriana	0	0.00699529	0.000490437	0.00679956	0.972019	LC
CAPE&Erica_conspicua_ssp._roseoflora	2	0.0100362	0.000488964	0.0093727	0.933889	LC
CAPE&Erica_radicans_ssp._radicans	6	0.0101674	0.00048561	0.0062274	0.612487	LC
CAPE&Erica_pageana	3	0.0103506	0.000480372	0.00752251	0.726774	LC
CAPE&Erica_sphaerocephala	11	0.0100951	0.000476575	0.00957768	0.948747	LC
CAPE&Erica_curvirostris_var._longisepala	2	0.0122302	0.000475938	0.0117565	0.961265	LC
CAPE&Erica_lavandulifolia	12	0.0145642	0.000469118	0.0140736	0.966314	LC
CAPE&Erica_cylindrica	6	0.0126313	0.000466306	0.0118243	0.936113	LC
CAPE&Erica_hirtiflora_var._hirtiflora	4	0.0111827	0.00045071	0.00821336	0.734472	LC
CAPE&Erica_cyathiformis_var._cyathiformis	4	0.0125365	0.000448914	0.0103211	0.823284	LC
CAPE&Erica_filipendula_ssp._parva	4	0.0109448	0.000447086	0.00961132	0.878163	LC
CAPE&Erica_savilea_var._savilea	0	0.00741112	0.000430774	0.00583981	0.787979	LC
CAPE&Erica_macowanii_ssp._macowanii	4	0.0114199	0.000430079	0.0108467	0.949806	LC
CAPE&Erica_macowanii_ssp._lanceolata	5	0.0116663	0.000420529	0.0108467	0.929748	LC
CAPE&Erica_blenna_var._blenna	7	0.00831738	0.000417321	0.0051817	0.622996	LC
CAPE&Erica_globiceps_ssp._consors	7	0.0113422	0.000409948	0.0100374	0.884961	LC
CAPE&Erica_conspicua_ssp._conspicua	3	0.00976188	0.000408278	0.00937268	0.960131	LC
CAPE&Erica_blandfordia	5	0.00938149	0.000407158	0.00803666	0.85665	LC
CAPE&Erica_maderi	10	0.0106452	0.000405827	0.0101988	0.95807	LC
CAPE&Erica_latituba	6	0.00849299	0.000398866	0.0044393	0.522702	LC
CAPE&Erica_recta	2	0.00659333	0.000375402	0.00659306	0.999959	LC
CAPE&Erica_intermedia_ssp._albiflora	4	0.0078852	0.000359441	0.00606151	0.76872	LC
CAPE&Erica_penicilliformis_var._penicilliformis	4	0.0063776	0.000347811	0.00426068	0.66807	LC
CAPE&Erica_versicolor	1	0.00695453	0.00033738	0.00667156	0.959312	LC
CAPE&Erica_macrotrema_var._glabripedicellata	13	0.00746025	0.000327073	0.00712638	0.955246	LC
CAPE&Erica_filipendula_ssp._filipendula	5	0.010824	0.000315466	0.00916	0.846265	LC
CAPE&Erica_intermedia_ssp._intermedia	3	0.007935	0.0002968	0.00782324	0.985916	LC
CAPE&Erica_viscaria_ssp._macrosepala	0	0.00734524	0.000294579	0.00526167	0.716337	LC
CAPE&Erica_daphniflora	6	0.00622904	0.000293605	0.00616605	0.989888	LC
CAPE&Erica_infundibuliformis	4	0.00538646	0.000272259	0.00538646	1	LC
CAPE&Erica_macrotrema_var._macrotrema	11	0.00757978	0.000267844	0.00712637	0.940182	LC
CAPE&Erica_ventricosa_var._ventricosa	2	0.00741527	0.000265713	0.00679953	0.916964	LC
CAPE&Erica_irrorata	7	0.00440043	0.00024895	0.003833	0.871051	LC
CAPE&Erica_glandulifera	10	0.00485398	0.000246246	0.00442884	0.912414	LC
CAPE&Erica_planifolia_var._planifolia	7	0.00454456	0.000244475	0.00306561	0.674568	LC
CAPE&Erica_viscaria_ssp._longifolia	0	0.00487666	0.000244101	0.00365346	0.749171	LC
CAPE&Erica_regia_ssp._mariae	1	0.00504526	0.000242656	0.0048095	0.953271	LC
CAPE&Erica_abietina_ssp._constantiana	3	0.00498317	0.000227385	0.00483266	0.969797	LC
CAPE&Erica_axilliflora	1	0.00468081	0.000224518	0.00436695	0.932948	LC
CAPE&Erica_grandiflora_ssp._grandiflora	0	0.00416083	0.000195896	0.00416002	0.999807	LC
CAPE&Erica_campanularis	4	0.00603041	0.000194482	0.00389971	0.646675	LC
CAPE&Erica_pinea	0	0.00354699	0.000188885	0.00295882	0.834178	LC
CAPE&Erica_abietina_ssp._atrorosea	0	0.00520169	0.000182958	0.00496104	0.953737	LC
CAPE&Erica_glabella_ssp._laevis	3	0.00418445	0.000182522	0.00373124	0.891692	LC
CAPE&Erica_glabella_ssp._glabella	2	0.00428125	0.000178439	0.00373126	0.871534	LC
CAPE&Erica_intervallaris_var._trifolia	4	0.000790731	0.000174664	0.000650255	0.822347
CAPE&Erica_abietina_ssp._abietina	0	0.00376028	0.000171872	0.00346718	0.922055	LC
CAPE&Erica_discolor	4	0.00352804	0.000171246	0.00334192	0.947245	LC
CAPE&Erica_intervallaris_var._grandiflora	5	0.000751213	0.000166031	0.00063395	0.843902
CAPE&Erica_diaphana	3	0.00388171	0.000151075	0.0038143	0.982634	LC
CAPE&Erica_hottentotica	1	0.00204247	0.000129228	0.00132688	0.649644	LC
CAPE&Erica_denticulata_var._retusa	0	0.00172896	0.000108927	0.00161433	0.9337	LC
CAPE&Erica_thimifolia	7	0.00255934	0.000105624	0.00217968	0.851659	LC
CAPE&Erica_amoena	9	0.00225457	9.94073e-05	0.00190709	0.845877	LC
CAPE&Erica_denticulata_var._denticulata	1	0.00198061	8.56645e-05	0.00191032	0.964511	LC
CAPE&Erica_denticulata_var._longiflora	0	0.00176301	8.30588e-05	0.00166247	0.94297	LC
CAPE&Erica_croceovirens	0	0.00151955	7.57443e-05	0.00131888	0.867944	LC
CAPE&Erica_coccinea_ssp._coccinea	3	0.00211615	7.05174e-05	0.000641303	0.303053	LC
CAPE&Erica_denticulata_var._grandiloba	1	0.00232621	6.79143e-05	0.0021837	0.938737	LC
CAPE&Erica_intervallaris_var._intervallaris	0	0.00110284	6.28283e-05	0.000889661	0.806701	LC
CAPE&Erica_unicolor_ssp._unicolor	0	0.00150257	6.18595e-05	0.00149488	0.994886	LC
CAPE&Erica_unicolor_ssp._georgensis	0	0.00133253	5.93801e-05	0.00129064	0.968564	LC
CAPE&Erica_coccinea_ssp._uniflora	5	0.00214679	4.61686e-05	0.000499401	0.232627	LC
CAPE&Erica_elimensis_var._parvibracteata	10	0.000154871	4.22945e-05	0.000149264	0.963795
CAPE&Erica_ovina_var._purpurea	8	0.000173183	4.07843e-05	3.92893e-05	0.226866
CAPE&Erica_peziza	3	0.000552219	2.35941e-05	8.56039e-05	0.155018	LC
CAPE&Erica_ovina_var._ovina	2	0.000516615	2.22973e-05	3.92774e-05	0.0760284	LC
CAPE&Erica_georgica	12	0.000254803	9.54755e-06	7.76574e-05	0.304774	LC
CAPE&Erica_elimensis_var._elimensis	1	0.000191716	8.78757e-06	0.000149252	0.778505	LC
CAPE&Erica_astroites_var._astroites	4	0.000181296	7.94555e-06	3.99128e-05	0.220153	LC
CAPE&Erica_astroites_var._minor	4	0.000185625	7.46123e-06	3.99266e-05	0.215092	LC
CAPE&Erica_eburnea	1	0.000119528	7.00676e-06	0.000115184	0.963656	LC
CAPE&Erica_laeta	1	0.000152398	6.6072e-06	0.00014154	0.928749	LC
CAPE&Erica_capensis	0	0.000100056	5.0861e-06	9.94639e-05	0.994079	LC
CAPE&Erica_tenella_var._gracilior	3	1.40098e-05	4.03322e-06	1.25992e-05	0.899312
CAPE&Erica_subdivaricata	3	4.93809e-05	2.01987e-06	4.72335e-05	0.956513	LC
CAPE&Erica_autumnalis	2	3.25151e-05	1.7512e-06	2.98832e-05	0.919056	LC
CAPE&Erica_sitiens	0	3.7552e-05	1.40477e-06	3.4236e-05	0.911697	LC
CAPE&Erica_tenella_var._tenella	2	1.66903e-05	7.73113e-07	1.25837e-05	0.753955	LC

## Sheet: EDGE Species
Species	above.median_total	ED.med	EDGE.med	TBL.med	TBL%	RL.cat
EUR4&Erica_maderensis	100	10.5439	9.88983	10.086	0.956572	CR
TEA&Erica_hillburttii	99	1.4121	1.2389	1.17019	0.828688	CR
CAPE&Erica_sagittata	100	1.06209	0.52517	0.921694	0.867808	EN
TEA&Erica_thomensis	98	0.497513	0.421407	0.39439	0.792722	CR
CAPE&Erica_platycalyx	100	0.723865	0.369312	0.720864	0.995855	EN
CAPE&Erica_pauciovulata	100	1.50211	0.35845	1.39175	0.92653	VU
CAPE&Erica_vlokii	100	1.34179	0.308509	1.28184	0.955322	VU
CAPE&Erica_cabernetea	99	0.271524	0.253635	0.131957	0.485988	CR
CAPE&Erica_hermani	100	0.520722	0.242881	0.508765	0.977038	EN
CAPE&Erica_juniperina	97	0.494973	0.221982	0.490121	0.990196	EN
CAPE&Erica_extrusa	100	0.239559	0.203356	0.128371	0.535862	CR
CAPE&Erica_oligantha	100	0.314504	0.158418	0.287196	0.913171	EN
CAPE&Erica_turgida	97	0.167956	0.148798	0.163976	0.976303	CR
CAPE&Erica_ustulescens	99	0.162123	0.143681	0.150386	0.927602	CR
TEA&Erica_psittacina	95	0.265137	0.13542	0.209072	0.788545	EN
CAPE&Erica_stylaris	99	0.563451	0.134586	0.550692	0.977355	VU
CAPE&Erica_sociorum	98	0.141725	0.123962	0.133928	0.944988	CR
CAPE&Erica_jasminiflora	100	0.134944	0.123954	0.134933	0.999925	CR
CAPE&Erica_karwyderi	97	0.124435	0.122606	0.117179	0.941691	CR
CAPE&Erica_aneimena	98	0.461575	0.112103	0.44153	0.956574	VU
CAPE&Erica_zebrensis	99	0.254486	0.110171	0.235992	0.927328	EN
CAPE&Erica_gracilipes	98	0.118464	0.10635	0.118168	0.997498	CR
CAPE&Erica_zeyheriana	98	0.461794	0.105618	0.457923	0.991616	VU
CAPE&Erica_perplexa	98	0.107889	0.0984101	0.107889	1	CR
CAPE&Erica_alexandri_ssp._acockii	99	0.0885104	0.0885104	0.0335794	0.379383	EX
CAPE&Erica_alexandri_ssp._alexandri	99	0.0952126	0.0885076	0.0335794	0.352678	CR
CAPE&Erica_bolusiae_var._cyathiformis	97	0.0857591	0.0831699	0.0324986	0.378953	CR
CAPE&Erica_brachysepala	97	0.168316	0.080905	0.164111	0.97502	EN
CAPE&Erica_bolusiae_var._bolusiae	96	0.0888024	0.079481	0.0324986	0.365965	CR
CAPE&Erica_modesta	95	0.144571	0.079211	0.136603	0.944888	EN
CAPE&Erica_tetrathecoides	98	0.304705	0.0715817	0.289922	0.951487	VU
CAPE&Erica_garciae	98	0.272785	0.0711311	0.258738	0.948504	VU
CAPE&Erica_alfredii	99	0.280661	0.0705308	0.271173	0.966194	VU
CAPE&Erica_hansfordii	96	0.0780932	0.0690244	0.0766581	0.981623	CR
CAPE&Erica_verticillata	95	0.0591119	0.0529874	0.0503731	0.852165	CR
CAPE&Erica_banksia_ssp._comptonii	97	0.101744	0.050639	0.0911098	0.895482	EN
CAPE&Erica_calcicola	96	0.0980655	0.0501073	0.0978705	0.998011	EN
CAPE&Erica_multiflexuosa	95	0.213262	0.0500051	0.192541	0.902836	VU
CAPE&Erica_filiformis_var._filiformis	97	0.172271	0.0388198	0.121477	0.705153	VU

## Sheet: EDGE Research List
Species	above.median_total	ED.med	EDGE.med	TBL.med	TBL%	RL.cat
EUR1&Erica_spiculifolia	100	24.0947	5.23247	23.852	0.98993
EUR2&Erica_sicula_ssp._bocquetii	100	21.3982	5.16147	17.112	0.799695
EUR5&Erica_australis	100	17.6798	4.86158	17.6798	1
EUR2&Erica_sicula_ssp._sicula	100	21.798	4.47347	17.112	0.785027
EUR3&Erica_umbellata	100	15.8209	3.40698	15.4362	0.975684
EUR1&Erica_carnea	100	11.7892	2.75421	9.86538	0.836816
EUR1&Erica_ciliaris	100	14.7178	2.68403	14.6815	0.997539
EUR1&Erica_erigena	100	10.8225	2.63879	9.84618	0.909786
EUR1&Erica_terminalis	100	9.90578	2.51275	8.62417	0.87062
EUR1&Erica_multiflora	100	8.19513	2.10221	7.62225	0.930095
EUR1&Erica_tetralix	100	9.94334	1.76049	9.90582	0.996226
EUR1&Erica_numidica	100	6.1181	1.35746	4.68161	0.765208
EUR1&Erica_manipuliflora	100	3.99745	0.923987	3.94578	0.987076
KIN&Erica_kingaensis_ssp._bequaertii	97	2.72467	0.708101	1.89672	0.696129
TEA&Erica_caffrorum_var._luxurians	98	2.4957	0.617164	1.86761	0.748333
EUR1&Erica_platycodon_ssp._platycodon	98	2.34102	0.610416	1.57407	0.672386
TRIM&Erica_trimera_ssp._meruensis	99	2.38111	0.609981	1.93161	0.81122
KIN&Erica_kingaensis_ssp._kingaensis	95	2.74334	0.603165	2.06531	0.752842
TRIM&Erica_trimera_ssp._keniensis	100	2.61541	0.594447	2.26161	0.864724
TRIM&Erica_trimera_ssp._kilimanjarica	99	2.3724	0.591053	1.66778	0.702993
TRIM&Erica_trimera_ssp._abyssinica	98	2.41903	0.570682	1.71662	0.709633
TRIM&Erica_trimera_ssp._trimera	100	2.34152	0.569612	2.09258	0.893686
EUR1&Erica_scoparia	100	2.02764	0.547526	1.6054	0.791758
EUR1&Erica_platycodon_ssp._maderincola	98	2.5841	0.53369	1.92485	0.744882
TEA&Erica_drakensbergensis	96	1.88216	0.526159	1.32203	0.702403
TEA&Erica_caffrorum_var._caffrorum	97	2.74618	0.486269	1.86761	0.680075
EUR1&Erica_azorica	98	2.02954	0.450232	1.58519	0.781058
TEA&Erica_mauritiensis	98	1.93698	0.438187	1.87829	0.969699
TRIM&Erica_trimera_ssp._elgonensis	96	2.15948	0.4377	1.84273	0.853319
TEA&Erica_whyteana	95	1.95733	0.372734	1.79051	0.914771
TEA&Erica_microdonta	95	1.35261	0.236965	1.25609	0.928643
TEA&Erica_galioides	95	1.01227	0.209683	0.747951	0.738884
CAPE&Erica_orientalis	96	0.285594	0.102368	0.272284	0.953396
CAPE&Erica_gibbosa	95	0.42054	0.0981244	0.413922	0.984264
