# Supplementary material for: ﻿Spatial decoupling of taxon richness, phylogenetic diversity and threat status in the megagenus Erica (Ericaceae)
Source: PhytoKeys. 2024 Jul 10;244:127–50. doi: 10.3897/phytokeys.244.124565 (PMC11255470; doi:10.3897/phytokeys.244.124565)
Supplement: Supplementary material 5 — Presence/absence of taxa per QDS and numbers of QDS per taxon [file phytokeys-244-127_article-124565__-s005.zip › Appendix 5 EDGE/Appendix5b results_Erica_#QDSperSpecies.txt]

Taxon	Freq
Erica abbottii E.G.H.Oliv.	1
Erica abelii E.G.H.Oliv.	1
Erica abietina L.	221
Erica abietina subsp. abietina	397
Erica abietina subsp. atrorosea E.G.H.Oliv. & I.M.Oliv.	490
Erica abietina subsp. constantiana E.G.H.Oliv. & I.M.Oliv.	136
Erica abietina subsp. diabolis E.G.H.Oliv. & I.M.Oliv.	37
Erica accommodata var. subviscidula Bolus	2
Erica acuta Andrews	7
Erica acuta var. acuta	2
Erica adnata L.Bolus	9
Erica aestiva Markötter	6
Erica aestiva var. aestiva	3
Erica affinis Benth.	4
Erica agglutinans E.G.H.Oliv.	4
Erica aghillana Guthrie & Bolus	3
Erica albens L.	19
Erica albens var. albens	4
Erica albens var. longiflora Benth.	10
Erica albertyniae E.G.H.Oliv.	3
Erica albospicata Hilliard & B.L.Burtt	4
Erica alexandri Guthrie & Bolus	9
Erica alexandri subsp. alexandri	5
Erica alfredii Guthrie & Bolus	4
Erica algida Bolus	18
Erica alopecurus Harv.	44
Erica alopecurus var. alopecurus	16
Erica altiphila E.G.H.Oliv.	3
Erica amatolensis (Klotzsch) E.G.H.Oliv.	1
Erica amicorum E.G.H.Oliv.	1
Erica amidae E.G.H.Oliv.	13
Erica amoena J.C.Wendl.	25
Erica amphigena Guthrie & Bolus	6
Erica ampullacea Curtis	55
Erica ampullacea var. ampullacea	10
Erica ampullacea var. obbata (Andrews) Bolus	3
Erica andevalensis Cabezudo & J.Rivera	212
Erica andreaei Compton	6
Erica andringitrensis (H.Perrier) Dorr & E.G.H.Oliv.	3
Erica aneimena Dulfer	48
Erica anguliger (N.E.Br.) E.G.H.Oliv.	120
Erica angulosa E.G.H.Oliv.	2
Erica annalis E.G.H.Oliv. & I.M.Oliv.	5
Erica annectens Guthrie & Bolus	6
Erica anomala Hilliard & B.L.Burtt	1
Erica arachnocalyx E.G.H.Oliv.	9
Erica arborea L.	126182
Erica arborescens (Willd.) E.G.H.Oliv.	589
Erica arcuata Compton	6
Erica ardens Andrews	35
Erica arenaria L.Bolus	23
Erica areolata (N.E.Br.) E.G.H.Oliv.	5
Erica argentea Klotzsch ex Benth.	8
Erica argentea var. argentea	2
Erica argyraea Guthrie & Bolus	1
Erica aristata Andrews	25
Erica aristata var. aristata	3
Erica aristifolia Niven ex Benth.	3
Erica armandiana Dorr & E.G.H.Oliv.	1
Erica artemisioides (Klotzsch) E.G.H.Oliv.	4
Erica articularis L.	183
Erica articularis var. articularis	47
Erica articularis var. meyeriana Bolus	2
Erica aspalathifolia Bolus	5
Erica aspalathifolia var. aspalathifolia	4
Erica astroites Guthrie & Bolus	2
Erica atherstonei Diels ex Guthrie & Bolus	3
Erica atricha Dulfer	2
Erica atromontana E.G.H.Oliv.	3
Erica atropurpurea Dulfer	2
Erica atrovinosa E.G.H.Oliv.	3
Erica australis L.	19683
Erica austronyassana Alm & T.C.E.Fr.	5
Erica autumnalis L.Bolus	7
Erica axillaris Thunb.	61
Erica axilliflora Bartl.	28
Erica azaleifolia Salisb.	18
Erica azorica Hochst. ex Seub.	4171
Erica baccans L.	305
Erica bakeri T.M.Salter	6
Erica banksia Andrews	7
Erica banksia subsp. banksia	19
Erica banksia subsp. comptonii (Salter) E.G.H.Oliv. & I.M.Oliv.	2
Erica banksia subsp. purpurea (Andrews) E.G.H.Oliv. & I.M.Oliv.	17
Erica barbigeroides E.G.H.Oliv.	44
Erica barnettiana Dorr & E.G.H.Oliv.	4
Erica baroniana Dorr & E.G.H.Oliv.	14
Erica barrydalensis L.Bolus	3
Erica bauera Andrews	18
Erica bauera subsp. bauera	6
Erica bauera subsp. gouriquae E.G.H.Oliv. & I.M.Oliv.	9
Erica benguelensis (Welw. ex Engl.) E.G.H.Oliv.	322
Erica benguelensis var. albescens (R.Ross) E.G.H.Oliv.	7
Erica benguelensis var. benguelensis	37
Erica benthamiana E.G.H.Oliv.	10
Erica bergiana L.	55
Erica bergiana var. bergiana	11
Erica berzelioides Guthrie & Bolus	5
Erica betsileana (H.Perrier) Dorr & E.G.H.Oliv.	2
Erica bibax Salisb.	10
Erica bicolor Thunb.	15
Erica binaria E.G.H.Oliv.	1
Erica blandfordia Andrews	7
Erica blenna Salisb.	30
Erica blenna var. blenna	20
Erica blenna var. grandiflora Bolus	6
Erica bodkinii Guthrie & Bolus	3
Erica bojeri Dorr & E.G.H.Oliv.	4
Erica bokkeveldia E.G.H.Oliv.	2
Erica bolusanthus E.G.H.Oliv.	5
Erica bolusiae T.M.Salter	3
Erica bolusiae var. bolusiae	1
Erica borboniifolia Salisb.	6
Erica bosseri Dorr	3
Erica botryoides Dulfer	1
Erica boutonii Dorr & E.G.H.Oliv.	30
Erica brachialis Salisb.	3
Erica brachycentra Benth.	34
Erica brachyphylla (Benth.) E.G.H.Oliv.	2
Erica brachysepala Guthrie & Bolus	10
Erica bracteolaris Lam.	24
Erica bredasiana E.G.H.Oliv.	4
Erica brevifolia Sol. ex Salisb.	54
Erica brownii E.G.H.Oliv.	2
Erica brownleeae Bolus	16
Erica bruniades L.	178
Erica bruniifolia Salisb.	53
Erica bruniifolia var. bruniifolia	8
Erica bruniifolia var. stellata (Lodd.) Dulfer	1
Erica cabernetea E.G.H.Oliv.	3
Erica caespitosa Hilliard & B.L.Burtt	7
Erica caffra L.	228
Erica caffra var. caffra	43
Erica caffrorum Bolus	27
Erica caffrorum var. caffrorum	6
Erica calcareophila E.G.H.Oliv.	12
Erica calcicola (E.G.H.Oliv.) E.G.H.Oliv.	7
Erica caledonica A.Spreng.	2
Erica calycina L.	194
Erica calycina var. calycina	27
Erica calycina var. fragrans (Andrews) Bolus	3
Erica calycina var. periplociflora (Salisb.) Bolus	3
Erica cameronii L.Bolus	18
Erica campanularis Salisb.	33
Erica canaliculata Andrews	129
Erica canescens J.C.Wendl.	4
Erica capensis T.M.Salter	39
Erica capillaris Bartl.	16
Erica capitata L.	51
Erica caprina E.G.H.Oliv.	4
Erica carduifolia Salisb.	6
Erica carnea L.	21118
Erica caterviflora Salisb.	8
Erica caterviflora var. glabrata Klotzsch ex Baker	1
Erica cederbergensis Compton	1
Erica cedromontana E.G.H.Oliv.	1
Erica ceraria E.G.H.Oliv.	2
Erica cereris (Compton) E.G.H.Oliv.	2
Erica cerinthoides L.	734
Erica cerinthoides var. barbertona (Galpin) Bolus	6
Erica cerinthoides var. cerinthoides	899
Erica cernua Montin	4
Erica chamissonis Klotzsch ex Benth.	26
Erica chamissonis var. chamissonis	5
Erica chamissonis var. polyantha (Klotzsch ex Benth.) Dulfer	1
Erica chartacea Guthrie & Bolus	1
Erica chionodes E.G.H.Oliv.	4
Erica chionophila Guthrie & Bolus	7
Erica chiroptera E.G.H.Oliv.	1
Erica chloroloma Lindl.	35
Erica chlorosepala Benth.	3
Erica chonantha Dulfer	7
Erica chrysocodon Guthrie & Bolus	5
Erica ciliaris L.	10847
Erica cinerea L.	100493
Erica cinerea var. cinerea	1
Erica cinerea var. numidica Maire	1
Erica clavisepala Guthrie & Bolus	20
Erica coacervata H.A.Baker	10
Erica coarctata J.C.Wendl.	19
Erica coarctata var. coarctata	4
Erica coccinea L.	500
Erica coccinea subsp. coccinea	433
Erica coccinea subsp. uniflora E.G.H.Oliv. & I.M.Oliv.	27
Erica collina Guthrie & Bolus	22
Erica colorans Andrews	38
Erica columnaris E.G.H.Oliv.	2
Erica comorensis (Engl.) Dorr & E.G.H.Oliv.	1
Erica comorensis subsp. anjurensis (Alm & T.C.E.Fr.) Dorr & E.G.H.Oliv.	1
Erica comorensis subsp. comorensis	2
Erica condensata Benth.	8
Erica condensata var. condensata	8
Erica conferta Andrews	16
Erica consobrina Guthrie & Bolus	1
Erica conspicua Aiton	8
Erica conspicua subsp. conspicua	2
Erica constantia Nois. ex Benth.	2
Erica cooperi Bolus	18
Erica cooperi var. cooperi	4
Erica copiosa J.C.Wendl.	28
Erica copiosa var. copiosa	9
Erica cordata Andrews	55
Erica cordata var. arachnoidea (Klotzsch ex Benth.) Dulfer	3
Erica cordata var. cordata	31
Erica corifolia L.	709
Erica corifolia var. bracteata (Thunb.) Dulfer	13
Erica corifolia var. corifolia	60
Erica corifolia var. erectiuscula (J.C.Wendl.) Dulfer	2
Erica corydalis Salisb.	10
Erica costatisepala H.A.Baker	7
Erica crenata E.Mey. ex Benth.	1
Erica cristata Dulfer	120
Erica cristiflora Salisb.	41
Erica cristiflora var. blanda (Salisb.) Bolus	4
Erica cristiflora var. cristiflora	7
Erica cristiflora var. moschata (Andrews) Dulfer	3
Erica croceovirens E.G.H.Oliv. & I.M.Oliv.	30
Erica cruenta Aiton	79
Erica cryptanthera Guthrie & Bolus	1
Erica cryptoclada (Baker) Dorr & E.G.H.Oliv.	76
Erica cubica L.	183
Erica cubica var. cubica	72
Erica cubica var. natalensis Bolus	7
Erica cubitans E.G.H.Oliv.	1
Erica cumuliflora Salisb.	48
Erica cunoniensis E.G.H.Oliv.	1
Erica curtophylla Guthrie & Bolus	25
Erica curviflora L.	441
Erica curviflora var. curviflora	92
Erica curvifolia Salisb.	7
Erica curvirostris Salisb.	95
Erica curvirostris var. curvirostris	8
Erica curvistyla (N.E.Br.) E.G.H.Oliv.	4
Erica cyathiformis Salisb.	5
Erica cygnea T.M.Salter	5
Erica cylindrica Thunb.	21
Erica cymosa E.Mey. ex Benth.	2
Erica cyrilliflora Salisb.	8
Erica danguyana (H.Perrier) Dorr & E.G.H.Oliv.	3
Erica daphniflora Salisb.	93
Erica deflexa Sinclair	47
Erica demissa Klotzsch ex Benth.	42
Erica densata Dorr & E.G.H.Oliv.	11
Erica densifolia Willd.	347
Erica denticulata L.	88
Erica denticulata var. grandiloba Bolus	1
Erica depressa L.	45
Erica desmantha Benth.	8
Erica dianthifolia Salisb.	14
Erica diaphana Spreng.	116
Erica diosmifolia Salisb.	17
Erica diotiflora Salisb.	1
Erica discolor Andrews	899
Erica dispar (N.E.Br.) E.G.H.Oliv.	13
Erica dissimulans Hilliard & B.L.Burtt	1
Erica distorta Bartl.	50
Erica dodii Guthrie & Bolus	8
Erica doliiformis Salisb.	12
Erica dominans Killick	4
Erica drakensbergensis Guthrie & Bolus	39
Erica dregei E.G.H.Oliv.	1
Erica dulcis L.Bolus	2
Erica duthieae L.Bolus	2
Erica dysantha Benth.	2
Erica ebracteata Bolus	1
Erica eburnea T.M.Salter	1
Erica ecklonii E.G.H.Oliv.	10
Erica eglandulosa (Klotzsch) E.G.H.Oliv.	1
Erica elimensis L.Bolus	17
Erica elsieana (Mildbr.) E.G.H.Oliv.	1
Erica emarginata Andrews	1
Erica embothriifolia var. embothriifolia	6
Erica embothriifolia var. longiflora (Andrews) Bolus	11
Erica empetrina L.	31
Erica equisetifolia Salisb.	182
Erica eremioides (MacOwan) E.G.H.Oliv.	10
Erica eremioides subsp. eremioides	3
Erica eremioides subsp. pubescens (E.G.H.Oliv.) E.G.H.Oliv.	2
Erica ericoides (L.) E.G.H.Oliv.	347
Erica erigena R.Ross	999
Erica erinus (Klotzsch ex Benth.) E.G.H.Oliv.	9
Erica eriocephala Lam.	44
Erica eriocodon Bolus	1
Erica eriophoros Guthrie & Bolus	2
Erica esterhuyseniae Compton	2
Erica esteriana E.G.H.Oliv.	1
Erica esteriana subsp. swartbergensis (E.G.H.Oliv.) E.G.H.Oliv.	1
Erica eugenea Dulfer	8
Erica eustacei L.Bolus	4
Erica evansii (N.E.Br.) E.G.H.Oliv.	3
Erica excavata L.Bolus	18
Erica exleeana E.G.H.Oliv.	39
Erica fairii Bolus	20
Erica fascicularis L.f.	235
Erica fastigiata L.	178
Erica fausta Salisb.	4
Erica ferrea P.J.Bergius	70
Erica filago (Alm & T.C.E.Fr.) Beentje	93
Erica filamentosa Andrews	12
Erica filiformis Salisb.	15
Erica filiformis var. longibracteata Bolus	3
Erica filipendula Benth.	14
Erica filipendula subsp. filipendula	4
Erica filipendula subsp. parva E.G.H.Oliv. & I.M.Oliv.	1
Erica fimbriata Andrews	101
Erica flacca E.Mey. ex Benth.	6
Erica flaccida Link	146
Erica flanaganii Bolus	2
Erica flavicoma Bartl.	4
Erica flexistyla E.G.H.Oliv.	3
Erica floccifera Zahlbr.	5
Erica flocciflora Benth.	6
Erica foliacea Andrews	1
Erica foliacea subsp. fulgens (Klotzsch) E.G.H.Oliv. & I.M.Oliv.	1
Erica fontana L.Bolus	4
Erica formosa Thunb.	123
Erica frigida Bolus	17
Erica fuscescens (Klotzsch) E.G.H.Oliv.	107
Erica galgebergensis H.A.Baker	5
Erica galioides Lam.	830
Erica galpinii T.M.Salter	7
Erica garciae E.G.H.Oliv.	13
Erica genistifolia Salisb.	6
Erica georgica Guthrie & Bolus	46
Erica gigantea Klotzsch ex Benth.	1
Erica gillii Benth.	4
Erica glabella subsp. glabella	15
Erica glabella subsp. laevis E.G.H.Oliv.	10
Erica glabella Thunb.	65
Erica glandulipila Compton	19
Erica glandulosa subsp. bondiae (Compton) E.G.H.Oliv. & I.M.Oliv.	4
Erica glandulosa subsp. breviflora (Bolus) E.G.H.Oliv. & I.M.Oliv.	2
Erica glandulosa subsp. fourcadei (L.Bolus) E.G.H.Oliv. & I.M.Oliv.	63
Erica glandulosa subsp. glandulosa	131
Erica glandulosa Thunb.	85
Erica glauca Andrews	18
Erica glauca var. elegans (Andrews) Bolus	19
Erica globiceps E.G.H.Oliv.	18
Erica globiceps subsp. consors (N.E.Br.) E.G.H.Oliv.	25
Erica globiceps subsp. globiceps	7
Erica globiceps subsp. gracilis (Benth.) E.G.H.Oliv.	1
Erica globulifera Dulfer	5
Erica glomiflora Salisb.	221
Erica glumiflora Klotzsch ex Benth.	28
Erica glutinosa P.J.Bergius	57
Erica gnaphaloides L.	3
Erica goatcheriana L.Bolus	12
Erica goatcheriana var. petrensis L.Bolus	6
Erica gossypioides E.G.H.Oliv.	2
Erica goudotiana (Klotzsch) Dorr & E.G.H.Oliv.	44
Erica gracilipes Guthrie & Bolus	9
Erica gracilis J.C.Wendl.	206
Erica grandiflora L.f.	127
Erica grandiflora subsp. grandiflora	188
Erica grandiflora subsp. perfoliosa (E.G.H.Oliv. & I.M.Oliv.) E.G.H.Oliv. & Pirie	33
Erica grata Guthrie & Bolus	34
Erica greyi Guthrie & Bolus	1
Erica grisbrookii Guthrie & Bolus	28
Erica guthriei Bolus	4
Erica guthriei var. strictior Bolus	1
Erica gysbertii Guthrie & Bolus	38
Erica haematocodon T.M.Salter	32
Erica haematosiphon Guthrie & Bolus	14
Erica halicacaba L.	69
Erica hanekomii E.G.H.Oliv.	1
Erica hansfordii E.G.H.Oliv.	1
Erica harveiana Guthrie & Bolus	1
Erica hebeclada Dorr & E.G.H.Oliv.	11
Erica heleogena T.M.Salter	5
Erica heliophila Guthrie & Bolus	5
Erica hendricksei H.A.Baker	5
Erica hermani E.G.H.Oliv.	16
Erica hexandra (S.Moore) E.G.H.Oliv.	15
Erica hibbertia Andrews	9
Erica hillburttii (E.G.H.Oliv.) E.G.H.Oliv.	5
Erica hippurus Compton	1
Erica hirta Thunb.	187
Erica hirtiflora Curtis	428
Erica hispidula L.	381
Erica hispidula var. hispidula	53
Erica hispidula var. micrantha Benth.	4
Erica hispidula var. serpyllifolia (Andrews) Benth.	3
Erica hispiduloides E.G.H.Oliv.	3
Erica holosericea Salisb.	50
Erica holtii Schweick.	3
Erica hottentotica E.G.H.Oliv.	1
Erica humbertii Dorr & E.G.H.Oliv.	3
Erica humidicola E.G.H.Oliv.	2
Erica humifusa Hibberd ex Salisb.	27
Erica ibityensis (H.Perrier) Dorr & E.G.H.Oliv.	4
Erica ignita E.G.H.Oliv.	3
Erica imbricata L.	704
Erica imerinensis (H.Perrier) Dorr & E.G.H.Oliv.	1
Erica inaequalis (Klotzsch) E.G.H.Oliv.	22
Erica inamoena Dulfer	13
Erica incarnata Thunb.	1
Erica inclusa H.L.Wendl. ex Benth.	3
Erica inconstans Zahlbr.	15
Erica inflata Thunb.	152
Erica inflaticalyx E.G.H.Oliv.	10
Erica infundibuliformis Andrews	3
Erica ingeana E.G.H.Oliv.	9
Erica innovans (N.E.Br.) E.G.H.Oliv.	7
Erica inordinata H.A.Baker	25
Erica insignis E.G.H.Oliv.	10
Erica insolitanthera H.A.Baker	4
Erica intermedia Klotzsch ex Benth.	9
Erica intermedia subsp. albiflora E.G.H.Oliv. & I.M.Oliv.	32
Erica intermedia subsp. intermedia	23
Erica interrupta (N.E.Br.) E.G.H.Oliv.	12
Erica intervallaris Salisb.	69
Erica intervallaris var. intervallaris	10
Erica intricata H.A.Baker	3
Erica involucrata Klotzsch ex Benth.	11
Erica involvens Benth.	1
Erica ioniana E.G.H.Oliv.	3
Erica irbyana Andrews	75
Erica irregularis Benth.	24
Erica irrorata Guthrie & Bolus	8
Erica isaloensis (H.Perrier) Dorr & E.G.H.Oliv.	2
Erica ixanthera Benth.	2
Erica jacksoniana H.A.Baker	16
Erica jasminiflora Salisb.	20
Erica johnstoniana Britten	14
Erica jonasiana E.G.H.Oliv.	4
Erica jugicola E.G.H.Oliv. & I.M.Oliv.	1
Erica jumellei (H.Perrier) Dorr & E.G.H.Oliv.	3
Erica juniperina E.G.H.Oliv.	5
Erica junonia Bolus	9
Erica junonia var. minor Bolus	20
Erica karooica E.G.H.Oliv.	8
Erica karwyderi E.G.H.Oliv.	5
Erica kingaensis Engl.	260
Erica kingaensis subsp. bequaertii (De Wild.) R.Ross	11
Erica kingaensis subsp. kingaensis	1
Erica kingaensis subsp. rugegensis (Engl.) Alm & T.C.E.Fr.	27
Erica kirstenii E.G.H.Oliv.	4
Erica klotzschii (Alm & T.C.E.Fr.) E.G.H.Oliv.	20
Erica kougabergensis H.A.Baker	3
Erica krugeri E.G.H.Oliv.	4
Erica labialis Salisb.	215
Erica lachnaeifolia Salisb.	2
Erica laeta Bartl.	97
Erica laevigata Bartl.	1
Erica lageniformis Salisb.	2
Erica lambertia Andrews	13
Erica lanceolifera S.Moore	1
Erica langebergensis H.A.Baker	1
Erica lanipes Guthrie & Bolus	1
Erica lanuginosa Andrews	34
Erica lasciva Salisb.	59
Erica lateralis Willd.	51
Erica lateriflora E.G.H.Oliv.	3
Erica latiflora L.Bolus	1
Erica latifolia Andrews	7
Erica latituba L.Bolus	8
Erica lavandulifolia Salisb.	2
Erica lawsonia Andrews	11
Erica lecomtei (H.Perrier) Dorr & E.G.H.Oliv.	39
Erica lehmannii Klotzsch ex Benth.	44
Erica leptopus Benth.	8
Erica lerouxiae Bolus	1
Erica leucantha Link	6
Erica leucanthera L.f.	31
Erica leucoclada (Baker) Dorr & E.G.H.Oliv.	10
Erica leucodesmia Benth.	6
Erica leucopelta Tausch	85
Erica leucopelta var. leucopelta	33
Erica leucosiphon L.Bolus	2
Erica leucotrachela H.A.Baker	2
Erica leucotrachela subsp. leucotrachela	3
Erica leucotrachela subsp. monicae E.G.H.Oliv. & I.M.Oliv.	3
Erica lignosa H.A.Baker	13
Erica limosa L.Bolus	7
Erica lithophila E.G.H.Oliv. & I.M.Oliv.	5
Erica loganii Compton	3
Erica longiaristata Benth.	61
Erica longimontana E.G.H.Oliv.	83
Erica longipedunculata G.Lodd.	6
Erica longipedunculata var. intermedia (Bolus) Dulfer	1
Erica longipedunculata var. setifera (Bolus) Dulfer	2
Erica longistyla L.Bolus	2
Erica lucida Salisb.	30
Erica lucida var. laxa (Andrews) Bolus	2
Erica lucida var. lucida	11
Erica lusitanica Rudolph	1261
Erica lutea P.J.Bergius	471
Erica lyallii (Benth.) Dorr & E.G.H.Oliv.	12
Erica lycopodiastrum Lam.	2
Erica macilenta Guthrie & Bolus	6
Erica mackayana Bab.	654
Erica macowanii Cufino	16
Erica macowanii subsp. lanceolata (Bolus) E.G.H.Oliv. & I.M.Oliv.	45
Erica macowanii subsp. macowanii	19
Erica macrocalyx (Baker) Dorr & E.G.H.Oliv.	3
Erica macroloma Benth.	2
Erica macrophylla Klotzsch ex Benth.	3
Erica madagascariensis (H.Perrier) Dorr & E.G.H.Oliv.	31
Erica maderensis (Benth.) Bornm.	59
Erica maderi Guthrie & Bolus	35
Erica madida E.G.H.Oliv.	10
Erica maesta Bolus	7
Erica maesta var. longistyla Dulfer	1
Erica mafiensis (Engl.) Dorr	9
Erica magistrati E.G.H.Oliv.	2
Erica magnisylvae E.G.H.Oliv.	1
Erica malmesburiensis E.G.H.Oliv.	2
Erica mammosa L.	728
Erica manipuliflora Salisb.	297
Erica mannii (Hook.f.) Beentje	268
Erica mannii subsp. mannii	8
Erica mannii subsp. pallidiflora (Engl.) E.G.H.Oliv.	13
Erica mannii subsp. usambarensis (Alm & T.C.E.Fr.) Beentje	35
Erica margaritacea Aiton	84
Erica marifolia Aiton	38
Erica maritima Guthrie & Bolus	4
Erica marojejyensis Dorr	7
Erica massonii L.f.	130
Erica massonii var. massonii	47
Erica massonii var. minor Benth.	1
Erica mauritanica L.	145
Erica mauritiensis E.G.H.Oliv.	3
Erica maximiliani Guthrie & Bolus ex Schltr.	45
Erica melanacme Guthrie & Bolus	9
Erica melanomontana E.G.H.Oliv.	9
Erica melanthera L.	172
Erica melastoma Andrews	40
Erica melastoma subsp. melastoma	46
Erica melastoma subsp. minor E.G.H.Oliv. & I.M.Oliv.	10
Erica microdonta (C.H.Wright) E.G.H.Oliv.	8
Erica milanjiana Bolus	7
Erica minutifolia (Baker) Dorr & E.G.H.Oliv.	3
Erica mira Klotzsch ex Benth.	3
Erica modesta Salisb.	13
Erica mollis Andrews	49
Erica monadelphia Andrews	48
Erica monantha Compton	1
Erica monsoniana L.f.	66
Erica montis-hominis E.G.H.Oliv.	2
Erica mucronata Andrews	15
Erica multiflexuosa E.G.H.Oliv.	33
Erica multiflora L.	22769
Erica multumbellifera P.J.Bergius	21
Erica muscari Andrews	2
Erica muscosa (Aiton) E.G.H.Oliv.	179
Erica myriadenia (Baker) Dorr & E.G.H.Oliv.	6
Erica myriocodon Guthrie & Bolus	1
Erica nabea Guthrie & Bolus	114
Erica nana Salisb.	4
Erica natalitia Bolus	12
Erica navigatoris E.G.H.Oliv.	2
Erica nemorosa Klotzsch ex Benth.	7
Erica nervata Guthrie & Bolus	31
Erica nevillei L.Bolus	62
Erica newdigatei Dulfer	22
Erica nidularia Lodd.	2
Erica nivalis Andrews	18
Erica nivea Sinclair	5
Erica niveniana E.G.H.Oliv.	1
Erica notholeeana (E.G.H.Oliv.) E.G.H.Oliv.	3
Erica nubigena Bolus	22
Erica nudiflora L.	378
Erica nutans J.C.Wendl.	79
Erica nyassana (Alm & T.C.E.Fr.) E.G.H.Oliv.	14
Erica oakesiorum E.G.H.Oliv.	1
Erica oatesii Rolfe	11
Erica obliqua F.A.Bauer	156
Erica oblongiflora Benth.	9
Erica obtusata Klotzsch ex Benth.	13
Erica occulta E.G.H.Oliv.	15
Erica ocellata Guthrie & Bolus	3
Erica octonaria L.Bolus	4
Erica odorata Andrews	11
Erica oligantha Guthrie & Bolus	5
Erica oliveri H.A.Baker	1
Erica omninoglabra H.A.Baker	7
Erica onusta Guthrie & Bolus	14
Erica oophylla Benth.	1
Erica opulenta (Klotzsch) Benth.	15
Erica orculiflora Dulfer	8
Erica oreotragus E.G.H.Oliv.	26
Erica oresigena Bolus	28
Erica orientalis R.A.Dyer	3
Erica orthiocola E.G.H.Oliv.	1
Erica ostiaria Compton	3
Erica outeniquae (Compton) E.G.H.Oliv.	3
Erica ovina Klotzsch ex Benth.	19
Erica oxyandra Guthrie & Bolus	4
Erica oxycoccifolia Salisb.	11
Erica oxysepala Guthrie & Bolus	11
Erica pageana L.Bolus	1
Erica pallens Andrews	1
Erica palliiflora Salisb.	33
Erica paludicola L.Bolus	5
Erica paniculata L.	43
Erica pannosa Salisb.	38
Erica papyracea Guthrie & Bolus	2
Erica parilis Salisb.	63
Erica parilis var. parilis	28
Erica parkeri (Baker) Dorr & E.G.H.Oliv.	14
Erica parviflora L.	91
Erica parviflora var. exigua (Salisb.) Bolus	3
Erica parviflora var. inermis (Klotzsch) Bolus	1
Erica parviflora var. ternifolia Bolus	1
Erica parviporandra E.G.H.Oliv.	3
Erica passerina Montin	19
Erica passerinoides (Bolus) E.G.H.Oliv.	6
Erica patersonia Andrews	91
Erica paucifolia (J.C.Wendl.) E.G.H.Oliv.	3
Erica paucifolia subsp. ciliata (Klotzsch) E.G.H.Oliv.	5
Erica paucifolia subsp. paucifolia	1
Erica paucifolia subsp. squarrosa (Benth.) E.G.H.Oliv.	1
Erica pauciovulata H.A.Baker	2
Erica pectinifolia Salisb.	93
Erica pectinifolia var. oblongifolia Dulfer	3
Erica pectinifolia var. pectinifolia	48
Erica pellucida Sol. ex Salisb.	4
Erica peltata Andrews	94
Erica penduliflora E.G.H.Oliv.	28
Erica penicilliformis Salisb.	48
Erica perhispida Dorr & E.G.H.Oliv.	7
Erica perlata SInclair	29
Erica permutata Dulfer	1
Erica permutata Dulfier	2
Erica perplexa E.G.H.Oliv.	1
Erica perrieri Dorr & E.G.H.Oliv.	9
Erica perspicua J.C.Wendl.	152
Erica perspicua subsp. latifolia (Benth.) E.G.H.Oliv. & I.M.Oliv.	9
Erica perspicua subsp. perspicua	58
Erica petiolaris Lam.	28
Erica petraea Benth.	103
Erica petricola E.G.H.Oliv.	2
Erica petrophila L.Bolus	12
Erica petrusiana E.G.H.Oliv. & I.M.Oliv.	6
Erica phacelanthera E.G.H.Oliv.	5
Erica phaeocarpa E.G.H.Oliv.	5
Erica philippioides Compton	2
Erica phillipsii L.Bolus	8
Erica physantha Benth.	1
Erica physodes L.	100
Erica physophylla Benth.	1
Erica pilaarkopensis H.A.Baker	7
Erica pillansii Bolus	17
Erica pillansii subsp. fervida (L.Bolus) E.G.H.Oliv. & I.M.Oliv.	2
Erica pillansii subsp. pillansii	16
Erica pilosiflora E.G.H.Oliv.	10
Erica pilosiflora subsp. pilosiflora	11
Erica pilulifera L.	6
Erica pinea Thunb.	89
Erica planifolia L.	28
Erica platycalyx E.G.H.Oliv.	4
Erica platycodon (Webb & Berthel.) Rivas Mart. & al.	108
Erica platycodon subsp. maderincola (D.C.McClint.) Rivas Mart., Capelo, J.C.Costa, Lousã, Fontinha, R.Jardim & M.Seq.,	202
Erica platycodon subsp. platycodon	9
Erica pleiotricha S.Moore	4
Erica plena L.Bolus	3
Erica plukenetii L.	799
Erica plukenetii subsp. bredensis E.G.H.Oliv. & I.M.Oliv.	7
Erica plukenetii subsp. breviflora (Dulfer) E.G.H.Oliv. & I.M.Oliv.	58
Erica plukenetii subsp. lineata (Benth.) E.G.H.Oliv. & I.M.Oliv.	82
Erica plukenetii subsp. penicillata (Andrews) E.G.H.Oliv. & I.M.Oliv.	155
Erica plukenetii subsp. plukenetii	797
Erica plumigera Bartl.	8
Erica plumosa Thunb.	99
Erica podophylla Benth.	3
Erica pogonanthera Bartl.	5
Erica polifolia Salisb. ex Benth.	5
Erica polifolia var. angustata Bolus	1
Erica polycoma Benth.	2
Erica praenitens Tausch	4
Erica praestans Andrews	2
Erica priori Guthrie & Bolus	6
Erica procaviana (E.G.H.Oliv.) E.G.H.Oliv.	2
Erica prolata E.G.H.Oliv. & I.M.Oliv.	23
Erica propendens Andrews	1
Erica propinqua Guthrie & Bolus	5
Erica pseudocalycina Compton	16
Erica psittacina E.G.H.Oliv. & I.M.Oliv.	2
Erica puberuliflora E.G.H.Oliv.	22
Erica pubescens L.	14
Erica pubigera Salisb.	20
Erica pudens H.A.Baker	6
Erica pulchella Houtt.	507
Erica pulchelliflora E.G.H.Oliv.	1
Erica pulvinata Guthrie & Bolus	5
Erica purgatoriensis H.A.Baker	3
Erica pycnantha Benth.	7
Erica pyramidalis Aiton	6
Erica pyxidiflora Salisb.	32
Erica quadrangularis Salisb.	276
Erica quadratiflora (H.Perrier) Dorr & E.G.H.Oliv.	9
Erica quadrifida (Benth.) E.G.H.Oliv.	7
Erica quadrisulcata L.Bolus	8
Erica racemosa Thunb.	25
Erica racemosa var. racemosa	5
Erica radicans (L.Guthrie) E.G.H.Oliv.	21
Erica radicans subsp. schlechteri (N.E.Br.) E.G.H.Oliv.	5
Erica rakotozafyana Dorr & E.G.H.Oliv.	3
Erica recta Bolus	20
Erica recurvata Andrews	3
Erica recurvifolia E.G.H.Oliv.	6
Erica reenensis Zahlbr.	6
Erica regerminans L.	38
Erica regia Bartl.	29
Erica regia subsp. mariae (Guthrie & Bolus) E.G.H.Oliv. & I.M.Oliv.	62
Erica regia subsp. regia	54
Erica rehmii Dulfer	2
Erica remota (N.E.Br.) E.G.H.Oliv.	3
Erica retorta L.f.	109
Erica reunionensis E.G.H.Oliv.	3196
Erica revoluta (Bolus) L.E.Davidson	2
Erica rhodantha Guthrie & Bolus	3
Erica rhodopis Bolus ex Guthrie & Bolus	1
Erica rhopalantha Dulfer	92
Erica richardii E.G.H.Oliv.	10
Erica rigidula (N.E.Br.) E.G.H.Oliv.	35
Erica riparia H.A.Baker	6
Erica rivularis L.E.Davidson	2
Erica rosacea (L.Guthrie) E.G.H.Oliv.	55
Erica rosacea subsp. glabrata E.G.H.Oliv.	2
Erica rosacea subsp. rosacea	70
Erica roseoloba E.G.H.Oliv.	1
Erica rossii (N.E.Br.) Dorr	59
Erica rubens Thunb.	4
Erica rubiginosa Dulfer	45
Erica rubiginosa var. caespitosa (Bolus) Dulfer	2
Erica rufescens Klotzsch	2
Erica rugata E.G.H.Oliv.	2
Erica rupicola Klotzsch	1
Erica russakiana (Klotzsch ex Walp.) E.G.H.Oliv.	5
Erica rusticula E.G.H.Oliv.	1
Erica sacciflora Salisb.	2
Erica sagittata Klotzsch ex Benth.	1
Erica salteri L.Bolus	2
Erica savilea Andrews	5
Erica savilea var. grandiflora Bolus	1
Erica saxicola Guthrie & Bolus	4
Erica scabriuscula G.Lodd.	242
Erica schelpeorum E.G.H.Oliv. & I.M.Oliv.	1
Erica schlechteri Bolus	15
Erica scoparia L.	64090
Erica scytophylla Guthrie & Bolus	15
Erica selaginifolia Salisb.	18
Erica senilis Klotzsch ex Benth.	24
Erica senilis var. australis Dulfer	5
Erica seriphiifolia Salisb.	255
Erica serrata Thunb.	72
Erica sessiliflora L.f.	633
Erica setacea Andrews	18
Erica setociliata H.A.Baker	3
Erica setosa Bartl.	9
Erica sexfaria Aiton	6
Erica shannonea Andrews	17
Erica sicifolia Salisb.	2
Erica sicula Guss.	24
Erica sicula subsp. libanotica (Barb.-Boiss. & Barbey) P.F.Stevens	2
Erica sicula subsp. sicula	6
Erica silvatica (Welw. ex Engl.) Beentje	388
Erica simii (S.Moore) E.G.H.Oliv.	6
Erica similis (N.E.Br.) E.G.H.Oliv.	331
Erica simulans Dulfer	36
Erica simulans var. simulans	7
Erica simulans var. trivialis (Klotzsch ex Benth.) Dulfer	6
Erica sitiens Klotzsch	150
Erica situshiemalis E.G.H.Oliv. & Pirie	5
Erica sociorum L.Bolus	3
Erica solandra Andrews	83
Erica sonderiana Guthrie & Bolus	12
Erica sparrmanni L.f.	39
Erica sparsa Lodd.	188
Erica sparsa var. glandulosopedicellata Dulfer	1
Erica sparsa var. sparsa	116
Erica spectabilis Klotzsch ex Benth.	65
Erica sperata E.G.H.Oliv.	1
Erica sphaerocephala J.C.Wendl. ex Benth.	13
Erica spiculifolia Salisb.	151
Erica spinifera (H.Perrier) Dorr & E.G.H.Oliv.	4
Erica spumosa L.	141
Erica squarrosa Salisb.	6
Erica stagnalis Salisb.	6
Erica stagnalis subsp. stagnalis	11
Erica steinbergiana H.L.Wendl. ex Klotzsch	52
Erica stenantha Klotzsch ex Benth.	1
Erica stokoeanthus E.G.H.Oliv.	1
Erica stokoei L.Bolus	4
Erica straussiana Gilg	10
Erica strigilifolia Salisb.	90
Erica strigilifolia var. rosea Bolus	2
Erica strigosa Aiton	25
Erica stylaris Spreng.	34
Erica subcapitata (N.E.Br.) E.G.H.Oliv.	8
Erica subdivaricata P.J.Bergius	125
Erica subulata J.C.Wendl.	18
Erica subverticillaris Diels ex Guthrie & Bolus	2
Erica suffulta J.C.Wendl. ex Benth.	15
Erica sylvainiana Dorr & E.G.H.Oliv.	1
Erica syngenesia Compton	38
Erica taxifolia Dryand.	104
Erica taylorii E.G.H.Oliv.	2
Erica tegulifolia Salisb.	31
Erica tenella Andrews	129
Erica tenella var. gracilior Bolus	3
Erica tenuicaulis Klotzsch ex Benth.	4
Erica tenuifolia L.	62
Erica tenuipes Guthrie & Bolus	3
Erica tenuis Salisb.	96
Erica terminalis Salisb.	2023
Erica terniflora E.G.H.Oliv.	1
Erica tetragona L.f.	5
Erica tetralix L.	215479
Erica tetrathecoides Benth.	17
Erica thamnoides E.G.H.Oliv.	3
Erica thimifolia J.C.Wendl.	14
Erica thodei Guthrie & Bolus	10
Erica thomae L.Bolus	119
Erica thomensis (Henriq.) Dorr & E.G.H.Oliv.	12
Erica thunbergii Montin	23
Erica tomentosa Salisb.	12
Erica toringbergensis H.A.Baker	6
Erica totta Thunb.	180
Erica trachysantha Bolus	2
Erica tradouwensis Compton	15
Erica tragulifera Salisb.	13
Erica transparens P.J.Bergius	5
Erica triceps Link	119
Erica trichadenia Bolus	8
Erica trichoclada Guthrie & Bolus	10
Erica trichophora Benth.	1
Erica trichostigma T.M.Salter	2
Erica trichroma Benth.	5
Erica triflora L.	64
Erica trimera subsp. keniensis (Moore) Hedberg	1
Erica trimera (Engl.) Beentje	328
Erica trimera subsp. abyssinica (Pic.Serm. & Heiniger) Dorr	4
Erica trimera subsp. elgonensis (Mildbr.) Beentje	7
Erica trimera subsp. keniensis (S.Moore) Beentje	12
Erica trimera subsp. kilimanjarica (Hedberg) Beentje	6
Erica trimera subsp. meruensis (R.Ross) Beentje	5
Erica tristis Bartl.	57
Erica truncata L.Bolus	1
Erica tubercularis Salisb.	3
Erica tumida Ker Gawl.	26
Erica tumida var. minor Bolus	1
Erica turgida Salisb.	28
Erica turneri E.G.H.Oliv.	2
Erica turrisbabylonica H.A.Baker	1
Erica tysonii Bolus	1
Erica uberiflora E.G.H.Oliv.	195
Erica umbellata L.	5396
Erica umbelliflora Klotzsch ex Benth.	52
Erica umbratica E.G.H.Oliv. & I.M.Oliv.	6
Erica umbrosa H.A.Baker	2
Erica unicolor J.C.Wendl.	18
Erica unicolor subsp. georgensis E.G.H.Oliv. & I.M.Oliv.	160
Erica unicolor subsp. mutica (Andrews) E.G.H.Oliv. & I.M.Oliv.	118
Erica unicolor subsp. unicolor	109
Erica unilateralis Klotzsch ex Benth.	13
Erica urceolata (Klotzsch) E.G.H.Oliv.	11
Erica urna-viridis Bolus	187
Erica ustulescens Guthrie & Bolus	12
Erica utriculosa L.Bolus	7
Erica uysii H.A.Baker	19
Erica vagans L.	16396
Erica valida H.A.Baker	7
Erica vallis-aranearum E.G.H Oliv.	1
Erica vallis-fluminis E.G.H.Oliv.	9
Erica vallis-gratiae Guthrie & Bolus	5
Erica vanheurckii Müll.Arg.	1
Erica velatiflora E.G.H.Oliv.	10
Erica ventricosa Thunb.	28
Erica ventricosa var. meyeriana Dulfer	15
Erica ventricosa var. ventricosa	5
Erica venustiflora E.G.H.Oliv.	1
Erica venustiflora subsp. glandulosa E.G.H.Oliv.	7
Erica verecunda Salisb.	55
Erica vernicosa E.G.H.Oliv.	3
Erica versicolor Andrews	189
Erica verticillata P.J.Bergius	201
Erica vespertina L.f.	4
Erica vestita Thunb.	238
Erica viguieri (H.Perrier) Dorr & E.G.H.Oliv.	1
Erica virginalis Klotzsch ex Benth.	2
Erica viridiflora Andrews	18
Erica viridiflora subsp. primulina (Bolus) E.G.H.Oliv. & I.M.Oliv.	32
Erica viridiflora subsp. redacta E.G.H.Oliv. & I.M.Oliv.	7
Erica viridiflora subsp. viridiflora	47
Erica viscaria L.	205
Erica viscaria subsp. gallorum (L.Bolus) E.G.H.Oliv. & I.M.Oliv.	5
Erica viscaria subsp. longifolia (F.A.Bauer) E.G.H.Oliv. & I.M.Oliv.	392
Erica viscaria subsp. macrosepala E.G.H.Oliv. & I.M.Oliv.	103
Erica viscaria subsp. pendula E.G.H.Oliv. & I.M.Oliv.	21
Erica viscaria subsp. pustulata (H.A.Baker) E.G.H.Oliv. & I.M.Oliv.	18
Erica viscaria subsp. viscaria	194
Erica viscidiflora Esterh.	3
Erica viscosissima E.G.H.Oliv.	6
Erica vlokii E.G.H.Oliv.	34
Erica vogelpoelii H.A.Baker	18
Erica walkeria Andrews	21
Erica walkeria var. praestans (Andrews) Bolus	5
Erica walkeria var. walkeria	3
Erica wangfatiana Dorr & E.G.H.Oliv.	5
Erica wendlandiana Klotzsch	5
Erica whyteana Britten	30
Erica wildii Brenan	2
Erica williamsiorum E.G.H.Oliv.	12
Erica woodii Bolus	49
Erica woodii subsp. platyura Hilliard & B.L.Burtt	4
Erica woodii subsp. woodii	17
Erica xanthina Guthrie & Bolus	3
Erica xeranthemifolia Salisb.	7
Erica zebrensis Compton	3
Erica zeyheriana (Klotzsch) E.G.H.Oliv.	20
Erica zitzikammensis Dulfer	1
Erica zwartbergensis Bolus	15
