# Supplementary material for: ﻿Spatial decoupling of taxon richness, phylogenetic diversity and threat status in the megagenus Erica (Ericaceae)
Source: PhytoKeys. 2024 Jul 10;244:127–50. doi: 10.3897/phytokeys.244.124565 (PMC11255470; doi:10.3897/phytokeys.244.124565)
Supplement: Supplementary material 5 — Presence/absence of taxa per QDS and numbers of QDS per taxon [file phytokeys-244-127_article-124565__-s005.zip › Appendix 5 EDGE/Appendix5c_Erica_grid_all_variables.xlsx]

## Sheet: Erica_grid_all_variables
X_Y	X	Y	PD.med	ePDloss.med	Taxon.richness	Edge.richness	QDS	Name	NS	TopScoring
18.875_-34.125	18.875	-34.125	117.454	5.23321	188	5	3418BB	Somerset West	S	x
19.375_-34.375	19.375	-34.375	111.8	4.96167	162	4	3419AD	Stanford	S	x
19.125_-34.125	19.125	-34.125	105.285	4.2666	150	7	3419AA	Grabouw	S	x
19.125_-34.375	19.125	-34.375	105.346	4.46549	139	5	3419AC	Hermanus	S	x
19.625_-34.125	19.625	-34.125	101.178	3.23903	130	2	3419BA	Greyton	S	x
19.125_-33.875	19.125	-33.875	102.44	2.69366	127	3	3319CC	Franschhoek	S	x
18.875_-34.375	18.875	-34.375	100.172	2.91833	126	3	3418BD	Hangklip	S	x
18.375_-34.125	18.375	-34.125	96.6912	2.7226	113	3	3418AB	Cape Peninsula	S	x
19.375_-33.375	19.375	-33.375	96.3135	1.38655	111	0	3319AD	Ceres	S	x
19.625_-34.375	19.625	-34.375	96.3716	3.50063	110	3	3419BC	Jongensklip	S	x
19.375_-34.125	19.375	-34.125	95.1731	2.59083	103	5	3419AB	Caledon	S	x
19.125_-33.625	19.125	-33.625	86.0589	1.77816	100	2	3319CA	Bain's Kloof	S	x
19.875_-34.625	19.875	-34.625	84.9199	2.25734	100	3	3419DB	Elim	S	x
19.875_-34.125	19.875	-34.125	90.8958	2.43764	97	2	3419BB	Riviersonderend	S	x
19.625_-33.875	19.625	-33.875	90.0519	1.61933	96	1	3319DC	Langvlei	S	x
19.375_-33.875	19.375	-33.875	96.3343	2.19111	95	1	3319CD	Villiersdorp	S	x
19.625_-34.625	19.625	-34.625	75.8761	2.05186	86	4	3419DA	Baardkeerdersbos	S	x
18.875_-33.875	18.875	-33.875	143.427	5.36252	82	1	3318DD	Stellenbosch	S	x
22.375_-33.875	22.375	-33.875	96.8733	2.31602	80	4	3322CD	George	S	x
22.125_-33.875	22.125	-33.875	94.9908	2.42677	77	5	3322CC	Jonkersberg	S	x
19.875_-34.375	19.875	-34.375	66.1326	1.92048	62	3	3419BD	Napier	S	x
-7.875_43.125	-7.875	43.125	219.962	29.194	11	0		Galicia, Spain	N	x
19.125_-33.125	19.125	-33.125	87.2462	1.83898	98	1			S
18.375_-33.875	18.375	-33.875	87.2508	2.02719	94	2			S
20.375_-33.875	20.375	-33.875	86.3642	1.77422	75	0			S
21.125_-33.875	21.125	-33.875	85.9317	1.62679	74	2			S
19.125_-33.375	19.125	-33.375	69.4942	0.79831	73	0			S
19.375_-33.625	19.375	-33.625	81.4716	1.6144	73	0			S
19.125_-32.375	19.125	-32.375	74.1244	0.924735	72	0			S
19.625_-33.375	19.625	-33.375	79.4678	0.853176	70	0			S
19.125_-32.625	19.125	-32.625	71.1127	0.860389	69	0			S
19.375_-33.125	19.375	-33.125	64.8152	0.734304	65	0			S
20.375_-34.125	20.375	-34.125	69.2935	1.03919	65	0			S
22.625_-33.875	22.625	-33.875	83.3677	1.48103	65	2			S
19.125_-32.875	19.125	-32.875	62.4182	0.824595	64	0			S
22.125_-33.375	22.125	-33.375	86.0188	1.41645	63	0			S
21.375_-33.875	21.375	-33.875	78.2722	1.40656	62	2			S
20.875_-33.875	20.875	-33.875	75.9034	1.28977	61	1			S
20.625_-33.875	20.625	-33.875	71.5051	1.23735	60	1			S
20.125_-34.625	20.125	-34.625	59.0723	0.961193	57	1			S
18.375_-34.375	18.375	-34.375	61.6143	0.857502	51	0			S
21.375_-33.375	21.375	-33.375	70.6415	1.06243	51	0			S
19.375_-32.875	19.375	-32.875	58.1978	0.4629	50	0			S
19.375_-34.625	19.375	-34.625	56.3425	0.821087	50	1			S
19.625_-34.875	19.625	-34.875	59.595	0.950127	50	1			S
22.875_-33.625	22.875	-33.625	78.858	1.62685	49	1			S
23.125_-33.875	23.125	-33.875	74.9631	1.54802	48	1			S
19.125_-32.125	19.125	-32.125	59.8282	0.543071	46	0			S
22.875_-33.875	22.875	-33.875	67.9991	0.987168	46	1			S
21.875_-33.875	21.875	-33.875	69.2846	1.22466	46	1			S
23.625_-33.875	23.625	-33.875	69.901	1.50239	46	1			S
23.875_-33.875	23.875	-33.875	71.5831	1.19557	43	1			S
19.375_-32.625	19.375	-32.625	57.0646	0.546623	40	0			S
21.375_-34.125	21.375	-34.125	59.1055	1.36241	40	1			S
21.625_-33.875	21.625	-33.875	62.6884	0.691043	38	1			S
23.125_-34.125	23.125	-34.125	61.2571	0.777979	38	0			S
22.625_-33.375	22.625	-33.375	71.984	1.16103	38	1			S
20.625_-34.375	20.625	-34.375	49.6167	0.272886	37	0			S
18.625_-33.875	18.625	-33.875	47.6783	1.26309	37	2			S
22.375_-33.375	22.375	-33.375	67.4367	0.820479	36	0			S
24.375_-33.875	24.375	-33.875	64.0854	0.973212	34	1			S
23.375_-33.625	23.375	-33.625	61.6617	0.678647	33	0			S
19.625_-33.625	19.625	-33.625	57.7322	0.393631	32	0			S
21.875_-33.375	21.875	-33.375	68.3341	0.749612	32	0			S
23.375_-33.875	23.375	-33.875	56.1722	0.907833	32	0			S
22.125_-34.125	22.125	-34.125	53.0855	0.516338	31	1			S
19.875_-33.875	19.875	-33.875	52.6019	0.62914	31	1			S
25.125_-33.875	25.125	-33.875	62.3751	1.43963	31	2			S
18.875_-32.125	18.875	-32.125	36.4991	0.204135	30	0			S
20.375_-34.375	20.375	-34.375	46.2891	0.448521	30	1			S
19.875_-33.625	19.875	-33.625	46.3312	0.342609	29	0			S
20.625_-34.125	20.625	-34.125	42.9429	0.362111	28	0			S
18.625_-34.125	18.625	-34.125	44.4822	0.647592	28	1			S
23.125_-33.625	23.125	-33.625	60.654	0.606424	27	0			S
23.625_-33.625	23.625	-33.625	60.5716	0.627955	27	0			S
18.625_-32.875	18.625	-32.875	36.5608	0.226535	26	0			S
20.625_-33.375	20.625	-33.375	54.7292	0.317227	26	0			S
18.875_-33.625	18.875	-33.625	44.1824	0.414627	26	1			S
21.625_-33.625	21.625	-33.625	48.0014	0.422164	26	1			S
18.625_-33.625	18.625	-33.625	38.5199	0.426067	26	0			S
21.625_-34.125	21.625	-34.125	46.673	0.898302	26	1			S
20.125_-33.875	20.125	-33.875	44.3215	0.227032	25	0			S
20.875_-34.125	20.875	-34.125	43.9058	0.398797	25	0			S
21.375_-34.375	21.375	-34.375	42.6802	0.954935	25	2			S
25.375_-33.875	25.375	-33.875	55.2828	1.36662	25	2			S
23.875_-33.625	23.875	-33.625	54.0328	0.537265	24	0			S
21.125_-34.125	21.125	-34.125	50.0503	0.748058	24	1			S
21.125_-33.375	21.125	-33.375	49.1713	0.479561	23	0			S
21.125_-34.375	21.125	-34.375	40.7029	0.701209	23	1			S
24.125_-34.125	24.125	-34.125	53.5836	1.11372	23	1			S
19.875_-34.875	19.875	-34.875	30	0.344326	22	1			S
24.375_-34.125	24.375	-34.125	50.0987	0.668328	22	0			S
18.875_-32.625	18.875	-32.625	31.4823	0.149414	21	0			S
20.875_-34.375	20.875	-34.375	37.1949	0.220369	21	0			S
20.125_-34.125	20.125	-34.125	42.9691	0.522457	21	0			S
23.375_-34.125	23.375	-34.125	47.7561	0.658466	21	0			S
21.875_-34.375	21.875	-34.375	41.1969	0.779246	21	1			S
22.625_-33.625	22.625	-33.625	52.1081	0.790693	21	1			S
19.625_-33.125	19.625	-33.125	41.5015	0.335467	20	1			S
25.125_-33.625	25.125	-33.625	45.7808	0.386583	20	0			S
22.875_-34.125	22.875	-34.125	44.9541	0.425514	20	0			S
19.875_-33.375	19.875	-33.375	44.0375	0.148793	19	0			S
19.375_-32.375	19.375	-32.375	33.3915	0.208285	19	0			S
24.875_-33.625	24.875	-33.625	46.5039	0.420433	19	0			S
18.625_-32.625	18.625	-32.625	23.2706	0.102886	18	0			S
20.125_-33.625	20.125	-33.625	40.0341	0.189544	18	0			S
24.125_-33.875	24.125	-33.875	40.7938	0.230411	18	0			S
21.875_-34.125	21.875	-34.125	38.9705	0.640374	18	1			S
22.375_-34.125	22.375	-34.125	39.0523	0.182316	17	0			S
24.625_-34.125	24.625	-34.125	40.6172	0.502281	17	1			S
25.625_-33.875	25.625	-33.875	46.6147	0.592243	17	1			S
18.875_-32.375	18.875	-32.375	31.7832	0.082097	16	0			S
20.625_-33.625	20.625	-33.625	42.5253	0.242443	16	0			S
24.125_-33.625	24.125	-33.625	39.9698	0.279177	16	0			S
21.625_-34.375	21.625	-34.375	33.4442	0.658743	16	1			S
20.125_-34.875	20.125	-34.875	30.9899	0.108869	15	0			S
20.375_-33.375	20.375	-33.375	43.0753	0.159893	15	0			S
24.875_-33.875	24.875	-33.875	40.5598	0.26502	15	0			S
21.375_-33.625	21.375	-33.625	34.8262	0.140922	14	0			S
23.375_-33.375	23.375	-33.375	35.0328	0.171209	14	0			S
21.625_-33.375	21.625	-33.375	37.9381	0.259206	14	1			S
24.875_-34.125	24.875	-34.125	37.0068	0.277682	14	0			S
22.375_-33.625	22.375	-33.625	42.5266	0.4087	14	1			S
18.875_-32.875	18.875	-32.875	11.9171	0.0511967	13	0			S
19.625_-32.875	19.625	-32.875	28.7124	0.0696867	13	0			S
18.625_-33.375	18.625	-33.375	22.1943	0.181886	13	0			S
24.375_-33.625	24.375	-33.625	36.9525	0.229852	13	0			S
24.625_-33.875	24.625	-33.875	34.9213	0.292224	13	0			S
22.125_-33.625	22.125	-33.625	36.3963	0.307838	13	0			S
26.625_-33.375	26.625	-33.375	42.9667	0.334732	13	0			S
25.375_-33.625	25.375	-33.625	36.142	0.508861	13	0			S
29.375_-29.625	29.375	-29.625	37.6633	1.29405	13	0			S
29.125_-28.875	29.125	-28.875	34.7487	1.50955	13	0			S
29.375_-29.125	29.375	-29.125	21.1803	1.52427	13	0			S
46.875_-22.125	46.875	-22.125	22.96	2.31078	13	0			S
18.875_-33.125	18.875	-33.125	15.0761	0.0235911	12	0			S
20.875_-33.625	20.875	-33.625	33.6204	0.0817988	12	0			S
23.875_-34.125	23.875	-34.125	35.8822	0.233069	12	0			S
28.875_-28.875	28.875	-28.875	37.8224	1.18605	12	0			S
20.375_-34.625	20.375	-34.625	25.9374	0.0595892	11	0			S
20.125_-33.125	20.125	-33.125	37.7685	0.125456	11	0			S
21.875_-33.625	21.875	-33.625	37.4488	0.168536	11	0			S
18.375_-33.625	18.375	-33.625	23.5506	0.196778	11	0			S
47.375_-19.375	47.375	-19.375	23.6607	2.52685	11	0			S
18.875_-33.375	18.875	-33.375	22.9937	0.0851049	10	0			S
18.625_-31.875	18.625	-31.875	19.1462	0.0900258	10	0			S
23.375_-33.125	23.375	-33.125	29.9194	0.112239	10	0			S
22.625_-34.125	22.625	-34.125	33.2054	0.154265	10	0			S
18.375_-33.375	18.375	-33.375	20.2964	0.180879	10	1			S
26.375_-32.125	26.375	-32.125	34.2551	0.185585	10	0			S
24.625_-33.625	24.625	-33.625	35.6314	0.23567	10	0			S
29.125_-29.125	29.125	-29.125	12.2259	0.367927	10	0			S
28.875_-28.625	28.875	-28.625	38.2305	1.27295	10	0			S
29.625_-29.375	29.625	-29.375	35.7659	1.8838	10	0			S
-5.625_43.625	-5.625	43.625	195.821	19.9285	10	0			N
-5.875_43.375	-5.875	43.375	194.48	22.1195	10	0			N
-2.125_43.375	-2.125	43.375	211.099	22.4978	10	0			N
-5.375_43.375	-5.375	43.375	204.115	24.2506	10	0			N
-4.625_42.875	-4.625	42.875	197.571	25.2719	10	0			N
-6.625_43.375	-6.625	43.375	200.476	25.42	10	0			N
-6.375_43.375	-6.375	43.375	200.476	25.42	10	0			N
-7.125_43.125	-7.125	43.125	200.476	25.42	10	0			N
-4.125_43.125	-4.125	43.125	200.476	25.42	10	0			N
-7.375_42.375	-7.375	42.375	200.476	25.42	10	0			N
-7.875_43.375	-7.875	43.375	213.009	28.1693	10	0			N
20.375_-33.125	20.375	-33.125	25.5762	0.0595886	9	0			S
18.875_-31.625	18.875	-31.625	20.2454	0.13341	9	0			S
20.625_-33.125	20.625	-33.125	25.1047	0.159357	9	1			S
22.125_-33.125	22.125	-33.125	33.2347	0.206203	9	0			S
29.125_-29.875	29.125	-29.875	31.6396	0.424618	9	0			S
-1.625_43.375	-1.625	43.375	174.204	13.3968	9	0			N
-3.125_43.375	-3.125	43.375	178.962	17.7623	9	0			N
-2.625_43.125	-2.625	43.125	178.962	17.7623	9	0			N
-0.875_45.125	-0.875	45.125	182.993	17.9618	9	0			N
-0.625_44.875	-0.625	44.875	182.993	17.9618	9	0			N
-5.625_43.375	-5.625	43.375	197.662	18.9992	9	0			N
-4.625_43.375	-4.625	43.375	181.874	19.2883	9	0			N
-3.625_43.125	-3.625	43.125	181.874	19.2883	9	0			N
-4.375_43.125	-4.375	43.125	182.866	19.2972	9	0			N
-3.375_43.375	-3.375	43.375	179.961	19.5816	9	0			N
-1.875_41.875	-1.875	41.875	190.574	20.7573	9	0			N
-6.125_40.375	-6.125	40.375	181.944	20.9014	9	0			N
-6.125_43.125	-6.125	43.125	183.899	21.0823	9	0			N
-5.375_43.125	-5.375	43.125	183.899	21.0823	9	0			N
-4.625_43.125	-4.625	43.125	183.899	21.0823	9	0			N
-2.625_42.875	-2.625	42.875	191.63	21.1672	9	0			N
-7.375_43.625	-7.375	43.625	189.201	21.6827	9	0			N
-7.125_43.375	-7.125	43.375	189.201	21.6827	9	0			N
-6.125_43.375	-6.125	43.375	189.201	21.6827	9	0			N
-7.375_43.125	-7.375	43.125	189.201	21.6827	9	0			N
-3.875_42.875	-3.875	42.875	184.096	21.7694	9	0			N
-7.875_43.625	-7.875	43.625	199.616	23.1802	9	0			N
-8.375_38.375	-8.375	38.375	192.829	23.3627	9	0			N
-7.375_39.375	-7.375	39.375	181.543	24.4059	9	0			N
-7.375_43.375	-7.375	43.375	192.988	24.8743	9	0			N
-6.875_43.375	-6.875	43.375	192.988	24.8743	9	0			N
-3.875_43.125	-3.875	43.125	189.572	25.1253	9	0			N
-8.125_42.875	-8.125	42.875	189.572	25.1253	9	0			N
-7.875_42.875	-7.875	42.875	189.572	25.1253	9	0			N
-8.625_42.375	-8.625	42.375	189.572	25.1253	9	0			N
-7.875_42.375	-7.875	42.375	189.572	25.1253	9	0			N
-8.375_43.375	-8.375	43.375	199.616	26.195	9	0			N
-8.125_40.875	-8.125	40.875	200.789	26.2362	9	0			N
-8.375_40.125	-8.375	40.125	200.789	26.2362	9	0			N
-8.625_39.625	-8.625	39.625	200.789	26.2362	9	0			N
-8.875_43.125	-8.875	43.125	202.314	27.9892	9	0			N
-5.625_36.375	-5.625	36.375	198.923	28.0125	9	0			N
-8.625_37.375	-8.625	37.375	194.32	28.0307	9	0			N
20.375_-33.625	20.375	-33.625	29.1612	0.0750978	8	0			S
23.625_-33.375	23.625	-33.375	30.1697	0.117471	8	0			S
47.125_-20.125	47.125	-20.125	21.5626	1.16347	8	0			S
35.625_-15.875	35.625	-15.875	25.9463	1.77113	8	0			S
-3.875_43.375	-3.875	43.375	166.993	12.0914	8	0			N
-3.375_43.125	-3.375	43.125	165.741	13.3856	8	0			N
-1.875_43.125	-1.875	43.125	165.741	13.3856	8	0			N
-2.875_42.875	-2.875	42.875	165.741	13.3856	8	0			N
-4.125_43.375	-4.125	43.375	174.506	15.2295	8	0			N
-7.125_43.625	-7.125	43.625	171.969	15.353	8	0			N
-5.125_43.375	-5.125	43.375	173.556	15.6189	8	0			N
1.875_41.625	1.875	41.625	164.69	15.8258	8	0			N
-1.625_42.875	-1.625	42.875	166.902	16.5783	8	0			N
-2.625_42.625	-2.625	42.625	166.902	16.5783	8	0			N
-2.625_42.375	-2.625	42.375	166.902	16.5783	8	0			N
-6.625_42.125	-6.625	42.125	184.781	16.643	8	0			N
-1.625_47.375	-1.625	47.375	180.166	16.6795	8	0			N
-6.875_37.625	-6.875	37.625	176.656	17.0077	8	0			N
-5.875_43.625	-5.875	43.625	173.386	17.096	8	0			N
-6.375_43.625	-6.375	43.625	174.592	17.138	8	0			N
-3.125_43.125	-3.125	43.125	171.266	17.3752	8	0			N
-2.875_43.125	-2.875	43.125	171.266	17.3752	8	0			N
-7.125_37.875	-7.125	37.875	168.874	17.6503	8	0			N
-6.875_37.875	-6.875	37.875	176.544	18.1328	8	0			N
-6.625_37.875	-6.625	37.875	176.544	18.1328	8	0			N
-6.625_37.625	-6.625	37.625	176.544	18.1328	8	0			N
-6.625_37.375	-6.625	37.375	176.544	18.1328	8	0			N
-6.375_43.125	-6.375	43.125	174.878	18.1705	8	0			N
-3.375_41.125	-3.375	41.125	173.094	18.2573	8	0			N
-8.125_43.625	-8.125	43.625	187.188	18.3269	8	0			N
-4.375_43.375	-4.375	43.375	175.864	18.9078	8	0			N
-8.375_40.375	-8.375	40.375	173.094	18.9224	8	0			N
-2.375_42.875	-2.375	42.875	172.586	19.0705	8	0			N
-3.625_43.375	-3.625	43.375	174.506	19.0787	8	0			N
-7.125_37.375	-7.125	37.375	180.152	19.1508	8	0			N
-4.875_43.125	-4.875	43.125	177.091	20.0744	8	0			N
-7.625_43.625	-7.625	43.625	182.594	20.4073	8	0			N
-8.125_43.125	-8.125	43.125	182.594	20.4073	8	0			N
-5.875_43.125	-5.875	43.125	182.594	20.4073	8	0			N
-5.625_42.875	-5.625	42.875	174.362	20.7523	8	0			N
-4.375_42.875	-4.375	42.875	174.362	20.7523	8	0			N
-6.375_42.375	-6.375	42.375	174.362	20.7523	8	0			N
-6.375_42.125	-6.375	42.125	174.362	20.7523	8	0			N
-5.125_40.125	-5.125	40.125	176.544	20.7634	8	0			N
-8.125_42.625	-8.125	42.625	180.371	21.3355	8	0			N
-7.375_42.625	-7.375	42.625	180.371	21.3355	8	0			N
-7.625_42.375	-7.625	42.375	182.594	21.4599	8	0			N
-8.625_40.125	-8.625	40.125	180.152	21.465	8	0			N
-8.125_40.125	-8.125	40.125	180.152	21.465	8	0			N
-7.875_40.125	-7.875	40.125	180.152	21.465	8	0			N
-8.625_39.875	-8.625	39.875	180.152	21.465	8	0			N
-8.375_39.625	-8.375	39.625	180.152	21.465	8	0			N
-7.875_39.625	-7.875	39.625	180.152	21.465	8	0			N
-5.625_42.625	-5.625	42.625	184.607	21.9058	8	0			N
-7.875_39.875	-7.875	39.875	176.544	21.9629	8	0			N
-9.125_39.375	-9.125	39.375	186.201	22.9581	8	0			N
-8.875_39.375	-8.875	39.375	186.201	22.9581	8	0			N
-8.875_39.125	-8.875	39.125	186.201	22.9581	8	0			N
-5.375_35.625	-5.375	35.625	175.431	23.3141	8	0			N
-5.375_36.625	-5.375	36.625	186.802	23.9288	8	0			N
-8.625_42.625	-8.625	42.625	183.104	24.6401	8	0			N
-7.625_42.875	-7.625	42.875	182.183	24.6624	8	0			N
-8.375_42.375	-8.375	42.375	183.104	24.7241	8	0			N
-5.625_36.125	-5.625	36.125	185.526	24.8207	8	0			N
-8.875_42.875	-8.875	42.875	194.918	25.0125	8	0			N
-8.625_42.875	-8.625	42.875	194.918	25.0125	8	0			N
-8.625_43.125	-8.625	43.125	194.918	27.5269	8	0			N
-8.625_42.125	-8.625	42.125	194.918	27.5269	8	0			N
20.125_-34.375	20.125	-34.375	24.1252	0.0162745	7	0			S
18.875_-31.875	18.875	-31.875	17.6636	0.0378055	7	0			S
20.125_-33.375	20.125	-33.375	28.4238	0.0731651	7	0			S
19.125_-31.375	19.125	-31.375	14.8927	0.0758945	7	0			S
21.125_-33.625	21.125	-33.625	27.7247	0.0887058	7	0			S
25.625_-33.375	25.625	-33.375	29.7695	0.220573	7	0			S
26.375_-33.375	26.375	-33.375	29.3973	0.523649	7	1			S
46.625_-20.625	46.625	-20.625	16.3336	0.800976	7	0			S
29.125_-29.625	29.125	-29.625	15.0663	1.19079	7	0			S
36.875_-3.125	36.875	-3.125	50.0819	2.85154	7	0			S
3.375_43.375	3.375	43.375	149.589	10.3088	7	0			N
-0.375_39.125	-0.375	39.125	150.161	11.145	7	0			N
-1.875_43.375	-1.875	43.375	158.253	11.8898	7	0			N
-1.625_43.125	-1.625	43.125	158.253	11.8898	7	0			N
-5.875_40.375	-5.875	40.375	157.997	12.0004	7	0			N
-2.875_43.375	-2.875	43.375	166.645	12.8509	7	0			N
2.625_48.375	2.625	48.375	151.722	12.9251	7	0			N
3.625_44.125	3.625	44.125	151.722	12.9251	7	0			N
-1.375_43.125	-1.375	43.125	151.722	12.9251	7	0			N
-2.125_42.875	-2.125	42.875	151.722	12.9251	7	0			N
-7.375_42.875	-7.375	42.875	160.063	13.1814	7	0			N
-6.125_43.625	-6.125	43.625	165.16	13.7044	7	0			N
0.125_44.875	0.125	44.875	167.679	13.7899	7	0			N
-0.625_44.375	-0.625	44.375	167.679	13.7899	7	0			N
-0.125_44.125	-0.125	44.125	167.679	13.7899	7	0			N
-0.625_44.625	-0.625	44.625	167.679	13.8154	7	0			N
-2.375_43.125	-2.375	43.125	159.576	15.0086	7	0			N
-8.875_42.625	-8.875	42.625	162.764	15.1055	7	0			N
-4.875_43.375	-4.875	43.375	167.569	15.1548	7	0			N
-7.125_42.875	-7.125	42.875	167.505	15.1568	7	0			N
-2.125_43.125	-2.125	43.125	165.804	15.4827	7	0			N
-6.375_37.625	-6.375	37.625	169.229	15.5991	7	0			N
-5.125_50.375	-5.125	50.375	171.009	16.0129	7	0			N
-5.625_43.125	-5.625	43.125	159.663	16.0897	7	0			N
-2.625_42.125	-2.625	42.125	159.663	16.0897	7	0			N
-3.125_41.875	-3.125	41.875	159.663	16.0897	7	0			N
-1.125_45.125	-1.125	45.125	171.009	16.8133	7	0			N
-6.625_43.125	-6.625	43.125	169.383	16.8251	7	0			N
-5.625_40.375	-5.625	40.375	165.804	16.9685	7	0			N
-6.125_37.625	-6.125	37.625	163.011	17.4372	7	0			N
-6.875_43.625	-6.875	43.625	173.951	17.5045	7	0			N
-6.625_43.625	-6.625	43.625	173.951	17.5045	7	0			N
-7.625_43.375	-7.625	43.375	173.951	17.5045	7	0			N
-6.625_41.875	-6.625	41.875	175.673	17.6488	7	0			N
-6.375_42.875	-6.375	42.875	167.505	17.7679	7	0			N
-6.125_42.375	-6.125	42.375	167.505	17.7679	7	0			N
-3.875_40.625	-3.875	40.625	167.505	17.7679	7	0			N
-4.375_42.625	-4.375	42.625	154.669	17.7833	7	0			N
-6.875_41.875	-6.875	41.875	169.229	18.1683	7	0			N
-7.625_40.375	-7.625	40.375	169.229	18.1683	7	0			N
-4.375_38.375	-4.375	38.375	169.229	18.1683	7	0			N
-8.375_41.125	-8.375	41.125	169.229	18.5802	7	0			N
-7.875_40.375	-7.875	40.375	169.229	18.5802	7	0			N
-8.875_39.875	-8.875	39.875	169.229	18.5802	7	0			N
-8.875_39.625	-8.875	39.625	169.229	18.5802	7	0			N
-8.125_39.625	-8.125	39.625	169.229	18.5802	7	0			N
-8.625_39.375	-8.625	39.375	169.229	18.5802	7	0			N
-9.125_39.125	-9.125	39.125	169.229	18.5802	7	0			N
-6.875_37.125	-6.875	37.125	167.505	18.5919	7	0			N
-9.125_43.125	-9.125	43.125	176.953	18.7444	7	0			N
-4.125_42.875	-4.125	42.875	168.76	19.7519	7	0			N
-6.375_42.625	-6.375	42.625	168.76	19.7519	7	0			N
-4.375_38.625	-4.375	38.625	163.011	20.0655	7	0			N
-3.625_36.875	-3.625	36.875	160.784	20.0798	7	0			N
-8.625_40.625	-8.625	40.625	163.948	20.193	7	0			N
-8.375_40.625	-8.375	40.625	163.948	20.193	7	0			N
-7.625_43.125	-7.625	43.125	173.951	20.1973	7	0			N
-7.125_42.625	-7.125	42.625	168.76	20.6015	7	0			N
-8.125_42.375	-8.125	42.375	168.76	20.6015	7	0			N
-7.375_42.125	-7.375	42.125	168.76	20.6015	7	0			N
-5.125_36.625	-5.125	36.625	169.776	21.0273	7	0			N
-5.125_36.375	-5.125	36.375	169.776	21.0273	7	0			N
-8.375_42.875	-8.375	42.875	173.951	21.1765	7	0			N
-8.875_41.875	-8.875	41.875	173.951	21.1765	7	0			N
-8.125_41.875	-8.125	41.875	173.951	21.1765	7	0			N
-7.875_41.125	-7.875	41.125	173.951	21.1765	7	0			N
-5.625_36.625	-5.625	36.625	171.379	22.0926	7	0			N
-8.375_39.375	-8.375	39.375	173.297	22.1383	7	0			N
-9.375_38.875	-9.375	38.875	173.297	22.1383	7	0			N
-9.125_38.625	-9.125	38.625	173.297	22.1383	7	0			N
-8.625_38.375	-8.625	38.375	173.297	22.1383	7	0			N
-8.625_38.125	-8.625	38.125	173.297	22.1383	7	0			N
-8.625_37.625	-8.625	37.625	173.297	22.1383	7	0			N
-8.875_37.375	-8.875	37.375	173.297	22.1383	7	0			N
-8.625_41.375	-8.625	41.375	180.983	22.7221	7	0			N
-5.375_36.375	-5.375	36.375	180.983	22.7221	7	0			N
-8.375_43.125	-8.375	43.125	175.887	24.5913	7	0			N
-9.125_42.875	-9.125	42.875	175.887	24.5913	7	0			N
19.375_-32.125	19.375	-32.125	14.1424	0.0300742	6	0			S
18.625_-32.125	18.625	-32.125	4.85862	0.0360271	6	0			S
23.125_-33.375	23.125	-33.375	24.7093	0.0904274	6	0			S
28.125_-30.625	28.125	-30.625	22.2261	0.315665	6	0			S
49.125_-14.125	49.125	-14.125	32.1646	0.368097	6	0			S
37.125_-15.375	37.125	-15.375	20.1237	0.624645	6	0			S
29.375_-29.375	29.375	-29.375	9.56084	0.803823	6	0			S
37.375_-0.125	37.375	-0.125	50.9567	2.37156	6	0			S
36.625_-0.375	36.625	-0.375	42.4656	2.48919	6	0			S
-2.375_43.375	-2.375	43.375	140.412	6.60967	6	0			N
5.625_43.625	5.625	43.625	123.062	7.34118	6	0			N
-0.125_43.125	-0.125	43.125	142.42	7.86317	6	0			N
-0.125_42.875	-0.125	42.875	142.42	7.86317	6	0			N
-4.375_48.375	-4.375	48.375	147.154	8.21556	6	0			N
-3.625_47.875	-3.625	47.875	147.154	8.21556	6	0			N
-3.375_47.875	-3.375	47.875	147.154	8.21556	6	0			N
-2.875_47.625	-2.875	47.625	147.154	8.21556	6	0			N
-2.625_43.375	-2.625	43.375	143.398	8.84441	6	0			N
-1.125_44.375	-1.125	44.375	147.154	8.95744	6	0			N
3.375_43.625	3.375	43.625	139.751	9.00106	6	0			N
-1.125_44.625	-1.125	44.625	145.92	9.04979	6	0			N
-0.875_44.625	-0.875	44.625	145.92	9.04979	6	0			N
-1.375_43.875	-1.375	43.875	145.92	9.04979	6	0			N
1.875_48.625	1.875	48.625	145.92	9.08002	6	0			N
-1.625_48.125	-1.625	48.125	145.92	9.08002	6	0			N
0.125_47.625	0.125	47.625	145.92	9.08002	6	0			N
0.375_47.625	0.375	47.625	145.92	9.08002	6	0			N
1.875_47.625	1.875	47.625	145.92	9.08002	6	0			N
2.125_47.625	2.125	47.625	145.92	9.08002	6	0			N
-1.125_45.375	-1.125	45.375	145.92	9.08002	6	0			N
-0.125_45.375	-0.125	45.375	145.92	9.08002	6	0			N
1.875_45.375	1.875	45.375	145.92	9.08002	6	0			N
1.375_44.625	1.375	44.625	145.92	9.08002	6	0			N
-1.375_43.625	-1.375	43.625	145.92	9.08002	6	0			N
-0.125_43.625	-0.125	43.625	145.92	9.08002	6	0			N
0.125_42.875	0.125	42.875	145.92	9.08002	6	0			N
2.125_41.375	2.125	41.375	140.273	9.45856	6	0			N
-5.375_43.625	-5.375	43.625	151.305	9.76062	6	0			N
3.125_39.625	3.125	39.625	136.537	9.93555	6	0			N
-0.375_44.875	-0.375	44.875	142.42	10.2148	6	0			N
-0.875_39.625	-0.875	39.625	125.129	10.3819	6	0			N
-0.875_39.375	-0.875	39.375	125.129	10.3819	6	0			N
-0.625_39.375	-0.625	39.375	125.129	10.3819	6	0			N
-0.625_38.875	-0.625	38.875	125.129	10.3819	6	0			N
-0.875_38.875	-0.875	38.875	144.55	10.8724	6	0			N
2.375_41.625	2.375	41.625	120.522	11.0852	6	0			N
-5.125_43.125	-5.125	43.125	154.421	11.3055	6	0			N
-1.875_42.875	-1.875	42.875	138.573	11.5652	6	0			N
-3.125_42.625	-3.125	42.625	138.573	11.5652	6	0			N
-3.125_42.375	-3.125	42.375	138.573	11.5652	6	0			N
-2.875_42.375	-2.875	42.375	138.573	11.5652	6	0			N
2.625_42.375	2.625	42.375	138.573	11.5652	6	0			N
2.125_41.625	2.125	41.625	138.573	11.5652	6	0			N
2.625_41.625	2.625	41.625	138.573	11.5652	6	0			N
1.875_41.375	1.875	41.375	138.573	11.5652	6	0			N
-2.875_48.625	-2.875	48.625	147.105	11.6947	6	0			N
-3.375_42.875	-3.375	42.875	150.933	11.9558	6	0			N
-4.625_42.625	-4.625	42.625	150.933	11.9558	6	0			N
-2.375_42.625	-2.375	42.625	150.933	11.9558	6	0			N
-3.375_42.375	-3.375	42.375	150.933	11.9558	6	0			N
-3.375_41.875	-3.375	41.875	150.933	11.9558	6	0			N
-2.875_41.875	-2.875	41.875	150.933	11.9558	6	0			N
-2.625_41.875	-2.625	41.875	150.933	11.9558	6	0			N
-2.375_41.875	-2.375	41.875	150.933	11.9558	6	0			N
-2.625_41.625	-2.625	41.625	150.933	11.9558	6	0			N
2.375_48.625	2.375	48.625	137.41	12.0354	6	0			N
-4.125_48.125	-4.125	48.125	130.182	12.2088	6	0			N
-0.375_45.125	-0.375	45.125	130.182	12.2088	6	0			N
-0.625_43.125	-0.625	43.125	130.182	12.2088	6	0			N
-4.125_47.875	-4.125	47.875	159.809	12.4189	6	0			N
-3.125_48.625	-3.125	48.625	152.544	12.5116	6	0			N
-3.125_42.875	-3.125	42.875	148.403	12.6187	6	0			N
-1.625_47.125	-1.625	47.125	147.105	12.6337	6	0			N
-5.125_50.125	-5.125	50.125	159.809	12.6346	6	0			N
1.625_48.625	1.625	48.625	141.71	13.3403	6	0			N
-0.125_44.375	-0.125	44.375	141.71	13.3403	6	0			N
-0.625_43.875	-0.625	43.875	141.71	13.3403	6	0			N
-0.125_43.875	-0.125	43.875	141.71	13.3403	6	0			N
-1.125_47.625	-1.125	47.625	159.809	13.373	6	0			N
-0.875_44.375	-0.875	44.375	159.809	13.373	6	0			N
-0.625_45.125	-0.625	45.125	141.414	13.4875	6	0			N
-16.875_32.625	-16.875	32.625	122.016	13.7227	6	1			N
-3.875_38.375	-3.875	38.375	138.389	13.8138	6	0			N
-3.125_42.125	-3.125	42.125	153.044	14.0015	6	0			N
-2.875_42.125	-2.875	42.125	153.044	14.0015	6	0			N
-6.375_40.125	-6.375	40.125	154.826	14.1083	6	0			N
-8.375_38.875	-8.375	38.875	147.779	14.1782	6	0			N
-7.125_37.625	-7.125	37.625	154.826	14.3328	6	0			N
-6.875_37.375	-6.875	37.375	154.826	14.3328	6	0			N
-7.375_41.375	-7.375	41.375	154.755	14.4515	6	0			N
-1.375_51.625	-1.375	51.625	147.596	14.6296	6	0			N
-7.625_40.125	-7.625	40.125	148.738	14.7088	6	0			N
-8.375_39.875	-8.375	39.875	148.738	14.7088	6	0			N
-7.625_39.875	-7.625	39.875	148.738	14.7088	6	0			N
-6.125_39.875	-6.125	39.875	148.738	14.7088	6	0			N
-6.375_37.875	-6.375	37.875	148.738	14.7088	6	0			N
-5.875_37.875	-5.875	37.875	148.738	14.7088	6	0			N
6.125_50.875	6.125	50.875	167.152	16.2891	6	0			N
-6.125_42.875	-6.125	42.875	162.242	16.379	6	0			N
-5.875_42.875	-5.875	42.875	162.242	16.379	6	0			N
-5.375_42.875	-5.375	42.875	162.242	16.379	6	0			N
-5.125_42.875	-5.125	42.875	162.242	16.379	6	0			N
-4.875_42.875	-4.875	42.875	162.242	16.379	6	0			N
-6.125_42.625	-6.125	42.625	162.242	16.379	6	0			N
-5.875_42.625	-5.875	42.625	162.242	16.379	6	0			N
-5.375_42.625	-5.375	42.625	162.242	16.379	6	0			N
-5.125_42.625	-5.125	42.625	162.242	16.379	6	0			N
-4.875_42.625	-4.875	42.625	162.242	16.379	6	0			N
-4.125_42.625	-4.125	42.625	162.242	16.379	6	0			N
-3.875_42.625	-3.875	42.625	162.242	16.379	6	0			N
-8.875_37.125	-8.875	37.125	139.929	16.9676	6	0			N
-6.125_41.875	-6.125	41.875	151.601	16.9691	6	0			N
-3.625_41.125	-3.625	41.125	151.601	16.9691	6	0			N
-3.625_38.375	-3.625	38.375	151.601	16.9691	6	0			N
-5.875_39.875	-5.875	39.875	154.826	17.0811	6	0			N
-5.375_39.625	-5.375	39.625	154.826	17.0811	6	0			N
-4.625_39.625	-4.625	39.625	154.826	17.0811	6	0			N
-5.375_39.375	-5.375	39.375	154.826	17.0811	6	0			N
-4.375_39.375	-4.375	39.375	154.826	17.0811	6	0			N
-4.125_39.375	-4.125	39.375	154.826	17.0811	6	0			N
-4.875_39.125	-4.875	39.125	154.826	17.0811	6	0			N
-4.625_39.125	-4.625	39.125	154.826	17.0811	6	0			N
-4.375_39.125	-4.375	39.125	154.826	17.0811	6	0			N
-4.125_38.375	-4.125	38.375	154.826	17.0811	6	0			N
-8.375_38.625	-8.375	38.625	149.983	17.2598	6	0			N
-9.125_38.375	-9.125	38.375	154.826	17.4272	6	0			N
-8.625_41.125	-8.625	41.125	148.738	17.4702	6	0			N
-8.625_40.875	-8.625	40.875	148.738	17.4702	6	0			N
-8.125_39.875	-8.125	39.875	148.738	17.4702	6	0			N
-7.625_42.625	-7.625	42.625	149.421	17.5765	6	0			N
-6.625_42.625	-6.625	42.625	149.421	17.5765	6	0			N
-7.125_42.375	-7.125	42.375	162.242	17.6324	6	0			N
-6.875_42.375	-6.875	42.375	162.242	17.6324	6	0			N
-7.125_42.125	-7.125	42.125	162.242	17.6324	6	0			N
-6.875_42.125	-6.875	42.125	162.242	17.6324	6	0			N
-7.875_41.875	-7.875	41.875	162.242	17.6324	6	0			N
-7.375_41.875	-7.375	41.875	162.242	17.6324	6	0			N
-7.125_41.875	-7.125	41.875	162.242	17.6324	6	0			N
-6.375_41.875	-6.375	41.875	162.242	17.6324	6	0			N
-5.875_41.875	-5.875	41.875	162.242	17.6324	6	0			N
-7.625_41.625	-7.625	41.625	162.242	17.6324	6	0			N
-7.625_41.375	-7.625	41.375	162.242	17.6324	6	0			N
-6.625_40.375	-6.625	40.375	162.242	17.6324	6	0			N
-5.375_40.125	-5.375	40.125	162.242	17.6324	6	0			N
-8.125_37.125	-8.125	37.125	159.258	17.748	6	0			N
-5.125_35.125	-5.125	35.125	147.79	17.9098	6	0			N
-8.625_40.375	-8.625	40.375	162.242	18.0466	6	0			N
-8.375_42.125	-8.375	42.125	162.242	18.136	6	0			N
-8.125_40.625	-8.125	40.625	162.242	18.136	6	0			N
-7.875_40.625	-7.875	40.625	162.242	18.136	6	0			N
-8.125_40.375	-8.125	40.375	162.242	18.136	6	0			N
-6.625_37.125	-6.625	37.125	162.242	18.136	6	0			N
-5.375_35.125	-5.375	35.125	156.422	18.8135	6	0			N
-8.875_40.125	-8.875	40.125	152.23	19.2794	6	0			N
-6.125_42.125	-6.125	42.125	154.074	19.7176	6	0			N
-4.875_40.375	-4.875	40.375	154.074	19.7176	6	0			N
-4.875_36.625	-4.875	36.625	156.228	19.7782	6	0			N
-6.875_42.875	-6.875	42.875	154.913	19.8075	6	0			N
-8.125_42.125	-8.125	42.125	154.913	19.8075	6	0			N
-7.625_41.875	-7.625	41.875	154.913	19.8075	6	0			N
-8.125_41.625	-8.125	41.625	154.913	19.8075	6	0			N
-7.875_41.625	-7.875	41.625	154.913	19.8075	6	0			N
-7.875_41.375	-7.875	41.375	154.913	19.8075	6	0			N
-8.375_40.875	-8.375	40.875	154.913	19.8075	6	0			N
-7.875_40.875	-7.875	40.875	154.913	19.8075	6	0			N
-7.625_40.875	-7.625	40.875	154.913	19.8075	6	0			N
-8.875_40.375	-8.875	40.375	157.517	20.6745	6	0			N
-9.375_39.125	-9.375	39.125	166.558	21.8389	6	0			N
-8.875_37.875	-8.875	37.875	166.558	21.8389	6	0			N
-5.875_36.375	-5.875	36.375	166.558	21.8389	6	0			N
-8.625_38.875	-8.625	38.875	166.558	22.0323	6	0			N
-8.625_38.625	-8.625	38.625	166.558	22.0323	6	0			N
-5.375_35.375	-5.375	35.375	161.946	22.1481	6	0			N
18.625_-32.375	18.625	-32.375	13.3132	0.0175103	5	0			S
18.125_-30.375	18.125	-30.375	14.3826	0.0382548	5	0			S
27.125_-32.625	27.125	-32.625	27.3919	0.0384665	5	0			S
20.875_-33.375	20.875	-33.375	20.5973	0.0453139	5	0			S
23.125_-33.125	23.125	-33.125	21.2867	0.054847	5	0			S
18.125_-33.375	18.125	-33.375	16.7467	0.141866	5	0			S
25.375_-33.375	25.375	-33.375	22.7717	0.190576	5	0			S
29.375_-30.375	29.375	-30.375	21.0265	0.198193	5	0			S
26.375_-33.625	26.375	-33.625	24.5543	0.375694	5	1			S
48.375_-18.875	48.375	-18.875	25.2115	0.388082	5	0			S
49.625_-14.375	49.625	-14.375	17.0595	0.580023	5	0			S
30.625_-25.125	30.625	-25.125	24.4573	0.772062	5	0			S
32.875_-18.375	32.875	-18.375	20.897	0.831618	5	0			S
30.125_-25.375	30.125	-25.375	29.6899	0.93643	5	0			S
31.125_-26.125	31.125	-26.125	25.8781	1.06812	5	0			S
55.625_-21.125	55.625	-21.125	31.1828	1.43334	5	0			S
29.625_-29.875	29.625	-29.875	27.8449	1.43833	5	1			S
28.125_-30.875	28.125	-30.875	23.0179	1.56258	5	1			S
28.625_-2.375	28.625	-2.375	36.6316	1.85177	5	0			S
37.375_-3.125	37.375	-3.125	43.2878	2.38956	5	0			S
34.625_1.125	34.625	1.125	39.2109	1.20032	5	0			N
29.875_0.375	29.875	0.375	46.0156	2.43586	5	0			N
2.375_42.875	2.375	42.875	118.788	2.99618	5	0			N
0.125_40.125	0.125	40.125	102.055	4.42695	5	0			N
1.125_43.125	1.125	43.125	134.129	4.79625	5	0			N
2.125_47.875	2.125	47.875	134.129	4.91019	5	0			N
1.125_46.875	1.125	46.875	134.129	4.91019	5	0			N
0.625_46.625	0.625	46.625	134.129	4.91019	5	0			N
1.125_46.625	1.125	46.625	134.129	4.91019	5	0			N
1.375_46.625	1.375	46.625	134.129	4.91019	5	0			N
1.875_44.875	1.875	44.875	134.129	4.91019	5	0			N
0.375_43.125	0.375	43.125	134.129	4.91019	5	0			N
3.875_44.125	3.875	44.125	119.863	5.07758	5	0			N
3.375_43.875	3.375	43.875	119.863	5.07758	5	0			N
3.625_43.875	3.625	43.875	119.863	5.07758	5	0			N
3.125_43.625	3.125	43.625	119.863	5.07758	5	0			N
3.625_43.625	3.625	43.625	119.863	5.07758	5	0			N
3.875_43.625	3.875	43.625	119.863	5.07758	5	0			N
4.125_43.625	4.125	43.625	119.863	5.07758	5	0			N
2.125_43.375	2.125	43.375	119.863	5.07758	5	0			N
5.375_43.375	5.375	43.375	119.863	5.07758	5	0			N
5.375_43.125	5.375	43.125	119.863	5.07758	5	0			N
-2.875_42.625	-2.875	42.625	119.863	5.07758	5	0			N
2.125_41.875	2.125	41.875	119.863	5.07758	5	0			N
-0.375_40.125	-0.375	40.125	119.863	5.07758	5	0			N
-0.125_40.125	-0.125	40.125	119.863	5.07758	5	0			N
3.125_42.375	3.125	42.375	121.368	5.11388	5	0			N
2.625_41.875	2.625	41.875	121.368	5.11388	5	0			N
-1.375_39.875	-1.375	39.875	130.931	5.94106	5	0			N
2.125_48.625	2.125	48.625	131.594	6.26681	5	0			N
2.375_43.875	2.375	43.875	131.594	6.26681	5	0			N
-0.375_39.625	-0.375	39.625	108.769	7.18704	5	0			N
-0.375_38.875	-0.375	38.875	108.769	7.18704	5	0			N
-0.125_38.625	-0.125	38.625	108.769	7.18704	5	0			N
2.375_43.375	2.375	43.375	136.495	7.51457	5	0			N
-4.875_37.875	-4.875	37.875	130.145	7.563	5	0			N
-0.375_51.375	-0.375	51.375	139.785	7.69362	5	0			N
-1.875_50.875	-1.875	50.875	139.785	7.69362	5	0			N
-1.625_49.625	-1.625	49.625	139.785	7.69362	5	0			N
-4.625_48.375	-4.625	48.375	139.785	7.69362	5	0			N
-3.375_48.375	-3.375	48.375	139.785	7.69362	5	0			N
-2.875_47.875	-2.875	47.875	139.785	7.69362	5	0			N
-3.375_47.625	-3.375	47.625	139.785	7.69362	5	0			N
-0.875_43.375	-0.875	43.375	139.785	7.69362	5	0			N
-0.375_43.375	-0.375	43.375	139.785	7.69362	5	0			N
-0.125_43.375	-0.125	43.375	139.785	7.69362	5	0			N
-2.625_53.375	-2.625	53.375	147.616	7.7587	5	0			N
-2.125_53.375	-2.125	53.375	147.616	7.7587	5	0			N
-0.875_51.375	-0.875	51.375	147.616	7.7587	5	0			N
-0.625_51.375	-0.625	51.375	147.616	7.7587	5	0			N
0.625_43.375	0.625	43.375	147.616	7.7587	5	0			N
-0.375_42.875	-0.375	42.875	147.616	7.7587	5	0			N
-5.375_50.125	-5.375	50.125	139.785	7.85211	5	0			N
-4.125_48.375	-4.125	48.375	139.785	7.85211	5	0			N
-8.875_43.375	-8.875	43.375	132.876	7.95596	5	0			N
-3.375_42.625	-3.375	42.625	129.018	7.96955	5	0			N
-2.125_42.625	-2.125	42.625	129.018	7.96955	5	0			N
-2.375_42.375	-2.375	42.375	129.018	7.96955	5	0			N
-2.125_42.375	-2.125	42.375	129.018	7.96955	5	0			N
-2.375_42.125	-2.375	42.125	129.018	7.96955	5	0			N
-2.875_41.625	-2.875	41.625	129.018	7.96955	5	0			N
-2.625_53.125	-2.625	53.125	146.532	8.26168	5	0			N
2.625_48.625	2.625	48.625	129.124	8.6124	5	0			N
1.875_46.625	1.875	46.625	129.124	8.6124	5	0			N
10.625_44.125	10.625	44.125	134.192	8.68706	5	0			N
7.125_43.875	7.125	43.875	134.192	8.68706	5	0			N
-1.125_44.875	-1.125	44.875	139.785	8.70011	5	0			N
-4.375_48.125	-4.375	48.125	139.785	8.73035	5	0			N
-1.875_46.875	-1.875	46.875	139.785	8.73035	5	0			N
-1.375_44.125	-1.375	44.125	139.785	8.73035	5	0			N
-1.375_49.625	-1.375	49.625	120.314	8.97946	5	0			N
-0.375_47.875	-0.375	47.875	120.314	8.97946	5	0			N
0.125_47.875	0.125	47.875	120.314	8.97946	5	0			N
0.375_47.875	0.375	47.875	120.314	8.97946	5	0			N
1.875_47.875	1.875	47.875	120.314	8.97946	5	0			N
-2.375_47.625	-2.375	47.625	120.314	8.97946	5	0			N
-2.125_47.625	-2.125	47.625	120.314	8.97946	5	0			N
-2.375_47.375	-2.375	47.375	120.314	8.97946	5	0			N
-2.125_47.375	-2.125	47.375	120.314	8.97946	5	0			N
-1.875_47.375	-1.875	47.375	120.314	8.97946	5	0			N
-1.375_47.375	-1.375	47.375	120.314	8.97946	5	0			N
0.875_47.375	0.875	47.375	120.314	8.97946	5	0			N
1.375_47.375	1.375	47.375	120.314	8.97946	5	0			N
1.875_47.375	1.875	47.375	120.314	8.97946	5	0			N
2.125_47.375	2.125	47.375	120.314	8.97946	5	0			N
0.375_47.125	0.375	47.125	120.314	8.97946	5	0			N
2.375_47.125	2.375	47.125	120.314	8.97946	5	0			N
-1.625_46.875	-1.625	46.875	120.314	8.97946	5	0			N
0.375_46.875	0.375	46.875	120.314	8.97946	5	0			N
0.625_46.875	0.625	46.875	120.314	8.97946	5	0			N
1.625_46.625	1.625	46.625	120.314	8.97946	5	0			N
1.125_45.625	1.125	45.625	120.314	8.97946	5	0			N
1.375_45.625	1.375	45.625	120.314	8.97946	5	0			N
-0.875_45.375	-0.875	45.375	120.314	8.97946	5	0			N
-0.375_45.375	-0.375	45.375	120.314	8.97946	5	0			N
0.125_45.375	0.125	45.375	120.314	8.97946	5	0			N
0.625_45.375	0.625	45.375	120.314	8.97946	5	0			N
0.875_45.375	0.875	45.375	120.314	8.97946	5	0			N
1.125_45.375	1.125	45.375	120.314	8.97946	5	0			N
-0.125_45.125	-0.125	45.125	120.314	8.97946	5	0			N
0.125_45.125	0.125	45.125	120.314	8.97946	5	0			N
0.375_44.875	0.375	44.875	120.314	8.97946	5	0			N
-0.375_44.625	-0.375	44.625	120.314	8.97946	5	0			N
-0.125_44.625	-0.125	44.625	120.314	8.97946	5	0			N
-0.375_44.375	-0.375	44.375	120.314	8.97946	5	0			N
0.125_44.375	0.125	44.375	120.314	8.97946	5	0			N
-0.625_44.125	-0.625	44.125	120.314	8.97946	5	0			N
-0.375_44.125	-0.375	44.125	120.314	8.97946	5	0			N
0.125_44.125	0.125	44.125	120.314	8.97946	5	0			N
-1.125_43.875	-1.125	43.875	120.314	8.97946	5	0			N
-0.875_43.875	-0.875	43.875	120.314	8.97946	5	0			N
-0.375_43.875	-0.375	43.875	120.314	8.97946	5	0			N
0.125_43.875	0.125	43.875	120.314	8.97946	5	0			N
0.375_43.875	0.375	43.875	120.314	8.97946	5	0			N
-1.125_43.625	-1.125	43.625	120.314	8.97946	5	0			N
-0.875_43.625	-0.875	43.625	120.314	8.97946	5	0			N
-0.625_43.625	-0.625	43.625	120.314	8.97946	5	0			N
-0.375_43.625	-0.375	43.625	120.314	8.97946	5	0			N
-1.375_43.375	-1.375	43.375	120.314	8.97946	5	0			N
-1.125_43.125	-1.125	43.125	120.314	8.97946	5	0			N
2.875_42.375	2.875	42.375	132.905	9.15057	5	0			N
-1.125_39.125	-1.125	39.125	120.887	9.82003	5	0			N
-0.625_39.125	-0.625	39.125	120.887	9.94952	5	0			N
-5.875_40.625	-5.875	40.625	128.066	10.3249	5	0			N
-4.875_39.625	-4.875	39.625	128.066	10.3249	5	0			N
-3.625_38.625	-3.625	38.625	128.066	10.3249	5	0			N
2.375_42.125	2.375	42.125	112.376	10.8545	5	0			N
-8.375_37.625	-8.375	37.625	128.066	10.987	5	0			N
-4.625_42.375	-4.625	42.375	145.45	11.0908	5	0			N
-8.625_37.875	-8.625	37.875	125.785	11.4589	5	0			N
-2.125_41.875	-2.125	41.875	145.45	11.5788	5	0			N
-5.125_38.875	-5.125	38.875	145.45	11.5788	5	0			N
-8.625_41.625	-8.625	41.625	141.321	11.6877	5	0			N
-3.125_41.625	-3.125	41.625	133.434	11.7353	5	0			N
-0.375_48.125	-0.375	48.125	136.095	11.9616	5	0			N
-3.875_48.625	-3.875	48.625	143.597	12.0799	5	0			N
-9.875_53.375	-9.875	53.375	128.353	12.4853	5	0			N
5.375_53.375	5.375	53.375	136.095	12.9412	5	0			N
-3.125_47.875	-3.125	47.875	136.095	12.9412	5	0			N
-0.625_47.375	-0.625	47.375	136.095	12.9412	5	0			N
1.125_45.875	1.125	45.875	136.095	12.9412	5	0			N
-8.625_41.875	-8.625	41.875	136.692	13.3638	5	0			N
-8.375_41.875	-8.375	41.875	136.692	13.3638	5	0			N
-8.875_42.125	-8.875	42.125	141.321	13.4399	5	0			N
-6.875_40.875	-6.875	40.875	132.773	13.5747	5	0			N
-7.125_40.125	-7.125	40.125	132.773	13.5747	5	0			N
-6.875_40.125	-6.875	40.125	132.773	13.5747	5	0			N
-6.625_40.125	-6.625	40.125	132.773	13.5747	5	0			N
-6.125_40.125	-6.125	40.125	132.773	13.5747	5	0			N
-6.625_39.625	-6.625	39.625	132.773	13.5747	5	0			N
-8.125_39.375	-8.125	39.375	132.773	13.5747	5	0			N
-6.875_39.375	-6.875	39.375	132.773	13.5747	5	0			N
-5.125_39.375	-5.125	39.375	132.773	13.5747	5	0			N
-4.625_39.375	-4.625	39.375	132.773	13.5747	5	0			N
-6.875_39.125	-6.875	39.125	132.773	13.5747	5	0			N
-7.875_38.625	-7.875	38.625	132.773	13.5747	5	0			N
-7.125_38.125	-7.125	38.125	132.773	13.5747	5	0			N
-6.375_38.125	-6.375	38.125	132.773	13.5747	5	0			N
-8.375_37.375	-8.375	37.375	132.773	13.5747	5	0			N
-8.125_37.375	-8.125	37.375	132.773	13.5747	5	0			N
-6.375_37.375	-6.375	37.375	132.773	13.5747	5	0			N
-4.125_37.375	-4.125	37.375	132.773	13.5747	5	0			N
-8.625_37.125	-8.625	37.125	132.773	13.5747	5	0			N
-7.875_37.125	-7.875	37.125	132.773	13.5747	5	0			N
-7.625_37.875	-7.625	37.875	145.597	13.8727	5	0			N
-5.875_42.375	-5.875	42.375	140.839	14.3001	5	0			N
-7.625_41.125	-7.625	41.125	140.839	14.3001	5	0			N
-6.875_38.125	-6.875	38.125	140.839	14.3001	5	0			N
-5.125_37.875	-5.125	37.875	140.839	14.3001	5	0			N
-8.125_43.375	-8.125	43.375	139.359	14.6749	5	0			N
-3.875_40.875	-3.875	40.875	129.508	14.8463	5	0			N
-3.375_37.125	-3.375	37.125	86.7896	15.1401	5	0			N
-6.875_40.375	-6.875	40.375	132.773	15.1625	5	0			N
-3.875_39.625	-3.875	39.625	132.773	15.1625	5	0			N
-7.625_42.125	-7.625	42.125	140.839	15.6905	5	0			N
-5.375_36.875	-5.375	36.875	141.051	15.9083	5	0			N
-6.625_42.875	-6.625	42.875	140.839	15.9734	5	0			N
-6.875_42.625	-6.875	42.625	140.839	15.9734	5	0			N
-6.625_42.375	-6.625	42.375	140.839	15.9734	5	0			N
-7.875_42.125	-7.875	42.125	140.839	15.9734	5	0			N
-5.625_41.875	-5.625	41.875	140.839	15.9734	5	0			N
-8.875_37.625	-8.875	37.625	140.839	16.4381	5	0			N
-5.625_38.125	-5.625	38.125	133.709	16.58	5	0			N
-5.375_35.875	-5.375	35.875	133.709	16.58	5	0			N
-6.125_40.625	-6.125	40.625	145.597	16.6335	5	0			N
-6.375_40.375	-6.375	40.375	145.597	16.6335	5	0			N
-5.875_40.125	-5.875	40.125	145.597	16.6335	5	0			N
-5.625_40.125	-5.625	40.125	145.597	16.6335	5	0			N
-4.375_39.625	-4.375	39.625	145.597	16.6335	5	0			N
-5.125_39.125	-5.125	39.125	145.597	16.6335	5	0			N
-3.875_39.125	-3.875	39.125	145.597	16.6335	5	0			N
-4.875_38.875	-4.875	38.875	145.597	16.6335	5	0			N
-4.625_38.625	-4.625	38.625	145.597	16.6335	5	0			N
-7.375_37.375	-7.375	37.375	145.597	17.083	5	0			N
-6.375_37.125	-6.375	37.125	145.597	17.083	5	0			N
-9.375_39.375	-9.375	39.375	145.597	17.2144	5	0			N
-5.625_37.125	-5.625	37.125	145.597	17.2144	5	0			N
-6.375_36.875	-6.375	36.875	145.597	17.2144	5	0			N
-6.125_36.625	-6.125	36.625	145.597	17.2144	5	0			N
-5.875_36.625	-5.875	36.625	145.597	17.2144	5	0			N
-5.375_36.125	-5.375	36.125	145.597	17.2144	5	0			N
-5.625_35.375	-5.625	35.375	145.597	17.2144	5	0			N
-8.625_43.375	-8.625	43.375	137.261	18.319	5	0			N
-5.625_35.875	-5.625	35.875	145.45	18.4876	5	0			N
18.375_-32.625	18.375	-32.625	10.8994	0.0117569	4	0			S
18.375_-33.125	18.375	-33.125	8.57105	0.0154993	4	0			S
19.125_-31.625	19.125	-31.625	7.67886	0.0298183	4	0			S
21.375_-33.125	21.375	-33.125	12.5082	0.0508564	4	0			S
21.875_-33.125	21.875	-33.125	23.7517	0.0943731	4	0			S
22.875_-33.375	22.875	-33.375	21.159	0.107594	4	0			S
26.625_-33.625	26.625	-33.625	14.7689	0.112036	4	0			S
24.875_-32.125	24.875	-32.125	23.3759	0.128963	4	0			S
27.875_-29.625	27.875	-29.625	20.9836	0.13492	4	0			S
28.125_-29.375	28.125	-29.375	20.3929	0.143298	4	0			S
26.625_-32.375	26.625	-32.375	27.0147	0.147077	4	0			S
28.125_-28.875	28.125	-28.875	1.847	0.151362	4	0			S
18.125_-33.125	18.125	-33.125	15.2171	0.152387	4	0			S
24.125_-32.125	24.125	-32.125	28.192	0.175791	4	0			S
27.875_-29.375	27.875	-29.375	20.5371	0.193493	4	0			S
26.875_-33.625	26.875	-33.625	19.417	0.249878	4	0			S
47.125_-19.125	47.125	-19.125	24.1316	0.268585	4	0			S
28.625_-28.625	28.625	-28.625	3.91814	0.268637	4	0			S
29.875_-29.375	29.875	-29.375	27.4536	0.315141	4	0			S
48.375_-14.125	48.375	-14.125	14.4356	0.478389	4	0			S
47.125_-20.375	47.125	-20.375	15.3647	0.585313	4	0			S
30.625_-24.875	30.625	-24.875	8.54495	0.622332	4	0			S
37.875_-4.375	37.875	-4.375	19.6465	0.628558	4	0			S
30.875_-24.875	30.875	-24.875	8.59191	0.652136	4	0			S
30.875_-24.625	30.875	-24.625	6.73013	0.693871	4	0			S
33.625_-9.125	33.625	-9.125	35.1522	0.787811	4	0			S
29.375_-28.375	29.375	-28.375	9.1043	0.847923	4	0			S
30.125_-25.125	30.125	-25.125	23.2687	0.913607	4	0			S
36.625_-3.125	36.625	-3.125	39.0782	1.37495	4	0			S
33.875_-9.125	33.875	-9.125	23.0916	1.55885	4	0			S
35.375_1.125	35.375	1.125	29.282	0.916816	4	0			N
-0.625_45.875	-0.625	45.875	111.421	2.65379	4	0			N
0.625_44.875	0.625	44.875	111.421	2.65379	4	0			N
0.625_44.375	0.625	44.375	111.421	2.65379	4	0			N
1.125_44.375	1.125	44.375	111.421	2.65379	4	0			N
2.625_44.125	2.625	44.125	111.421	2.65379	4	0			N
1.625_43.875	1.625	43.875	111.421	2.65379	4	0			N
1.875_43.875	1.875	43.875	111.421	2.65379	4	0			N
2.875_43.875	2.875	43.875	111.421	2.65379	4	0			N
1.125_43.625	1.125	43.625	111.421	2.65379	4	0			N
1.375_43.625	1.375	43.625	111.421	2.65379	4	0			N
1.875_43.625	1.875	43.625	111.421	2.65379	4	0			N
1.875_42.875	1.875	42.875	111.421	2.65379	4	0			N
-3.625_42.625	-3.625	42.625	111.421	2.65379	4	0			N
-1.625_42.625	-1.625	42.625	111.421	2.65379	4	0			N
-3.625_41.875	-3.625	41.875	111.421	2.65379	4	0			N
-4.625_56.125	-4.625	56.125	127.164	3.58716	4	0			N
-3.125_55.875	-3.125	55.875	127.164	3.58716	4	0			N
-2.125_53.125	-2.125	53.125	127.164	3.58716	4	0			N
-1.625_53.125	-1.625	53.125	127.164	3.58716	4	0			N
6.375_53.125	6.375	53.125	127.164	3.58716	4	0			N
0.375_50.875	0.375	50.875	127.164	3.58716	4	0			N
-3.375_50.625	-3.375	50.625	127.164	3.58716	4	0			N
0.125_43.125	0.125	43.125	127.164	3.58716	4	0			N
-3.625_42.875	-3.625	42.875	127.164	3.58716	4	0			N
-1.125_42.875	-1.125	42.875	127.164	3.58716	4	0			N
-0.125_51.375	-0.125	51.375	127.164	3.60228	4	0			N
0.625_43.125	0.625	43.125	107.55	3.79346	4	0			N
6.125_43.625	6.125	43.625	94.6287	4.05141	4	0			N
3.625_43.375	3.625	43.375	94.6287	4.05141	4	0			N
5.625_43.375	5.625	43.375	94.6287	4.05141	4	0			N
5.625_43.125	5.625	43.125	94.6287	4.05141	4	0			N
5.875_43.125	5.875	43.125	94.6287	4.05141	4	0			N
1.125_42.125	1.125	42.125	94.6287	4.05141	4	0			N
2.375_41.875	2.375	41.875	94.6287	4.05141	4	0			N
3.125_41.875	3.125	41.875	94.6287	4.05141	4	0			N
-1.125_41.125	-1.125	41.125	94.6287	4.05141	4	0			N
1.125_41.125	1.125	41.125	94.6287	4.05141	4	0			N
1.375_41.125	1.375	41.125	94.6287	4.05141	4	0			N
-0.875_39.875	-0.875	39.875	94.6287	4.05141	4	0			N
-0.375_39.875	-0.375	39.875	94.6287	4.05141	4	0			N
3.125_39.875	3.125	39.875	94.6287	4.05141	4	0			N
-0.625_39.625	-0.625	39.625	94.6287	4.05141	4	0			N
6.875_43.625	6.875	43.625	95.8805	4.13183	4	0			N
2.125_49.125	2.125	49.125	127.164	4.49558	4	0			N
2.625_44.625	2.625	44.625	127.164	4.49558	4	0			N
-5.125_40.375	-5.125	40.375	127.164	4.49558	4	0			N
-1.125_37.625	-1.125	37.625	114.739	4.51734	4	0			N
6.125_46.125	6.125	46.125	125.113	4.61906	4	0			N
1.625_48.875	1.625	48.875	107.55	4.68378	4	0			N
1.875_48.875	1.875	48.875	107.55	4.68378	4	0			N
2.875_48.625	2.875	48.625	107.55	4.68378	4	0			N
2.875_48.375	2.875	48.375	107.55	4.68378	4	0			N
2.625_47.625	2.625	47.625	107.55	4.68378	4	0			N
1.125_47.375	1.125	47.375	107.55	4.68378	4	0			N
1.625_47.375	1.625	47.375	107.55	4.68378	4	0			N
2.375_47.375	2.375	47.375	107.55	4.68378	4	0			N
1.625_47.125	1.625	47.125	107.55	4.68378	4	0			N
2.125_47.125	2.125	47.125	107.55	4.68378	4	0			N
1.375_46.875	1.375	46.875	107.55	4.68378	4	0			N
2.125_46.875	2.125	46.875	107.55	4.68378	4	0			N
2.375_46.875	2.375	46.875	107.55	4.68378	4	0			N
0.375_46.625	0.375	46.625	107.55	4.68378	4	0			N
0.875_46.625	0.875	46.625	107.55	4.68378	4	0			N
0.625_46.375	0.625	46.375	107.55	4.68378	4	0			N
1.125_46.375	1.125	46.375	107.55	4.68378	4	0			N
1.375_46.375	1.375	46.375	107.55	4.68378	4	0			N
2.625_46.375	2.625	46.375	107.55	4.68378	4	0			N
3.125_46.375	3.125	46.375	107.55	4.68378	4	0			N
1.625_45.125	1.625	45.125	107.55	4.68378	4	0			N
1.875_45.125	1.875	45.125	107.55	4.68378	4	0			N
2.125_45.125	2.125	45.125	107.55	4.68378	4	0			N
0.375_44.125	0.375	44.125	107.55	4.68378	4	0			N
0.625_43.625	0.625	43.625	107.55	4.68378	4	0			N
0.125_43.375	0.125	43.375	107.55	4.68378	4	0			N
0.875_43.125	0.875	43.125	107.55	4.68378	4	0			N
3.875_44.375	3.875	44.375	113.929	4.7396	4	0			N
4.375_44.125	4.375	44.125	113.929	4.7396	4	0			N
3.875_43.875	3.875	43.875	113.929	4.7396	4	0			N
4.375_43.875	4.375	43.875	113.929	4.7396	4	0			N
5.375_43.875	5.375	43.875	113.929	4.7396	4	0			N
5.625_43.875	5.625	43.875	113.929	4.7396	4	0			N
2.875_43.625	2.875	43.625	113.929	4.7396	4	0			N
1.875_43.375	1.875	43.375	113.929	4.7396	4	0			N
2.875_43.375	2.875	43.375	113.929	4.7396	4	0			N
3.125_43.375	3.125	43.375	113.929	4.7396	4	0			N
5.875_43.375	5.875	43.375	113.929	4.7396	4	0			N
6.375_43.375	6.375	43.375	113.929	4.7396	4	0			N
2.375_43.125	2.375	43.125	113.929	4.7396	4	0			N
2.875_43.125	2.875	43.125	113.929	4.7396	4	0			N
3.125_43.125	3.125	43.125	113.929	4.7396	4	0			N
6.125_43.125	6.125	43.125	113.929	4.7396	4	0			N
2.625_42.875	2.625	42.875	113.929	4.7396	4	0			N
2.625_42.625	2.625	42.625	113.929	4.7396	4	0			N
2.875_42.625	2.875	42.625	113.929	4.7396	4	0			N
2.375_42.375	2.375	42.375	113.929	4.7396	4	0			N
2.875_42.125	2.875	42.125	113.929	4.7396	4	0			N
3.125_42.125	3.125	42.125	113.929	4.7396	4	0			N
2.875_41.875	2.875	41.875	113.929	4.7396	4	0			N
0.875_41.125	0.875	41.125	113.929	4.7396	4	0			N
-2.125_40.125	-2.125	40.125	113.929	4.7396	4	0			N
-0.625_40.125	-0.625	40.125	113.929	4.7396	4	0			N
-1.125_39.875	-1.125	39.875	113.929	4.7396	4	0			N
-1.375_39.625	-1.375	39.625	113.929	4.7396	4	0			N
5.125_44.125	5.125	44.125	108.996	4.9462	4	0			N
1.625_42.875	1.625	42.875	107.55	5.27613	4	0			N
-1.125_47.125	-1.125	47.125	127.164	5.69014	4	0			N
0.125_45.625	0.125	45.625	127.164	5.69014	4	0			N
-2.375_38.375	-2.375	38.375	123.982	5.79345	4	0			N
-2.625_47.625	-2.625	47.625	107.55	5.84734	4	0			N
-0.625_47.125	-0.625	47.125	107.55	5.84734	4	0			N
-1.875_46.625	-1.875	46.625	107.55	5.84734	4	0			N
-0.875_46.625	-0.875	46.625	107.55	5.84734	4	0			N
0.375_45.375	0.375	45.375	107.55	5.84734	4	0			N
0.375_45.125	0.375	45.125	107.55	5.84734	4	0			N
0.625_45.125	0.625	45.125	107.55	5.84734	4	0			N
0.875_45.125	0.875	45.125	107.55	5.84734	4	0			N
1.125_45.125	1.125	45.125	107.55	5.84734	4	0			N
0.875_44.875	0.875	44.875	107.55	5.84734	4	0			N
1.125_44.875	1.125	44.875	107.55	5.84734	4	0			N
0.625_44.125	0.625	44.125	107.55	5.84734	4	0			N
0.125_43.625	0.125	43.625	107.55	5.84734	4	0			N
-1.125_43.375	-1.125	43.375	107.55	5.84734	4	0			N
8.625_45.875	8.625	45.875	125.113	5.85606	4	0			N
4.375_44.875	4.375	44.875	125.113	5.85606	4	0			N
3.625_44.375	3.625	44.375	125.113	5.85606	4	0			N
4.125_44.375	4.125	44.375	125.113	5.85606	4	0			N
8.625_44.375	8.625	44.375	125.113	5.85606	4	0			N
8.875_44.375	8.875	44.375	125.113	5.85606	4	0			N
9.875_44.375	9.875	44.375	125.113	5.85606	4	0			N
10.125_44.125	10.125	44.125	125.113	5.85606	4	0			N
10.375_44.125	10.375	44.125	125.113	5.85606	4	0			N
2.125_48.375	2.125	48.375	109.168	5.91693	4	0			N
-1.375_39.375	-1.375	39.375	103.924	6.12168	4	0			N
-0.875_38.625	-0.875	38.625	103.924	6.12168	4	0			N
-3.375_42.125	-3.375	42.125	124.673	6.53151	4	0			N
-2.125_42.125	-2.125	42.125	124.673	6.53151	4	0			N
-1.875_41.625	-1.875	41.625	124.673	6.53151	4	0			N
-7.375_40.625	-7.375	40.625	72.1434	6.55799	4	0			N
2.125_48.875	2.125	48.875	109.687	6.7647	4	0			N
-1.375_42.875	-1.375	42.875	109.687	6.7647	4	0			N
9.375_42.875	9.375	42.875	103.924	6.82518	4	0			N
9.375_42.625	9.375	42.625	103.924	6.82518	4	0			N
9.375_42.375	9.375	42.375	103.924	6.82518	4	0			N
9.375_41.875	9.375	41.875	103.924	6.82518	4	0			N
-0.125_38.875	-0.125	38.875	103.924	6.82518	4	0			N
-0.375_38.625	-0.375	38.625	103.924	6.82518	4	0			N
-3.875_53.125	-3.875	53.125	128.423	6.91805	4	0			N
-1.875_42.625	-1.875	42.625	105.947	6.97458	4	0			N
-3.625_37.125	-3.625	37.125	113.572	6.97658	4	0			N
-4.875_39.375	-4.875	39.375	107.415	6.98552	4	0			N
-7.375_37.875	-7.375	37.875	107.415	6.98552	4	0			N
-0.625_38.625	-0.625	38.625	103.924	7.14159	4	0			N
7.875_51.625	7.875	51.625	130.547	7.15612	4	0			N
2.375_46.625	2.375	46.625	109.687	7.17809	4	0			N
-2.125_51.375	-2.125	51.375	113.592	7.19961	4	0			N
5.125_52.125	5.125	52.125	114.739	7.20488	4	0			N
5.875_52.125	5.875	52.125	114.739	7.20488	4	0			N
-3.875_50.625	-3.875	50.625	114.739	7.20488	4	0			N
-2.125_50.625	-2.125	50.625	114.739	7.20488	4	0			N
-4.875_50.375	-4.875	50.375	114.739	7.20488	4	0			N
-3.875_50.375	-3.875	50.375	114.739	7.20488	4	0			N
-5.625_50.125	-5.625	50.125	114.739	7.20488	4	0			N
-4.375_48.625	-4.375	48.625	114.739	7.20488	4	0			N
-3.625_48.375	-3.625	48.375	114.739	7.20488	4	0			N
-2.125_48.375	-2.125	48.375	114.739	7.20488	4	0			N
-3.125_48.125	-3.125	48.125	114.739	7.20488	4	0			N
-2.375_48.125	-2.375	48.125	114.739	7.20488	4	0			N
-1.875_48.125	-1.875	48.125	114.739	7.20488	4	0			N
-4.375_47.875	-4.375	47.875	114.739	7.20488	4	0			N
-2.625_47.875	-2.625	47.875	114.739	7.20488	4	0			N
1.625_45.625	1.625	45.625	114.739	7.20488	4	0			N
3.875_45.625	3.875	45.625	114.739	7.20488	4	0			N
-0.625_43.375	-0.625	43.375	114.739	7.20488	4	0			N
-0.875_43.125	-0.875	43.125	114.739	7.20488	4	0			N
2.375_48.875	2.375	48.875	130.547	7.39931	4	0			N
6.625_46.625	6.625	46.625	130.547	7.39931	4	0			N
-4.375_55.875	-4.375	55.875	130.547	7.44662	4	0			N
-3.125_51.625	-3.125	51.625	130.547	7.44662	4	0			N
-1.875_50.625	-1.875	50.625	121.419	7.5134	4	0			N
-1.875_48.625	-1.875	48.625	121.419	7.5134	4	0			N
-0.125_48.375	-0.125	48.375	121.419	7.5134	4	0			N
-3.875_48.125	-3.875	48.125	121.419	7.5134	4	0			N
-0.625_48.125	-0.625	48.125	121.419	7.5134	4	0			N
-6.375_57.125	-6.375	57.125	122.48	7.58041	4	0			N
13.125_55.625	13.125	55.625	122.48	7.58041	4	0			N
-5.875_54.125	-5.875	54.125	122.48	7.58041	4	0			N
6.375_52.375	6.375	52.375	122.48	7.58041	4	0			N
5.875_51.875	5.875	51.875	122.48	7.58041	4	0			N
-3.875_51.625	-3.875	51.625	122.48	7.58041	4	0			N
5.625_50.875	5.625	50.875	122.48	7.58041	4	0			N
-8.375_42.625	-8.375	42.625	122.189	7.6568	4	0			N
-8.375_41.625	-8.375	41.625	122.189	7.6568	4	0			N
-1.125_42.625	-1.125	42.625	111.281	7.66584	4	0			N
-1.875_40.125	-1.875	40.125	124.673	7.72528	4	0			N
-1.625_40.125	-1.625	40.125	124.673	7.72528	4	0			N
-1.625_39.875	-1.625	39.875	124.673	7.72528	4	0			N
-3.375_38.375	-3.375	38.375	124.673	7.72528	4	0			N
-4.125_36.875	-4.125	36.875	113.572	7.92035	4	0			N
9.375_39.875	9.375	39.875	113.592	7.99768	4	0			N
11.375_43.375	11.375	43.375	110.932	8.14668	4	0			N
11.125_42.375	11.125	42.375	110.932	8.14668	4	0			N
5.375_51.375	5.375	51.375	122.48	8.22036	4	0			N
7.875_48.625	7.875	48.625	113.592	8.44613	4	0			N
4.875_53.125	4.875	53.125	114.739	8.62979	4	0			N
-3.375_48.875	-3.375	48.875	114.739	8.62979	4	0			N
-2.125_48.625	-2.125	48.625	114.739	8.62979	4	0			N
-3.875_48.375	-3.875	48.375	114.739	8.62979	4	0			N
-2.875_48.375	-2.875	48.375	114.739	8.62979	4	0			N
0.625_48.125	0.625	48.125	114.739	8.62979	4	0			N
-0.125_47.875	-0.125	47.875	114.739	8.62979	4	0			N
0.625_47.875	0.625	47.875	114.739	8.62979	4	0			N
-3.125_47.625	-3.125	47.625	114.739	8.62979	4	0			N
-1.875_47.625	-1.875	47.625	114.739	8.62979	4	0			N
-1.625_47.625	-1.625	47.625	114.739	8.62979	4	0			N
-1.375_47.625	-1.375	47.625	114.739	8.62979	4	0			N
-0.625_47.625	-0.625	47.625	114.739	8.62979	4	0			N
-0.375_47.625	-0.375	47.625	114.739	8.62979	4	0			N
-0.125_47.625	-0.125	47.625	114.739	8.62979	4	0			N
0.625_47.625	0.625	47.625	114.739	8.62979	4	0			N
1.375_47.625	1.375	47.625	114.739	8.62979	4	0			N
1.625_47.625	1.625	47.625	114.739	8.62979	4	0			N
2.375_47.625	2.375	47.625	114.739	8.62979	4	0			N
-1.125_47.375	-1.125	47.375	114.739	8.62979	4	0			N
-0.875_47.375	-0.875	47.375	114.739	8.62979	4	0			N
-0.375_47.375	-0.375	47.375	114.739	8.62979	4	0			N
-0.125_47.375	-0.125	47.375	114.739	8.62979	4	0			N
0.125_47.375	0.125	47.375	114.739	8.62979	4	0			N
0.375_47.375	0.375	47.375	114.739	8.62979	4	0			N
0.625_47.375	0.625	47.375	114.739	8.62979	4	0			N
-2.125_47.125	-2.125	47.125	114.739	8.62979	4	0			N
-1.875_47.125	-1.875	47.125	114.739	8.62979	4	0			N
-0.125_47.125	-0.125	47.125	114.739	8.62979	4	0			N
0.125_47.125	0.125	47.125	114.739	8.62979	4	0			N
0.875_47.125	0.875	47.125	114.739	8.62979	4	0			N
-1.375_46.875	-1.375	46.875	114.739	8.62979	4	0			N
-0.875_46.875	-0.875	46.875	114.739	8.62979	4	0			N
0.875_46.875	0.875	46.875	114.739	8.62979	4	0			N
-1.375_46.625	-1.375	46.625	114.739	8.62979	4	0			N
0.875_46.125	0.875	46.125	114.739	8.62979	4	0			N
0.875_45.875	0.875	45.875	114.739	8.62979	4	0			N
0.625_45.625	0.625	45.625	114.739	8.62979	4	0			N
0.875_45.625	0.875	45.625	114.739	8.62979	4	0			N
-0.625_45.375	-0.625	45.375	114.739	8.62979	4	0			N
2.125_45.375	2.125	45.375	114.739	8.62979	4	0			N
-0.875_44.875	-0.875	44.875	114.739	8.62979	4	0			N
-1.125_44.125	-1.125	44.125	114.739	8.62979	4	0			N
-0.875_44.125	-0.875	44.125	114.739	8.62979	4	0			N
-1.125_39.375	-1.125	39.375	113.572	9.36826	4	0			N
-1.375_39.125	-1.375	39.125	113.572	9.36826	4	0			N
-0.875_39.125	-0.875	39.125	113.572	9.36826	4	0			N
-3.875_36.875	-3.875	36.875	113.572	9.36826	4	0			N
3.125_50.375	3.125	50.375	122.48	10.1002	4	0			N
-1.875_42.125	-1.875	42.125	120.895	10.2512	4	0			N
-6.625_40.625	-6.625	40.625	120.895	10.2512	4	0			N
-4.125_40.625	-4.125	40.625	120.895	10.2512	4	0			N
-4.125_39.125	-4.125	39.125	120.895	10.2512	4	0			N
-4.375_38.875	-4.375	38.875	120.895	10.2512	4	0			N
-4.875_38.625	-4.875	38.625	120.895	10.2512	4	0			N
2.375_39.625	2.375	39.625	94.6287	10.3293	4	0			N
-8.875_38.625	-8.875	38.625	113.276	10.5208	4	0			N
-8.875_42.375	-8.875	42.375	122.189	10.6866	4	0			N
-8.125_41.375	-8.125	41.375	122.189	10.6866	4	0			N
-8.125_41.125	-8.125	41.125	122.189	10.6866	4	0			N
-8.375_38.125	-8.375	38.125	123.781	10.6871	4	0			N
-9.125_38.875	-9.125	38.875	127.164	10.7598	4	0			N
-7.875_42.625	-7.875	42.625	124.673	10.9347	4	0			N
-5.125_56.625	-5.125	56.625	118.504	11.0535	4	0			N
-5.125_35.375	-5.125	35.375	122.586	11.219	4	0			N
-7.125_40.375	-7.125	40.375	74.2003	11.5953	4	0			N
-5.125_39.625	-5.125	39.625	74.2003	11.5953	4	0			N
-6.625_39.125	-6.625	39.125	74.2003	11.5953	4	0			N
-7.875_37.375	-7.875	37.375	74.2003	11.5953	4	0			N
-8.375_37.125	-8.375	37.125	74.2003	11.5953	4	0			N
-3.625_40.875	-3.625	40.875	125.216	11.6765	4	0			N
-4.625_40.375	-4.625	40.375	125.216	11.6765	4	0			N
5.875_51.625	5.875	51.625	119.673	11.7101	4	0			N
-0.875_48.875	-0.875	48.875	119.673	11.7101	4	0			N
-3.625_48.625	-3.625	48.625	119.673	11.7101	4	0			N
-0.875_48.125	-0.875	48.125	119.673	11.7101	4	0			N
-17.125_32.625	-17.125	32.625	108.17	12.1338	4	1			N
-3.375_48.125	-3.375	48.125	119.673	12.3209	4	0			N
-9.875_53.875	-9.875	53.875	118.184	12.3259	4	0			N
-6.875_43.125	-6.875	43.125	84.1373	12.3677	4	0			N
-7.375_37.625	-7.375	37.625	126.686	12.7622	4	0			N
-5.875_42.125	-5.875	42.125	125.216	12.8391	4	0			N
-6.875_41.625	-6.875	41.625	125.216	12.8391	4	0			N
-6.625_41.625	-6.625	41.625	125.216	12.8391	4	0			N
-6.375_41.625	-6.375	41.625	125.216	12.8391	4	0			N
-7.125_41.375	-7.125	41.375	125.216	12.8391	4	0			N
-6.875_41.375	-6.875	41.375	125.216	12.8391	4	0			N
-6.625_41.375	-6.625	41.375	125.216	12.8391	4	0			N
-7.375_41.125	-7.375	41.125	125.216	12.8391	4	0			N
-7.125_41.125	-7.125	41.125	125.216	12.8391	4	0			N
-4.875_40.125	-4.875	40.125	125.216	12.8391	4	0			N
-4.125_40.125	-4.125	40.125	125.216	12.8391	4	0			N
-6.375_39.875	-6.375	39.875	125.216	12.8391	4	0			N
-5.625_39.875	-5.625	39.875	125.216	12.8391	4	0			N
-9.125_39.625	-9.125	39.625	125.216	12.8391	4	0			N
-7.625_39.625	-7.625	39.625	125.216	12.8391	4	0			N
-5.875_39.625	-5.875	39.625	125.216	12.8391	4	0			N
-5.625_39.625	-5.625	39.625	125.216	12.8391	4	0			N
-4.125_39.625	-4.125	39.625	125.216	12.8391	4	0			N
-8.625_39.125	-8.625	39.125	125.216	12.8391	4	0			N
-7.125_39.125	-7.125	39.125	125.216	12.8391	4	0			N
-5.375_39.125	-5.375	39.125	125.216	12.8391	4	0			N
-5.875_38.875	-5.875	38.875	125.216	12.8391	4	0			N
-6.125_38.625	-6.125	38.625	125.216	12.8391	4	0			N
-8.125_38.375	-8.125	38.375	125.216	12.8391	4	0			N
-5.125_38.375	-5.125	38.375	125.216	12.8391	4	0			N
-5.125_38.125	-5.125	38.125	125.216	12.8391	4	0			N
-4.875_38.125	-4.875	38.125	125.216	12.8391	4	0			N
-4.125_38.125	-4.125	38.125	125.216	12.8391	4	0			N
-6.125_37.875	-6.125	37.875	125.216	12.8391	4	0			N
-5.625_37.875	-5.625	37.875	125.216	12.8391	4	0			N
-5.375_37.875	-5.375	37.875	125.216	12.8391	4	0			N
-6.125_37.375	-6.125	37.375	125.216	12.8391	4	0			N
-7.125_37.125	-7.125	37.125	125.216	12.8391	4	0			N
-5.625_36.875	-5.625	36.875	125.216	12.8391	4	0			N
-6.125_36.375	-6.125	36.375	125.216	12.8391	4	0			N
-5.875_35.875	-5.875	35.875	125.216	12.8391	4	0			N
-5.625_35.625	-5.625	35.625	125.216	12.8391	4	0			N
-8.375_39.125	-8.375	39.125	125.216	12.8849	4	0			N
-7.375_37.125	-7.375	37.125	120.407	13.3827	4	0			N
-5.125_36.875	-5.125	36.875	125.216	14.0145	4	0			N
-4.125_40.875	-4.125	40.875	113.561	14.1164	4	0			N
-5.875_35.625	-5.875	35.625	119.277	14.1913	4	0			N
-6.625_39.375	-6.625	39.375	125.216	14.6753	4	0			N
-6.375_39.125	-6.375	39.125	125.216	14.6753	4	0			N
-3.875_39.375	-3.875	39.375	125.216	14.9031	4	0			N
-7.375_39.125	-7.375	39.125	125.216	14.9031	4	0			N
-7.375_40.125	-7.375	40.125	125.216	15.2782	4	0			N
-8.875_38.375	-8.875	38.375	126.686	16.5982	4	0			N
-5.625_35.125	-5.625	35.125	126.686	16.5982	4	0			N
-8.875_38.125	-8.875	38.125	127.706	20.5066	4	0			N
18.375_-32.375	18.375	-32.375	11.8444	0.0100543	3	0			S
17.875_-30.125	17.875	-30.125	8.52067	0.0103109	3	0			S
23.625_-33.125	23.625	-33.125	15.1231	0.0234101	3	0			S
26.875_-32.625	26.875	-32.625	23.9883	0.0259393	3	0			S
26.375_-33.125	26.375	-33.125	15.2078	0.0431038	3	0			S
26.125_-33.375	26.125	-33.375	13.0105	0.0480306	3	0			S
30.125_-30.875	30.125	-30.875	26.7127	0.0508274	3	0			S
25.625_-32.625	25.625	-32.625	7.90345	0.0537856	3	0			S
25.875_-33.375	25.875	-33.375	16.5678	0.0551608	3	0			S
27.625_-32.625	27.625	-32.625	16.3835	0.0578023	3	0			S
26.875_-32.375	26.875	-32.375	20.589	0.0687244	3	0			S
30.125_-31.125	30.125	-31.125	21.9616	0.0695798	3	0			S
24.625_-33.375	24.625	-33.375	17.6027	0.089917	3	0			S
25.375_-34.125	25.375	-34.125	12.237	0.0905926	3	0			S
26.125_-33.125	26.125	-33.125	14.232	0.0951374	3	0			S
27.875_-33.125	27.875	-33.125	11.9928	0.0984406	3	0			S
47.625_-18.875	47.625	-18.875	1.16439	0.0995758	3	0			S
28.125_-29.125	28.125	-29.125	20.4466	0.102756	3	0			S
28.375_-29.125	28.375	-29.125	20.4466	0.102756	3	0			S
27.625_-30.625	27.625	-30.625	20.2015	0.106211	3	0			S
29.125_-29.375	29.125	-29.375	1.21763	0.106527	3	0			S
27.125_-33.375	27.125	-33.375	19.7941	0.110392	3	0			S
29.625_-30.625	29.625	-30.625	22.2567	0.117405	3	0			S
26.375_-32.375	26.375	-32.375	20.3689	0.123695	3	0			S
47.125_-24.875	47.125	-24.875	23.9268	0.130859	3	0			S
33.125_-19.875	33.125	-19.875	15.7924	0.14431	3	0			S
47.625_-19.625	47.625	-19.625	7.23562	0.158061	3	0			S
28.625_-28.375	28.625	-28.375	20.7996	0.168514	3	0			S
47.125_-19.375	47.125	-19.375	13.7337	0.200612	3	0			S
45.375_-22.375	45.375	-22.375	11.0695	0.242517	3	0			S
33.625_-10.625	33.625	-10.625	16.8698	0.269057	3	0			S
46.625_-24.625	46.625	-24.625	8.74939	0.284773	3	0			S
36.125_-7.625	36.125	-7.625	16.5503	0.390937	3	0			S
55.375_-20.875	55.375	-20.875	5.11671	0.402349	3	0			S
55.375_-21.125	55.375	-21.125	5.11671	0.402349	3	0			S
55.875_-21.125	55.875	-21.125	5.11671	0.402349	3	0			S
55.625_-21.375	55.625	-21.375	5.11671	0.402349	3	0			S
33.625_-9.375	33.625	-9.375	32.4764	0.429231	3	0			S
36.625_-7.125	36.625	-7.125	16.5503	0.432853	3	0			S
29.375_-28.625	29.375	-28.625	7.27299	0.600135	3	0			S
31.125_-25.875	31.125	-25.875	20.9756	0.602549	3	0			S
37.125_-0.125	37.125	-0.125	29.1343	0.861765	3	0			S
28.625_-2.875	28.625	-2.875	19.3986	0.870763	3	0			S
31.125_-26.375	31.125	-26.375	8.44319	0.872092	3	0			S
28.375_-2.125	28.375	-2.125	32.9364	1.01499	3	0			S
27.875_-31.125	27.875	-31.125	22.0337	1.40238	3	1			S
29.625_-3.625	29.625	-3.625	17.4226	1.54488	3	0			S
37.125_0.125	37.125	0.125	30.4574	0.635978	3	0			N
6.875_43.375	6.875	43.375	87.1115	1.3647	3	0			N
-2.375_40.875	-2.375	40.875	87.1115	1.3647	3	0			N
-4.375_40.375	-4.375	40.375	87.1115	1.3647	3	0			N
-3.875_38.125	-3.875	38.125	87.1115	1.3647	3	0			N
3.375_42.375	3.375	42.375	89.0699	1.48286	3	0			N
4.875_45.625	4.875	45.625	105.515	1.60096	3	0			N
3.125_43.875	3.125	43.875	105.515	1.60096	3	0			N
1.375_42.875	1.375	42.875	105.515	1.60096	3	0			N
-1.375_42.625	-1.375	42.625	105.515	1.60096	3	0			N
-3.625_42.125	-3.625	42.125	105.515	1.60096	3	0			N
-1.625_53.875	-1.625	53.875	55.2454	1.67796	3	0			N
-5.875_37.375	-5.875	37.375	101.931	1.71443	3	0			N
-16.375_28.625	-16.375	28.625	83.9311	2.07629	3	0			N
-16.125_28.625	-16.125	28.625	83.9311	2.07629	3	0			N
-17.125_28.125	-17.125	28.125	83.9311	2.07629	3	0			N
1.125_47.875	1.125	47.875	87.1115	2.10863	3	0			N
-0.625_46.625	-0.625	46.625	87.1115	2.10863	3	0			N
-1.625_46.375	-1.625	46.375	87.1115	2.10863	3	0			N
0.375_45.625	0.375	45.625	87.1115	2.10863	3	0			N
1.375_45.125	1.375	45.125	87.1115	2.10863	3	0			N
1.375_44.875	1.375	44.875	87.1115	2.10863	3	0			N
0.125_44.625	0.125	44.625	87.1115	2.10863	3	0			N
0.375_44.625	0.375	44.625	87.1115	2.10863	3	0			N
0.625_44.625	0.625	44.625	87.1115	2.10863	3	0			N
0.875_44.625	0.875	44.625	87.1115	2.10863	3	0			N
1.125_44.625	1.125	44.625	87.1115	2.10863	3	0			N
0.375_44.375	0.375	44.375	87.1115	2.10863	3	0			N
0.875_44.375	0.875	44.375	87.1115	2.10863	3	0			N
1.875_44.375	1.875	44.375	87.1115	2.10863	3	0			N
0.875_44.125	0.875	44.125	87.1115	2.10863	3	0			N
1.625_44.125	1.625	44.125	87.1115	2.10863	3	0			N
1.875_44.125	1.875	44.125	87.1115	2.10863	3	0			N
0.875_43.875	0.875	43.875	87.1115	2.10863	3	0			N
2.125_43.875	2.125	43.875	87.1115	2.10863	3	0			N
-1.625_43.625	-1.625	43.625	87.1115	2.10863	3	0			N
0.375_43.625	0.375	43.625	87.1115	2.10863	3	0			N
0.875_43.625	0.875	43.625	87.1115	2.10863	3	0			N
1.375_43.375	1.375	43.375	87.1115	2.10863	3	0			N
1.375_43.125	1.375	43.125	87.1115	2.10863	3	0			N
1.875_43.125	1.875	43.125	87.1115	2.10863	3	0			N
0.625_42.875	0.625	42.875	87.1115	2.10863	3	0			N
0.375_46.375	0.375	46.375	105.515	2.32764	3	0			N
2.875_44.625	2.875	44.625	105.515	2.32764	3	0			N
4.125_44.625	4.125	44.625	105.515	2.32764	3	0			N
4.375_44.625	4.375	44.625	105.515	2.32764	3	0			N
4.625_44.625	4.625	44.625	105.515	2.32764	3	0			N
4.875_44.625	4.875	44.625	105.515	2.32764	3	0			N
3.375_44.375	3.375	44.375	105.515	2.32764	3	0			N
4.375_44.375	4.375	44.375	105.515	2.32764	3	0			N
4.625_44.375	4.625	44.375	105.515	2.32764	3	0			N
5.125_44.375	5.125	44.375	105.515	2.32764	3	0			N
2.375_44.125	2.375	44.125	105.515	2.32764	3	0			N
4.125_44.125	4.125	44.125	105.515	2.32764	3	0			N
4.625_44.125	4.625	44.125	105.515	2.32764	3	0			N
4.875_44.125	4.875	44.125	105.515	2.32764	3	0			N
11.375_44.125	11.375	44.125	105.515	2.32764	3	0			N
2.625_43.875	2.625	43.875	105.515	2.32764	3	0			N
2.125_43.625	2.125	43.625	105.515	2.32764	3	0			N
2.625_43.625	2.625	43.625	105.515	2.32764	3	0			N
2.625_43.375	2.625	43.375	105.515	2.32764	3	0			N
11.875_43.375	11.875	43.375	105.515	2.32764	3	0			N
6.625_43.125	6.625	43.125	105.515	2.32764	3	0			N
2.125_42.875	2.125	42.875	105.515	2.32764	3	0			N
2.375_42.625	2.375	42.625	105.515	2.32764	3	0			N
3.125_42.625	3.125	42.625	105.515	2.32764	3	0			N
-1.625_41.625	-1.625	41.625	105.515	2.32764	3	0			N
2.875_41.625	2.875	41.625	105.515	2.32764	3	0			N
-1.375_40.375	-1.375	40.375	105.515	2.32764	3	0			N
-1.375_40.125	-1.375	40.125	105.515	2.32764	3	0			N
3.125_45.875	3.125	45.875	105.515	2.35353	3	0			N
1.125_41.625	1.125	41.625	88.8463	2.7303	3	0			N
1.625_41.625	1.625	41.625	88.8463	2.7303	3	0			N
1.625_41.375	1.625	41.375	88.8463	2.7303	3	0			N
0.625_41.125	0.625	41.125	88.8463	2.7303	3	0			N
0.375_40.875	0.375	40.875	88.8463	2.7303	3	0			N
0.625_40.875	0.625	40.875	88.8463	2.7303	3	0			N
0.875_40.875	0.875	40.875	88.8463	2.7303	3	0			N
0.375_40.625	0.375	40.625	88.8463	2.7303	3	0			N
2.625_39.875	2.625	39.875	88.8463	2.7303	3	0			N
2.875_39.875	2.875	39.875	88.8463	2.7303	3	0			N
2.625_39.625	2.625	39.625	88.8463	2.7303	3	0			N
3.375_39.625	3.375	39.625	88.8463	2.7303	3	0			N
0.125_38.875	0.125	38.875	88.8463	2.7303	3	0			N
14.625_40.625	14.625	40.625	94.6637	2.74769	3	0			N
4.375_39.875	4.375	39.875	89.0699	2.96154	3	0			N
-3.625_57.625	-3.625	57.625	101.931	3.2228	3	0			N
-6.125_57.375	-6.125	57.375	101.931	3.2228	3	0			N
-4.375_57.375	-4.375	57.375	101.931	3.2228	3	0			N
-5.125_56.875	-5.125	56.875	101.931	3.2228	3	0			N
-4.875_56.875	-4.875	56.875	101.931	3.2228	3	0			N
-6.125_56.625	-6.125	56.625	101.931	3.2228	3	0			N
-4.125_56.625	-4.125	56.625	101.931	3.2228	3	0			N
-5.625_55.875	-5.625	55.875	101.931	3.2228	3	0			N
-4.625_55.875	-4.625	55.875	101.931	3.2228	3	0			N
-4.125_55.875	-4.125	55.875	101.931	3.2228	3	0			N
-6.125_54.875	-6.125	54.875	101.931	3.2228	3	0			N
-7.875_54.375	-7.875	54.375	101.931	3.2228	3	0			N
-2.625_53.625	-2.625	53.625	101.931	3.2228	3	0			N
-2.125_53.625	-2.125	53.625	101.931	3.2228	3	0			N
-1.875_53.625	-1.875	53.625	101.931	3.2228	3	0			N
-3.625_53.375	-3.625	53.375	101.931	3.2228	3	0			N
-1.875_53.375	-1.875	53.375	101.931	3.2228	3	0			N
6.625_53.125	6.625	53.125	101.931	3.2228	3	0			N
-3.875_52.875	-3.875	52.875	101.931	3.2228	3	0			N
-3.125_52.875	-3.125	52.875	101.931	3.2228	3	0			N
1.125_52.875	1.125	52.875	101.931	3.2228	3	0			N
-2.375_52.375	-2.375	52.375	101.931	3.2228	3	0			N
1.625_52.375	1.625	52.375	101.931	3.2228	3	0			N
-7.625_52.125	-7.625	52.125	101.931	3.2228	3	0			N
6.625_52.125	6.625	52.125	101.931	3.2228	3	0			N
-0.875_51.625	-0.875	51.625	101.931	3.2228	3	0			N
-0.125_51.625	-0.125	51.625	101.931	3.2228	3	0			N
0.375_51.125	0.375	51.125	101.931	3.2228	3	0			N
3.625_51.125	3.625	51.125	101.931	3.2228	3	0			N
-3.375_50.875	-3.375	50.875	101.931	3.2228	3	0			N
0.625_50.875	0.625	50.875	101.931	3.2228	3	0			N
5.875_50.875	5.875	50.875	101.931	3.2228	3	0			N
-4.125_50.625	-4.125	50.625	101.931	3.2228	3	0			N
-3.125_50.625	-3.125	50.625	101.931	3.2228	3	0			N
2.125_50.625	2.125	50.625	101.931	3.2228	3	0			N
-5.375_50.375	-5.375	50.375	101.931	3.2228	3	0			N
-4.625_50.375	-4.625	50.375	101.931	3.2228	3	0			N
1.125_49.625	1.125	49.625	101.931	3.2228	3	0			N
-1.625_49.375	-1.625	49.375	101.931	3.2228	3	0			N
0.625_49.375	0.625	49.375	101.931	3.2228	3	0			N
2.375_49.375	2.375	49.375	101.931	3.2228	3	0			N
0.875_49.125	0.875	49.125	101.931	3.2228	3	0			N
0.875_48.125	0.875	48.125	101.931	3.2228	3	0			N
0.875_47.875	0.875	47.875	101.931	3.2228	3	0			N
2.875_47.875	2.875	47.875	101.931	3.2228	3	0			N
2.625_46.875	2.625	46.875	101.931	3.2228	3	0			N
3.125_46.875	3.125	46.875	101.931	3.2228	3	0			N
3.625_46.625	3.625	46.625	101.931	3.2228	3	0			N
2.875_45.875	2.875	45.875	101.931	3.2228	3	0			N
2.375_45.625	2.375	45.625	101.931	3.2228	3	0			N
2.875_45.625	2.875	45.625	101.931	3.2228	3	0			N
2.125_44.875	2.125	44.875	101.931	3.2228	3	0			N
-0.375_43.125	-0.375	43.125	101.931	3.2228	3	0			N
0.625_42.625	0.625	42.625	101.931	3.2228	3	0			N
-9.625_51.875	-9.625	51.875	105.515	3.23844	3	0			N
-1.375_50.875	-1.375	50.875	105.515	3.23844	3	0			N
-10.125_53.375	-10.125	53.375	89.4197	3.27699	3	0			N
0.375_43.375	0.375	43.375	49.5729	3.32186	3	0			N
0.875_42.875	0.875	42.875	49.5729	3.32186	3	0			N
-3.125_56.375	-3.125	56.375	105.515	3.35498	3	0			N
-3.375_56.125	-3.375	56.125	105.515	3.35498	3	0			N
-3.875_55.875	-3.875	55.875	105.515	3.35498	3	0			N
-4.125_55.625	-4.125	55.625	105.515	3.35498	3	0			N
-5.125_54.875	-5.125	54.875	105.515	3.35498	3	0			N
-1.875_54.625	-1.875	54.625	105.515	3.35498	3	0			N
-4.375_54.375	-4.375	54.375	105.515	3.35498	3	0			N
-2.375_54.125	-2.375	54.125	105.515	3.35498	3	0			N
-2.875_53.375	-2.875	53.375	105.515	3.35498	3	0			N
-1.625_53.375	-1.625	53.375	105.515	3.35498	3	0			N
-1.375_53.375	-1.375	53.375	105.515	3.35498	3	0			N
-4.375_53.125	-4.375	53.125	105.515	3.35498	3	0			N
1.375_52.875	1.375	52.875	105.515	3.35498	3	0			N
-1.875_52.625	-1.875	52.625	105.515	3.35498	3	0			N
1.125_52.375	1.125	52.375	105.515	3.35498	3	0			N
-3.125_52.125	-3.125	52.125	105.515	3.35498	3	0			N
0.625_51.875	0.625	51.875	105.515	3.35498	3	0			N
0.125_51.375	0.125	51.375	105.515	3.35498	3	0			N
-0.375_50.875	-0.375	50.875	105.515	3.35498	3	0			N
3.125_50.875	3.125	50.875	105.515	3.35498	3	0			N
1.125_49.875	1.125	49.875	105.515	3.35498	3	0			N
0.625_49.125	0.625	49.125	105.515	3.35498	3	0			N
-1.375_48.625	-1.375	48.625	105.515	3.35498	3	0			N
4.875_43.875	4.875	43.875	101.931	3.5094	3	0			N
2.125_42.625	2.125	42.625	101.931	3.5094	3	0			N
2.125_42.375	2.125	42.375	101.931	3.5094	3	0			N
4.875_44.375	4.875	44.375	88.8463	3.74612	3	0			N
4.125_43.875	4.125	43.875	88.8463	3.74612	3	0			N
7.375_43.875	7.375	43.875	88.8463	3.74612	3	0			N
10.625_43.875	10.625	43.875	88.8463	3.74612	3	0			N
6.375_43.625	6.375	43.625	88.8463	3.74612	3	0			N
6.625_43.625	6.625	43.625	88.8463	3.74612	3	0			N
7.125_43.625	7.125	43.625	88.8463	3.74612	3	0			N
10.375_43.625	10.375	43.625	88.8463	3.74612	3	0			N
10.875_43.625	10.875	43.625	88.8463	3.74612	3	0			N
11.125_43.625	11.125	43.625	88.8463	3.74612	3	0			N
11.375_43.625	11.375	43.625	88.8463	3.74612	3	0			N
6.125_43.375	6.125	43.375	88.8463	3.74612	3	0			N
6.625_43.375	6.625	43.375	88.8463	3.74612	3	0			N
10.375_43.375	10.375	43.375	88.8463	3.74612	3	0			N
10.875_43.375	10.875	43.375	88.8463	3.74612	3	0			N
11.125_43.375	11.125	43.375	88.8463	3.74612	3	0			N
11.625_43.375	11.625	43.375	88.8463	3.74612	3	0			N
2.625_43.125	2.625	43.125	88.8463	3.74612	3	0			N
9.375_43.125	9.375	43.125	88.8463	3.74612	3	0			N
10.625_43.125	10.625	43.125	88.8463	3.74612	3	0			N
11.125_43.125	11.125	43.125	88.8463	3.74612	3	0			N
2.875_42.875	2.875	42.875	88.8463	3.74612	3	0			N
3.125_42.875	3.125	42.875	88.8463	3.74612	3	0			N
10.375_42.875	10.375	42.875	88.8463	3.74612	3	0			N
10.875_42.875	10.875	42.875	88.8463	3.74612	3	0			N
11.125_42.875	11.125	42.875	88.8463	3.74612	3	0			N
10.875_42.625	10.875	42.625	88.8463	3.74612	3	0			N
11.125_42.625	11.125	42.625	88.8463	3.74612	3	0			N
2.625_42.125	2.625	42.125	88.8463	3.74612	3	0			N
1.375_41.625	1.375	41.625	88.8463	3.74612	3	0			N
-0.625_40.875	-0.625	40.875	88.8463	3.74612	3	0			N
-0.125_40.375	-0.125	40.375	88.8463	3.74612	3	0			N
0.375_40.375	0.375	40.375	88.8463	3.74612	3	0			N
3.875_40.125	3.875	40.125	88.8463	3.74612	3	0			N
4.125_40.125	4.125	40.125	88.8463	3.74612	3	0			N
-0.625_39.875	-0.625	39.875	88.8463	3.74612	3	0			N
-0.125_39.875	-0.125	39.875	88.8463	3.74612	3	0			N
3.875_39.875	3.875	39.875	88.8463	3.74612	3	0			N
4.125_39.875	4.125	39.875	88.8463	3.74612	3	0			N
-1.125_39.625	-1.125	39.625	88.8463	3.74612	3	0			N
4.875_45.875	4.875	45.875	105.515	3.82702	3	0			N
2.875_44.125	2.875	44.125	105.515	3.82702	3	0			N
0.875_41.375	0.875	41.375	105.515	3.82702	3	0			N
1.125_41.375	1.125	41.375	105.515	3.82702	3	0			N
-7.875_39.125	-7.875	39.125	56.6262	3.87252	3	0			N
12.125_42.875	12.125	42.875	97.7405	3.93411	3	0			N
8.875_42.625	8.875	42.625	97.7405	3.93411	3	0			N
9.125_42.625	9.125	42.625	97.7405	3.93411	3	0			N
8.625_42.375	8.625	42.375	97.7405	3.93411	3	0			N
8.875_42.375	8.875	42.375	97.7405	3.93411	3	0			N
9.125_42.375	9.125	42.375	97.7405	3.93411	3	0			N
8.625_42.125	8.625	42.125	97.7405	3.93411	3	0			N
8.875_42.125	8.875	42.125	97.7405	3.93411	3	0			N
9.125_42.125	9.125	42.125	97.7405	3.93411	3	0			N
9.375_42.125	9.375	42.125	97.7405	3.93411	3	0			N
8.875_41.875	8.875	41.875	97.7405	3.93411	3	0			N
9.125_41.875	9.125	41.875	97.7405	3.93411	3	0			N
9.125_41.625	9.125	41.625	97.7405	3.93411	3	0			N
9.375_41.625	9.375	41.625	97.7405	3.93411	3	0			N
9.125_41.375	9.125	41.375	97.7405	3.93411	3	0			N
9.125_41.125	9.125	41.125	97.7405	3.93411	3	0			N
9.125_40.875	9.125	40.875	97.7405	3.93411	3	0			N
9.125_40.125	9.125	40.125	97.7405	3.93411	3	0			N
9.375_40.125	9.375	40.125	97.7405	3.93411	3	0			N
9.625_40.125	9.625	40.125	97.7405	3.93411	3	0			N
9.625_39.875	9.625	39.875	97.7405	3.93411	3	0			N
-4.625_36.625	-4.625	36.625	97.7405	3.93411	3	0			N
6.125_45.875	6.125	45.875	103.309	4.14358	3	0			N
5.875_45.625	5.875	45.625	103.309	4.14358	3	0			N
5.625_45.375	5.625	45.375	103.309	4.14358	3	0			N
4.875_45.125	4.875	45.125	103.309	4.14358	3	0			N
5.125_45.125	5.125	45.125	103.309	4.14358	3	0			N
4.625_52.875	4.625	52.875	101.931	4.25053	3	0			N
5.875_52.875	5.875	52.875	101.931	4.25053	3	0			N
6.375_52.875	6.375	52.875	101.931	4.25053	3	0			N
6.375_52.125	6.375	52.125	101.931	4.25053	3	0			N
1.625_49.125	1.625	49.125	101.931	4.25053	3	0			N
1.875_49.125	1.875	49.125	101.931	4.25053	3	0			N
2.375_49.125	2.375	49.125	101.931	4.25053	3	0			N
2.625_49.125	2.625	49.125	101.931	4.25053	3	0			N
2.375_48.375	2.375	48.375	101.931	4.25053	3	0			N
0.375_48.125	0.375	48.125	101.931	4.25053	3	0			N
1.375_48.125	1.375	48.125	101.931	4.25053	3	0			N
2.375_48.125	2.375	48.125	101.931	4.25053	3	0			N
4.375_48.125	4.375	48.125	101.931	4.25053	3	0			N
1.375_47.875	1.375	47.875	101.931	4.25053	3	0			N
1.625_47.875	1.625	47.875	101.931	4.25053	3	0			N
2.375_47.875	2.375	47.875	101.931	4.25053	3	0			N
2.625_47.875	2.625	47.875	101.931	4.25053	3	0			N
2.875_47.625	2.875	47.625	101.931	4.25053	3	0			N
2.875_47.375	2.875	47.375	101.931	4.25053	3	0			N
0.625_47.125	0.625	47.125	101.931	4.25053	3	0			N
1.125_47.125	1.125	47.125	101.931	4.25053	3	0			N
1.375_47.125	1.375	47.125	101.931	4.25053	3	0			N
1.875_47.125	1.875	47.125	101.931	4.25053	3	0			N
1.625_46.875	1.625	46.875	101.931	4.25053	3	0			N
1.875_46.875	1.875	46.875	101.931	4.25053	3	0			N
2.125_46.625	2.125	46.625	101.931	4.25053	3	0			N
2.625_46.625	2.625	46.625	101.931	4.25053	3	0			N
0.875_46.375	0.875	46.375	101.931	4.25053	3	0			N
1.625_46.375	1.625	46.375	101.931	4.25053	3	0			N
1.875_46.375	1.875	46.375	101.931	4.25053	3	0			N
2.125_46.375	2.125	46.375	101.931	4.25053	3	0			N
2.375_46.375	2.375	46.375	101.931	4.25053	3	0			N
0.625_46.125	0.625	46.125	101.931	4.25053	3	0			N
1.125_46.125	1.125	46.125	101.931	4.25053	3	0			N
1.375_46.125	1.375	46.125	101.931	4.25053	3	0			N
1.625_46.125	1.625	46.125	101.931	4.25053	3	0			N
2.875_46.125	2.875	46.125	101.931	4.25053	3	0			N
0.625_45.875	0.625	45.875	101.931	4.25053	3	0			N
1.875_45.625	1.875	45.625	101.931	4.25053	3	0			N
1.375_45.375	1.375	45.375	101.931	4.25053	3	0			N
2.375_45.375	2.375	45.375	101.931	4.25053	3	0			N
2.375_44.625	2.375	44.625	101.931	4.25053	3	0			N
-4.375_42.375	-4.375	42.375	101.931	4.25526	3	0			N
8.375_46.625	8.375	46.625	104.765	4.36707	3	0			N
3.125_50.625	3.125	50.625	104.765	4.37174	3	0			N
11.125_46.125	11.125	46.125	104.765	4.37174	3	0			N
9.375_45.875	9.375	45.875	104.765	4.37174	3	0			N
10.125_45.875	10.125	45.875	104.765	4.37174	3	0			N
10.125_45.625	10.125	45.625	104.765	4.37174	3	0			N
11.125_45.375	11.125	45.375	104.765	4.37174	3	0			N
9.125_44.375	9.125	44.375	104.765	4.37174	3	0			N
9.375_44.375	9.375	44.375	104.765	4.37174	3	0			N
23.875_40.125	23.875	40.125	88.8463	4.42161	3	0			N
20.625_38.625	20.625	38.625	88.8463	4.42161	3	0			N
2.375_43.625	2.375	43.625	88.8463	4.47464	3	0			N
8.875_44.625	8.875	44.625	103.309	4.68733	3	0			N
10.375_43.875	10.375	43.875	103.309	4.68733	3	0			N
11.375_43.875	11.375	43.875	103.309	4.68733	3	0			N
11.625_43.125	11.625	43.125	103.309	4.68733	3	0			N
-8.375_37.875	-8.375	37.875	101.931	4.97772	3	0			N
-5.875_41.625	-5.875	41.625	105.901	5.10997	3	0			N
-5.375_38.875	-5.375	38.875	105.901	5.10997	3	0			N
-9.375_38.625	-9.375	38.625	105.901	5.10997	3	0			N
-8.125_38.625	-8.125	38.625	105.901	5.10997	3	0			N
-8.125_38.125	-8.125	38.125	105.901	5.10997	3	0			N
-6.125_37.125	-6.125	37.125	105.901	5.10997	3	0			N
-0.875_47.625	-0.875	47.625	101.931	5.41432	3	0			N
-0.875_47.125	-0.875	47.125	101.931	5.41432	3	0			N
-1.125_46.875	-1.125	46.875	101.931	5.41432	3	0			N
-1.625_46.625	-1.625	46.625	101.931	5.41432	3	0			N
-1.125_46.625	-1.125	46.625	101.931	5.41432	3	0			N
-1.375_46.375	-1.375	46.375	101.931	5.41432	3	0			N
-3.375_41.625	-3.375	41.625	99.393	5.50641	3	0			N
-7.875_39.375	-7.875	39.375	41.8221	5.58647	3	0			N
-7.625_37.125	-7.625	37.125	41.8221	5.58647	3	0			N
-3.875_37.625	-3.875	37.625	104.843	5.61103	3	0			N
0.875_42.375	0.875	42.375	52.2854	5.7143	3	0			N
-0.375_39.375	-0.375	39.375	97.7405	5.82359	3	0			N
-7.375_41.625	-7.375	41.625	66.5986	6.11887	3	0			N
-5.625_40.875	-5.625	40.875	66.5986	6.11887	3	0			N
7.125_47.875	7.125	47.875	68.5567	6.44307	3	0			N
8.875_45.875	8.875	45.875	106.07	6.57484	3	0			N
9.625_44.375	9.625	44.375	106.07	6.57484	3	0			N
-4.875_51.875	-4.875	51.875	104.843	6.68854	3	0			N
-1.875_51.125	-1.875	51.125	104.843	6.68854	3	0			N
-0.125_50.875	-0.125	50.875	104.843	6.68854	3	0			N
-6.125_41.625	-6.125	41.625	99.393	6.7292	3	0			N
-3.375_41.375	-3.375	41.375	99.393	6.7292	3	0			N
-6.875_41.125	-6.875	41.125	99.393	6.7292	3	0			N
-3.125_41.125	-3.125	41.125	99.393	6.7292	3	0			N
-2.875_41.125	-2.875	41.125	99.393	6.7292	3	0			N
-5.875_39.125	-5.875	39.125	99.393	6.7292	3	0			N
-6.375_38.875	-6.375	38.875	99.393	6.7292	3	0			N
-4.125_38.875	-4.125	38.875	99.393	6.7292	3	0			N
-5.625_38.625	-5.625	38.625	99.393	6.7292	3	0			N
-4.125_38.625	-4.125	38.625	99.393	6.7292	3	0			N
-6.125_38.125	-6.125	38.125	99.393	6.7292	3	0			N
-5.375_38.125	-5.375	38.125	99.393	6.7292	3	0			N
-4.375_38.125	-4.375	38.125	99.393	6.7292	3	0			N
-5.875_36.125	-5.875	36.125	99.393	6.7292	3	0			N
-2.625_37.875	-2.625	37.875	93.9005	6.89802	3	0			N
-4.875_36.875	-4.875	36.875	93.9005	6.89802	3	0			N
-4.625_36.875	-4.625	36.875	93.9005	6.89802	3	0			N
-2.625_38.375	-2.625	38.375	102.204	7.01952	3	0			N
-4.875_56.625	-4.875	56.625	93.4108	7.04973	3	0			N
6.125_51.375	6.125	51.375	93.4108	7.04973	3	0			N
-3.125_50.875	-3.125	50.875	93.4108	7.04973	3	0			N
-2.125_50.875	-2.125	50.875	93.4108	7.04973	3	0			N
-2.375_50.625	-2.375	50.625	93.4108	7.04973	3	0			N
-1.625_49.125	-1.625	49.125	93.4108	7.04973	3	0			N
-1.375_49.125	-1.375	49.125	93.4108	7.04973	3	0			N
-1.625_48.875	-1.625	48.875	93.4108	7.04973	3	0			N
-1.375_48.875	-1.375	48.875	93.4108	7.04973	3	0			N
-1.125_48.875	-1.125	48.875	93.4108	7.04973	3	0			N
-0.625_48.875	-0.625	48.875	93.4108	7.04973	3	0			N
-0.125_48.875	-0.125	48.875	93.4108	7.04973	3	0			N
-4.625_48.625	-4.625	48.625	93.4108	7.04973	3	0			N
-4.125_48.625	-4.125	48.625	93.4108	7.04973	3	0			N
-3.375_48.625	-3.375	48.625	93.4108	7.04973	3	0			N
-2.375_48.625	-2.375	48.625	93.4108	7.04973	3	0			N
-1.625_48.625	-1.625	48.625	93.4108	7.04973	3	0			N
-1.125_48.625	-1.125	48.625	93.4108	7.04973	3	0			N
-0.875_48.625	-0.875	48.625	93.4108	7.04973	3	0			N
-0.625_48.625	-0.625	48.625	93.4108	7.04973	3	0			N
-0.375_48.625	-0.375	48.625	93.4108	7.04973	3	0			N
-0.125_48.625	-0.125	48.625	93.4108	7.04973	3	0			N
0.125_48.625	0.125	48.625	93.4108	7.04973	3	0			N
0.625_48.625	0.625	48.625	93.4108	7.04973	3	0			N
-3.125_48.375	-3.125	48.375	93.4108	7.04973	3	0			N
-2.625_48.375	-2.625	48.375	93.4108	7.04973	3	0			N
-2.375_48.375	-2.375	48.375	93.4108	7.04973	3	0			N
-1.875_48.375	-1.875	48.375	93.4108	7.04973	3	0			N
-1.625_48.375	-1.625	48.375	93.4108	7.04973	3	0			N
-1.375_48.375	-1.375	48.375	93.4108	7.04973	3	0			N
-1.125_48.375	-1.125	48.375	93.4108	7.04973	3	0			N
-0.875_48.375	-0.875	48.375	93.4108	7.04973	3	0			N
-0.625_48.375	-0.625	48.375	93.4108	7.04973	3	0			N
-0.375_48.375	-0.375	48.375	93.4108	7.04973	3	0			N
0.125_48.375	0.125	48.375	93.4108	7.04973	3	0			N
3.125_48.375	3.125	48.375	93.4108	7.04973	3	0			N
-4.625_48.125	-4.625	48.125	93.4108	7.04973	3	0			N
-3.625_48.125	-3.625	48.125	93.4108	7.04973	3	0			N
-2.875_48.125	-2.875	48.125	93.4108	7.04973	3	0			N
-2.625_48.125	-2.625	48.125	93.4108	7.04973	3	0			N
-2.125_48.125	-2.125	48.125	93.4108	7.04973	3	0			N
-1.375_48.125	-1.375	48.125	93.4108	7.04973	3	0			N
-1.125_48.125	-1.125	48.125	93.4108	7.04973	3	0			N
-0.125_48.125	-0.125	48.125	93.4108	7.04973	3	0			N
0.125_48.125	0.125	48.125	93.4108	7.04973	3	0			N
-3.875_47.875	-3.875	47.875	93.4108	7.04973	3	0			N
-2.375_47.875	-2.375	47.875	93.4108	7.04973	3	0			N
-2.125_47.875	-2.125	47.875	93.4108	7.04973	3	0			N
-1.875_47.875	-1.875	47.875	93.4108	7.04973	3	0			N
-1.625_47.875	-1.625	47.875	93.4108	7.04973	3	0			N
-1.375_47.875	-1.375	47.875	93.4108	7.04973	3	0			N
-1.125_47.875	-1.125	47.875	93.4108	7.04973	3	0			N
-0.875_47.875	-0.875	47.875	93.4108	7.04973	3	0			N
-0.625_47.875	-0.625	47.875	93.4108	7.04973	3	0			N
-0.375_46.625	-0.375	46.625	93.4108	7.04973	3	0			N
2.125_46.125	2.125	46.125	93.4108	7.04973	3	0			N
2.125_45.625	2.125	45.625	93.4108	7.04973	3	0			N
11.125_46.625	11.125	46.625	103.309	7.06414	3	0			N
10.625_45.625	10.625	45.625	103.309	7.06414	3	0			N
-6.625_57.375	-6.625	57.375	106.07	7.15498	3	0			N
-3.875_57.125	-3.875	57.125	106.07	7.15498	3	0			N
-1.875_55.375	-1.875	55.375	106.07	7.15498	3	0			N
-8.125_55.125	-8.125	55.125	106.07	7.15498	3	0			N
-2.125_54.875	-2.125	54.875	106.07	7.15498	3	0			N
-2.375_54.375	-2.375	54.375	106.07	7.15498	3	0			N
-2.875_54.125	-2.875	54.125	106.07	7.15498	3	0			N
-2.875_53.625	-2.875	53.625	106.07	7.15498	3	0			N
10.125_53.625	10.125	53.625	106.07	7.15498	3	0			N
-4.125_53.125	-4.125	53.125	106.07	7.15498	3	0			N
9.875_53.125	9.875	53.125	106.07	7.15498	3	0			N
1.625_52.625	1.625	52.625	106.07	7.15498	3	0			N
-2.125_52.375	-2.125	52.375	106.07	7.15498	3	0			N
13.375_52.375	13.375	52.375	106.07	7.15498	3	0			N
4.375_52.125	4.375	52.125	106.07	7.15498	3	0			N
-0.375_51.875	-0.375	51.875	106.07	7.15498	3	0			N
5.625_51.875	5.625	51.875	106.07	7.15498	3	0			N
-3.375_51.625	-3.375	51.625	106.07	7.15498	3	0			N
-2.875_51.625	-2.875	51.625	106.07	7.15498	3	0			N
-1.125_51.625	-1.125	51.625	106.07	7.15498	3	0			N
-0.375_51.625	-0.375	51.625	106.07	7.15498	3	0			N
-1.375_51.375	-1.375	51.375	106.07	7.15498	3	0			N
-1.125_51.375	-1.125	51.375	106.07	7.15498	3	0			N
5.125_51.375	5.125	51.375	106.07	7.15498	3	0			N
7.125_51.375	7.125	51.375	106.07	7.15498	3	0			N
2.875_51.125	2.875	51.125	106.07	7.15498	3	0			N
3.375_51.125	3.375	51.125	106.07	7.15498	3	0			N
4.375_51.125	4.375	51.125	106.07	7.15498	3	0			N
4.875_51.125	4.875	51.125	106.07	7.15498	3	0			N
7.125_51.125	7.125	51.125	106.07	7.15498	3	0			N
12.625_51.125	12.625	51.125	106.07	7.15498	3	0			N
2.875_50.875	2.875	50.875	106.07	7.15498	3	0			N
6.875_50.875	6.875	50.875	106.07	7.15498	3	0			N
7.125_50.875	7.125	50.875	106.07	7.15498	3	0			N
7.125_50.625	7.125	50.625	106.07	7.15498	3	0			N
5.875_50.375	5.875	50.375	106.07	7.15498	3	0			N
8.625_50.125	8.625	50.125	106.07	7.15498	3	0			N
-0.375_49.125	-0.375	49.125	106.07	7.15498	3	0			N
2.625_48.875	2.625	48.875	106.07	7.15498	3	0			N
9.125_48.875	9.125	48.875	106.07	7.15498	3	0			N
11.875_48.875	11.875	48.875	106.07	7.15498	3	0			N
11.375_47.875	11.375	47.875	106.07	7.15498	3	0			N
7.375_47.625	7.375	47.625	106.07	7.15498	3	0			N
10.625_47.625	10.625	47.625	106.07	7.15498	3	0			N
10.875_47.625	10.875	47.625	106.07	7.15498	3	0			N
11.125_47.625	11.125	47.625	106.07	7.15498	3	0			N
12.875_47.625	12.875	47.625	106.07	7.15498	3	0			N
11.125_47.375	11.125	47.375	106.07	7.15498	3	0			N
13.375_47.375	13.375	47.375	106.07	7.15498	3	0			N
3.125_46.625	3.125	46.625	106.07	7.15498	3	0			N
2.125_45.875	2.125	45.875	106.07	7.15498	3	0			N
1.125_48.875	1.125	48.875	103.309	7.36435	3	0			N
9.875_45.875	9.875	45.875	103.309	7.36435	3	0			N
10.875_45.875	10.875	45.875	103.309	7.36435	3	0			N
-6.875_38.875	-6.875	38.875	104.392	7.41914	3	0			N
-7.875_54.125	-7.875	54.125	106.07	7.5567	3	0			N
-7.625_53.125	-7.625	53.125	106.07	7.5567	3	0			N
1.375_52.125	1.375	52.125	106.07	7.5567	3	0			N
2.375_45.875	2.375	45.875	106.07	7.5567	3	0			N
16.625_43.375	16.625	43.375	44.9434	7.77622	3	0			N
-1.375_41.375	-1.375	41.375	99.393	9.05529	3	0			N
2.875_39.625	2.875	39.625	99.393	9.05529	3	0			N
-1.125_38.875	-1.125	38.875	49.4144	9.139	3	0			N
-4.875_42.375	-4.875	42.375	101.931	9.47976	3	0			N
-3.875_38.875	-3.875	38.875	99.393	9.51553	3	0			N
-3.375_39.625	-3.375	39.625	99.393	9.51666	3	0			N
-3.125_38.375	-3.125	38.375	99.393	9.51666	3	0			N
-8.875_41.625	-8.875	41.625	97.4749	10.5364	3	0			N
-8.375_41.375	-8.375	41.375	97.4749	10.5364	3	0			N
-7.625_38.625	-7.625	38.625	69.8339	11.3493	3	0			N
-5.875_41.375	-5.875	41.375	69.8339	11.4564	3	0			N
-7.625_40.625	-7.625	40.625	69.8339	11.4564	3	0			N
-6.875_39.875	-6.875	39.875	69.8339	11.4564	3	0			N
-6.625_39.875	-6.625	39.875	69.8339	11.4564	3	0			N
-6.125_39.625	-6.125	39.625	69.8339	11.4564	3	0			N
-7.125_39.375	-7.125	39.375	69.8339	11.4564	3	0			N
-6.625_38.125	-6.625	38.125	69.8339	11.4564	3	0			N
-4.625_38.125	-4.625	38.125	69.8339	11.4564	3	0			N
-17.125_32.875	-17.125	32.875	105.515	11.4583	3	1			N
-16.875_32.875	-16.875	32.875	105.515	11.4583	3	1			N
-6.625_40.875	-6.625	40.875	104.765	11.8726	3	0			N
-7.875_38.125	-7.875	38.125	65.9925	11.9985	3	0			N
19.625_-32.375	19.625	-32.375	10.5564	0.00191953	2	0			S
19.625_-32.125	19.625	-32.125	10.5564	0.0020282	2	0			S
30.375_-24.625	30.375	-24.625	1.94704	0.00283756	2	0			S
19.625_-32.625	19.625	-32.625	10.2662	0.00340537	2	0			S
19.875_-33.125	19.875	-33.125	4.76571	0.00351016	2	0			S
18.125_-30.625	18.125	-30.625	0.323674	0.00444818	2	0			S
27.375_-32.625	27.375	-32.625	6.05609	0.00594345	2	0			S
23.875_-33.125	23.875	-33.125	12.4742	0.00619514	2	0			S
18.625_-33.125	18.625	-33.125	7.38037	0.0112224	2	0			S
18.875_-31.375	18.875	-31.375	6.87688	0.0120158	2	0			S
27.375_-32.875	27.375	-32.875	6.39589	0.0223035	2	0			S
23.875_-33.375	23.875	-33.375	8.25619	0.0235101	2	0			S
25.625_-33.625	25.625	-33.625	12.3564	0.0283261	2	0			S
26.875_-33.375	26.875	-33.375	9.43033	0.0333249	2	0			S
33.125_-19.625	33.125	-19.625	0.208343	0.034139	2	0			S
26.125_-32.625	26.125	-32.625	5.28225	0.0347137	2	0			S
30.875_-29.625	30.875	-29.625	20.8339	0.0354637	2	0			S
29.625_-27.875	29.625	-27.875	0.117314	0.0356464	2	0			S
28.125_-30.375	28.125	-30.375	1.14456	0.0363699	2	0			S
23.875_-32.375	23.875	-32.375	8.99335	0.0437794	2	0			S
27.375_-30.625	27.375	-30.625	19.8744	0.0462183	2	0			S
27.625_-29.875	27.625	-29.875	19.8744	0.0474225	2	0			S
27.375_-29.625	27.375	-29.625	0.406573	0.0499676	2	0			S
27.375_-29.875	27.375	-29.875	0.406573	0.0499676	2	0			S
30.875_-29.875	30.875	-29.875	20.8339	0.0539129	2	0			S
48.875_-18.375	48.875	-18.375	0.650709	0.0569912	2	0			S
30.375_-24.875	30.375	-24.875	5.25512	0.0586006	2	0			S
29.125_-28.375	29.125	-28.375	1.05592	0.059096	2	0			S
28.375_-28.875	28.375	-28.875	1.05592	0.059096	2	0			S
28.625_-28.875	28.625	-28.875	1.05592	0.059096	2	0			S
24.875_-33.375	24.875	-33.375	12.4742	0.0614874	2	0			S
25.625_-34.125	25.625	-34.125	6.09702	0.0710912	2	0			S
47.625_-19.125	47.625	-19.125	0.309868	0.0739399	2	0			S
46.625_-20.375	46.625	-20.375	10.5319	0.0798946	2	0			S
27.875_-30.625	27.875	-30.625	0.673656	0.0857491	2	0			S
47.125_-18.875	47.125	-18.875	19.8744	0.085803	2	0			S
28.875_-29.875	28.875	-29.875	0.644034	0.0863524	2	0			S
32.875_-18.125	32.875	-18.125	0.788768	0.0875462	2	0			S
46.875_-18.125	46.875	-18.125	7.33617	0.0924903	2	0			S
30.375_-27.375	30.375	-27.375	20.8339	0.0950254	2	0			S
32.625_-18.125	32.625	-18.125	13.8526	0.0961672	2	0			S
34.125_-18.375	34.125	-18.375	13.8526	0.0961672	2	0			S
55.625_-20.875	55.625	-20.875	1.27526	0.100059	2	0			S
55.375_-21.375	55.375	-21.375	1.27526	0.100059	2	0			S
28.375_-28.625	28.375	-28.625	20.8339	0.103666	2	0			S
27.625_-33.125	27.625	-33.125	14.4996	0.104287	2	0			S
47.375_-18.125	47.375	-18.125	6.71472	0.107537	2	0			S
27.375_-32.375	27.375	-32.375	12.1894	0.125661	2	0			S
49.375_-14.375	49.375	-14.375	1.05316	0.146511	2	0			S
48.625_-20.625	48.625	-20.625	1.0462	0.149403	2	0			S
36.625_-0.625	36.625	-0.625	5.12518	0.165051	2	0			S
34.875_-19.125	34.875	-19.125	3.7428	0.167502	2	0			S
37.875_-4.125	37.875	-4.125	5.12518	0.179501	2	0			S
33.125_-18.125	33.125	-18.125	5.49841	0.200239	2	0			S
47.125_-19.875	47.125	-19.875	8.38966	0.211239	2	0			S
47.375_-20.875	47.375	-20.875	2.42312	0.22096	2	0			S
34.125_-9.375	34.125	-9.375	13.8526	0.223233	2	0			S
36.875_-6.375	36.875	-6.375	5.49841	0.289889	2	0			S
37.625_-7.125	37.625	-7.125	13.8526	0.329389	2	0			S
33.875_-10.625	33.875	-10.625	13.8526	0.397421	2	0			S
29.625_-1.375	29.625	-1.375	26.5835	0.409243	2	0			S
29.375_-1.625	29.375	-1.625	26.5835	0.409243	2	0			S
37.125_-3.125	37.125	-3.125	26.5835	0.409243	2	0			S
36.875_-3.375	36.875	-3.375	26.5835	0.409243	2	0			S
37.625_-3.125	37.625	-3.125	26.5835	0.501598	2	0			S
30.375_-25.625	30.375	-25.625	19.8744	0.534386	2	0			S
30.125_-25.625	30.125	-25.625	5.39635	0.536469	2	0			S
29.375_-30.625	29.375	-30.625	5.39635	0.537838	2	0			S
30.625_-27.375	30.625	-27.375	20.8339	0.546872	2	0			S
57.625_-20.375	57.625	-20.375	4.72102	0.562091	2	0			S
30.375_-27.625	30.375	-27.625	20.8339	0.562484	2	0			S
29.125_-28.625	29.125	-28.625	20.8339	0.562484	2	0			S
29.625_-29.125	29.625	-29.125	5.39635	0.566344	2	0			S
30.875_-25.125	30.875	-25.125	6.12016	0.573002	2	0			S
30.625_-25.375	30.625	-25.375	6.12016	0.573002	2	0			S
30.875_-25.375	30.875	-25.375	6.12016	0.573002	2	0			S
29.375_-3.375	29.375	-3.375	18.9178	0.594949	2	0			S
29.125_-3.375	29.125	-3.375	14.2433	0.638978	2	0			S
30.375_-22.875	30.375	-22.875	13.8526	0.659887	2	0			S
31.125_-25.625	31.125	-25.625	5.39635	0.666366	2	0			S
30.375_-25.125	30.375	-25.125	5.39635	0.667577	2	0			S
29.125_-2.375	29.125	-2.375	14.2433	0.763735	2	0			S
29.375_-2.625	29.375	-2.625	14.2433	0.763735	2	0			S
29.625_-3.125	29.625	-3.125	14.2433	0.763735	2	0			S
29.625_-3.375	29.625	-3.375	14.2433	0.763735	2	0			S
28.875_-2.875	28.875	-2.875	14.2433	0.763787	2	0			S
29.625_-2.875	29.625	-2.875	14.2433	0.829905	2	0			S
27.875_-31.375	27.875	-31.375	4.88506	1.24002	2	1			S
10.125_5.625	10.125	5.625	13.8526	0.277431	2	0			N
8.875_3.625	8.875	3.625	13.8526	0.277431	2	0			N
38.125_13.375	38.125	13.375	26.5835	0.409243	2	0			N
38.125_13.125	38.125	13.125	26.5835	0.409243	2	0			N
39.125_7.875	39.125	7.875	26.5835	0.409243	2	0			N
39.375_7.875	39.375	7.875	26.5835	0.409243	2	0			N
39.625_7.125	39.625	7.125	26.5835	0.409243	2	0			N
-1.125_52.375	-1.125	52.375	82.5949	0.638701	2	0			N
-1.875_42.375	-1.875	42.375	82.5949	0.638701	2	0			N
-1.625_41.875	-1.625	41.875	82.5949	0.638701	2	0			N
0.625_41.625	0.625	41.625	82.5949	0.638701	2	0			N
-2.125_40.625	-2.125	40.625	82.5949	0.638701	2	0			N
-27.375_38.875	-27.375	38.875	82.5949	0.911862	2	0			N
-25.875_37.875	-25.875	37.875	82.5949	0.911862	2	0			N
39.625_6.875	39.625	6.875	19.7887	0.929479	2	0			N
40.125_6.875	40.125	6.875	19.7887	0.929479	2	0			N
-0.875_46.125	-0.875	46.125	12.15	0.931471	2	0			N
0.875_43.375	0.875	43.375	12.15	0.931471	2	0			N
1.125_43.375	1.125	43.375	12.15	0.931471	2	0			N
1.625_43.125	1.625	43.125	12.15	0.931471	2	0			N
-1.375_42.375	-1.375	42.375	12.15	0.931471	2	0			N
-1.125_42.375	-1.125	42.375	12.15	0.931471	2	0			N
-3.875_41.625	-3.875	41.625	12.15	0.931471	2	0			N
-3.375_40.375	-3.375	40.375	12.15	0.931471	2	0			N
8.375_44.375	8.375	44.375	82.5949	1.0815	2	0			N
11.125_44.375	11.125	44.375	82.5949	1.0815	2	0			N
5.375_44.125	5.375	44.125	82.5949	1.0815	2	0			N
5.625_44.125	5.625	44.125	82.5949	1.0815	2	0			N
8.125_44.125	8.125	44.125	82.5949	1.0815	2	0			N
8.375_44.125	8.375	44.125	82.5949	1.0815	2	0			N
7.625_43.875	7.625	43.875	82.5949	1.0815	2	0			N
8.125_43.875	8.125	43.875	82.5949	1.0815	2	0			N
10.125_43.875	10.125	43.875	82.5949	1.0815	2	0			N
10.875_43.875	10.875	43.875	82.5949	1.0815	2	0			N
11.125_43.875	11.125	43.875	82.5949	1.0815	2	0			N
11.625_43.875	11.625	43.875	82.5949	1.0815	2	0			N
11.875_43.875	11.875	43.875	82.5949	1.0815	2	0			N
4.375_43.625	4.375	43.625	82.5949	1.0815	2	0			N
10.625_43.625	10.625	43.625	82.5949	1.0815	2	0			N
11.625_43.625	11.625	43.625	82.5949	1.0815	2	0			N
11.875_43.625	11.875	43.625	82.5949	1.0815	2	0			N
12.125_43.625	12.125	43.625	82.5949	1.0815	2	0			N
12.125_43.375	12.125	43.375	82.5949	1.0815	2	0			N
2.125_43.125	2.125	43.125	82.5949	1.0815	2	0			N
6.375_43.125	6.375	43.125	82.5949	1.0815	2	0			N
10.875_43.125	10.875	43.125	82.5949	1.0815	2	0			N
11.375_43.125	11.375	43.125	82.5949	1.0815	2	0			N
12.125_43.125	12.125	43.125	82.5949	1.0815	2	0			N
10.125_42.875	10.125	42.875	82.5949	1.0815	2	0			N
10.625_42.875	10.625	42.875	82.5949	1.0815	2	0			N
11.375_42.875	11.375	42.875	82.5949	1.0815	2	0			N
11.625_42.875	11.625	42.875	82.5949	1.0815	2	0			N
13.375_42.875	13.375	42.875	82.5949	1.0815	2	0			N
8.625_42.625	8.625	42.625	82.5949	1.0815	2	0			N
11.375_42.625	11.375	42.625	82.5949	1.0815	2	0			N
11.625_42.625	11.625	42.625	82.5949	1.0815	2	0			N
9.625_42.375	9.625	42.375	82.5949	1.0815	2	0			N
0.625_42.125	0.625	42.125	82.5949	1.0815	2	0			N
0.875_42.125	0.875	42.125	82.5949	1.0815	2	0			N
1.375_42.125	1.375	42.125	82.5949	1.0815	2	0			N
9.625_42.125	9.625	42.125	82.5949	1.0815	2	0			N
12.875_42.125	12.875	42.125	82.5949	1.0815	2	0			N
0.875_41.875	0.875	41.875	82.5949	1.0815	2	0			N
8.625_41.875	8.625	41.875	82.5949	1.0815	2	0			N
8.875_41.625	8.875	41.625	82.5949	1.0815	2	0			N
8.875_41.375	8.875	41.375	82.5949	1.0815	2	0			N
9.375_41.375	9.375	41.375	82.5949	1.0815	2	0			N
9.375_41.125	9.375	41.125	82.5949	1.0815	2	0			N
-3.125_40.875	-3.125	40.875	82.5949	1.0815	2	0			N
-2.125_40.875	-2.125	40.875	82.5949	1.0815	2	0			N
-1.875_40.875	-1.875	40.875	82.5949	1.0815	2	0			N
-0.375_40.375	-0.375	40.375	82.5949	1.0815	2	0			N
9.125_39.875	9.125	39.875	82.5949	1.0815	2	0			N
-7.125_39.625	-7.125	39.625	82.5949	1.0815	2	0			N
-1.875_39.625	-1.875	39.625	82.5949	1.0815	2	0			N
8.625_39.375	8.625	39.375	82.5949	1.0815	2	0			N
8.375_39.125	8.375	39.125	82.5949	1.0815	2	0			N
-6.875_38.625	-6.875	38.625	82.5949	1.0815	2	0			N
-2.875_38.625	-2.875	38.625	82.5949	1.0815	2	0			N
-2.875_38.375	-2.875	38.375	82.5949	1.0815	2	0			N
-2.875_38.125	-2.875	38.125	82.5949	1.0815	2	0			N
-5.625_37.625	-5.625	37.625	82.5949	1.0815	2	0			N
-5.875_37.125	-5.875	37.125	82.5949	1.0815	2	0			N
9.125_37.125	9.125	37.125	82.5949	1.0815	2	0			N
9.375_37.125	9.375	37.125	82.5949	1.0815	2	0			N
-6.625_36.875	-6.625	36.875	82.5949	1.0815	2	0			N
8.625_36.875	8.625	36.875	82.5949	1.0815	2	0			N
-16.875_28.375	-16.875	28.375	82.5949	1.0815	2	0			N
-16.625_28.375	-16.625	28.375	82.5949	1.0815	2	0			N
-16.375_28.375	-16.375	28.375	82.5949	1.0815	2	0			N
-17.375_28.125	-17.375	28.125	82.5949	1.0815	2	0			N
-16.375_28.125	-16.375	28.125	82.5949	1.0815	2	0			N
-1.125_50.875	-1.125	50.875	49.1773	1.14229	2	0			N
-17.875_28.625	-17.875	28.625	82.5949	1.18653	2	0			N
32.125_15.875	32.125	15.875	82.5949	1.18653	2	0			N
24.875_35.125	24.875	35.125	8.29572	1.24554	2	0			N
-1.125_53.125	-1.125	53.125	82.5949	1.28315	2	0			N
-6.125_52.875	-6.125	52.875	82.5949	1.28315	2	0			N
-1.375_52.125	-1.375	52.125	82.5949	1.28315	2	0			N
0.375_51.625	0.375	51.625	82.5949	1.28315	2	0			N
-2.375_51.125	-2.375	51.125	82.5949	1.28315	2	0			N
4.125_49.375	4.125	49.375	82.5949	1.28315	2	0			N
3.375_45.875	3.375	45.875	82.5949	1.28315	2	0			N
4.875_45.375	4.875	45.375	82.5949	1.28315	2	0			N
5.125_45.375	5.125	45.375	82.5949	1.28315	2	0			N
5.375_45.125	5.375	45.125	82.5949	1.28315	2	0			N
2.125_44.125	2.125	44.125	82.5949	1.28315	2	0			N
3.375_44.125	3.375	44.125	82.5949	1.28315	2	0			N
-3.625_43.625	-3.625	43.625	82.5949	1.28315	2	0			N
-0.625_42.875	-0.625	42.875	82.5949	1.28315	2	0			N
-0.875_42.625	-0.875	42.625	82.5949	1.28315	2	0			N
-0.625_42.625	-0.625	42.625	82.5949	1.28315	2	0			N
-3.625_42.375	-3.625	42.375	82.5949	1.28315	2	0			N
-1.625_42.375	-1.625	42.375	82.5949	1.28315	2	0			N
-1.375_41.875	-1.375	41.875	82.5949	1.28315	2	0			N
0.375_51.375	0.375	51.375	49.1773	1.29718	2	0			N
6.625_48.375	6.625	48.375	49.1773	1.29718	2	0			N
3.125_48.125	3.125	48.125	49.1773	1.29718	2	0			N
4.875_46.875	4.875	46.875	49.1773	1.29718	2	0			N
0.375_46.125	0.375	46.125	49.1773	1.29718	2	0			N
10.375_45.375	10.375	45.375	49.1773	1.29718	2	0			N
4.625_44.875	4.625	44.875	49.1773	1.29718	2	0			N
9.125_44.625	9.125	44.625	49.1773	1.29718	2	0			N
7.375_44.125	7.375	44.125	49.1773	1.29718	2	0			N
-1.625_41.375	-1.625	41.375	49.1773	1.29718	2	0			N
8.375_36.875	8.375	36.875	49.1773	1.29718	2	0			N
4.125_48.125	4.125	48.125	49.1773	1.32247	2	0			N
-3.625_40.125	-3.625	40.125	49.1773	1.32247	2	0			N
-28.375_38.625	-28.375	38.625	5.6742	1.32666	2	0			N
16.875_43.375	16.875	43.375	82.5949	1.42618	2	0			N
16.625_43.125	16.625	43.125	82.5949	1.42618	2	0			N
18.125_42.625	18.125	42.625	82.5949	1.42618	2	0			N
19.375_40.875	19.375	40.875	82.5949	1.42618	2	0			N
29.125_40.875	29.125	40.875	82.5949	1.42618	2	0			N
24.625_40.625	24.625	40.625	82.5949	1.42618	2	0			N
19.625_40.125	19.625	40.125	82.5949	1.42618	2	0			N
23.625_40.125	23.625	40.125	82.5949	1.42618	2	0			N
19.875_39.875	19.875	39.875	82.5949	1.42618	2	0			N
19.875_39.625	19.875	39.625	82.5949	1.42618	2	0			N
23.125_39.375	23.125	39.375	82.5949	1.42618	2	0			N
26.375_39.375	26.375	39.375	82.5949	1.42618	2	0			N
23.125_39.125	23.125	39.125	82.5949	1.42618	2	0			N
23.375_39.125	23.375	39.125	82.5949	1.42618	2	0			N
23.625_39.125	23.625	39.125	82.5949	1.42618	2	0			N
23.125_38.875	23.125	38.875	82.5949	1.42618	2	0			N
23.625_38.625	23.625	38.625	82.5949	1.42618	2	0			N
23.875_38.625	23.875	38.625	82.5949	1.42618	2	0			N
20.625_38.375	20.625	38.375	82.5949	1.42618	2	0			N
23.875_38.375	23.875	38.375	82.5949	1.42618	2	0			N
24.125_38.375	24.125	38.375	82.5949	1.42618	2	0			N
23.875_38.125	23.875	38.125	82.5949	1.42618	2	0			N
24.125_38.125	24.125	38.125	82.5949	1.42618	2	0			N
24.875_37.875	24.875	37.875	82.5949	1.42618	2	0			N
26.125_37.625	26.125	37.625	82.5949	1.42618	2	0			N
26.875_37.625	26.875	37.625	82.5949	1.42618	2	0			N
22.125_37.375	22.125	37.375	82.5949	1.42618	2	0			N
22.125_37.125	22.125	37.125	82.5949	1.42618	2	0			N
22.375_37.125	22.375	37.125	82.5949	1.42618	2	0			N
25.375_37.125	25.375	37.125	82.5949	1.42618	2	0			N
22.375_36.875	22.375	36.875	82.5949	1.42618	2	0			N
22.375_36.625	22.375	36.625	82.5949	1.42618	2	0			N
28.125_36.375	28.125	36.375	82.5949	1.42618	2	0			N
27.875_36.125	27.875	36.125	82.5949	1.42618	2	0			N
23.875_35.625	23.875	35.625	82.5949	1.42618	2	0			N
23.625_35.375	23.625	35.375	82.5949	1.42618	2	0			N
23.875_35.375	23.875	35.375	82.5949	1.42618	2	0			N
24.125_35.375	24.125	35.375	82.5949	1.42618	2	0			N
24.625_35.375	24.625	35.375	82.5949	1.42618	2	0			N
24.875_35.375	24.875	35.375	82.5949	1.42618	2	0			N
24.375_35.125	24.375	35.125	82.5949	1.42618	2	0			N
2.125_48.125	2.125	48.125	82.5949	1.7063	2	0			N
2.625_48.125	2.625	48.125	82.5949	1.7063	2	0			N
2.875_48.125	2.875	48.125	82.5949	1.7063	2	0			N
0.875_47.625	0.875	47.625	82.5949	1.7063	2	0			N
1.125_47.625	1.125	47.625	82.5949	1.7063	2	0			N
-1.375_47.125	-1.375	47.125	82.5949	1.7063	2	0			N
-0.375_47.125	-0.375	47.125	82.5949	1.7063	2	0			N
-0.375_46.875	-0.375	46.875	82.5949	1.7063	2	0			N
-0.125_46.875	-0.125	46.875	82.5949	1.7063	2	0			N
0.125_46.875	0.125	46.875	82.5949	1.7063	2	0			N
-0.125_46.625	-0.125	46.625	82.5949	1.7063	2	0			N
0.125_46.625	0.125	46.625	82.5949	1.7063	2	0			N
-0.625_46.375	-0.625	46.375	82.5949	1.7063	2	0			N
-0.125_46.375	-0.125	46.375	82.5949	1.7063	2	0			N
0.125_46.375	0.125	46.375	82.5949	1.7063	2	0			N
3.375_46.125	3.375	46.125	82.5949	1.7063	2	0			N
-1.125_45.875	-1.125	45.875	82.5949	1.7063	2	0			N
-0.875_45.875	-0.875	45.875	82.5949	1.7063	2	0			N
-0.375_45.875	-0.375	45.875	82.5949	1.7063	2	0			N
0.375_45.875	0.375	45.875	82.5949	1.7063	2	0			N
-1.125_45.625	-1.125	45.625	82.5949	1.7063	2	0			N
-0.875_45.625	-0.875	45.625	82.5949	1.7063	2	0			N
-0.625_45.625	-0.625	45.625	82.5949	1.7063	2	0			N
-0.125_45.625	-0.125	45.625	82.5949	1.7063	2	0			N
3.125_45.625	3.125	45.625	82.5949	1.7063	2	0			N
4.625_45.375	4.625	45.375	82.5949	1.7063	2	0			N
-0.125_44.875	-0.125	44.875	82.5949	1.7063	2	0			N
1.875_44.625	1.875	44.625	82.5949	1.7063	2	0			N
3.875_44.625	3.875	44.625	82.5949	1.7063	2	0			N
2.125_44.375	2.125	44.375	82.5949	1.7063	2	0			N
1.125_44.125	1.125	44.125	82.5949	1.7063	2	0			N
1.375_44.125	1.375	44.125	82.5949	1.7063	2	0			N
1.375_43.875	1.375	43.875	82.5949	1.7063	2	0			N
1.625_43.625	1.625	43.625	82.5949	1.7063	2	0			N
4.625_43.625	4.625	43.625	82.5949	1.7063	2	0			N
8.375_54.875	8.375	54.875	82.5458	1.76149	2	0			N
10.625_52.375	10.625	52.375	82.5458	1.76149	2	0			N
7.625_49.125	7.625	49.125	82.5458	1.76432	2	0			N
-6.375_54.375	-6.375	54.375	43.2883	1.9173	2	0			N
0.375_52.625	0.375	52.625	43.2883	1.9173	2	0			N
4.625_52.375	4.625	52.375	43.2883	1.9173	2	0			N
0.125_51.875	0.125	51.875	43.2883	1.9173	2	0			N
5.125_51.625	5.125	51.625	43.2883	1.9173	2	0			N
4.375_51.375	4.375	51.375	43.2883	1.9173	2	0			N
3.625_50.375	3.625	50.375	43.2883	1.9173	2	0			N
4.625_50.125	4.625	50.125	43.2883	1.9173	2	0			N
2.625_49.375	2.625	49.375	43.2883	1.9173	2	0			N
-0.875_42.875	-0.875	42.875	43.2883	1.9173	2	0			N
0.375_42.875	0.375	42.875	43.2883	1.9173	2	0			N
1.125_42.875	1.125	42.875	43.2883	1.9173	2	0			N
0.125_42.625	0.125	42.625	43.2883	1.9173	2	0			N
0.375_42.625	0.375	42.625	43.2883	1.9173	2	0			N
1.125_42.625	1.125	42.625	43.2883	1.9173	2	0			N
6.625_52.375	6.625	52.375	82.5458	1.93032	2	0			N
0.125_51.625	0.125	51.625	82.5458	1.93032	2	0			N
3.875_50.375	3.875	50.375	82.5458	1.93032	2	0			N
-3.875_41.125	-3.875	41.125	82.5458	1.93032	2	0			N
-3.625_40.625	-3.625	40.625	82.5458	1.93032	2	0			N
-5.375_40.375	-5.375	40.375	82.5458	1.93032	2	0			N
1.375_41.875	1.375	41.875	16.4305	2.39053	2	0			N
3.375_39.875	3.375	39.875	16.4305	2.39053	2	0			N
-1.125_37.875	-1.125	37.875	16.4305	2.39053	2	0			N
9.625_45.625	9.625	45.625	82.5949	2.53832	2	0			N
7.125_44.125	7.125	44.125	82.5949	2.53832	2	0			N
10.625_43.375	10.625	43.375	82.5949	2.53832	2	0			N
16.875_43.125	16.875	43.125	82.5949	2.53832	2	0			N
12.375_42.875	12.375	42.875	82.5949	2.53832	2	0			N
12.875_42.875	12.875	42.875	82.5949	2.53832	2	0			N
17.375_42.875	17.375	42.875	82.5949	2.53832	2	0			N
12.625_42.625	12.625	42.625	82.5949	2.53832	2	0			N
12.875_42.625	12.875	42.625	82.5949	2.53832	2	0			N
11.375_42.375	11.375	42.375	82.5949	2.53832	2	0			N
2.125_42.125	2.125	42.125	82.5949	2.53832	2	0			N
0.625_41.375	0.625	41.375	82.5949	2.53832	2	0			N
1.375_41.375	1.375	41.375	82.5949	2.53832	2	0			N
2.375_41.375	2.375	41.375	82.5949	2.53832	2	0			N
13.125_41.375	13.125	41.375	82.5949	2.53832	2	0			N
13.625_41.375	13.625	41.375	82.5949	2.53832	2	0			N
0.375_41.125	0.375	41.125	82.5949	2.53832	2	0			N
1.625_41.125	1.625	41.125	82.5949	2.53832	2	0			N
[truncated: 3,561 more rows]
