# Supplementary material for: ﻿Spatial decoupling of taxon richness, phylogenetic diversity and threat status in the megagenus Erica (Ericaceae)
Source: PhytoKeys. 2024 Jul 10;244:127–50. doi: 10.3897/phytokeys.244.124565 (PMC11255470; doi:10.3897/phytokeys.244.124565)
Supplement: Supplementary material 6 — DNA sequence alignments [file phytokeys-244-127_article-124565__-s006.zip]

Archive with 5 entries (4 files):
- Appendix 6 alignments/
- Appendix 6 alignments/Appendix5 Erica_complete_alignments_20230607.nex
- Appendix 6 alignments/Erica_supermatrix_20220701_taxa726_CP.phy
- Appendix 6 alignments/Erica_supermatrix_20220701_taxa730_NR.phy
- Appendix 6 alignments/Erica_supermatrix_20220701_taxa752.nex
