# Supplementary material for: ﻿Spatial decoupling of taxon richness, phylogenetic diversity and threat status in the megagenus Erica (Ericaceae)
Source: PhytoKeys. 2024 Jul 10;244:127–50. doi: 10.3897/phytokeys.244.124565 (PMC11255470; doi:10.3897/phytokeys.244.124565)
Supplement: Supplementary material 6 — DNA sequence alignments [file phytokeys-244-127_article-124565__-s006.zip › Appendix 6 alignments/Erica_supermatrix_20220701_taxa726_CP.phy]

726 10475
Empetrum_nig AATTT-AA-TAAACTACTAGAATTGT-CCCTATTAACTCTATTCTTTT-C-ATTCTTAT-------CTA---------T-TCAATTCCG-AATT-AATA-TGA----TGA----ATATAGAATAGAAAAG-----------AATTGTTA-TA----------------------------------------------GAACA-TA------------------AC-AATTAATAGAAA---------T-AATGATACAATTATTAGATAG----AAAAT-----------ATTATTAGACACCTTTTTTCG-----TTTTTTA------------------------------ATCCAT----------TTTATTATAT------TTCTATATTTTTTT--------------------GCATATCAGAAATGTCTAATTATT-------------------------------------------------------ATAGAGTCTT---------------------------------ATATATAA-------------AAAAATAGATTTCTCT-------AGTCTATATTTC-CAT-A---------------------------------------------------------------------------------------TAAATATAATTTATT-----------TAG-----TTGTGTATA----------------GATTTTTTTATT------------CC------AT-------AAAAAATATGATCTAAGATCAGTTGAGCCTATA------------------------------------------------------------------------------------------------------------------------------------------------------------------------------------------------------------------------------------------TTAATCTAAT-----TAACTTAACAAC-T--------CATT----------------------CGAATTCGAC----T-----AATTCGAATGAG-A------CATT------------CCTCCGCT--------TGCATTCATAAA-------GGTGTAAGTTA--AG------AAGGTTTCATCATTAAA--------GTATTCTAA--CTACAT----------AAATAT------GTAGT-----------------ATATA-TTGAATTGCGTATACA-TAAATGCTAGAATCATTTTT----GATTGAACTAAACGTGGGTCT-CCTT-TAG-AAGGAA---------GATCAAAGAAGATAGCAAAGAAATCA-------AAGAAGAAA-----------------------------------AACAA-CTTTTAG-------AG-AGAGAA-ATC-AGTATCTAAT-------GAATTCAAT-GATTCCA-GTATAAACGTACTAAG-TGCTAACTTTCAAATTCAGA-GAAACCCC-GGAAAAAAAAA--TGGG-CAATCCT-GAGCCAAA-TCCTTTATTT------------GGC-------------------------------------AAACAAACAAAGATTCCGAAAGCTAAAAAAA-GGATAGGTGCAGAGACTCAATGGAAGCTGTTCTAAC-AATC----------------------------------------------------------AAA-TGAT------------------------------------------------------------------------------------------TAATGATTAAT--------------AACG-A-CCAAAA--T--CTGTATGCCTATTTTTTTG---ATA---GGAAAAATGG----ACC-AATTGTTGTGAATTGATTTCACAATGAATAA-AAAATTGCA------------------TATTTATT-------GATCA------AATCATTTACTCCA-----TCGTCTGCTAGATCTTTTGAAGATCTGCTGAATCGGATGAGAATAAAGATAGAGTCCCATTCTACATGTCAAT--------ACCGACAACAATGAAATTTATTGTAAGAGGAAAATCCGTCGACTTTAGAAATCGTGAGGGTTCAAGTCCCTCTATCCCCAAAA-GCCCGTTCGAC-TCCTTAACTATTTAT------------------CC--TATCCGTTTTT-----------A-----------GTTAGCCGTTCCAAATTCGTTATCTTTTTGAT-TCACTCGACT-----CTTTCACAA--------------------------------------AA-CAAACGGATCGTAGCGAAAATAC-TTTTCTCTGATCACAA-----GTCTTGTGAT-----ATATGATACACGTAC-AAATAAA-CATCTTT-GAGCAA-GGAATCTCCATTTGAATGATTCATGATCTATATCA-TT-----ATT---------CGG-AATTC-GTACTG-----AAAC-TCAAAAAAA----GTTTT-TTTTT--------ATC-CAAGAAATT-CCA-GGGA-----CTGTCTAA-GAC-TTTG-GAA-TA-CCC-TTT-CGTTCT-TT-T---AATTGACATAGACCCAAATCACTAGTAAAATGAGAATGATGCATCGGGAA--TGGAATGGTCAG-----------------------------------------------------------------GGTAGCTCAG-CTGG-TAGAGCAGAGGACTGAAAATT-C-TCGTGTCGCCAGTTCAAACCTGG-----------------------------------------------------------------TTCCTGACGCA-GGATT------TATTTGTATG-AGGAG-TAATTCGACAAATTAATATATATTTATTTAATTGA-----TATGCATCGA-CATA-CCTAT------TT--------------------TTTAATAATCTAAATT-TAGATTAGACTCC--ATATTTTTAT-------------------------------CCATCTAGACGTTTAGAA----------------------------ATA-----GAGATATACTCCATCTATTTT------------TTAGAT-GGGTAAAGAATAGATTCTAG---------AAAGATAAGTA-AAAAATTTAGACTGTATTTCCTCTTCTTTTTACA-TTTCTTTGTATTTTCGTTC-----CTATTCTATTTCTTCATTC-CCTACTACATGAATTTTTAGAAC-----CCGTC-TAAGTGATGTGCGTAGT--GC-AAAGTTCATGATGCAGAACTCGTTT-GGTTCATCGTATGAACTCGGATCATCCG----AAATAAGTA-TCTCTTCCAAATTTTCCTTTGTTGTTAGCCCAT-CC-ATA-ACT--------------AAG-----------------------------------------------------------------------------------------------ACAGATTCCAATT----CAATTAATTTTTT-----AATTGAC-TTTGTTTAATCTAG----------------AACAGAACGTACAATCC-----TTAAATATCTGGAATT----------------------------TT-CGAAGCTAAGATTAGTTT--CTTAGCATTCAATGAGCATC???????????????????????????????????????????????????????????????????????????????????????????????????????????????????????????????????????????????????????????????????????????????????????????????????????????????????????????????????????????????????????????????????????????????????????????????????????????????????????????????????????????????????????????????????????????????????????????????????????????????????????????????????????????????????????????????????????????????????????????????????????????????????????????????????????????????????????????????????????????????????????????????????????????????????????????????????????????????????????????????????????????????????????????????????????????????????????????????????????????????????????????????????????????????????????????????????????????????????????????????????????????????????????????????????????????????????????????????????????????????????????????????????CAAA---------AGAAATTTAGAACTAGAGAGATCTCAGCAACATAACTTCATATATCCGCTTATCTTTCAGGAGTATATTTATGCACTTGCTCATGATCGTGGTTTAAATAGATCAATTTTTTTGGAAAATATGGGTTATGACAATAAATCTAGCTTACTAATTGTGAAACGTTTAATCACTTATTTAATTACTCAAATGTATCAACAGAATCATTTTATTTTTTCTGGTAAT---------GATTCTAAC---------CAAAATAAATTTTTGGGGTACAATACAAAATTGTATTCTCAAATGATATTCGAAGGATTTGCGGTCGTTGTCGAAATTCCATTTTATCTACGATTACTATCTTTCCTAGAAGGTAAAGAAAGAGTGAAATCTCATAATTTACGATCAATTCATTCAATATTTCCGTTTTTCGAGGACAAATTTTCACATCTAAATTATGTATTAGATATACTAATACCTCACCCCATCCATCTGGAAATCTTGGTTCAAACTCTTCGCTACTGGGTAAAAGATGCCTCTTCTTTGCATTTATTACGATTTTTTCTCCACGAGTATCCTATTTGGAATAGTCTTATTA---CTCAAAAGAAATCTAGTTTTTCTTTTTCGAAAAGAAATCAAAGATTCTTCTTGTTCCTATATAATTTTCATGTATGTGAATATGAATCTATCTTTGTTTTTCTCCGCAACCAATCTTATCATTTACGCTCAATATCTTCTGAAACCTTTCTAGAACGAATCTCTTTCTATA---AAAAAATAGAACTAGAACTCTTTACTAAAGAT???????????????????????????????????????????????????????????AGGATATTGGGCAGCCTTAAAAGCTTTTTCATTGGTGAAATCT---CTTTCGACCGGAAATTCGAAAAGTTTTTGT------GTGGGA---------------------------------------------------------------------------CAAAAAAATTCGACCGAAAATGCA------------------------------------------------------------------------------------AAAGGTTTTGGTGTGCGACAA------------------------------------------AGAACTAAGTAATCAAAAGTTGTAATAATATGAATCGACTTGACTCAAAAA-GTTTCAACTTTTCGAATTTCATTTCGAATCGAAAATTCAAAATTTCCATTACCTACTGTTTTGGACTAATCAATATGAAATT-CAATTCTCTTC-GCTCTTATGATTTGTAGAATAAGAACTCTTCTGTTTACTGAATTCTAAAAAAAA----CTTTT-CTTC--------------------------TTGTATCTTCTGTTTATTCTTTTTTCTAATAAAAGTTTTTA--TTTTTTCTCTATTTCTCGAAAAGAGCAGATATAAGAT-----CTTT-AGTTAAAATTAATGAATCGTTGAAACTAATTGATTAAGTTTCAA-----------ACTTTTTT-GTCATTTTCAGAATTATTATTTC----------------------TCTTAATTACTATTTATTT------CTC-TGAATTACTATATAGATACTGCTCTATATCTCTCGCTTTCAACCCAATCTATAAAA-GTTGTTAATCGGGATATGAACTATGAAAAATGTG----------------------TCAAATTATAATGATTCAAAATAGATCCTATTTTATGATCGTTGAGAAAATGCATTTTTTTGTTTCATATTTT--------TTAAAT-CCGATAAATGAGAAATGAATCATTAAAAAATGAAAATGAGAAAGGACATTTTTTTT-AGTTCTATCC-CTGG------ATAGGGGGTAGAACTATCTAGTTACAACAATTCAATTCCAGAAGATCATAAACTACACGAAAGGTTGAAGTTAAGTAAAAGGGATACCCTATAAACGAA-------------AATAATGAACCTTCAAATCCCTATGAATTATTATTCATCAATTTGAATCTTTCCTAAAAAATACTAGATTGAGTTTACTTCTTCAATCTGGACGATTGAATATGAATAGG?GCCGCGG-CTTATATAGGTGAAT-CCATGGAGGGCC-ATCATTGACTAGTTTTCGAAA----TAGTCTTT----TTTTCATCTAGTCCAAAGCAA-TGTATGCGTATTTCAAGATAA------T-----AGACGTAGAGAATATAAATATAGGAA-CTAT----------------------------------------------------------------------------------------------------------------------------------------------------TCCTCCATGAATATTCTATTTCTATTATTCA------TCCTTAAATATT-AGGAATCCTAATTTGACTAAAAATTCTTCTTGTCC-ATTTCGA-TTCTATCC-ATGTGGGATAATGATAAAGAAAAGGGGGAGAAGAATTTACAAAAAGGGGAATTCTTAAAACTCAGGAGAGGGAGAGTCGAGCTAGGTCTATGTAATTGAATCGCTATAAGTCAACTCTTATGGATCTTTTGATGAATGATTCGATAATACGATTGAATCTACGAGAGGAATAGTTGGTTTACGTTATGGAAGAAAGACTTGTATATGGGATAT-TAGATATTCGTATAGTTATATATA-----------------------------------CGAACTAAA----GATATATCTAACTGTGAATT------TAAATGGGAATTCCAATAGAAGTCCTTCCGTCTCGTTTGTAACTGTGAGTTGAATTGAATGAATAAAGAGATGAAATCAAGAAAAA-GATCGAAGAATTTAAAGAACGTTTTGGA-ACAGAAAAAAGGAAGAACGAAAGTTGTATGGATTCACAAACAAGGACTCTGTGGA-TAGAAGATATCCAAGTAATTC----TGAGGATTCAATAATATTTCCAATT-CGAAGTTCTTAGTTAACATGAATTTGAGTAATGG-AATAATCCCATCATCATTCATTGGTT-GATCGTATCATTAA---CCA-TTTCTT---TTCTATAACCTACCCTACCCC-TT-CC-TTGTATCGTT------ATCAGATGAAGTATCTTCTGACCATCATT-TGACTTCTATT-ATTCCCAAA-CC-AAAATAAAAAATAGAAG-TAAGTGAAAGGGAA-AAAGAAAGAAGTTAA-GTTCTAAACTA-----CGTTTTTTAA-TGATCTAATTTTC-TTGGATTACAAA-GAAGTGTGATAAA-GATGAATCT-CGTTAG-AAAGCATCTAATATTCTATCAATTTTTGGGTTTCGATGAAA-CTCG-AAAAAGAAATGGAAAATAG-GAAGG-AAAAAAATTCTGCATTCCCTCCCTAAGAGGGGTGAAGTCCTTGGTTGATCTTTAGCTTTCTTTT-----ATCTTTCTTCCTTAGATTAAAAGTACTGGG-ACAGATAGATCAAAAGCTCAGTATGTAACTTTAATGAAATTTCTTTTT--CAAAGTCAAATTAG--------------------------TAATTGAGGTTACACAAAATCAGAGACAGAAAAGAAGATAGTTGAATCTATA-AAAGAAAAGTAGTCCGGGTGGGGGG----GGTTCGATTAAATCCATTTTTAGTTGTACAATAAACGAATTCCAT-TTGTGTATGTTCTACCGGGAAATAAATGGTACTCTATTCCATATTCTGTTCCCTGGATTGGGAGCAATCGAAAAACCAGATC-------CAGTATCTCTTGGAATACTGAATAGAATTCTACCAAAAATTGCACTAA-TCCACGTATGTCTTTCTCCCATCAA-------TCGCTTTCTAGTTGAAGTAATGAAAATTTTCAACTATTTGTTTGATGAGAAATGCGAAAGAAAAAAAAGGATCTCCTTTAGGAATGAAATAC-GGCTCTGCCTTCTGTACCAGCTTTCATAGAAAAGAGGGAGT--TGAATTGATGTATTGATTGGATCTGTCGGGACTGACGGGG-TCGAA??????????????????????????????????????GTGTTAAAGATTACAAATTGACTTATTATACTCCTAACTATGAAACCAAAGATACTGATATCTTAGCAGCATTCCGAGTAACTCCTCAACCGGGAGTTCCGCCTGAAGAAGCAGGGGCCGCGGTAGCTGCGGAATCTTCTACTGGTACATGGACAACAGTGTGGACTGATGGACTTACTAGCCTTGATCGTTACAAAGGGCGATGCTACCACATCGAGCCTGTTGCTGGAGACGACAATCAATATATTGCTTATGTAGCTTATCCTTTAGACCTTTTTGAAGAAGGTTCTGTTACTAACATGTTTACTTCGATTGTGGGTAATGTATTTGGGTTCAAAGCCCTGCGTGCTCTACGTCTCGAAGATCTACGAATCCCTCCAGCGTATGCTAAAACGTTCCAAGGACCGCCTCATGGTATCCAAGTTGAAAGAGATAAATTGAACAAGTACGGTCGTCCCCTGTTGGGATGTACTATTAAACCAAAATTGGGGTTATCTGCTAAAAACTATGGGAGAGCTGTTTATGAATGTCTCCGCGGTGGACTTGATTTTACCAAAGATGATGAGAACGTGAACTCCCAACCATTTATGCGTTGGAGAGACCGTTTCTTATTTTGTGCCGAAGCAATTTATAAAGCACAGGCGGAAACAGGCGAAATCAAAGGGCATTACTTAAATGCTACTGCAGGTACATGTGAAGAAATGATGAAAAGAGCTGTATTTGCCAGAGAATTAGGAGTTCCTATCGTAATGCATGACTATTTAACAGGGGGATTTACTGCAAATACTACCTTGGCTGAGTATTGCAGAGATAATGGCCTACTTCTTCACATCCATCGTGCAATGCATGCAGTTATTGATAGACAGAAGAATCATGGTATACATTTTCGTGTATTAGCTAAAGCGTTACGTATGTCTGGGGGAGATCATATTCACGCGGGTACTGTAGTAGGTAAACTTGAAGGTGAAAGGGAAATTACTTTGGGCTTTGTTGATTTACTGCGTGATGATTATATTGAAAAAGATCGGGGCCGCGGTATTTATTTTTCTCAAGATTGGGTCTCTCTACCAGGTGTTCTACCCGTGGCTTCAGGGGGTATTCACGTTTGGCATATGCCTGCTCTGACCGAGATCTTTGGGGATGATTCTGTACTACAATTCGGAGGGGGAACTTTGGGACACCCCTGGGGAAATGCACCGGGTGCCGTAGCTAATCGAGTTGCTCTAGAAGCGTGTGTGCAAGCTCGTAATGAAGGACGTGATCTTGCTCGTGAGGGTAATGAAATTATCCGTGAGGCCAGCCAATGGAGTAATGAACTATCTGCTGCTTGTGCAGTATGGAAGGAAATCAAATTTGAATTTCCAGCAATGGATACTTTGTAATTCAGTAATTATCGT-----TCGT-CTTTCTTAATTGAATTGCAATTAAACTCGGCCCAATCTTTTACTAAAA??????
Calluna_vulgaris_ANA ???????????????????????????????????????????????????????????????????????????????????????????????????????????????????????????????????????????????????????????????????????????????????????????????????????????????????????????????????????????????????????????????????????????????????????????????????????????????????????????????????????????????????????????????????????????????????????????????????????????????????????????????????????????????????????????????????????????????????????????????????????????????????????????????????????????????????????????????????????????????????????????????????????????????????????????????????????????????????????????????????????????????????????????????????????????????????????????????????????????????????????????????????????????????????????????????????????????????????????????????????????????????????????????????????????????????????????????????????????????????????????????????????????????????????????????????????????????????????????????????????????????????????????????????????????????????????????????????????????????????????????????????????????????????????????????????????????????????????????????????????????????????????????????????????????????????????????????????????????????????????????????????????????????????????????????????????????????????????????????????????????????????????????????????????????????????????????????????????????????????????????????????????????????????????????????????????????????????????????????????????????????????????????????????????????????????????????????????????????????????????????????????????????????????????????????????TACTAAG-TGATAACTTTCAAATTCAGA-GAAACCCC-GGAAAAAAAAA--TGGG-CAATCCT-GAGCCAAA-TCCTTTTTTT------------CGC-------------------------------------AAACAAACAAAGATTCCGAAAGGTAAAAAAAAGGATAGGTGCAGAGACTCAATGGAAGCTGTTCTAAC-AAATCGATTTGG-CTACGTTGGTAGAAGG-AATAGAAATCTTTCT-ATGGAAACTTACGAAAAAA-TGAAAGATAATTCTATATA-CAT----------A-C-GTATAAG-----------TA------CTG---------------AAATACTATATCGTTATGATTAAT--------------AACG-A-CAAAAA--T--ATGTATTCCTATATTTTTTTTTATA---TGAAAAATGG----ACC-AATTGTTGTGAATAGATTTCACATCGAATAA-AAAA--GCA------------------TATTTATTATTTATTGATCA------AATCATTTACTCCA-----TCGTTTGCTAGATCTTTTGCAGATCTGATGAATCGGATGAGAATAAAGATAGAGTCCCATTCTACATGTCAAG--------ACCGACAACAATGAAATTTATTGTAAGAGGAAAATCCGTCGACTTTAGAAATCGTGAGGGTTCAAGTCCCTCTATCCCCAAAA-GCCCGTTTGAC-TTCTTAACTATCTATC-----------------CC--TATCCTTTTTT-----------A-----------GTTAGCCGTTCCAAATTCGTTATCTTTTTCAT-TCACTCAACT-----CTTTCCCAA--------------------------------------AA-GAAAGGGATCCTAGCGGAAATAC-TTTTCTCTGACCACAA-----GTTTTGTGAT-----ATGTGATACACGCTC-AAATAAA-CATCTTT-GAGCAA-GCAATCTCCATTTGAATGATTCATGATCTATCTCA-TT-----ATT---------CGG-AATTC-GGACTG-----AAA--TGAAAAAA-----GTTTTGTTTTT----GCAAATC-CAAGAAATT-CCA-GGAC-----CTGTATAA-GAC-TTTT-GAA-TA-CCC-TTT-CGTTCT-TTGT---AATTGACATAGACCCAAATCATTAGTAAAATGAAAATGATGCATCGGGAA--TGG-----TCAG-----------------------------------------------------------------GATAGCTCAG-CCT????????????????????????????????????????????????????????????????????????????????????????????????????????????????????????????????????????????????????????????????????????????????????????????????????????????????????????????????????????????????????????????????????????????????????????????????????????????????????????????????????????????????????????????????????????????????????????????????????????????????????????????????????????????????????????????????????????????????????????????????????????????????????????????????????????????????????????????????????????????????????????????????????????????????????????????????????????????????????????????????????????????????????????????????????????????????????????????????????????????????????????????????????????????????????????????????????????????????????????????????????????????????????????????????????????????????????????????????????????????????????????????????????????????????????????????????????????????????????????????????????????????????????????????????????????A-GGAAGTCTTAGGATTATGGGAGATATATGCGGGGCATAGCTTATCTTCCGGGTAGTAACTCTCTTATCCTTCAGGAGT------------------------------------------------------------------------ATCCTGG-GAGGAATGAATGGAAAAA------ACAGCATGGCGTTTCCATGGAGCATTCTGCTACTATTTTTTTCTTACCGTATCCTTTCAAAAAAA--CTTCCG--CA-AACCCCTTAAACG-CAACCAAAAAAATTCCATTCTAGG---------TCGGTGTGAAT-GAATAAATGGATAGAGCCATACCGCTTCAATTTTTT-CTAGG-CAAAGAAAACACAAAGAAACAAGCTTTAGTTTTTAATGGGAATGCTTCCCCGCTCTAATTATATGCAAAAAATAGATTAGTGCCTGTTGC---------GGGAAAGGCTAATCCCAT-GTGTGGATTATCGATTTTTTAATGAATCCTAACTATTGTGACTC-------------------TCCATTATGGAATGGAGATCTAGGTGTAAAAGAAGCAGTATGTTGATAAAGAATTTTTTTTT--CCAAAATCACAAGAGCTACTGGTTTTGAAAAAATAAAGGATTTCGAATCGTCCTC-TT-ATCCTAGAACGAACATAAACCAATTAAATGGAAAGGGAGAGGCTCGAGAATCTCTTGATAAGTTTCCCGAGGTACCTATTCTTTTCTT-----ACAAACAATACCTTGTTTTTGAACTGTATCGC-ACTATGTATCATTTGATAACCCCAAAAATCCT-CTACCTTTGTCTCAATTAAAAT-----------TGAAA---------------ATGGAGGAATTCAAA---------AGAAATTTAGAACGAGATAGATCTCAGCAACATGATTTCATATATCCGCTTATTTTTCAGGAGTATATTTATGCATTTGCTCATGATCGTGGTTTAAAGAGATCGATTTTTTTGGAAAATGCGGGTTATGACAATAAATCTAGCTTACTCATTGTGAAACGTTTAATCACTCATTTAATTACTCAAATCTATCAACAGAATCATTTTCTTTTTTCTGTTAAT---------GATTCTAAG---------CAAAATAAAATTTTTGGATACAATACCCATTTTTATTCTCAAAGGATATTCGAAGGATTTGCAATAGTTGTGGAGATTCCATTTTATCTAAGATTACTATCTTTCCTAGAAGATAAAGAAAGAGTTAAATCTCAGAATTTAGGATCAATTCATTCAATATTTCCGTTTTTAGAAGACCAATTTTCACATCTAAATTATGTATTAGATATATTAATACCCCACCCCATCCATCTGGAAATCTTGGTTCAAACTCTTCGGTATTGGGTAAAAGATGCTTCTTCTTTGCATTTATTACGATTTTTTCTCTACGACTATCCTATTTTGAATAGTCTTATTA---TTCCAAAGAAATCGAGTTTTTCGATTTCAAAAATAAATCAAAGATTCTTCTTGTTCCTATATAATTTTCATGTATGGGAATACGAATCTATCTTTGTTTTTCTCCGTACCCAATCTTCTCATTTACGCTTAATATCTTCTGAAACTTTTCTAGAACGAATCTCTTTCTATC---AAAAAATCGAACTAGAAGTCTTTACTAAGAATTTTAAGGCCATTCTATGGGTATTTAAAGAGCCTTTCATGCATTATGTTAGGTATCGAGG??????????????????????????????????????????????????????????????????????????????????????????????????????????????????????????????????????????????????????????????????????????????????????????????????????????????????????????????????????????????????????????????????????????????????????????????????????????????????????????????????????????????????????????????????????????????????????????????????????????????????????????????????????????????????????????????????????????????????????????????????????????????????????????????????????????????????????????????????????????????????????????????????????????????????????????????????????????????????????????????????????????????????????????????????????????????????????????????????????????????????????????????????????????????????????????????????????????????????????????????????????????????????????????????????????????????????????????????????????????????????????????????????????????????????????????????????????????????????????????????????????????????????????????????????????????????????????????????????????????????????????????????????????????????????????????????????????????????????????????????????????????????????????????????????????????????????????????????????????????????????????????????????????????????????????????????????????????????????????????????????????????????????????????????????????????????????????????????????????????????????????????????????????????????????????????????????????????????????????????????????????????????????????????????????????????????????????????????????????????????????????????????????????????????????????????????????????????????????????????????????????????????????????????????????????????????????????????????????????????????????????????????????????????????????????????????????????????????????????????????????????????????????????????????????????????????????????????????????????????????????????????????????????????????????????????????????????????????????????????????????????????????????????????????????????????????????????????????????????????????????????????????????????????????????????????????????????????????????????????????????????????????????????????????????????????????????????????????????????????????????????????????????????????????????????????????????????????????????????????????????????????????????????????????????????????????????????????????????????????????????????????????????????????????????????????????????????????????????????????????????????????????????????????????????????????????????????????????????????????????????????????????????????????????????????????????????????????????????????????????????????????????????????????????????????????????????????????????????????????????????????????????????????????????????????????????????????????????????????????????????????????????????????????????????????????????????????????????????????????????????????????????????????????????????????????????????????????????????????????????????????????????????????????????????????????????????????????????????????????????????????????????????????????????????????????????????????????????????????????????????????????????????????????????????????????????????????????????????????????????????????????????????????????????????????????????????????????????????????????????????????????????????????????????????????????????????????????????????????????????????????????????????????????????????????????????????????????????????????????????????????????????????????????????????????????????????????????????????????????????????????????????????????????????????????????????????????????????????????????????????????????????????????????????????????????????????????????????????????????????????????????????????????????????????????????????????????????????????????????????????????????????????????????????????????????????????????????????????????????????????????????????????????????????????????????????????????????????????????????????????????????????????????????????????????????????????????????????????????????????????????????????????????????????????????????????????????????????????????????????????????????????????????????????????????????????????????????????????????????????????????????????????????????????????????????????????????????????????????????????????????????????????????????????????????????????????????????????????????????????????????????????????????????????????????????????????????????????????????????????????????????????????????????????????????????????????????????????????????????????????????????????????????????????????????????????????????????????????????????????????????????????????????????????????????????????????????????????????????????????????????????????????????????????????????????????????????????????????????????????????????????????????????????????????????????????????????????????????????????????????????????????????????????????????????????????????????????????????????????????????????????????????
Calluna_vulgaris_BG643 ?????????????????????????????????????????????????????????????????????????????????????????????????????????????????????????????????????????????????????????????????????????????????????????????????????????????????????????????????????????????????????????????????????????????????????????????????????????????????????????????????????????????????????????????????????????????????????????????????????????????????????????????????????????????????????????????????????????????????????????????????????????????????????????????????????????????????????????????????????????????????????????????????????????????????????????????????????????????????????????????????????????????????????????????????????????????????????????????????????????????????????????????????????????????????????????????????????????????????????????????????????????????????????????????????????????????????????????????????????????????????????????????????????????????????????????????????????????????????????????????????????????????????????????????????????????????????????????????????????????????????????????????????????????????????????????????????????????????????????????????????????????????????????????????????????????????????????????????????????????????????????????????????????????????????????????????????????????????????????????????????????????????????????????????????????????????????????????????????????????????????????????????????????????????????????????????????????????????????????????????????????????????????????????????????????????????????????????????????????????????????????????????????????????????????????????????????????????????????????????GA-GAAACCCC-GGAAAAAAAAA--TGGG-CAATCCT-GAGCCAAA-TCCTTTTTTT------------CGC-------------------------------------AAACAAACAAAGATTCCGAAAGGTAAAAAAAAGGATAGGTGCAGAGACTCAATGGAAGCTGTTCTAAC-AAATCGATTTGG-CTACGTTGGTAGAAGG-AATAGAAATCTTTCT-ATGGAAACTTACGAAAAAA-TGAAAGATAATTCTATATA-CAT----------A-C-GTATAAG-----------TA------CTG---------------AAATACTATATCGTTATGATTAAT--------------AACG-A-CAAAAA--T--ATGTATTCCTATATTTTTTTTTATA---TGAAAAATGG----ACC-AATTGTTGTGAATAGATTTCACATCGAATAA-AAAA--GCA------------------TATTTATTATTTATTGATCA------AATCATTTACTCCA-----TCGTTTGCTAGATCTTTTGCAGATCTGATGAATCGGATGAGAATAAAGATAGAGTCCCATTCTACATGTCAAG--------ACCGACAACAATGAAATTTATTGTAAGAGGAAAATCCGTCGACTTTAGAAATCGTGAGGGTTCAAGTCCCTCTATCCCCAAAA-GCCCGTTTGAC-TTCTTAACTATCTATC-----------------CC--TATCCTTTTTT-----------A-----------GTTAGCCGTTCCAAATTCGTTATCTTTTTCAT-TCACTCAACT-----CTTTCCCAA--------------------------------------AA-GAAAGGGATCCTAGCGGAAATAC-TTTTCTCTGACCACAA-----GTTTTGTGAT-----ATGTGATACACGCTC-AAATAAA-CATCTTT-GAGCAA-GCAATCTCCATTTGAATGATTCATGATCTATCTCA-TT-----ATT---------CGG-AATTC-GGACTG-----AAA--TGAAAAAA-----GTTTTGTTTTT----GCAAATC-CAAGAAATT-CCA-GGAC-----CTGTATAA-GAC-TTTT-GAA-TA-CCC-TTT-CGTTCT-TTGT---AATTGACATAGACCCAAATCATTAGTAAAATGAAAATGATGCATCGGGAA--TGG-----TCAG-----------------------------------------------------------------GATAGCTCAGCCTGGTTAGAGCAGAGGACTGAAAATT-C-TCGTGTCGCCAGTTCAAATCTGG-----------------------------------------------------------------TTTCTGACGCA-GGATT------AATTTGTATG-AGGAG-CTATTTGATAAAT---------------TAATCGG-----TATGCATCGA-CATA-CCGAT------TT--------------------ATTAATACTTTCGATT-TCGATTAGATTCT--CTATCTCGAT-------------------------------TCATCTAGATGAATCGAG----------------------------ATA-----GAGATATACGCTATCTATTTT------------TTAGAT-GGGTCAAGAATAGATTCTAG---------AAAGGTAAGTC-ACAAATTTAGACTGTATTTCCTCTTCTTTTTCCA-TTTCTTTCGATTTTCGTTC-----CTATTCTATTTCTTCATTT-CCTACTACATGAATTTAGAGAAC-----CCGTC-TAAGTGATGTGCGCAGT--ACTAAAGTTCATGATGCAGAACTCGTTT-GGTTTATCTTATTAACTCGGGTCATTTG----AAATAAGTA-TTTCGTCCAAATTTTCCTTTGTTGTTATCCCCT-CC-ATACCCT--------------AAG-----------------------------------------------------------------------------------------------AGCGATTCCATTT----CAATGAATTTCTC-----AA-TGAC-TTTATTTAATCTGG----------------AACAGAACGTACAATCC-----TTAAATATCTGGAATTC--------TG------------TAATTTT-CTAAGTAAAGATTAGTTT--CTTATCATTCAACGAGCATC???????????????????????????????????????????????????????????????????????????????????????????????????????????????????????????????????????????????????????????????????????????????????????????????????????????????????????????????????????????????????????????????????????????????????????????????????????????????????????????????????????????????????????????????????????????????????????????????????????????????????????????????????????????????????????????????????????????????????????????????????????????????????????????????????????????????????????????????????????????????????????????????????????????????????????????????????????????????????????????????????????????????????????????????????????????????????????????????????????????????????????????????????????????????????????????????????????????????????????????????????????????????????????????????????????????????????????????????????????????????????????????????????CAAA---------AGAAATTTAGAACGAGATAGATCTCAGCAACATGATTTCATATATCCGCTTATTTTTCAGGAGTATATTTATGCATTTGCTCATGATCGTGGTTTAAAGAGATCGATTTTTTTGGAAAATGCGGGTTATGACAATAAATCTAGCTTACTCATTGTGAAACGTTTAATCACTCATTTAATTACTCAAATCTATCAACAGAATCATTTTCTTTTTTCTGTTAAT---------GATTCTAAG---------CAAAATAAAATTTTTGGATACAATACCCATTTTTATTCTCAAAGGATATTCGAAGGATTTGCAATAGTTGTGGAGATTCCATTTTATCTAAGATTACTATCTTTCCTAGAAGATAAAGAAAGAGTTAAATCTCAGAATTTAGGATCAATTCATTCAATATTTCCGTTTTTAGAAGACCAATTTTCACATCTAAATTATGTATTAGATATATTAATACCCCACCCCATCCATCTGGAAATCTTGGTTCAAACTCTTCGGTATTGGGTAAAAGATGCTTCTTCTTTGCATTTATTACGATTTTTTCTCTACGACTATCCTATTTTGAATAGTCTTATTA---TTCCAAAGAAATCGAGTTTTTCGATTTCAAAAATAAATCAAAGATTCTTCTTGTTCCTATATAATTTTCATGTATGGGAATACGAATCTATCTTTGTTTTTCTCCGTACCCAATCTTCTCATTTACGCTTAATATCTTCTGAAACTTTTCTAGAACGAATCTCTTTCTATC---AAAAAATCGAACTAGAAGTCTTTACTAAGAAT???????????????????????????????????????????????????????????AGGATATTGGGCAGCCTTAAAAGCTTTTTCGTTGGGGAAATCT---ATTTCGACCGAAAATTCAAAAAGTTTTTGT------ATGCCA---------------------------------------------------------------------------CAAAAAAATTCGACCGCAAATGCAAAAGGTTTTGGTGGA---------------------------------------------------------------------AAAGGTTTTGGTGGGCGACAA------------------------------------------AGAACTAAGTAATCAAAAGTCGTAATAATATGAATCGACTTGACTCAAAAA-GCTTCAACTTTTCGAATTTCATTTCGAATAGAAAATTCACAATTTCCGTTACCTACTGTTTTGGACTAATCAATAGGAAATT-CAACTCTCCCC-GCTCTTATGATTTGTAGAATAAGAACTCTTCTGTTTACTGAATTCTAAAAAAAAAAA-CTTTT-CTTC--------------------------TTGTATCTTCTGTTTATTCTTTTTTCGAATCCAAATTTTTA--TTTTTTCTCTATTTCTAGAAAAGGGCAGATATAAGATAAGATCTTT-AGTTAAAATTAATGAATCGTTGAAACTAATTGATTAAGTTTCAA-----------ACTTTTTT-GTCATTTTC--------------------------------------TGAATTACTATTTATTT------GTC-TCAATTAATATCTAGATACTGCTCTATATCTCTCGCTTTCAACCCAATCTATCCAA-GTTGTTAATCGGGATATGAACTATGAAAAATGTG----------------------TCAAATTATAATGATTCAAAATAGGTCCTATTTTAGGATCGTTGAGAAAATGCATTTTTTTGTTTCATTTTTT--------TGAAAT-CCGATAAATGAGAAAGGAATCATTAAAAAATGAAAATGAGAAAGGACATTTTTTTT-AGTTCTATCC-CTGG------ATAGGGGGTAGAACTATCCAGTTACAACAATTCAATTCCAGAAGATCATAAACTACACGAAAGGTTGAAGTTAAGTAAAAGGGATACCCTATAAACGAAACTAATAAACGAAAATAATGAACCTTCAAATCCCTATGAATTATTATTCATCAATTTGAATCTTTCCTAAAAAATACTAGATTGAGTTTACTTATTCAATCTGGACGATTGAATATGAATAG?????????????????????????????TGGAGGGCC-ATCATTGACTAGTTTTCGAAA----GAGTCTTT----TTTTCATCGAGTGCAAGGCAA-TGTATGCGTAGCTCAAGATAA------T-----AGAAGTCGAAAATCGAAATATAGTAA-CTATAAATATCCAAAGACGTTAGATACGATCTAGA-ATAATAAGAA--AAAA-ACG---ACAA-TTC------------GACTCATAA-AAA-GAAAAGA-GATTGAAAAGATCTTTTT-CCGAAAATTCCTGTTTGGTCGACTTATACCTCTCCTCAATGAATATTCGAGTTCTATTGTTTAGTCAA-TCCTTAAATATT-AGGAGTCATAATTGGAATCAAAATTCGTCTTGTCC-ATTTCAA-TTCTATCC-ATGTGGGATAATGATAAAGAAAAGGAGGAGAATTATTTWCAAAAAATGGAATTCCTAAAACTTAGGAGAGGGAGAGTCGAGCTAGGTCTATGTAATTGAATGGTTATAAGTCAACCCTTATAGATCTTTTGATGAATGATTCGAGAATCTGGTTGAATCTACGAGAGGAATAGTTGGTTTACGTTATGGAAGAAAGACTTGTATATGGGATAT-TAGATATTCGY-TAGTTATATATA-----------------------------------CGAATTAAA----GATATATTTAATT-T-AA?????????????????????????????????????????????????????????????????????????????????????????????????????????????????????????????????????????????????????????????????????????????????????????????????????????????????????????????????????????????????????????????????????????????????????????????????????????????????????????????????????????????????????????????????????????????????????????????????????????????????????????????????????????????????????????????????????????????????????????????????????????????????????????????????????????????????????????????????????????????????????????????????????????????????????????????????????????????????????????????????????????????????????????????????????????????????????????????????????????????????????????????????????????????????????????????????????????????????????????????????????????????????????????????????????????????????????????????????????????????????????????????????????????????????????????????????????????????????????????????????????????????????????????????????????????????????????????????????????????????????????????????????????????????????????????????????????????????????????????????????????????????????????????????????????????????????????????????????????????????????????????????????????????????????????????????????????????????????????????????????????????????????????AAACAGAAACTAAAGCAAGTGTTGGATTCAAAGCGGGTGTTAAAGATTATAAATTGACTTATTATACTCCTAACTATGAAACCAAAGATACTGATATCTTGGCAGCATTCCGAGTAACTCCTCAACCGGGAGTTCCACCTGAAGAAGCAGGGGCCGCGGTAGCTGCGGAATCTTCTACTGGTACATGGACAACAGTGTGGACTGATGGACTTACTAGCCTTGATCGTTACAAAGGGCGATGCTACCACATCGAGCCTGTTGCTGGAGACGAAAATCAATATATTGCTTATGTAGCTTATCCTTTAGACCTTTTTGAAGAAGGTTCTGTTACTAACATGTTTACTTCCATTGTGGGTAATGTATTTGGGTTCAAAGCACTGCGGGCTCTACGTCTGGAAGATCTACGAATCCCTCCAGCGTATGTTAAAACGTTCCAAGGACCGCCTCATGGTATCCAAGTTGAAAGAGATAAATTGAACAAGTACGGCCGTCCCCTGTTGGGATGTACAATTAAACCAAAATTGGGGTTATCTGCTAAAAACTATGGGAGAGCTGTTTATGAATGTCTCCGCGGTGGACTTGATTTTACCAAAGATGATGAGAACGTAAACTCCCAACCATTTATGCGTTGGAGAGACCGTTTCGTATTTTGTGCCGAAGCAATTTATAAAGCACAGGCGGAAACAGGCGAAATCAAAGGGCATTACTTAAATGCTACTGCAGGT?????????????TGCTAAAAAGAGCTGCATTTGCCAGAGAATTAGGAGTTCCTATCGTAATGCATGACTATTTAACAGGGGGATTCACTGCAAATACTACCTTGGCGCAATATTGCCGAGATAATGGCCTACTTCTTCACATCCATCGTGCAATGCACGCAGTTATTGATAGACAGAAGAATCATGGTATGCATTTTCGTGTACTAGCTAAAGCTTTACGTATGTCTGGGGGTGATCATGTTCACGCGGGTACTGTAGTAGGTAAACTTGAAGGCGAAAGGGAAATCACTTTGGGCTTTGTTGATTTACTGCGTATGGATTATATTGAAAAAGATCGAAACCGCGGTATTTTTTTTTCTCAAGATTGGGTCTCTCTACCAGGTGTTCTACCCGTGGCTTCAGGGGGTATTCACGTTTGGCATATGCCTGCTCTGACCGAGATCTTTGGGGATGATTCTGTACTACAATTCGGAGGAGGAACTTTAGGACACCCCTGGGGAAATGCACCGGGTGCCGTARCCAA????????????????????????????????????????????????????????????????????????????????????????????????????????????????????????????????????????????????????????????????????????????????????????????????????????????????????????????????????????????????????????
Corema_album_ANA ????????????????????????????????????????????????????????????????????????????????????????????????????????????????????????????????????????????????????????????????????????????????????????????????????????????????????????????????????????????????????????????????????????????????????????????????????????????????????????????????????????????????????????????????????????????????????????????????????????????????????????????????????????????????????????????????????????????????????????????????????????????????????????????????????????????????????????????????????????????????????????????????????????????????????????????????????????????????????????????????????????????????????????????????????????????????????????????????????????????????????????????????????????????????????????????????????????????????????????????????????????????????????????????????????????????????????????????????????????????????????????????????????????????????????????????????????????????????????????????????????????????????????????????????????????????????????????????????????????????????????????????????????????????????????????????????????????????????????????????????????????????????????????????????????????????????????????????????????????????????????????????????????????????????????????????????????????????????????????????????????????????????????????????????????????????????????????????????????????????????????????????????????????????????????????????????????????????????????????????????????????????????????????????????????????????????????????????????????????????????????????????????????????????????????????????????????????????????????????????????CCCC-GGAAAAAAAAA--TGGG-CAATCCT-GAGCCAAA-TCCTTTATTT------------CGC-------------------------------------AAACAAACAAAGATTCCAAAAGCTAAAAAA--GGATAGGTGCAGAGACTCAATGGAAGCTGTTCTAAC-AATC----------------------------------------------------------AAA-TGAT------------------------------------------------------------------------------------------TAATGATTAAT--------------AACG-A-CCAAAA--T--CTGTATCCCTATTTTTTT----ATA---GGAAAAATGG----ACC-AATTGTTGTGAATTGATTTCACAATGAATAA-AAAATTGCA------------------TATTTATT-------GATCA------AATCATTTACTCCA-----TCGTCTGCTAGATCTTTTGAAGATCTGCTGAATCGGATGAGAATAAAGATAGAGTCCCATTCTACATGTCAAT--------ACCGACAACAATGAAATTTATTGTAAGAGGAAAATCCGTCGACTTTAGAAATCGTGAGGGTTCAAGTCCCTCTATCCCCAAAA-GCCCGTTTGAC-TCCTTAACTATTTAT------------------CC--TATCCGTTTTT-----------A-----------GTTAGCCGTTCCAAATTCGTTATCTTTTTGAT-TCACTCGACT-----CTTTCACAA--------------------------------------AA-CAAACGGATCGTAGCGAAAATAC-TTTTCTCTGATCACAA-----GTCTTGTGAT-----ATGTGATACACGCTC-AAATAAA-CATCTTT-GAGCAA-GGAATCTACATTTGAATGATTCATGATCTATATCA-TT-----ATT---------TTG-AATTC-GGACTG-----AAAC-TCAAAAAA-----GTTTT-TTTTTG---GAAAATC-CAAGAAATT-CCA-GGGA-----CTGTCTAA-GAC-TTTG-GAA-TA-CCC-TTT-CGTTCT-TT-T---AATTGACATAGACCCAAATCACTAGTAAAAT????????????????????????????????????????????????????????????????????????????????????????????????????????????????????????????????????????????????????????????????????????????????????????????????????????????????????????????????????????????????????????????????????????????????????????????????????????????????????????????????????????????????????????????????????????????????????????????????????????????????????????????????????????????????????????????????????????????????????????????????????????????????????????????????????????????????????????????????????????????????????????????????????????????????????????????????????????????????????????????????????????????????????????????????????????????????????????????????????????????????????????????????????????????????????????????????????????????????????????????????????????????????????????????????????????????????????????????????????????????????????????????????????????????????????????????????????????????????????????????????????????????????????????????????????????????????????????????????????????????????????????????????????????????????????????????????????????????????GTGCGGCTA-GGA---------------------------------------------------------------------------TCT-TTTACACATTTGGATGAAGCAA-GGTATTCGTCCATACCATCGGTAAAGTTTGG-AAGACCACGACTGATCCTGAAGAGGAATGAATGGAAAAA------ACAGCATGTCGTATCAATGGAGCATTCTAAGAATGTTTAATTCTTACCGTATCAGTACAAAAAA---CTTTTTTTTTTAATTTTTGAAACG-GAACAAAAGAAATTCCATTTTAAG---------TTGGCTTGAAT-GAATAAATGGATAGA-CCCTATGGCTTCAATTTT---CTAGGG-AAAG-----AAAAAGAAACGAGCTTTAGTTCTTAATTTGAATGATTTCCCGCTCTAATTATAGGTTAAAAATAGATTAGTGCCTGTTGC---------GGGAAAGGCTTTTCCCAT-GTGTGGATTATCCATTTTTTAATGAATCCTAACTATTGTGACTC-------------------TCCATTATGGAATGGAGATGGATGTGTAGAAGAAGCAGCATATTGA-AAAGAATTTTTTTTT--CCAAAATCAAAAGAGCGATTGGG-TTGAAAAAATAAAAGATTT-TAATCGTCTTC-TT-ATCCTATAACGAGCATAAACTAATTAAATGGAAAGGGAGAGTCTAGAGAATCTGTTGATAAGTTTATCGTACCGAGGTAGCTATTCTTTTCTTACTACCAATACCTTGTT---G--CTGTATCGC-ACTATGTATCATTTGATAACTCTAAAAATCCT-CTACCCTTGCCTCAATTAAAAT-----------TGAAA---------------ATGGAGGAATTCAAA---------AGAAATTTAGAACTAGATAGATCTCAGCAACATGACTTCATATATCCGCTTATCTTTCAGGAGTATATTTATGCACTTGCTCATGATCGTGGTTTAAATAGATCAATTTTTTTGGAAAATATGGGTTATGACAATAAATTTAGCTTATTAATTGTGAAACGTTTAATCACTCATTTAATTACTCAAATGTATCAACAGAATCATTTTCTTTTTTCTGGTAAT---------GATTCTAAC---------CAAAATAAATTTTTGGGGTACAATACAAAATTGTATTCTCAAACGATATTCGAAGGATTTGCGTTCGTTGTCGAAATTCCATTTTATCTACGATTACTATCTTTCCTAGAAGGTAAAGAAAGAGTGAAATCTCATAATTTACGATCAATTCATTCAATATTTCCGTTTTTCGAGGACAAATTTGCACATCTAAATTATGTATTAGATATACTAATACCTCACCCCATCCATCTTGAAATCTTGGTTCAAACTCTTCGCTACTGGGTAAAAGATGCCTCTTCTTTGCATTTATTACGATTTTTTCTCCACGATTATCCCATTTGGAATAGTCTTATTA---CTCAAAAGAAATCTAGTTTTTCTTTTTCGAAAAGAAATCAAAGATTCTTCTTGTTCCTATATAATTTTCATGTATGTGAATACGAATCTATCTTTGTTTTTCTCCGCAACCAATCTTATCATTTACGCTCAATATCTTCTGAAACCTTTCTAGAACGAATCTCTTTCTATA---AAAAAATAGAACTAGAAGTCTTTACTAAGGATTTTAAGGCCAT??????????????????????????????????????????????????????????????????????????????????????????????????????????????????????????????????????????????????????????????????????????????????????????????????????????????????????????????????????????????????????????????????????????????????????????????????????????????????????????????????????????????????????????????????????????????????????????????????????????????????????????????????????????????????????????????????????????????????????????????????????????????????????????????????????????????????????????????????????????????????????????????????????????????????????????????????????????????????????????????????????????????????????????????????????????????????????????????????????????????????????????????????????????????????????????????????????????????????????????????????????????????????????????????????????????????????????????????????????????????????????????????????????????????????????????????????????????????????????????????????????????????????????????????????????????????????????????????????????????????????????????????????????????????????????????????????????????????????????????????????????????????????????????????????????????????????????????????????????????????????????????????????????????????????????????????????????????????????????????????????????????????????????????????????????????????????????????????????????????????????????????????????????????????????????????????????????????????????????????????????????????????????????????????????????????????????????????????????????????????????????????????????????????????????????????????????????????????????????????????????????????????????????????????????????????????????????????????????????????????????????????????????????????????????????????????????????????????????????????????????????????????????????????????????????????????????????????????????????????????????????????????????????????????????????????????????????????????????????????????????????????????????????????????????????????????????????????????????????????????????????????????????????????????????????????????????????????????????????????????????????????????????????????????????????????????????????????????????????????????????????????????????????????????????????????????????????????????????????????????????????????????????????????????????????????????????????????????????????????????????????????????????????????????????????????????????????????????????????????????????????????????????????????????????????????????????????????????????????????????????????????????????????????????????????????????????????????????????????????????????????????????????????????????????????????????????????????????????????????????????????????????????????????????????????????????????????????????????????????????????????????????????????????????????????????????????????????????????????????????????????????????????????????????????????????????????????????????????????????????????????????????????????????????????????????????????????????????????????????????????????????????????????????????????????????????????????????????????????????????????????????????????????????????????????????????????????????????????????????????????????????????????????????????????????????????????????????????????????????????????????????????????????????????????????????????????????????????????????????????????????????????????????????????????????????????????????????????????????????????????????????????????????????????????????????????????????????????????????????????????????????????????????????????????????????????????????????????????????????????????????????????????????????????????????????????????????????????????????????????????????????????????????????????????????????????????????????????????????????????????????????????????????????????????????????????????????????????????????????????????????????????????????????????????????????????????????????????????????????????????????????????????????????????????????????????????????????????????????????????????????????????????????????????????????????????????????????????????????????????????????????????????????????????????????????????????????????????????????????????????????????????????????????????????????????????????????????????????????????????????????????????????????????????????????????????????????????????????????????????????????????????????????????????????????????????????????????????????????????????????????????????????????????????????????????????????????????????????????????????????????????????????????????????????????????????????????????????????????????????????????????????????????????????????????????????????????????????????????????????????????????????????????????????????????????????????????????????????????????????????????????????????????????????????????????????????????????????????????????????????????????????????????????????????????????????????????????????????????????????????????????????????????????????????????????????????????????????????
Daboecia_cantabrica_ANA ???????????????????????????????????????????????????????????????????????????????????????????????????????????????????????????????????????????????????????????????????????????????????????????????????????????????????????????????????????????????????????????????????????????????????????????????????????????????????????????????????????????????????????????????????????????????????????????????????????????????????????????????????????????????????????????????????????????????????????????????????????????????????????????????????????????????????????????????????????????????????????????????????????????????????????????????????????????????????????????????????????????????????????????????????????????????????????????????????????????????????????????????????????????????????????????????????????????????????????????????????????????????????????????????????????????????????????????????????????????????????????????????????????????????????????????????????????????????????????????????????????????????????????????????????????????????????????????????????????????????????????????????????????????????????????????????????????????????????????????????????????????????????????????????????????????????????????????????????????????????????????????????????????????????????????????????????????????????????????????????????????????????????????????????????????????????????????????????????????????????????????????????????????????????????????????????????????????????????????????????????????????????????????????????????????????????????????????????????????????????????????????????????????????????????????????????TACTAAG-TGATAACTTTCAAATTCAGA-GAAACCCC-GGAAAAAAAAAA-TGGG-CAATCCT-GAGCCAAA-TCCTTTTTTTTTTTTTCGCTTTCGGAATCTTTCTTTGTTTG-------------------------------------CGAAA---AAAAAAA-GGATAGGTGCAGAGACTCAATGGAAGCTGTTCTAAC-AAATGGAGTTAA-CTGCGTTGATAGA-GG-AATAGAGATCATTCT-TTCGAAACTTACGAAAAAA-TGAAAGATAACTGTATATA-CAT----------A-C------AG-G---------TA------TTG---------------AAATATTATATC-AAATGATTAAT--------------AACG-A-TCAAAA--T--CTGTATTCATATATTTT-----ATA---TGAAATATGGGAATACA-GATTGTTGTGAATTGATTTCACATTGAATAATAAAAAAGCA------------------TATTTATT-------GATCA------AATCATTTACTCCA-----TCGTCTGCTAGATCTTTTGAAGATCTGATGAATCGGATGAGAATAAAGATAGAGTCCCATTCTACATGTCAAT--------ACCGACAACAATGAAATTTATTGTAAGAGGAAAATCCGTCGACTTTAGAAATCGTGAGGGTTCAAGTCCCTCTATCCCCAAAAAGCCCGTTTGAC-TCCTTAACTATTTAACTATTTTTAACAATTTATCC--TATCCTTTTTT-----------T-----------GATAGCCATTCAAAATTCGTTATCTTTTTCAT-TCACTCGACT-----CGTTCACAA--------------------------------------AA-CAAACGGCTCATAGCGGAAATAC-TTTTCTCTGATCACAA-----ATCTTGTGAT----------ATACAC--TC-AAATAAA-CATCTTT-GAGCAA-GGAATCTCCATTTGAATGATTCATGATCTATATCA-TT-----ATT---------CGG-AATTC-GGACGG-----AAA--AAAAAAAAAA---GTTTT-TTTTT-------AATC-CAAGAAATT-CCA-TGAC-----CTGTATAA-GAC-TTTG-GAA-TA-CCC-TTT-CGTTCT-TT-T---AATTGACATAGACCCAAATCACTAGTAAAATGAAAATGATGCAGCGGGAA--TGG-----TCAG-----------------------------------------------------------------GAT???????????????????????????????????????????????????????????????????????????????????????????????????????????????????????????????????????????????????????????????????????????????????????????????????????????????????????????????????????????????????????????????????????????????????????????????????????????????????????????????????????????????????????????????????????????????????????????????????????????????????????????????????????????????????????????????????????????????????????????????????????????????????????????????????????????????????????????????????????????????????????????????????????????????????????????????????????????????????????????????????????????????????????????????????????????????????????????????????????????????????????????????????????????????????????????????????????????????????????????????????????????????????????????????????????????????????????????????????????????????????????????????????????????????????????????????????????????????????????????????????????????????????????????????????????????GTGCGGCTA-GAA---------------------------------------------------------------------------TAT-TTTACACATTTGGATGAAGCAA-GGGATTCGTCCATACCATCGGTAAAGTTTGA-AAGACCACGACTGATCCTGAAGAGGAATGAATGGAAAAA------ACAGCATGTCGTATCAATGGAGCATTCTAAGAATATT-----------------------------------------------TGAAACG-GAACAAAAGAAATTCCATTTTAAG---------CTGGGTTGAAT-GAATAAATGGATAGAGCCTTATGGCTTCAATTTTTTTCTAGGG-AAAGAAAATAAAAAGAAACGAGCTTTAGTTCTTAATTTGAATTATTCCCCGCTTTAATTATAGGTTAAAAATAGATTAGTGCCTGTTGC---------GGGAAAGGTTTTTCCTAT-CCGTGGATTATCCATTTTTTAATGAATCCTAACTATTGTTACTCTCCAGTAATATTGTTACTTTCCAGTATGGAATGGAGATGAATGTGTAGAAGAAGCAGCATATTGATAAAGAATTTTTT-----CCGAAATCAAAAGAGCGATTGGG-TTGAAAAAATAAAGGATTTGTAATCGTCTTC-TT-ATCCTATAACAAACATAAACCAATTAAATGGAAAGGGAGAAGCTAGAGAATCTCTTGATAAGTTTACCGAGGTAGCTATTGTTTCACT-----ACAAACAATACCTTGTTTT-G-ACTGTATCGC-ACTATGTATCATTTGATAACCCCAAAAATCCT-AAACCTTTACCTCATTGAAAATAAACGGTTTTGGGAAAAATACAAGGGAACACATGGAGGAATTCAAA---------AGAAATTTAGAATTAGATAGATCTCAACAACATGACTTCATATATCCGCTTATCTTTCAGGAGTATATTTATGCACTTGCTCATGATCGTGGTTTAAAGAGATCGATTTTTTTAGAAAATGCGGATTATGACAATAAATCTAGCTTAGTAATTGTGAAACGTTTAATCACTAATTTAATTACTCAAATGTATCAACAGAATCATTTTCTTTTTTCTGTTAAT---------GATTCTAAC---------CAAAATAAAATTTTTGGGTACAATACAAATTTTTATTCTCAAATGATATTCGAAGGATTTGCGGTCGTTGTGGAAATTCCATTTTATCTACGATTATTATCTTTTCTAGAAGGTAAAGAAAGAGTCAAATCTCAGAATTTACGATCAATTCATTCAATATTTCCGTTTTTAGAGGACAAATTTTCTAATCTAAAGTATATATTAGATATACTAATACCCCACCCCATCCATCTGGAAATCTTGGTTCAGACTCTTCGCTACTGGGTAAAAGATGCCTCTTCTTTGCATTTATTACGGTTTTTTCTCCATGAGTATACTATTTGGAATAGTATTATTA---CTCCAAAGAAATCGAATTTTTCTTTTTTAAAAAGAAATCAAAGATTCTTCTTGTTCCTATATAATTTTCATGTATGTGAATACGAATCTATTTTTGTTTTTCTACGTACCCAATCTTCTCATTTACGCTCAATATCTTATGAAACCTTTCTAGAACGAATCTCTTTCTATA---GAAAAATAGAACTAGAAGTCTTTACTAAGAATTCGAAAGCCGTTCTATGGGTGTTTAAAGAGCCTTTACTGCATTATGTTAGGTATCGAGG??????????????????????????????????????????????????????????????????????????????????????????????????????????????????????????????????????????????????????????????????????????????????????????????????????????????????????????????????????????????????????????????????????????????????????????????????????????????????????????????????????????????????????????????????????????????????????????????????????????????????????????????????????????????????????????????????????????????????????????????????????????????????????????????????????????????????????????????????????????????????????????????????????????????????????????????????????????????????????????????????????????????????????????????????????????????????????????????????????????????????????????????????????????????????????????????????????????????????????????????????????????????????????????????????????????????????????????????????????????????????????????????????????????????????????????????????????????????????????????????????????????????????????????????????????????????????????????????????????????????????????????????????????????????????????????????????????????????????????????????????????????????????????????????????????????????????????????????????????????????????????????????????????????????????????????????????????????????????????????????????????????????????????????????????????????????????????????????????????????????????????????????????????????????????????????????????????????????????????????????????????????????????????????????????????????????????????????????????????????????????????????????????????????????????????????????????????????????????????????????????????????????????????????????????????????????????????????????????????????????????????????????????????????????????????????????????????????????????????????????????????????????????????????????????????????????????????????????????????????????????????????????????????????????????????????????????????????????????????????????????????????????????????????????????????????????????????????????????????????????????????????????????????????????????????????????????????????????????????????????????????????????????????????????????????????????????????????????????????????????????????????????????????????????????????????????????????????????????????????????????????????????????????????????????????????????????????????????????????????????????????????????????????????????????????????????????????????????????????????????????????????????????????????????????????????????????????????????????????????????????????????????????????????????????????????????????????????????????????????????????????????????????????????????????????????????????????????????????????????????????????????????????????????????????????????????????????????????????????????????????????????????????????????????????????????????????????????????????????????????????????????????????????????????????????????????????????????????????????????????????????????????????????????????????????????????????????????????????????????????????????????????????????????????????????????????????????????????????????????????????????????????????????????????????????????????????????????????????????????????????????????????????????????????????????????????????????????????????????????????????????????????????????????????????????????????????????????????????????????????????????????????????????????????????????????????????????????????????????????????????????????????????????????????????????????????????????????????????????????????????????????????????????????????????????????????????????????????????????????????????????????????????????????????????????????????????????????????????????????????????????????????????????????????????????????????????????????????????????????????????????????????????????????????????????????????????????????????????????????????????????????????????????????????????????????????????????????????????????????????????????????????????????????????????????????????????????????????????????????????????????????????????????????????????????????????????????????????????????????????????????????????????????????????????????????????????????????????????????????????????????????????????????????????????????????????????????????????????????????????????????????????????????????????????????????????????????????????????????????????????????????????????????????????????????????????????????????????????????????????????????????????????????????????????????????????????????????????????????????????????????????????????????????????????????????????????????????????????????????????????????????????????????????????????????????????????????????????????????????????????????????????????????????????????????????????????????????????????????????????????????????????????????????????????????????????????????????????????????????????????????????????????????????????????????????????????????????????????????????????????????????????????
Daboecia_cantabrica_PPA AATTT-AA-TAAATTATTCGAATCGT-CCCTATTAACTCTATTCTTTT-C-ATTCGTAT-------CTACT------AT-TCAATTCCG-AATT-AATA-TGAATTATGA----ATATAGAATCGAAAAG-----------AATTGTTA-AA----------------------------------------------GAAAA-TA------------------AC-AATTAATATAAT---------T-AACGATACGATTCTTA-----------------------------------T--TTTTATA------TTTTTTAAATAGAAAATATTATTATAAATTTGAAAAA-------------------------------------------------------------------------------------------------------------------------------------------------ATCGAATATT---------------------------------ATATACAATGAAAA-------TTCAATCGATTTCTCT-------AGTCTATATTTA-TATTA---------------------------------------------------------------------------------------TATATAGAAT----------------AAA-----TTTTGTATA----------------GATTTTTATATT------------CC------AT-------GATAAATATGATCTAAGATCAGTTGAATCTAT-------------------------------------------------------------------------------------------------------------------------------------------------------------------------------------------------------------------------------------------TTAATCTAAT-----TA-----ACAAC-T--------CATT----------------------CGAATTCGAA----T-----AATTCGAATGAA-TGATC--CGCT------------CCTTCGCT--------TGCATTCATAAATCATAAAGGTGTAAGTTA--AG------ACGATTTGACCATTAAA--------GTATTCTAAA-CTACATTA-------GAAATAT------GTGGT-----------------ATATAATTGAACTTTTTATATCTAAAATGCTAGAATATTTTTT----GATTGAACTAAGCGTAGGTCT-CCTAATAG-AAGGAA---------GATCAAAGAAGATAGCAAAGAAATCA-------AAGAAGAAA-----------------------------------AACAA-CTTTTAG-------AG-AAAGGA-ATC-AGTATCTACT-------GAATTCAAC-GATTCCA-GTATAAACG???????????????????????????????????????????????????????????????????????????????????????????????????????????????????????????????????????????????????????????????????????????????????????????????????????????????????????????????????????????????????????????????????????????????????????????????????????????????????????????????????????????????????????????????????????????????????????????????????????????????????????????????????????????????????????????????????????????????????????????????????????????????????????????????????????????????????????????????????????????????????????????????????????????????????????????????????????????????????????????????????????????????????????????????????????????????????????????????????????????????????????????????????????????????????????????????????????????????????????????????????????????????????ATTCGTTATCTTTTTCAT-TCACTCGACT-----CGTTCACAA--------------------------------------AA-CAAACGGCTCATAGCGGAAATAC-TTTTCTCTGATCACAA-----ATCTTGTGAT----------ATACAC--TC-AAATAAA-CATCTTT-GAGCAA-GGAATCTCCATTTGAATGATTCATGATCTATATCA-TT-----ATT---------CGG-AATTC-GGACGG-----AAA--AAAAAAAAAA---GTTTT-TTTTT-------AATC-CAAGAAATT-CCA-TGAC-----CTGTATAA-AAC-TTTG-GAA-TA-CCC-TTT-CGTTCT--TTT---AATTGACATAGACCCAAATCACTAGTAAAATGAAAATGATGCAGCGGGAA--GGG-----TCAG-----------------------------------------------------------------GATAGCTCAG-CCGG-TAGAGCAAAGGACTGAAAATT-C-TCGTGTCGCCAGTTCAAACCTGG-----------------------------------------------------------------TTCCTGACGCA-GGATT------TATTTGTATG-AGGAG-CGATTCTACAAAT---------------TAATTGA-----TATGCATCGC-CATA-CCTAT------TT--------------------ATTAATAATCTAGAT------TTAGATTCC--CTCTTTTTAT-------------------------------CCATCTAGGTGTTTAGAA----------------------------CTA-----AAGATATACCCCATCTGTTTT------------TTAGAT-GGGTAAAGAATAGATTCTAGAAAGGTAAGAAAGGTAAGTA-AAAAATTTAAACTGTATTTCCTCTTCTTTTTACA-TTTCTTTGTATTTTCGTTC-----CTATTCTCTTTCTTCATTC-CCTACTACATGAATTTATAGAAC-----CTGTC-TAAGTGATGTGCGCAGT--AC-AAAGTTCATGATGCAGAACTCGTTT-GGTTAATCTTATTAACTCGGATCATCCGAAAGAAATAAGTATTTTTTTTCAAATTTTCCTTTGTTGTTTGCCCCT-AC-ATACCCT--------------AAG-----------------------------------------------------------------------------------------------ACAGATTCCATTTCAATCAAGTAATTTATC-----AA-TGAC-TTTGTTTAATCTAG----------------AACAGAACGTACAATCC-----TTAAATATCTGGAATTA--------TG------------GAATCTT-CGGACTAAAGATTAGTTT--CTTATCATTCAACGAGCATC???????????????????????????????????????????????????????????????????????????????????????????????????????????????????????????????????????????????????????????????????????????????????????????????????????????????????????????????????????????????????????????????????????????????????????????????????????????????????????????????????????????????????????????????????????????????????????????????????????????????????????????????????????????????????????????????????????????????????????????????????????????????????????????????????????????????????????????????????????????????????????????????????????????????????????????????????????????????????????????????????????????????????????????????????????????????????????????????????????????????????????????????????????????????????????????????????????????????????????????????????????????????????????????????????????????????????????????????????????????????????????????????????CAAA---------AGAAATTTAGAATTAGATAGATCTCAACAACATGACTTCATATATCCGCTTATCTTTCAGGAGTATATTTATGCACTTGCTCATGATCGTGGTTTAAAGAGATCGATTTTTTTAGAAAATGCGGATTATGACAATAAATCTAGCTTAGTAATTGTGAAACGTTTAATCACTAATTTAATTACTCAAATGTATCAACAGAATCATTTTCTTTTTTCTGTTAAT---------GATTCTAAC---------CAAAATAAAATTTTTGGGTACAATACAAATTTTTATTCTCAAATGATATTCGAAGGATTTGCGGTCGTTGTGGAAATTCCATTTTATCTACGATTATTATCTTTTCTAGAAGGTAAAGAAAGAGTCAAATCTCAGAATTTACGATCAATTCATTCAATATTTCCGTTTTTAGAGGACAAATTTTCTAATCTAAAGTATATATTAGATATACTAATACCCCACCCCATCCATCTGGAAATCTTGGTTCAGACTCTTCGCTACTGGGTAAAAGATGCCTCTTCTTTGCATTTATTACGGTTTTTTCTCCATGAGTATACTATTTGGAATAGTATTATTA---CTCCAAAGAAATCGAATTTTTCTTTTTTAAAAAGAAATCAAAGATTCTTCTTGTTCCTATATAATTTTCATGTATGTGAATACGAATCTATTTTTGTTTTTCTACGTACCCAATCTTCTCATTTACGCTCAATATCTTATGAAACCTTTCTAGAACGAATCTCTTTCTATA---GAAAAATAGAACTAGAAGTCTTTACTAAGAAT???????????????????????????????????????????????????????????AGGATATTGGGCAGCCTTAAAAGCTTTTTCATTGGGGAAATCT---GTTTTGACCGGAAATTCAAAAAGTTTTTTT------ATGAGAAAGAGA---------------------------------------------------------------------AAAAAAAATTTGCCCGAAAAACCA------------------------------------------------------------------------------------AAAGGTTTTGGTGGGCGACAA------------------------------------------AGAACTAAGTAATCAAAAGTTGTAATAATCGGAATCGACTTGACTCAAAAA-GTTTCAACTTTTCGAATTTCATTTCGAATAGAAAATTCACAATTTCCATTACCTACTGTTTWGGACTAATCAATATGAAACA-CAACTCTCCTC-TCTCTTATGATTTGTAGAATAAGAACTCTTCTGTTTACTGAATTCTAAAAAAGA----CTTTT-CTTC--------------------------TTGTATCTTCTGTTTATTCTTTTTTCGAATAAAAGTTTTTC--TTTTTTCTCTCTTTCTCGAAAAGAGCAGATATAAGAT-----CTTT-CGTTAAAATTAATGAATCGTTGAAACTAATTGATTAAGTTTCAA-----------ACTTTTTT-GTAATTTTC--------------------------------------TGAATTACTATTTATTT------CTC-TGAATTACTAGATAGATACTGCTATATATCTCTCGCTTTCAACCCAATCTATAAAA-GTTGTTAATGGGGATATGAACTATGAAAAATGGGGATATGAACTATGAAAAATGGGTCAAATTATAATAATTCAAAATAGATCCTATTTTATGATCGTTGAGAAAATGCATTTTTTTGTTTCATATTTT--------TGAAAT-CCGATAAATGAGAAATGAATCATTAAAAAATGAAAATGAGAAAGGACATTTTTTTT-AGTTCTACCCCCTATCCAGGGATAGGGGGTAGAACTATCCAGTTACAACAATTCAATTCCAGAAGATCATAAACTACACGAAAGGTTGAAGTTAAGTAAAAGGGATACCCTATAAACGAA-------------AATAATGAACCTTCAAATCCCTATGAATTCTTATTCATCAATTTGAATCTTTCCTAAAAAATACTAGATTGAGTTTACTTATTCAATCTGGACGGTTGAATATGAATAGG????????????????????????????TGGAGGGCC-ATCATTGACTAGTTTTCGAAA----TAGTCTTT----TTT-CGTCGAGTGCAAGGCAA-TGTATGCGTAGCTCAAGATAA------T-----AGAAGTAAAGAATA----TATAGGAA-CTATAAATATCCAAAGACGTTAGATAAGATCTAGA-ATACTAACAA--AAAAGATT---CTAA-TTATTATTATTATTAGACTCAAAA-AAA-GAAAAGA-GATCGAAAAGATCTTTTT-CCGAAAAATCCTGTTTGGTCGACTTATACCTCTCCTCAATGAATATTCTATTTCTATTGTTCAGTCAA-TCCTTAAATATTTATGAGTCATAATTCGAATAAAAATTCTTCTTGTCC-ATTTCAA-TTCTATCC-ATGTAGGATAATGATAAAGAAAAGGGGGGGAAGAGTTTACAAAAAATGGAATTCCTAAAACTCAGGAGAGGGAGACTCGAGCTAGGTCTATGTAATTGAATGGCTATAAGTCAAACCTTATGGATCTTTTGATGAATCACTCGAGAATCCGATTGAATCCACGAGAGGAATAGTTGGTTTACGTTATGTAAGAACGACTTGTATATGGGATATTTAGATATTCGTATAGTTATATATA-----------------------------------CGAACTAAA----TATATATCTAACTGTGAATTTTAATTTAGATGGAGATTCCAATTGAAGCCCTTACGTCTCGTTTGTAACTGTGAGTTGAAT-----GAATAAAGAGATGAAATCAAGAAAAA-GATCGAAGAATTTAAAGAACGTTTTGGA-ACAAAGAAATGGAAGAACGAAAGTCGTATGGAGTCACAA----GGACTCTGTGTA-TAAAAGATATCCAAGTAATTC----TGAGGATTCAATAATATTTCCAATT-CGAAGTTCTTAGTTAACATGAATTTGAGTGATGG-AATAATTCCATCATCATTCATTGGTT-GATCGTATCATTAA---CCA-TTTCTTCTATTCTATAACCTAACCTACCCC-TT-CC-GTGTATCATT------CTCACATGAAGTATCTTCTGACCATCGTT-CGACTTCTATT-ATTCACAAA-CC-CAAATAAACAATAGAAG-TGCGTGAAAGAGAA-AAAGAAAGAAATTAA-GTTCTAAACTA-----CGTTTTTTAA-TGATAAAATTTTC-TTGGAATACAAA-GAAGTGTGATAAA-GATGAATCT-CGGTAG-AAAGCATCTAATATTCTATCAATTTTGGGGTTTCGATGAAA-CTCG-TAAAATAAATGAAAAATAG-GAAGG-AAAAA--TTCTGCATTCCCTCACTAAGGGGGGTGAAGTCCTT----------------------------------------AGATTATTAGTACTGGG-ACAGATATATCAAAAGCTCATTATGCAAT--GAATGAAATTTCTTTTT--------CAAATTAG--------------------------TAATTCAGGTTACAAAAAATCAGAGCCATAAAATAAGATAGTTGAATTTAGA-AAA---------------------------------------------------------------------------------------------------------------------------------------------------------------------------------------------------------------------------------------------------------------------------------------------------------------AAAAAAA-GATGCCCTTTTGGAATGAAATCC-GGCTCTGCCCTCTGTAACAGCTTTCATAGAAAAGAGGTGGTTTTGAATTGATGTATTGATTGGATCCGTCGGGACTGACGGGGCTCGAA?AAAACAGAAACTAAAGCAAGTGTTGGATTCAAAGCTGGTGTTAAAGATTACAAATTGACTTATTATACTCCTAACTATGAAACCAAAGATACTGATATCTTGGCAGCATTCCGAGTAACTCCTCAACCGGGAGTTCCCCCTGAAGAAGCAGGGGCCGCGGTAGCTGCGGAATCTTCTACTGGTACATGGACAACAGTGTGGACTGATGGACTTACTAGCCTTGATCGTTACAAAGGGCGATGCTACCACATCGAGCCTGTTGCTGGAGACGAAAATCAATATATTGCTTATGTAGCTTATCCTTTAGACCTTTTTGAAGAAGGTTCTGTTACTAACATGTTTACTTCCATTGTGGGTAATGTATTTGGGTTCAAAGCCCTGCGCGCTCTACGTCTGGAAGATCTACGAATCCCTCCAGCATATTCTAAAACGTTCCAAGGACCGCCTCATGGTATCCAAGTTGAAAGAGATAAATTGAATAAGTACGGGCGTCCCCTGTTAGGATGTACTATTAAACCTAAATTGGGCTTATCTGCTAAAAACTATGGGAGAGCTGTTTATGAATGTCTCCGCGGTGGACTTGATTTTACCAAAGATGATGAGAACGTAAACTCCCAACCATTTATGCGTTGGAGAGACCGTTTCTTATTTTGTGCCGWAGCAATTTATAAAGCACAGGC??????????????????????????????????????????????????????????????????????????????????????????????????????????????????????????????????????????????????????????????????????????????????????????????????????????????????????????????????????????????????????????????????????????????????????????????????????????????????????????????????????????????????????????????????????????????????????????????????????????????????????????????????????????????????????????????????????????????????????????????????????????????????????????????????????????????????????????????????????????????????????????????????????????????????????????????????????????????????????????????????????????????????????????????????????????????????????????????????????????????????????????????????????????????????????????????????????????????????????????????????????????????????
abbotti_KG1005 ATTTT-AA-TAAACTATTCGAATCGT-CCCTATTAACTCTATTCTTTT-C-ATTCTTAT-------CTACT------AT-TCAATTACG-AATT-AATA-TGA-----------ATAAAGAATAGAAAAG-----------AATTGTTA-TA----------------------------------------------GAACA-TA------------------AA-AATGAATATAAA---------T-AACCATACGATTATTAGATA-----AAAAT-----------ATTATTAAACA--TTTTCTA------TTTTTTA------------------------------AATTCT----------TTTATTATAT------TTCGCTATTTTTTT--------------------GCATATTAGAAATGTCTAATTACTAAA----------------------------------------------------ATCGAATATT---------------------------------ATATATAA--------TATAATTCAATCGATTTCTCT-------AGTTTATATTTA-TAT-A---------------------------------------------------------------------------------------TAGATATAAT----------------ATA-----TTTTATATC----------------GATTTTTATATT------------CCGTGATGAT-------GATAAATATGATCTAAAATCCGTTGAATCTAT-------------------------------------------------------------------------------------------------------------------------------------------------------------------------------------------------------------------------------------------TTAATCTAAT-----TA-----ACAAG-T--------CATT----------------------CGAATTCGAA----T-----AATTCGAATGAA-TGGTC--CACT------------CCTCCGCT--------TGCATTCATAAA-------GGTGTAAGTTT--AG------ACGATTTAATCATTTAA--------GTATTCCAAA-CTACATCA-------TATATAT------GTGGT-----------------ATATAATTGAATAGCATATTCAATAAATGGTAGAATCATTTTT----GATTGACCTAAACGTAGGTCT-CCTA-TAG-AAGGAA---------GATCAAAGAATATAGCAAAGAAATTA-------AAGAAGAAA-----------------------------------AACAA-CTTTTAG-------AG-AGAGGA-ATC-GGTATATAAT-------GAATTCAAC-GATTCCT-GTATAAACG???????????????????????????????????????????????????????????????????????????????????????????????????????????????????????????????????????????????????????????????????????????????????????????????????????????????????????????????????????????????????????????????????????????????????????????????????????????????????????????????????????????????????????????????????????????????????????????????????????????????????????????????????????????????????????????????????????????????????????????????????????????????????????????????????????????????????????????????????????????????????????????????????????????????????????????????????????????????????????????????????????????????????????????????????????????????????????????????????????????????????????????????????????????????????????????????CC--TATC-TTTT-------------A------TTT-AGTTAGCCGTTCAAAATTCGTTATCTTTTTGAT-TCACTCAACT-----GTTTCACAA--------------------------------------AA-CAAGCGGATCATAGCGGAAATGC-TTTTCTCTGATCACAA-----GTCTTGTGAT-----ATTTGATACACGTAC-AAATAAA-CATCTTT-GAGCAA-GGAATCTCCATTTGAATGATTCATGATCTATATCA-TT-----ATT---------CGG-AATTC-GGACTG-----AAA--TAAAAAAAA----GTTTTCTTTTT----GAAAATC-AAAGAAATT-CCA-GGAC-----CTGTATAC-GAC-TTTG-GAA-TA-CCC-TTT-CGTTCT-ATGT---AATTGACATAGACCGAAATCACTAGTAAAATGA------TGCATCGGGAA--TGG-----TCAG-----------------------------------------------------------------GGTAGCTCAATCCGG-TAGAGCAGAGGACTGAAAATT-C-TCGTGTCGCCAGTTCAAATCTGG-----------------------------------------------------------------TTCCTGACGCA-GGATT------TTTTTGTATG-AAGAG-CGATTCGACAAAT---------------TAATTGA-----TATACATCGA-CATA-CCTAT------TTTTT-AATT-----------TATTAAAAATCTAGATT-TAGATTAGACTCC--ATATTTTTTT-------------------------------CCATCTAGGTGTTTAGAA----------------------------ATA-----GATATATACCCCATCTATTTTTTAGATGGGTAATTAGAT-GGGTAAAGAATAGATTGTCG---------AAGGGTAAGTC-TAAAATTTAGACTGTATTTCCTCTTCTTTTAACA-TTTCTTTATATTCTCGTTC-----CTATTCTATTTCTTCATTT-CCTACTACATGAATTTAGAGAAC-----CCGTA-TAAGTGATGTGCGCAGT--AC-AAAGTTCATGATGCAGAACTCGTTT-GGTTCATCTTAG-----CGGATCATCCG----AAATAAGTA-TTTCTTCCAAATTTTACTTT-TTGGAAGACCCT-AC-ATACTCT--------------AAG-----------------------------------------------------------------------------------------------AAAGATTCCATTT----CAA-TAATTTATC-----AA-TGAC-TTTGTTTAATCTAG----------------AACAGAACGTACAATCC-----TT?????????????????????????????????????????????????????????????????????????????????????????????????????????????????????????????????????????????????????????????????????????????????????????????????????????????????????????????????????????????????????????????????????????????????????????????????????????????????????????????????????????????????????????????????????????????????????????????????????????????????????????????????????????????????????????????????????????????????????????????????????????????????????????????????????????????????????????????????????????????????????????????????????????????????????????????????????????????????????????????????????????????????????????????????????????????????????????????????????????????????????????????????????????????????????????????????????????????????????????????????????????????????????????????????????????????????????????????????????????????????????????????????????????????????????????????????????????????????????????????????????????????????????????????????????????????????????????????????????????????????????????????????????????????????????????????????????????????????????????????????????????????????????????????????????????????????????????????????????????????????????????????????????????????????????????????????????????????????????????????????????????????????????????????????????????????????????????????????????????????????????????????????????????????????????????????????????????????????????????????????????????????????????????????????????????????????????????????????????????????????????????????????????????????????????????????????????????????????????????????????????????????????????????????????????????????????????????????????????????????????????????????????????????????????????????????????????????????????????????????????????????????????????????????????????????????????????????????????????????????????????????????????????????????????????????????????????????????????????????????????????????????????????????????????????????????????????????????????????????????????????????????????????????????????????????????????????????????????????????????????????????????????????????????????????????????????????????????????????????????????????????????????????????????????????????????????????????????????????????????????????????????????????????????????????????????????????????????????????????????????????????????????????????????????????????????????????????????????????????????????????????????????????????????????????????????????????????????????????????????????????????????????????????????????????????????????????????????????????????????????????????????????????????????????????????????????????????????????????????????????????????????????????????????????????????????????????????????????????????????????????????????????????????????????????????????????????????????????????????????????????????????????????????????????????????????????????????????????????????????????????????????????????????????????????????????????????????????????????????????????????????????????????????????????????????????????????????????????????????????????????????????????????????????????????????????????????????????????????????????????????????????????????????????????????????????????????????????????????????????????????????????????????????????????????????????????????????????????????????????????????????????????????????????????????????????????????????????????????????????????????????????????????????????????????????????????????????????????????????????????????????????????????????????????????????????????????????????????????????????????????????????????????????????????????????????????????????????????????????????????????????????????????????????????????????????????????????????????????????????????????????????????????????????????????????????????????????????????????????????????????????????????????????????????????????????????????????????????????????????????????????????????????????????????????????????????????????????????????????????????????????????????????????????????????????????????????????????????????????????????????????????????????????????????????????????????????????????????????????????????????????????????????????????????????????????????????????????????????????????????????????????????????????????????????????????????????????????????????????????????????????????????????????????????????????????????????????????????????????????????????????????????????????????????????????????????????????????????????????????????????????????????????????????????????????????????????????????????????????????????????????????????????????????????????????????????????????????????????????????????????????????????????????????????????????????????????????????????????????????????????????????????????????????????????????????????????????????????????????????????????????????????????????????????????????????????????????????????????????????????????????????????????????????????????????????????????????????????????????????????????????????????????????????????????????????????????????????????????????????????????????????????????????????????????????????????????????????????????????????????????????????????????????????????????????????????????????????????????????????????????????????????????????????????????????????????????????????????????????????????????????????????????????????????????????????????????????????????????????????????????????????????????????????????????????????????????????????????????????????????????????????????????????????????????????????????????????????????????????????????????????????????????????????????????????????????????????????????????????????????????????????????????????????????????????????????????????????????????????????????????????????????????????????????????????????????????????????????????????????????????????????????????????????????????????????????????????????????????????????????????????????????????????????????????????????????????????????????????????????????????????????????????????????????????????????????????????????????????????????????????????????????????????????????????????????????????????????????????????????????????????????????????????????????????????????????????????????????????????????????????????????????????????????????????????????????????????????????????????????????????????????????????????????????????????????????????????????????????????????????????????????????????????????????????????????????????????????????????????????????????????????????????????????????????????????????????????????????????????????????????????????????????????????????????????????????????????????????????????????????????????????????????????????????????????????????????????????????????????????????????????????????????????????????????????????????????????????????????????????????????????????????????????????
abietina_abi_ANA AATTT-CA-TAAATTATT-GAATAGT-CCCTATTAACTCTATTCTTTT-C-ATTCTTAT-------CTACT------AT-TCAATTACG-AATT-AATA-TGA-----------ATAAAGAATATAA----------------TTGTTA-TA----------------------------------------------GAACA-TA------------------AA-AATGAATATAAA---------T-AACCATACGATTATTATATA-----AAAAT-----AAAAATATTATTAAACA--TTTTCTA------TTTTTTA------------------------------AATTTT----------TTTATTATAT------TTCGCTATTTTTTT--------------------GCATATTAGAAATGTCTAATTACTAAA----------------------------------------------------ATCGAATATT---------------------------------ATATATAA-------------TTCAATCGATTTCTCT-------AGTTTATATTTA-TAT-A---------------------------------------------------------------------------------------TAGATATAAT----------------ATA-----TTTTATATC----------------GATTTTTATATT------------CCGTGATGAT-------GATAAATATGATCTAAAATCCGTTGAATCTAT-------------------------------------------------------------------------------------------------------------------------------------------------------------------------------------------------------------------------------------------TTAATCTAAT-----TA-----ACAAG-T--------CATT----------------------CGAATTCGAA----T-----AATTCGAATGAA-TGGTC--CACT------------CCTCCGCT--------TGCATTCATAAA-------GGTGTAAGTTT--AG------ACTATTTAATCATTTAA--------GTATTCCAAA-CTACATCA-------TATATAT------GTGGT-----------------ATATAATTGAATAGCATATTCAATAAATGGTAGAATCATTTTT----GATTGACCTAAACGTAGGTCT-CCTA-TAG-AAGGAA---------GATCAAAGAATATAGCAAAGAAATTA-------AAGAAGAAA-----------------------------------AACAA-TTTTTCG-------AG-AGAGGA-ATC-AGTATATAAT-------GAATTCAAC-GATTCCA-GTATAAACGTACTAAG-TGAGAACTTTCAAATTCAGA-GAAACCCC-GGAAAAAAAAA--TGGG-CAATCCT-GAGCCAAA-TCCTTTTTTT------------GGC-------------------------------------AAACAAACAAAGATTCCGAAAGCTAAAAAAA-GGATAGGTGCAGAGACTCAATGGAAGCTGTTCTAAC-AAATGGAGTTGA-CTGCGTTGGTAGA-GG-------AATCCTTCT-ATCGAAACTTACGAAAAAA-TGAAAGATAACTCTATATA-CAT----------A-TAGTATTAC-A---------TA------CTG---------------AAATACTATATC-TTATGATTCAT--------------AA-G-AACAAAAA--T--AGGTATTCCTATATTTTTT---ATA---TGAAAAATGG----ACC-AATTGTTGTGAATTGATTTCACATTTAATAA-AAAATATTC------------------TATTTTTT-------GATCA------AATCATTTACTCCA-----TTGTCTACTAGATCTTTTGAAGATCTGATGAATCGGATGAGAATAAAGATAGAGTCCCATTCTACATGTCAAT--------GCCGACAACAATGAAATTTATTGTAAGAGGAAAATCCGTCGACTTTAGAAATCGTGAGGGTTCAAGTCCCTCTATCCCCAAAA-GCCCGTTTGAC-TCCTTAACTATTTAG------------------CC--TATC-TTTT-------------A------TTT-AGTTAGCCGTTCAAAATTCGTTATCTTTTTGAT-TCACTCAACT-----GTTTCACAA--------------------------------------AA-CAAAGGGATCGTAGCGGAAATGC-TTTTCTCTGATCACAA-----GTCTTGTGAT-----ATTTGATACACGTAC-AAATAAA-CATCTTT-GAGTAA-GGAATCTCCATTTGAATGATTCATGATCTATATCA-TT-----ATT---------CGG-AATTC-GGACTGAAATAAAA--TAAAAAAAA----GTTTTCTTTTT----GAAAATC-AAAGAAATT-CTA-GGAC-----CTGTATAC-GAC-TTTG-GAA-TA-CCC-TTT-CGTTCT-ATGT---AATTGACATAGACCCAAATCACTAGTAAAATGA------TGCATCGGGAA--TGG-----TCAG-----------------------------------------------------------------GATAGCTCAGTCCGG-TAGAGCAGAGGACTGAAAATT-C-TCGTGTCGCCAGTTCAAATCTGG-----------------------------------------------------------------TTCCTGACGCA-GGATT------TATTTGTATG-AAGAG-CGATTCGACAAAT---------------TAATTGA-----TATGCATCGA-CATA-CCTAT------TTTTT-AATT-----------GATTAAAAATCTAGATT-TAGATTAGACTCC--ATATTTTTTT-------------------------------CCATCTAGGTGTTTAGAA----------------------------ATA-----GATATATACCCCATCTATTTTTTAGATGGGTAATTAGAT-GGGTAAAGAATAGATTGTCG---------AAGTCTAAGTC-AAAAATTTAGACTGTATTTCCTCTTCTTTTAACA-TTTCTTTCTATTCTCGTTC-----CTATTCTATTTCTTCATTT-CCTACTACATGAATTTAGAGAAC-----CCGTA-TAAGTTATGTGCGCAGT--AC-AAAGTTCATGATGCAGAACTCGTTT-GGTTCATCTTAG-----CGGATCATCCG----AAATAAGTA-TTTCTTCCAAATTTTACTTT-TTGTTAGACCCT-AC-ATACTCT--------------AAG-----------------------------------------------------------------------------------------------AAAGATTCCATTT----CAAATAATTTATC-----AA-TGAC-TTTGTTTAATCTAG----------------AACAGAACGTACAATCC-----TTAAATATCTGTAAT????????????????????????????????????????????????????????????????????????GTGCGGCTA-GGA---------------------------------------------------------------------------TCT-TTTACACATTTGGATGAAGCAA-GGGATTCGTCCATACCATCGGTAAAGTTTTG-AAGACCACGACTGATCCTGAAGAGGAATGAATGGAAAAA------ACAGCATGTCGTATCAATGGAGCACTTTAAGAATCTTTTTTTATTACCGGATCGGTACAAAAAAA--CCTTTT--TG-CATTTTTGAAACG-AAACAAAA-AGATTCCATTTTTAG---------TTGGGTTGAAT-GAATAAATGGATAGAGCCTTATGGCTTCAATTTTTT-CTAGGG-AAAGAAAAGAAAAAGAAACGAGCTTTAGTTCTGAATTTGAATGATTCCCCGCTCTAATTATAGGTTAAAAATAGATTAGTGCCTGTTGC---------GGGAAAGGCTTTTCCCTT-GTGTGGATTATCGATTTTTTAAGAAATCCTAACTATTGTGACTC-------------------TCCATTATGGAATGGAGATGTATGTGTAGAAGAAGCAGCATGTTGATAAAGAATTTTTTTT---CCAAAATCAAAAGAGCGGTTGGG-TTGAAAAAATAAATGATTTCTAAGCGTCTTC-TT-ATCCTATAAGGAACATAAACTTATTAAATGGAAAGGGAGAGGCTAGAGAATCTCTTGATAAGTTTACCGAGGTAGCTATTCTTTTCTT-----ACAAACAATACCTTGTTTT-G-ACTGTATCGC-ACTATGTATCATTTGATGATCCCAAAAATCAT-CTACCTTTGCCTCAATTAAAAT-----------TGAAA---------------ATGGAGGAATTCMAA---------AGAAATTTAGAACTAGATAGATCTCAGCAATATGACTTCATATATYCGCTTATCTTTCAGGAGTATATTTATGCACTTGCTCATGATCGTGTTTTAAAGAGATCTTTTTTTTTGGAAAATGCGGGTTATGACAATAAATTTAGCTTATTAATTGTGAAACGTTTAATCACTCATTTAATTACTCAAATGTATCAACAGAATCATTTTCTTTTTTCTGCTAAT---------GATTCTAAG---------AAAAATAAAATTTTTGGGTACAATAGAAATTTCTATTCTCAAATGATATTCGAAGGATTTTCGGTCGTTGTGGAAATTCCATTTTATTTACGATTACTATCTTTCTTAGAAGGTAAAGAAAGAGTGAAATCTCATAATTTACGATCAATTCATTCAATATTTCCGTTTTTAGAGGACAAATTTTCCTATATAAATAATATATTAGATATATTAATACCCCACCCCATCCATCTGGAAATCTTGGTTCAAACTCTTCGCTACTGGGTAAAAGATGCCTCTTCTTTGCATTTTTTACGATTTTTTCTCTACAAGTATCCTATTTGGAATAGTCTTATTA---CTCCAACGAAATATAGTTTTTCTTTTTCAAAAAGAAATCAAAGATTCTTCTTGTTCCTATATAATTTTCATGTATCTGAATACGAATCTATCTTTGTTTTTCTCCGTACCCAATCTTCTCATTTACGCTCAATATCTTTTGAAACCTTTCTAGAACGAATTTCTTTCTATA---AAAAAATCGAACTAGAAGTCTTTACTAAAAGTTTTAAGGCCATTCTATGGGTATTTAAAGAGCCTTTCCTGCATTATGTTAGGTATCGAGG??????????????????????????????????????????????????????????????????????????????????????????????????????????????????????????????????????????????????????????????????????????????????????????????????????????????????????????????????????????????????????????????????????????????????????????????????????????????????????????????????????????????????????????????????????????????????????????????????????????????????????????????????????????????????????????????????????????????????????????????????????????????????????????????????????????????????????????????????????????????????????????????????????????????????????????????????????????????????????????????????????????????????????????????????????????????????????????????????????????????????????????????????????????????????????????????????????????????????????????????????????????????????????????????????????????????????????????????????????????????????????????????????????????????????????????????????????????????????????????????????????????????????????????????????????????????????????????????????????????????????????????????????????????????????????????????????????????????????????????????????????????????????????????????????????????????????????????????????????????????????????????????????????????????????????????????????????????????????????????????????????????????????????????????????????????????????????????????????????????????????????????????????????????????????????????????????????????????????????????????????????????????????????????????????????????????????????????????????????????????????????????????????????????????????????????????????????????????????????????????????????????????????????????????????????????????????????????????????????????????????????????????????????????????????????????????????????????????????????????????????????????????????????????????????????????????????????????????????????????????????????????????????????????????????????????????????????????????????????????????????????????????????????????????????????????????????????????????????????????????????????????????????????????????????????????????????????????????????????????????????????????????????????????????????????????????????????????????????????????????????????????????????????????????????????????????????????????????????????????????????????????????????????????????????????????????????????????????????????????????????????????????????????????????????????????????????????????????????????????????????????????????????????????????????????????????????????????????????????????????????????????????????????????????????????????????????????????????????????????????????????????????????????????????????????????????????????????????????????????????????????????????????????????????????????????????????????????????????????????????????????????????????????????????????????????????????????????????????????????????????????????????????????????????????????????????????????????????????????????????????????????????????????????????????????????????????????????????????????????????????????????????????????????????????????????????????????????????????????????????????????????????????????????????????????????????????????????????????????????????????????????????????????????????????????????????????????????????????????????????????????????????????????????????????????????????????????????????????????????????????????????????????????????????????????????????????????????????????????????????????????????????????????????????????????????????????????????????????????????????????????????????????????????????????????????????????????????????????????????????????????????????????????????????????????????????????????????????????????????????????????????????????????????????????????????????????????????????????????????????????????????????????????????????????????????????????????????????????????????????????????????????????????????????????????????????????????????????????????????????????????????????????????????????????????????????????????????????????????????????????????????????????????????????????????????????????????????????????????????????????????????????????????????????????????????????????????????????????????????????????????????????????????????????????????????????????????????????????????????????????????????????????????????????????????????????????????????????????????????????????????????????????????????????????????????????????????????????????????????????????????????????????????????????????????????????????????????????????????????????????????????????????????????????????????????????????????????????????????????????????????????????????????????????????????????????????????????????????????????????????????????????????????????????????????????????????????????????????????????????????????????????????????????????????????????????????????????????????????????????????????????????????????????????????????????????????????????????????????????????????????????????????
abietina_abi_MP1013 AATTT-CA-TAAATTATT-GAATAGT-CCCTATTAACTCTATTCTTTT-C-ATTCTTAT-------CTACT------AT-TCAATTACG-AATT-AATA-TGA-----------ATAAAGAATATAA----------------TTGTTA-TA----------------------------------------------GAACA-TA------------------AA-AATGAATATAAA---------T-AACCATACGATTATTATATA-----AAAAT-----AAAAATATTATTAAACA--TTTTCTA------TTTTTTA------------------------------AATTTT----------TTTATTATAT------TTCGCTATTTTTTT--------------------GCATATTAGAAATGTCTAATTACTAAA----------------------------------------------------ATCGAATATT---------------------------------ATATATAA-------------TTCAATCGATTTCTCT-------AGTTTATATTTA-TAT-A---------------------------------------------------------------------------------------TAGATATAAT----------------ATA-----TTTTATATC----------------GATTTTTATATT------------CCGTGATGAT-------GATAAATATGATCTAAAATCCGTTGAATCTAT-------------------------------------------------------------------------------------------------------------------------------------------------------------------------------------------------------------------------------------------TTAATCTAAT-----TA-----ACAAG-T--------CATT----------------------CGAATTCGAA----T-----AATTCGAATGAA-TGGTC--CACT------------CCTCCGCT--------TGCATTCATAAA-------GGTGTAAGTTT--AG------ACTATTTAATCATTTAA--------GTATTCCAAA-CTACATCA-------TATATAT------GTGGT-----------------ATATAATTGAATAGCATATTCAATAAATGGTAGAATCATTTTT----GATTGACCTAAACGTAGGTCT-CCTA-TAG-AAGGAA---------GATCAAAGAATATAGCAAAGAAATTA-------AAGAAGAAA-----------------------------------AACAA-TTTTTCG-------AG-AGAGGA-ATC-AGTATATAAT-------GAATTCAAC-GATTCCA-GTATAAACGTACTAAG-TGAGAACTTTCAAATTCAGA-GAAACCCC-GGAAAAAAAAAA-TGGG-CAATCCT-GAGCCAAA-TCCTTTTTTT------------GGC-------------------------------------AAACAAACAAAGATTCCGAAAGCTAAAAAAAAGGATAGGTGCAGAGACTCAATGGAAGCTGTTCTAAC-AAATGGAGTTGA-CTGCGTTGGTAGA-GG-------AATCCTTCT-ATCGAAACTTACGAAAAAA-TGAAAGATAACTCTATATA-CAT----------A-TAGTATTAC-A---------TA------CTG---------------AAATACTATATC-TTATGATTCAT--------------AA-G-AACAAAAA--T--AGGTATTCCTATATTTTTT---ATA---TGAAAAATGG----ACC-AATTGTTGTGAATTGATTTCACATTTAATAA-AAAATATTC------------------TATTTTTT-------GATCA------AATCATTTACTCCA-----TTGTCTACTAGATCTTTTGAAGATCTGATGAATCGGATGAGAATAAAGATAGAGTCCCATTCTACATGTCAAT--------GCCGACAACAATGAAATTTATTGTAAGAGGAAAATCCGTCGACTTTAGAAATCGTGAGGGTTCAAGTCCCTCTATCCCCAAAA-GCCCGTTTGAC-TCCTTAACTATTTAG------------------CC--TATC-TTTT-------------A------TTT-AGTTAGCCGTTCAAAATTCGTTATCTTTTTGAT-TCACTCAACT-----GTTTCACAA--------------------------------------AA-CAAAGGGATCGTAGCGGAAATGC-TTTTCTCTGATCACAA-----GTCTTGTGAT-----ATTTGATACACGTAC-AAATAAA-CATCTTT-GAGTAA-GGAATCTCCATTTGAATGATTCATGATCTATATCA-TT-----ATT---------CGG-AATTC-GGACTGAAATAAAA--TAAAAAAAA----GTTTTCTTTTT----GAAAATC-AAAGAAATT-CTA-GGAC-----CTGTATAC-GAC-TTTG-GAA-TA-CCC-TTT-CGTTCT-ATGT---AATTGACATAGACCCAAATCACTAGTAAATTGA------TGCATCGGGAA--TGG-----TCAG-----------------------------------------------------------------GATAGCTCAGTCCGG-TAGAGCAGAGGACTGAAAATT-C-TCGTGTCGCCAGTTCAAATCTGG-----------------------------------------------------------------TTCCTGACGCA-GGATT------TATTTGTATG-AAGAG-CGATTCGACAAAT---------------TAATTGA-----TATGCATCGA-CATA-CCTAT------TTTTT-AATT-----------GATTAAAAATCTAGATT-TAGATTAGACTCC--ATATTTTTTT-------------------------------CCATCTAGGTGTTTAGAA----------------------------ATA-----GATATATACCCCATCTATTTTTTAGATGGGTAATTAGAT-GGGTAAAGAATAGATTGTCG---------AAGTCTAAGTC-AAAAATTTAGACTGTATTTCCTCTTCTTTTAACA-TTTCTTTCTATTCTCGTTC-----CTATTCTATTTCTTCATTT-CCTACTACATGAATTTAGAGAAC-----CCGTA-TAAGTTATGTGCGCAGT--AC-AAAGTTCATGATGCAGAACTCGTTT-GGTTCATCTTAG-----CGGATCATCCG----AAATAAGTA-TTTCTTCCAAATTTTACTTT-TTGTTAGACCCT-AC-ATACTCT--------------AAG-----------------------------------------------------------------------------------------------AAAGATTCCATTT----CAAATAATTTATC-----AA-TGAC-TTTGTTTAATCTAG----------------AACAGAACGTACAATCC-----TTAAATATCTGTAATTC--------TG------------GAATTTT-CGAAGTAAAGATTAGTTT--CTTATCATTCAACGAGC???????????????????????????????????????????????????????????????????????????????????????????????????????????????????????????????????????????????????????????????????????????????????????????????????????????????????????????????????????????????????????????????????????????????????????????????????????????????????????????????????????????????????????????????????????????????????????????????????????????????????????????????????????????????????????????????????????????????????????????????????????????????????????????????????????????????????????????????????????????????????????????????????????????????????????????????????????????????????????????????????????????????????????????????????????????????????????????????????????????????????????????????????????????????????????????????????????????????????????????????????????????????????????????????????????????????????????????????????????????????????????????????????????????????????????????????????????????????????????????????????????????????????????????????????????????????????????????????????????????????????????????????????????????????????????????????????????????????????????????????????????????????????????????????????????????????????????????????????????????????????????????????????????????????????????????????????????????????????????????????????????????????????????????????????????????????????????????????????????????????????????????????????????????????????????????????????????????????????????????????????????????????????????????????????????????????????????????????????????????????????????????????????????????????????????????????????????????????????????????????????????????????????????????????????????????????????????????????????????????????????????????????????????????????????????????????????????????????????????????????????????????????????????????????????????????GGGAAATCT---ATTTCGACCGGAAATTCAAAAACTTTTTGT------GCGACA---------------------------------------------------------------------------CACAAAAATTTGACCAAAAAACCA------------------------------------------------------------------------------------AAAGGTTTTGGTGGGCGACAA------------------------------------------AGAACTAAGTAATCAAAAGTTGTAATAATCTGAATCGGCTTGACTCAAAAA-GTTTCCACTTTTCTAATTTCATTTCGAATAGAAAATTCACAATTTCCATTACCTACAGTTTTGGACTAATCAATATGAAATT-CAACTCTCCCC-GCTCTTATGATTTGTAGAATAAGAACTCTTCTGTTTACTGAATTCTAAAAAAAAA---CTTTT-CTTC--------------------------TTGTATCTTCTGTTTATTCTTTTTTCGAATAAAAGTTTTTC--TTTTTTCTCTATTTCTCGAAAAGAGCAGATATAAGAT-----CTTT-AGTTAAAATTAATGAATCGTTGAAACTAATTGATTAAGTTTCAA-----------ACTTTTTT-GAAATTTTCTGAATTATTATTTC----------------------TCTGAATTACTATTTATTT------CTC-TGAATTAATATATAGATACTGCTCTATATCTCTCGCTTTCAACCCAATCTATAAAA-GTTGTTAATCGGGATATGAACTATGAAAAATGTG----------------------TCAAATTATAATGATTCAAAATAGATCCTATTTTATGATCGTTGAGAAAATGCATTTTTT-GTTTCATATTTT--------TGAAAT-CCGATAAACGAGAAATGAATCATTAAAAAATGAAAATGAGAAAGGACATTTTTTTT-AGTTCTATCC-CTGT------ATAGGGGGTAGAACTATCCAGTTACAACAATTCAATTCCAGAAGATCATAAACTACACGAAAGGTTGAAGTTAAGTAAAAGGGATACCCTATAAACGAA-------------AATAATGAACCTTCAAATCCCTATGAATTATTATTCATCAATTTGAATCTTTCCTAAAAAATACTAGATTGAGTTTACTTATTCAATCTGGACGATTGAATATGAATAGG???????????????????????????????????????TCATTGACTAGTTTTAGAAA----GAGTCTTT----TTT-CATCTAGTGCAAGGCAA-TGTATGCGTAGCTCAACATAA------T-----AGAAGTAGAAAATATAAATACAGGAA-CTATAAATATCCAAAGATGTTAGATACGATCTAGA-ATAATAACAA--AAAAGATT---ACAA-TTA------------GACTCAAAA-AAA-GAAAAGA-GATTGAAAAGATCTTTTT-CCGAAAATTCCTGTTTGGTCGACTTATACCTCTCCTCAATGAATATTCTATTTCTATTGTTCAGTCAA-TCCTTAAATACG-AGGAGTCAAAATTTGAATAAAAATTCTTCTTGTCC-ATTTCAA-TTCGATCC-ATGCGGGATAATGATAAAGAAAAGGAGGAGACACTTTTACAAAAAATGGAATTCCTAAAACTCAGGAGAGGGAAGGTCGAGCTAGGTCTATGTAATTGAATGGTTATAAGTCAATCCTTATGGATCTTTTGATGAATAATTCGAGAATCCGATTGAATCTACGAGAGGAATGGTTGGTTTACGTTATGGAAGAAAGACTTGTATATGGGATAT-TAGATATTCGTATACTTATATATA-----------------------------------CGAACTAAA----AATATATCTAACTGTGAATT------TAGATGGGGATTCCAATAGAAGTCCTTACGGCTCGTTTGTAACTGTGAGTTGAAT-----GAATAAAGAAATGAAATCAAGAAAAA-GATCGAAGAATTTAAAGAACGTTTTGGA-ACAAAGAAATGGAAGAACGAAAGTCGTATGGATTCACAA----GGACTTTGTGGG-TAGAAGATATTCAAGTAATTA----TGAGGATTCAATAATATTTCCAATT-CGAAGTTCTTAGTTAACATGAATTTGAGTGATGG-AATAATTCCATCATCATTCATTGGTT-GATCGTATTATTAA---CCA-TTTCT?????????????????????????????????????????????????????????????????????????????????????????????????????????????AACAATAGAGG-TGGGTGAAAGGCAACAAAGAAAGACGTTAA-GTTCTAAACTA-----CGTTTTTTAA-TGATCTAATTTTC-TTGGAATACAAA-GAAGTGTGATAAA-GACGAATCC-CGGTAG-AAAGCATCTAATATTCCATCCATTTTTGGGTTTGGATGAAA-CCCC-TAAAATAAATGGAAAATAG-GAAGG-AAAAAA-TTCTGCATTCCCTCACTAAGAATGGTGAAGTCCTTGGTTGATCTTTAACTTTCTTTT-----ATCTTTCTTCCTTAGATTATTAGTACTGGG-ACAGATATATCAAAAGCTCAGTATGCAATTTGCATTAAATTTTTTTT-----ATTTCAA-TTTG--------------------------TAATTGAGGTTACACAAAATCAGAGCCAGAAAAGAAGATAGTTGAATCTAGA-AAAGAAAAGTAGTTCAG--GGGGGG----ATTTCGATTAAATCCATTTTGGCTTGTACAATAAAGTAATTCTAT-TTGTGTATGTGCTCACGGGAAATATATGGTACTCTATTCCATATTCTGTTCGCTGGATCGGGAACAATCGAAAAAACAGACCCGGT-ATCGGTATCTCTTGGAATACTGAATATAATGCTACCAAGGATTGTACTAA-TCCACGTATGTCTTTCTCCCATCAA-------TAGGTTTCTAGTTGAAGAAATGAAAATTTTAATCTATTTCTTTGATGAGAAATGCGAAAGAAAAAAAA-GATACCCTTTGGGAATGAAATCC-GGCTCTGCGCTCTGTACCAGCTTTCAGAGAAAAGAGGGAGT--TGAATTGATGTATTGATTGGATCCGTCGGGACTGACGGGGCTCGAA???????????????????????????????????????????????????????????????????????????????????????????????????????????????????????????????????????????????????????????????????????????????????????????????????????????????????????????????????????????????????????????????????????????????????????????????????????????????????????????????????????????????????????????????????????????????????????????????????????????????????????????????????????????????????????????????????????????????????????????????????????????????????????????????????????????????????????????????????????????????????????????????????????????????????????????????????????????????????????????????????????????????????????????????????????????????????????????????????????????????????????????????????????????????????????????????????????????????????????????????????????????????????????????????????????????????????????????????????????????????????????????????????????????????????????????????????????????????????????????????????????????????????????????????????????????????????????????????????????????????????????????????????????????????????????????????????????????????????????????????????????????????????????????????????????????????????????????????????????????????????????????????????????????????????????????????????????????????????????????????????????????????????????????????????????????????????????????????????????????????????????????????????????????????????????????????????????????????????????????????????????????????????????????????????????????????????????????
abietina_atr_MP1029 AATTT-CA-TAAATTATT-GAATAGT-CCCTATTAACTCTATTCTTTT-C-ATTCTTAT-------CTACT------AT-TCAATTACG-AATT-AATA-TGA-----------ATAAAGAATATAA----------------TTGTTA-TA----------------------------------------------GAACA-TA------------------AA-AATGAATATAAA---------T-AACCATACGATTATTATATA-----AAAAT-----AAAAATATTATTAAACA--TTTTCTA------TTTTTTA------------------------------AATTTT----------TTTATTATAT------TTCGCTATTTTTTT--------------------GCATATTAGAAATGTCTAATTACTAAA----------------------------------------------------ATCGAATATT---------------------------------ATATATAA-------------TTCAATCGATTTCTCT-------AGTTTATATTTA-TAT-A---------------------------------------------------------------------------------------TAGATATAAT----------------ATA-----TTTTATATC----------------GATTTTTATATT------------CCGTGATGAT-------GATAAATATGATCTAAAATCCGTTGAATCTAT-------------------------------------------------------------------------------------------------------------------------------------------------------------------------------------------------------------------------------------------TTAATCTAAT-----TA-----ACAAG-T--------CATT----------------------CGAATTCGAA----T-----AATTCGAATGAA-TGGTC--CACT------------CCTCCGCT--------TGCATTCATAAA-------GGTGTAAGTTT--AG------ACTATTTAATCATTTAA--------GTATTCCAAA-CTACATCA-------TATATAT------GTGGT-----------------ATATAATTGAATAGCATATTCAATAAATGGTAGAATCATTTTT----GATTGACCTAAACGTAGGTCT-CCTA-TAG-AAGGAA---------GATCAAAGAATATAGCAAAGAAATTA-------AAGAAGAAA-----------------------------------AACAA-TTTTTCG-------AG-AGAGGA-ATC-AGTATATAAT-------GAATTCAAC-GATTCCA-GTATAAACG????????????????????????????????????????????????????????????????????????????????????????????????????????????????????????????????????????????????????????????????????????????????????????????????????????????????????????????????????????????????????????????????????????????????????????????????????????????????????????????????????????????????????????????????????????????????????????????????????????????????????????????????????????????????????????????????????????????????????????????????????????????????????????????????????????????????????????????????????????????????????????????????????????????????????????????????????????????????????????????????????????????????????????????????????????????????????????????????????????????????????????????????????????????????????????????????????????????????????????????????????????????????????????????????????????????????????????????????????????????????????????????????????????????????????????????????????????????????????????????????????????????????????????????????????????????????????????????????????????????????????????????????????????????????????????????????????????????????????????????????????????????????????????????????????????????????????????????????????????????????????????????????????????????????????????????????????????????????????????????????????????????????????????????????????????????????????????????????????????????????????????????????????????????????????????????????????????????????????????????????????????????????????????????????????????????????????????????????????????????????????????????????????????????????????????????????????????????????????????????????????????????????????????????????????????????????????????????????????????????????????????????????????????????????????????????????????????????????????????????????????????????????????????????????????????????????????????????????????????????????????????????????????????????????????????????????????????????????????????????????????????????????????????????????????????????????????????????????????????????????????????????????????????????????????????????????????????????????????????????????????????????????????????????????????????????????????????????????????????????????????????????????????????????????????????????????????????????????????????????????????????????????????????????????????????????????????????????????????????????????????????????????????????????????????????????????????????????????????????????????????????????????????????????????????????????????????????????????????????????????????????????????????????????????????????????????????????????????????????????????????????????????????????????????????????????????????????????????????????????????????????????????????????????????????????????????????????????????????????????????????????????????????????????????????????????????????????????????????????????????????????????????????????????????????????????????????????????????????????????????????????????????????????????????????????????????????????????????????????????????????????????????????????????????????????????????????????????????????????????????????????????????????????????????????????????????????????????????????????????????????????????????????????????????????????????????????????????????????????????????????????????????????????????????????????????????????????????????????????????????????????????????????????????????????????????????????????????????????????????????????????????????????????????????????????????????????????????????????????????????????????????????????????????????????????????????????????????????????????????????????????????????????????????????????????????????????????????????????????????????????????????????????????????????????????????????????????????????????????????????????????????????????????????????????????????????????????????????????????????????????????????????????????????????????????????????????????????????????????????????????????????????????????????????????????????????????????????????????????????????????????????????????????????????????????????????????????????????????????????????????????????????????????????????????????????????????????????????????????????????????????????????????????????????????????????????????????????????????????????????????????????????????????????????????????????????????????????????????????????????????????????????????????????????????????????????????????????????????????????????????????????????????????????????????????????????????????????????????????????????????????????????????????????????????????????????????????????????????????????????????????????????????????????????????????????????????????????????????????????????????????????????????????????????????????????????????????????????????????????????????????????????????????????????????????????????????????????????????????????????????????????????????????????????????????????????????????????????????????????????????????????????????????????????????????????????????????????????????????????????????????????????????????????????????????????????????????????????????????????????????????????????????????????????????????????????????????????????????????????????????????????????????????????????????????????????????????????????????????????????????????????????????????????????????????????????????????????????????????????????????????????????????????????????????????????????????????????????????????????????????????????????????????????????????????????????????????????????????????????????????????????????????????????????????????????????????????????????????????????????????????????????????????????????????????????????????????????????????????????????????????????????????????????????????????????????????????????????????????????????????????????????????????????????????????????????????????????????????????????????????????????????????????????????????????????????????????????????????????????????????????????????????????????????????????????????????????????????????????????????????????????????????????????????????????????????????????????????????????????????????????????????????????????????????????????????????????????????????????????????????????????????????????????????????????????????????????????????????????????????????????????????????????????????????????????????????????????????????????????????????????????????????????????????????????????????????????????????????????????????????????????????????????????????????????????????????????????????????????????????????????????????????????????????????????????????????????????????????????????????????????????????????????????????????????????????????????????????????????????????????????????????????????????????????????????????????????????????????????????????????????????????????????????????????????????????????????????????????????????????????????????????????????????????????????????????????????????????????????????????????????????????????????????????????????????????????????????????????????????????????????????????????????????????????????????????????????????????????????????????????????????????????????????????????????????????????????????????????????????????????????????????????????????????????????????????????????????????????????????????????????????????????????????????????????????????????????????????????????????????????????????????????????????????????????????????????????????????????????????????????????????????????????????????????????????????????????????????????????????????????????????????????????????????????????????????????????????????????????????????????????????????????????????????????????????????????????????????????????????????????????????????????????????????????????????????????????????????????????????????????????????????????????????????????????????????????????????????????????????????????????????????????????????????????????????????????????????????????????????????????????????????????????????????????????????????????????????????????????????????????????????????????????????????????????????????????????????????????????????????????????????????????????????????????????????????????????????????????????????????????????????????????????????????????????????????????????????????????????????????????????????????????????????????????????????????????????????????????????????????????????????????????????????????????????????????????????????????????????????????????????????????????????????????????????????????????????????????????????????????????????????????????????????????????????????????????????????????????????????????????????????????????????????????????????????????????????????????????????????????????????????????????????????????????????????????????????????????????????????????????????????????????????????????????????????????????????????????????????????????????????????????????????????????????????????????????????????????????????????????????????????????????????????????????????????????????????????????????????????????????????????????????????????????????????????????????????????????????????????????????????????????????????????????????????????????????????????????????????????????????????????????????????????
abietina_aur_MP1320 AATTT-CA-TAAATTATT-GAATAGT-CCCTATTAACTCTATTCTTTT-C-ATTCTTAT-------CTACT------AT-TCAATTACG-AATT-AATA-TGA-----------ATAAAGAATATAA----------------TTGTTA-TA----------------------------------------------GAACA-TA------------------AA-AATGAATATAAA---------T-AACCATACGATTATTATATA-----AAAAT-----AAAAATATTATTAAACA--TTTTCTA------TTTTTTA------------------------------AATTTT----------TTTATTATAT------TTCGCTATTTTTTT--------------------GCATATTAAAAATGTCTAATTACTAAA----------------------------------------------------ATCGAATATT---------------------------------ATATATAA-------------TTCAATCGATTTCTCT-------AGTTTATATTTA-TAT-A---------------------------------------------------------------------------------------TAGATATAAT----------------ATA-----TTTTATATC----------------GATTTTTATATT------------CCGGGATGAT-------GATAAATATGATCTAAAATCCGTTGAATCTAT-------------------------------------------------------------------------------------------------------------------------------------------------------------------------------------------------------------------------------------------TTAATCTAAT-----TA-----ACAAG-T--------CATT----------------------CAAATTCAAA----T-----AATTCGAATGAA-TGGCC--CACT------------CCTCCGCT--------TGCATTCATAAA-------GGTGTAAGTTT--AG------ACGATTGAATCATTTAA--------GTATTCCAAA-CTACATCA-------TATAGAT------GTGGT-----------------ATATAATTGAATAGCATATTCAATAAATGGTAGAATCATTTTT----GATTGACCTAAACGTAGGTCT-CCTA-TAG-AAGGAA---------GATCAAAGAATATAGCAAAGAAATTA-------AAGAAGAAA-----------------------------------AACAA-TTTTTAG-------AG-AGAGGA-ATC-AGTATATAAT-------GAATTCAAC-GATTCCA-GTATAAACG?????????????????????????????????????????????????????????????????????????????????????????????????????????????????????????????????????????????????????????????????????????????????????????????????????????????????????????????????????????????????????????????????????????????????????????????????????????????????????????????????????????????????????????????????????????????????????????????????????????????????????????????????????????????????????????????????????????????????????????????????????????????????????????????????????????????????????????????????????????????????????????????????????????????????????????????????????????????????????????????????????????????????????????????????????????????????????????????????????????????????????????????????????????TTAG------------------C---TATC-TTTT-------------A------TTT-AGTTAGCCGTTCAAAATTCGTTATCTTTTTGAT-TCACTCAACT-----GTTTCACAA--------------------------------------AA-CAAAGGGATCGTAGCGGAAATGC-TTTTCTCTGATCACAA-----GTCTTGTGAT-----ATTTGATACACGTAC-AAATAAA-CATCTTT-GAGTAA-GGAATCTCCATTTGAATGATTCATGATCTATATCA-TT-----ATT---------CGG-AATTC-GGACTGAAATAAAA--TAAAAAAAAAA--GTTTTCTTTTT----GAAAATC-AAAGAAATT-CTA-GGAC-----CTGTATAC-GAC-TTTG-GAA-TA-CCC-TTT-CGTTCT-ATGT---AATTGACATAGACCCAAATCACTAGTAAAATGA------TGCATCGGGAA--TGG-----TCAG-----------------------------------------------------------------GATAGCTCAGTCCGG-TAGAGCAGAGGACTGAAAATT-C-TCGTGTCGCCAGTTCAAATCTGG-----------------------------------------------------------------TTCCTGACGCA-GGATT------TATTTGTATG-AAGAG-CGATTCGACAAAT---------------TAATTGA-----TATGCATCGA-CATA-CCTAT------TTTTT-AATT-----------GATTAAAAATCTAGATT-TAGATTAGACTCC--ATATTTTTTT-------------------------------CCATCTAGGTGTTTAGAA----------------------------ATA-----GATATATACCCCATCTATTTTTTAGATGGGTAATTAGAT-GGGTAAAGAATAGATTGTCG---------AAGTCTAAGTC-AAAAATTTAGACTGTATTTCCTCTTCTTTTAACA-TTTCTTTCTATTCTCGTTC-----CTATTCTATTTCTTCATTT-CCTACTACATGAATTTAGAGAAC-----CCGTA-TAAGTTATGTGCGCAGT--AC-AAAGTTCATGATGCAGAACTCGTTT-GGTTCATCTTAG-----CGGATCATCCG----AAATAAGTA-TTTCTTCCAAATTTTACTTT-TTGTTAGACCCT-AC-ATACTCT--------------AAG-----------------------------------------------------------------------------------------------AAAGATTCCATTT----CAAATAATTTATC-----AA-TGAC-TTTGTTTAATCTAG----------------AACAGAACGTACAATCT-----TTAAATATCAGTAATTC--------TG------------GAATTTT-CGAAGTAAAGATTAGTTT--CTTATCATTCAACGAGCATC????????????????????????????????????????????????????????????????????????????????????????????????????????????????????????????????????????????????????????????????????????????????????????????????????????????????????????????????????????????????????????????????????????????????????????????????????????????????????????????????????????????????????????????????????????????????????????????????????????????????????????????????????????????????????????????????????????????????????????????????????????????????????????????????????????????????????????????????????????????????????????????????????????????????????????????????????????????????????????????????????????????????????????????????????????????????????????????????????????????????????????????????????????????????????????????????????????????????????????????????????????????????????????????????????????????????????????????????????????????????????????????????????????????????????????????????????????????????????????????????????????????????????????????????????????????????????????????????????????????????????????????????????????????????????????????????????????????????????????????????????????????????????????????????????????????????????????????????????????????????????????????????????????????????????????????????????????????????????????????????????????????????????????????????????????????????????????????????????????????????????????????????????????????????????????????????????????????????????????????????????????????????????????????????????????????????????????????????????????????????????????????????????????????????????????????????????????????????????????????????????????????????????????????????????????????????????????????????????????????????????????????????????????????????????????????????????????????????????????????????????????????????????????????????????????????????????????????????????????????????????????????????????????????????????????????????????????????????????????????????????????????????????????????????????????????????????????????????????????????????????????????????????????????????????????????????????????????????????????????????????????????????????????????????????????????????????????????????????????????????????????????????????????????????????????????????????????????????????????????????????????????????????????????????????????????????????????????????????????????????????????????????????????????????????????????????????????????????????????????????????????????????????????????????????????????????????????????????????????????????????????????????????????????????????????????????????????????????????????????????????????????????????????????????????????????????????????????????????????????????????????????????????????????????????????????????????????????????????????????????????????????????????????????????????????????????????????????????????????????????????????????????????????????????????????????????????????????????????????????????????????????????????????????????????????????????????????????????????????????????????????????????????????????????????????????????????????????????????????????????????????????????????????????????????????????????????????????????????????????????????????????????????????????????????????????????????????????????????????????????????????????????????????????????????????????????????????????????????????????????????????????????????????????????????????????????????????????????????????????????????????????????????????????????????????????????????????????????????????????????????????????????????????????????????????????????????????????????????????????????????????????????????????????????????????????????????????????????????????????????????????????????????????????????????????????????????????????????????????????????????????????????????????????????????????????????????????????????????????????????????????????????????????????????????????????????????????????????????????????????????????????????????????????????????????????????????????????????????????????????????????????????????????????????????????????????????????????????????????????????????????????????????????????????????????????????????????????????????????????????????????????????????????????????????????????????????????????????????????????????????????????????????????????????????????????????????????????????????????????????????????????????????????????????????????????????????????????????????????????????????????????????????????????????????????????????????????????????????????????????????????????????????????????????????????????????????????????????????????????????????????????????????????????????????????????????????????????????????????????????????????????????????????????????????????????????????????????????????????????????????????????????????????????????????????????????????????????????????????????????????????????????????????????????????????????????????????????????????????????????????????????????????????????????????????????????????????????????????????????????????????????????????????????????????????????????????????????????????????????????????????????????????????????????????????????????????????????????????????????????????????????????????????????????????????????????????????????????????????????????????????????????????????????????????????????????????????????????????????????????????????????????????????????????????????????????????????????????????????????????????????????????????????????????????????????????????????????????????????????????????????????????????????????????????????????????????????????????????????????????????????????????????????????????????????????????????????????????????????????????????????????????????????????????????????????????????????????????????????????????????????????????????????????????????????????????????????????????????????????????????????????????????????????????????????????????????????????????????????????????????????????????????????????????????????????????????????????????????????????????????????????????????????????????????????????????????????????????????????????????????????????????????????????????????????????????????????????????????????????????????????????????????????????????????????????????????????????????????????????????????????????????????????????????????????????????????????????????????????????????????????????????????????????????????????????????????????????????????????????????????????????????????????????????????????????????????????????????????????????????????????????????????????????????????????????????????????????????????????????????????????????????????????????????????????????????????????????????????????????????????????????????????????????????????????????????????????????????????????????????????????????????????????
abietina_aur_MP499 AATTT-CA-TAAATTATT-GAATAGT-CCCTATTAACTCTATTCTTTT-C-ATTCTTAT-------CTACT------AT-TCAATTACG-AATT-AATA-TGA-----------ATAAAGAATTTAA----------------TTGTTA-TA----------------------------------------------GAACA-TA------------------AA-AATGAATATAAA---------T-AACCATACGATTATTATATA-----AAAAT-----AAAAATATTATTAAACA--TTTTCTA------TTTTTTA------------------------------AATTTT----------TTTATTATAT------TTCGCTATTTTTTT--------------------GCATATTAGAAATGTCTAATTACTAAA----------------------------------------------------ATCGAATATT---------------------------------ATATATAA-------------TTCAATCGATTTCTCT-------AGTTTATATTTA-TAT-A---------------------------------------------------------------------------------------TAGATATAAT----------------ATA-----TTTTATATC----------------GATTTTTATATT------------CCGGGATGAT-------GATAAATATGATCTAAAATCCGTTGAATCTAT-------------------------------------------------------------------------------------------------------------------------------------------------------------------------------------------------------------------------------------------TTAATCTAAT-----TA-----ACAAG-T--------CATT----------------------CGAATTCGAA----T-----AATTCGAATGAA-TGGTC--CACT------------CCTCCGCT--------TGCATTCATAAA-------GGTGTAAGTTT--AG------ACGATTGAATCATTTAA--------GTATTCCAAA-CTACATCA-------TATAGAT------GTGGT-----------------ATATAATTGAATAGCATATTCAATAAATGGTAGAATCATTTTT----GATTGACCTAAACGTAGGTCT-CCTA-TAG-AAGGAA---------GATCAAAGAATATAGCAAAGAAATTA-------AAGAAGAAA-----------------------------------AACAA-TTTTTAG-------AG-AGAGGA-ATC-AGTATATAAT-------GAATTCAAC-GATTCCA-GTATAAACG?????????????????????????????????????????????????????????????????????????????????????????????????????????????????????????????????????????????????????????????????????????????????????????????????????????????????????????????????????????????????????????????????????????????????????????????????????????????????????????????????????????????????????????????????????????????????????????????????????????????????????????????????????????????????????????????????????????????????????????????????????????????????????????????????????????????????????????????????????????????????????????????????????????????????????????????????????????????????????????????????????????????????????????????????????????????????????????????????????????????????????????????????????CTATTTAG------------------CC--TATC-TTTT-------------A------TTT-AGTTAGCCGTTCAAAATTCGTTATCTTTTTGAT-TCACTCAACT-----GTTTCACAA--------------------------------------AA-CAAAGGGATCGTAGCGGAAATGC-TTTTCTCTGATCACAA-----GTCTTGTGAT-----ATTTGATACACGTAC-AAATAAA-CATCTTT-GAGTAA-GGAATCTCCATTTGAATGATTCATGATCTATATCA-TT-----ATT---------CGG-AATTC-GGACTGAAATAAAA--TAAAAAAAAAA--GTTTTCTTTTT----GAAAATC-AAAGAAATT-CTA-GGAC-----CTGTATAC-GAC-TTTG-GAA-TA-CCC-TTT-CGTTCT-ATGT---AATTGACATAGACCCAAATCACTAGTAAAATGA------TGCATCGGGAA--TGG-----TCAG-----------------------------------------------------------------GATAGCTCAGTCCGG-TAGAGCAGAGGACTGAAAATT-C-TCGTGTCGCCAGTTCAAATCTGG-----------------------------------------------------------------TTCCTGACGCA-GGATT------TATTTGTATG-AAGAG-CGATTCGACAAAT---------------TAATTGA-----TATGCATCGA-CATA-CCTAT------TTTTT-AATT-----------GATTAAAAATCTAGATT-TAGATTAGACTCC--ATATTTTTTT-------------------------------CCATCTAGGTGTTTAGAA----------------------------ATA-----GATATATACCCCATCTATTTTTTAGATGGGTAATTAGAT-GGGTAAAGAATAGATTGTCG---------AAGTCTAAGTC-AAAAATTTAGACTGTATTTCCTCTTCTTTTAACA-TTTCTTTCTATTCTCGTTC-----CTATTCTATTTCTTCATTT-CCTACTACATGAATTTAGAGAAC-----CCGTA-TAAGTTATGTGCGCAGT--AC-AAAGTTCATGATGCAGAACTCGTTT-GGTTCATCTTAG-----CGGATCATCCG----AAATAAGTA-TTTCTTCCAAATTTTACTTT-TTGTTAGACCCT-AC-ATACTCT--------------AAG-----------------------------------------------------------------------------------------------AAAGATTCCATTT----CAAATAATTTATC-----AA-TGAC-TTTGTTTAATCTAG----------------AACAGAACGTACAATCC-----TTAAATATCTGTAATTC--------TG------------GAATTTT-CGAAGTAAAGATTAGTTT--CTTATCATTCAACGAGCATC????????????????????????????????????????????????????????????????????????????????????????????????????????????????????????????????????????????????????????????????????????????????????????????????????????????????????????????????????????????????????????????????????????????????????????????????????????????????????????????????????????????????????????????????????????????????????????????????????????????????????????????????????????????????????????????????????????????????????????????????????????????????????????????????????????????????????????????????????????????????????????????????????????????????????????????????????????????????????????????????????????????????????????????????????????????????????????????????????????????????????????????????????????????????????????????????????????????????????????????????????????????????????????????????????????????????????????????????????????????????????????????????????????????????????????????????????????????????????????????????????????????????????????????????????????????????????????????????????????????????????????????????????????????????????????????????????????????????????????????????????????????????????????????????????????????????????????????????????????????????????????????????????????????????????????????????????????????????????????????????????????????????????????????????????????????????????????????????????????????????????????????????????????????????????????????????????????????????????????????????????????????????????????????????????????????????????????????????????????????????????????????????????????????????????????????????????????????????????????????????????????????????????????????????????????????????????????????????????????????????????????????????????????????????????????????????????????????????????????????????????????????????????????????????????????????????????????????????????????????????????????????????????????????????????????????????????????????????????????????????????????????????????????????????????????????????????????????????????????????????????????????????????????????????????????????????????????????????????????????????????????????????????????????????????????????????????????????????????????????????????????????????????????????????????????????????????????????????????????????????????????????????????????????????????????????????????????????????????????????????????????????????????????????????????????????????????????????????????????????????????????????????????????????????????????????????????????????????????????????????????????????????????????????????????????????????????????????????????????????????????????????????????????????????????????????????????????????????????????????????????????????????????????????????????????????????????????????????????????????????????????????????????????????????????????????????????????????????????????????????????????????????????????????????????????????????????????????????????????????????????????????????????????????????????????????????????????????????????????????????????????????????????????????????????????????????????????????????????????????????????????????????????????????????????????????????????????????????????????????????????????????????????????????????????????????????????????????????????????????????????????????????????????????????????????????????????????????????????????????????????????????????????????????????????????????????????????????????????????????????????????????????????????????????????????????????????????????????????????????????????????????????????????????????????????????????????????????????????????????????????????????????????????????????????????????????????????????????????????????????????????????????????????????????????????????????????????????????????????????????????????????????????????????????????????????????????????????????????????????????????????????????????????????????????????????????????????????????????????????????????????????????????????????????????????????????????????????????????????????????????????????????????????????????????????????????????????????????????????????????????????????????????????????????????????????????????????????????????????????????????????????????????????????????????????????????????????????????????????????????????????????????????????????????????????????????????????????????????????????????????????????????????????????????????????????????????????????????????????????????????????????????????????????????????????????????????????????????????????????????????????????????????????????????????????????????????????????????????????????????????????????????????????????????????????????????????????????????????????????????????????????????????????????????????????????????????????????????????????????????????????????????????????????????????????????????????????????????????????????????????????????????????????????????????????????????????????????????????????????????????????????????????????????????????????????????????????????????????????????????????????????????????????????????????????????????????????????????????????????????????????????????????????????????????????????????????????????????????????????????????????????????????????????????????????????????????????????????????????????????????????????????????????????????????????????????????????????????????????????????????????????????????????????????????????????????????????????????????????????????????????????????????????????????????????????????????????????????????????????????????????????????????????????????????????????????????????????????????????????????????????????????????????????????????????????????????????????????????????????????????????????????????????????????????????????????????????????????????????????????????????????????????????????????????????????????????????????????????????????????????????????????????????????????????????????????????????????????????????????????????????????????????????????????????????????????????????????????????????????????????????????????????????????????????????????????????????????????????????????????????????????????????????????????????????????????????????????????????????????????????????????????????????????????????????????????????????????????????????????????????????????????????????????????????????????????????????????????????????????????????????????????????????????????????????????????????????????????????????????????????????????????????????????????????????????????????????????????????????????????????????????????????????????????????????????????????????????????????????????????????????????????????????????????????????????????????????????????????????????????????????????????????????????????????????????????????????????????????????????????????????????????????????
abietina_aur_MP514 AATTT-CA-TAAATTATT-GAATAGT-CCCTATTAACTCTATTCTTTT-C-ATTCTTAT-------CTACT------AT-TCAATTACG-AATT-AATA-TGA-----------ATAAAGAATATAA----------------TTGTTA-TA----------------------------------------------GAACA-TA------------------AA-AATGAATATAAA---------T-AACCATACGATTATTATATA-----AAAAT-----AAAAATATTATTAAACA--TTTTCTA------TTTTTTA------------------------------AATTTT----------TTTATTATAT------TTCGCTATTTTTTT--------------------GCATATTAGAAATGTCTAATTACTAAA----------------------------------------------------ATCGAATATT---------------------------------ATATATAA-------------TTCAATCGATTTCTCT-------AGTTTATATTTA-TAT-A---------------------------------------------------------------------------------------TAGATATAAA----------------ATA-----TTTTATATC----------------GATTTTTATATT------------CCGTGATGAT-------GATAAATATGATCTAAAATCCGTTGAATCTAT-------------------------------------------------------------------------------------------------------------------------------------------------------------------------------------------------------------------------------------------TTAATCTAAT-----TA-----ACAAG-T--------CATT----------------------CGAATTCGAA----T-----AATTCGAATGAA-TGGTC--CACT------------CCTCCGCT--------TGCATTCATAAA-------GGTGTAAGTTT--AG------ACGATTGAATCATTTAA--------GTATTCCAAA-CTACATCA-------TATAGAT------GTGGT-----------------ATATAATTGAATAGCATATTCAATAAATGGTAGAATCATTTTT----GATTGACCTAAACGTAGGTCT-CCTA-TAG-AAGGAA---------GATCAAAGAATATAGCAAAGAAATTA-------AAGAAGAAA-----------------------------------AACAA-TTTTTAG-------AG-AGAGGA-ATC-AGTATATAAT-------GAATTCAAC-GATTCCA-GTATAAACG???????????????????????????????????????????????????????????????????????????????????????????????????????????????????????????????????????????????????????????????????????????????????????????????????????????????????????????????????????????????????????????????????????????????????????????????????????????????????????????????????????????????????????????????????????????????????????????????????????????????????????????????????????????????????????????????????????????????????????????????????????????????????????????????????????????????????????????????????????????????????????????????????????????????????????????????????????????????????????????????????????????????????????????????????????????????????????????????????????????????????????????????????????ATTTAG------------------CC--TATC-TTTT-------------A------TTT-AGTTAGCCGTTCAAAATTCGTTATCTTTTTGATATCACTCAACT-----GTTTCACAA--------------------------------------AA-CAAAGGGATCGTAGCGGAAATGC-TTTTCTCTGATCACAA-----GTCTTGTGAT-----ATTTGATACACGTAC-AAATAAA-CATCTTT-GAGTAA-GGAATCTCCATTTGAATGATTCATGATCTATATCA-TT-----ATT---------CGG-AATTC-GGACTGAAATAAAA--TAAAAAAAAAA--GTTTTCTTTTT----GAAAATC-AAAGAAATT-CTA-GGAC-----CTGTATAC-GAC-TTTG-GAA-TA-CCC-TTT-CGTTCT-ATGT---AATTGACATAGACCCAAATCACTAGTAAAATGA------TGCATCGGGAA--TGG-----TCAG-----------------------------------------------------------------GATAGCTCAGTCCGG-TAGAGCAGAGGACTGAAAATT-C-TCGTGTCGCCAGTTCAAATCTGG-----------------------------------------------------------------TTCCTGACGCA-GGATT------TATTTGTATG-AAGAG-CGATTCGACAAAT---------------TAATTGA-----TATGCATCGA-CATA-CCTAT------TTTTT-AATT-----------GATTAAAAATCTAGATT-TAGATTAGACTCC--ATATTTTTTT-------------------------------CCATCTAGGTGTTTAGAA----------------------------ATA-----GATATATACCCCATCTATTTTTTAGATGGGTAATTAGAT-GGGTAAAGAATAGATTGTCG---------AAGTCTAAGTC-AAAAATTTAGACTGTATTTCCTCTTCTTTTAACA-TTTCTTTCTATTCTCGTTC-----CTATTCTATTTCTTCATTT-CCTACTACATGAATTTAGAGAAC-----CCGTA-TAAGTTATGTGCGCAGT--AC-AAAGTTCATGATGCAGAACTCGTTT-GGTTCATCTTAG-----CGGATCATCCG----AAATAAGTA-TTTCTTCCAAATTTTACTTT-TTGTTAGACCCT-AC-ATACTCT--------------AAG-----------------------------------------------------------------------------------------------AAAGATTCCATTT----CAAATAATTTATC-----AA-TGAC-TTTGTTTAATCTAG----------------AACAGAACGTACAATCC-----TTAAATATCTGTAATTT--------TG------------GAATTTT-CGAAGTAAAGATTAGTTT--CTTATCATTCAACGAGCAT?????????????????????????????????????????????????????????????????????????????????????????????????????????????????????????????????????????????????????????????????????????????????????????????????????????????????????????????????????????????????????????????????????????????????????????????????????????????????????????????????????????????????????????????????????????????????????????????????????????????????????????????????????????????????????????????????????????????????????????????????????????????????????????????????????????????????????????????????????????????????????????????????????????????????????????????????????????????????????????????????????????????????????????????????????????????????????????????????????????????????????????????????????????????????????????????????????????????????????????????????????????????????????????????????????????????????????????????????????????????????????????????????????????????????????????????????????????????????????????????????????????????????????????????????????????????????????????????????????????????????????????????????????????????????????????????????????????????????????????????????????????????????????????????????????????????????????????????????????????????????????????????????????????????????????????????????????????????????????????????????????????????????????????????????????????????????????????????????????????????????????????????????????????????????????????????????????????????????????????????????????????????????????????????????????????????????????????????????????????????????????????????????????????????????????????????????????????????????????????????????????????????????????????????????????????????????????????????????????????????????????????????????????????????????????????????????????????????????????????????????????????????????????????????????????????????????????????????????????????????????????????????????????????????????????????????????????????????????????????????????????????????????????????????????????????????????????????????????????????????????????????????????????????????????????????????????????????????????????????????????????????????????????????????????????????????????????????????????????????????????????????????????????????????????????????????????????????????????????????????????????????????????????????????????????????????????????????????????????????????????????????????????????????????????????????????????????????????????????????????????????????????????????????????????????????????????????????????????????????????????????????????????????????????????????????????????????????????????????????????????????????????????????????????????????????????????????????????????????????????????????????????????????????????????????????????????????????????????????????????????????????????????????????????????????????????????????????????????????????????????????????????????????????????????????????????????????????????????????????????????????????????????????????????????????????????????????????????????????????????????????????????????????????????????????????????????????????????????????????????????????????????????????????????????????????????????????????????????????????????????????????????????????????????????????????????????????????????????????????????????????????????????????????????????????????????????????????????????????????????????????????????????????????????????????????????????????????????????????????????????????????????????????????????????????????????????????????????????????????????????????????????????????????????????????????????????????????????????????????????????????????????????????????????????????????????????????????????????????????????????????????????????????????????????????????????????????????????????????????????????????????????????????????????????????????????????????????????????????????????????????????????????????????????????????????????????????????????????????????????????????????????????????????????????????????????????????????????????????????????????????????????????????????????????????????????????????????????????????????????????????????????????????????????????????????????????????????????????????????????????????????????????????????????????????????????????????????????????????????????????????????????????????????????????????????????????????????????????????????????????????????????????????????????????????????????????????????????????????????????????????????????????????????????????????????????????????????????????????????????????????????????????????????????????????????????????????????????????????????????????????????????????????????????????????????????????????????????????????????????????????????????????????????????????????????????????????????????????????????????????????????????????????????????????????????????????????????????????????????????????????????????????????????????????????????????????????????????????????????????????????????????????????????????????????????????????????????????????????????????????????????????????????????????????????????????????????????????????????????????????????????????????????????????????????????????????????????????????????????????????????????????????????????????????????????????????????????????????????????????????????????????????????????????????????????????????????????????????????????????????????????????????????????????????????????????????????????????????????????????????????????????????????????????????????????????????????????????????????????????????????????????????????????????????????????????????????????????????????????????????????????????????????????????????????????????????????????????????????????????????????????????????????????????????????????????????????????????????????????????????????????????????????????????????????????????????????????????????????????????????????????????????????????????????????????????????????????????????????????????????????????????????????????????????????????????????????????????????????????????????????????????????????????????????????????????????????????????????????????????????????????????????????????????????????????????????????????????????????????????????????????????????????????????????????????????????????????????????????????????????????????????????????????????????????????????????????????????????????????????????????????????????????????????????????????????????????????????????????????????????????????????????????????????????????????????????????????????????????????????????????????????????????????????????????????????????????????????????????????????????????????????????????????????????????????????????????????????????????????????????????????????????????????????????????????????????????????????????????????????????????????????????????????
abietina_aur_MP717 AATTT-CA-TAAATTATT-GAATAGT-CCCTATTAACTCTATTCTTTT-C-ATTCTTAT-------CTACT------AT-TCAATTACG-AATT-AATA-TGA-----------ATAAAGAATATAA----------------TTGTTA-TA----------------------------------------------GAACA-TA------------------AA-AATGAATATAAA---------T-AACCATACGATTATTATATA-----AAAAT-----AAAAATATTATTAAACA--TTTTCTA------TTTTTTA------------------------------AATTTTTTTT------TTTATTATAT------TTCGCTATTTTTTT--------------------GCATATTAGAAATGTCTAATTACTAAA----------------------------------------------------ATCGAATATT---------------------------------ATATATAA-------------TTCAATCGATTTCTCT-------AGTTTATATTTA-TAT-A---------------------------------------------------------------------------------------TAGATATAAT----------------ATA-----TTTTATATC----------------GATTTTTATATT------------CCGTGATGAT-------GATAAATATGATCTAAAATCCGTTGAATCTAT-------------------------------------------------------------------------------------------------------------------------------------------------------------------------------------------------------------------------------------------TTAATCTAAT-----TA-----ACAAG-T--------CATT----------------------CGAATTCGAA----T-----AATTCGAATGAA-TGGTC--CACT------------CCTCCGCT--------TGCATTCATAAA-------GGTGTAAGTTT--AG------ACGATTGAATCATTTAA--------GTATTCCAAA-CTACATCA-------TATAGAT------GTGGT-----------------ATATAATTGAATAGCATATTCAATAAATGGTAGAATCATTTTT----GATTGACCTAAACGTAGGTCT-CCTA-TAG-AAGGAA---------GATCAAAGAATATAGCAAAGAAATTA-------AAGAAGAAA-----------------------------------AACAA-TTTTTAG-------AG-AGAGGA-ATC-AGTATATAAT-------GAATTCAAC-GATTCCA-GTATAAACG????????????????????????????????????????????????????????????????????????????????????????????????????????????????????????????????????????????????????????????????????????????????????????????????????????????????????????????????????????????????????????????????????????????????????????????????????????????????????????????????????????????????????????????????????????????????????????????????????????????????????????????????????????????????????????????????????????????????????????????????????????????????????????????????????????????????????????????????????????????????????????????????????????????????????????????????????????????????????????????????????????????????????????????????????????????????????????????????????????????????????????????????????ACTATTTAG------------------CC--TATC-TTTT-------------A------TTT-AGTTAGCCGTTCAAAATTCGTTATCTTTTTGAT-TCACTCAACT-----GTTTCACAA--------------------------------------AA-CAAAGGGATCGTAGCGGAAATGC-TTTTCTCTGATCACAA-----GTCTTGTGAT-----ATTTGATACACGTAC-AAATAAA-CATCTTT-GAGTAA-GGAATCTCCATTTGAATGATTCATGATCTATATCA-TT-----ATT---------CGG-AATTC-GGACTGAAATAAAA--TAAAAAAAAAA--GTTTTCTTTTT----GAAAATC-AAAGAAATT-CTA-GGAC-----CTGTATAC-GAC-TTTG-GAA-TA-CCC-TTT-CGTTCT-ATGT---AATTGACATAGACCCAAATCACTAGTAAAATGA------TGCATCGGGAA--TGG-----TCAG-----------------------------------------------------------------GATAGCTCAGTCCGG-TAGAGCAGAGGACTGAAAATT-C-TCGTGTCGCCAGTTCAAATCTGG-----------------------------------------------------------------TTCCTGACGCA-GGATT------TATTTGTATG-AAGAG-CGATTCGACAAAT---------------TAATTGA-----TATGCATCGA-CATA-CCTAT------TTTTT-AATT-----------GATTAAAAATCTAGATT-TAGATTAGACTCC--ATATTTTTTT-------------------------------CCATCTAGGTGTTTAGAA----------------------------ATA-----GATATATACCCCATCTATTTTTTAGATGGGTAATTAGAT-GGGTAAAGAATAGATTGTCG---------AAGTCTAAGTC-AAAAATTTAGACTGTATTTCCTCTTCTTTTAACA-TTTCTTTCTATTCTCGTTC-----CTATTCTATTTCTTCATTT-CCTACTACATGAATTTAGAGAAC-----CCGTA-TAAGTTATGTGCGCAGT--AC-AAAGTTCATGATGCAGAACTCGTTT-GGTTCATCTTAG-----CGGATCATCCG----AAATAAGTA-TTTCTTCCAAATTTTACTTT-TTGTTAGACCCT-AC-ATACTCT--------------AAG-----------------------------------------------------------------------------------------------AAAGATTCCATTT----CAAATAATTTATC-----AA-TGAC-TTTGTTTAATCTAG----------------AACAGAACGTACAATCC-----TTAAATATCTGTAATTC--------TG------------GAATTTT-CGAAGTAAAGATTAGTTT--CTTATCATTCAACGAGCATC????????????????????????????????????????????????????????????????????????????????????????????????????????????????????????????????????????????????????????????????????????????????????????????????????????????????????????????????????????????????????????????????????????????????????????????????????????????????????????????????????????????????????????????????????????????????????????????????????????????????????????????????????????????????????????????????????????????????????????????????????????????????????????????????????????????????????????????????????????????????????????????????????????????????????????????????????????????????????????????????????????????????????????????????????????????????????????????????????????????????????????????????????????????????????????????????????????????????????????????????????????????????????????????????????????????????????????????????????????????????????????????????????????????????????????????????????????????????????????????????????????????????????????????????????????????????????????????????????????????????????????????????????????????????????????????????????????????????????????????????????????????????????????????????????????????????????????????????????????????????????????????????????????????????????????????????????????????????????????????????????????????????????????????????????????????????????????????????????????????????????????????????????????????????????????????????????????????????????????????????????????????????????????????????????????????????????????????????????????????????????????????????????????????????????????????????????????????????????????????????????????????????????????????????????????????????????????????????????????????????????????????????????????????????????????????????????????????????????????????????????????????????????????????????????????????????????????????????????????????????????????????????????????????????????????????????????????????????????????????????????????????????????????????????????????????????????????????????????????????????????????????????????????????????????????????????????????????????????????????????????????????????????????????????????????????????????????????????????????????????????????????????????????????????????????????????????????????????????????????????????????????????????????????????????????????????????????????????????????????????????????????????????????????????????????????????????????????????????????????????????????????????????????????????????????????????????????????????????????????????????????????????????????????????????????????????????????????????????????????????????????????????????????????????????????????????????????????????????????????????????????????????????????????????????????????????????????????????????????????????????????????????????????????????????????????????????????????????????????????????????????????????????????????????????????????????????????????????????????????????????????????????????????????????????????????????????????????????????????????????????????????????????????????????????????????????????????????????????????????????????????????????????????????????????????????????????????????????????????????????????????????????????????????????????????????????????????????????????????????????????????????????????????????????????????????????????????????????????????????????????????????????????????????????????????????????????????????????????????????????????????????????????????????????????????????????????????????????????????????????????????????????????????????????????????????????????????????????????????????????????????????????????????????????????????????????????????????????????????????????????????????????????????????????????????????????????????????????????????????????????????????????????????????????????????????????????????????????????????????????????????????????????????????????????????????????????????????????????????????????????????????????????????????????????????????????????????????????????????????????????????????????????????????????????????????????????????????????????????????????????????????????????????????????????????????????????????????????????????????????????????????????????????????????????????????????????????????????????????????????????????????????????????????????????????????????????????????????????????????????????????????????????????????????????????????????????????????????????????????????????????????????????????????????????????????????????????????????????????????????????????????????????????????????????????????????????????????????????????????????????????????????????????????????????????????????????????????????????????????????????????????????????????????????????????????????????????????????????????????????????????????????????????????????????????????????????????????????????????????????????????????????????????????????????????????????????????????????????????????????????????????????????????????????????????????????????????????????????????????????????????????????????????????????????????????????????????????????????????????????????????????????????????????????????????????????????????????????????????????????????????????????????????????????????????????????????????????????????????????????????????????????????????????????????????????????????????????????????????????????????????????????????????????????????????????????????????????????????????????????????????????????????????????????????????????????????????????????????????????????????????????????????????????????????????????????????????????????????????????????????????????????????????????????????????????????????????????????????????????????????????????????????????????????????????????????????????????????????????????????????????????????????????????????????????????????????????????????????????????????????????????????????????????????????????????????????????????????????????????????????????????????????????????????????????????????????????????????????????????????????????????????????????????????????????????????????????????????????????????????????????????????????????????????????????????????????????????????????????????????????????????????????????????????????????????????????????????????????????????????????????????????????????????????????????????????????????????????????????????????????????????????????????????????????????????????????????????????????????????????????????????????????????????????????????????????????????????????????????????????????????????????????????????????????????????????????????????????????????????????????????????????????????????????????????????????????????????????????????????????????????????????????????????????????????????????????????????????????????????????????????????????????????
abietina_con_CM6 AATTT-CA-TAAATTATT-GAATAGT-CCCTATTAACTCTATTCTTTT-C-ATTCTTAT-------CTACT------AT-TCAATTACG-AATT-AATA-TGA-----------ATAAAGAATATAA----------------TTGTTA-TA----------------------------------------------GAACA-TA------------------AA-AATGAATATAAA---------T-AACCATACGATTATTATATA-----AAAAT-----AAAAATATTATTAAACA--TTTTCTA------TTTTTTA------------------------------AATTTT----------TTTATTATAT------TTCGCTATTTTTTT--------------------GCATATTAGAAATGTCTAATTACTAAA----------------------------------------------------ATCGAATATT---------------------------------ATATATAA-------------TTCAATCGATTTCTCT-------AGTTTATATTTA-TAT-A---------------------------------------------------------------------------------------TAGATATAAT----------------ATA-----TTTTATATC----------------GATTTTTATATT------------CCGTGATGAT-------GATAAATATGATCTAAAATCCGTTGAATCTAT-------------------------------------------------------------------------------------------------------------------------------------------------------------------------------------------------------------------------------------------TTAATCTAAT-----TA-----ACAAG-T--------CATT----------------------CGAATTCGAA----T-----AATTCGAATGAA-TGGTC--CACT------------CCTCCGCT--------TGCATTCATAAA-------GGTGTAAGTTT--AG------ACTATTTAATCATTTAA--------GTATTCCAAA-CTACATCA-------TATATAT------GTGGT-----------------ATATAATTGAATAGCATATTCAATAAATGGTAGAATCATTTTT----GATTGACCTAAACGTAGGTCT-CCTA-TAG-AAGGAA---------GATCAAAGAATATAGCAAAGAAATTA-------AAGAAGAAA-----------------------------------AACAA-TTTTTCG-------AG-AGAGGA-ATC-AGTATATAAT-------GAATTCAAC-GATTCCA-GTATAAACG?????????????????????????????????????????????????????????????????????????????????????????????????????????????????????????????????????????????????????????????????????????????????????????????????????????????????????????????????????????????????????????????????????????????????????????????????????????????????????????????????????????????????????????????????????????????????????????????????????????????????????????????????????????????????????????????????????????????????????????????????????????????????????????????????????????????????????????????????????????????????????????????????????????????????????????????????????????????????????????????????????????????????????????????????????????????????????????????????????????????????????????????????????????????????????????????????????????????????????????????????????????????????????????????????????????????????????????????????????????????????????????????????????A-CAAAGGGATCGTAACGGAAATGC-TTTTCTCTGATCACAA-----GTCTTGTGAT-----ATTTGATACACGTAC-AAATAAA-CATCTTT-GAGTAA-GGAATCTCCATTTGAATGATTCATGATCTATATCA-TT-----ATT---------CGG-AATTC-GGACTGAAATAAAA--TAAAAAAAA----GTTTTCTTTTT----GAAAATC-AAAGAAATT-CTA-GGAC-----CTGTATAC-GAC-TTTG-GAA-TA-CCC-TTT-CGTTCT-ATGT---AATTGACATAGACCCAAATCACTAGTAAAATGA------TGCATCGGGAA--TGG-----TCAG-----------------------------------------------------------------GATAGCTCAGTCCGG-TAGAGCAGAGGACTGAAAATT-C-TCGTGTCGCCAGTTCAAATCTGG-----------------------------------------------------------------TTCCTGACGCA-GGATT------TATTTGTATG-AAGAG-CGATTCGACAAAT---------------TAATTGA-----TATGCATCGA-CATA-CCTAT------TTTTT-AATT-----------GATTAAAAATCTAGATT-TAGATTAGACTCC--ATATTTTTTT-------------------------------CCATCTAGGTGTTTAGAA----------------------------ATA-----GATATATACCCCATCTATTTTTTAGATGGGTAATTAGAT-GGGTAAAGAATAGATTGTCG---------AAGTCTAAGTC-AAAAATTTAGACTGTATTTCCTCTTCTTTTAACA-TTTCTTTCTATTCTCGTTC-----CTATTCTATTTCTTCATTT-CCTACTACATGAATTTAGAGAAC-----CCGTA-TAAGTTATGTGCGCAGT--AC-AAAGTTCATGATGCAGAACTCGTTT-GGTTCATCTTAG-----CGGATCATCCG----AAATAAGTA-TTTCTTCCAAATTTTACTTT-TTGTTAGACCCT-AC-ATACTCT--------------AAG-----------------------------------------------------------------------------------------------AAAGATTCCATTT----CAAATAATTTATC-----AA-TGAC-TTTGTTTAATCTAG----------------AACAGAACGTACAATCC-----TTAAATATCCGTAATTC??????????????????????????????????????????????????????????????????????????????????????????????????????????????????????????????????????????????????????????????????????????????????????????????????????????????????????????????????????????????????????????????????????????????????????????????????????????????????????????????????????????????????????????????????????????????????????????????????????????????????????????????????????????????????????????????????????????????????????????????????????????????????????????????????????????????????????????????????????????????????????????????????????????????????????????????????????????????????????????????????????????????????????????????????????????????????????????????????????????????????????????????????????????????????????????????????????????????????????????????????????????????????????????????????????????????????????????????????????????????????????????????????????????????????????????????????????????????????????????????????????????????????????????????????????????????????????????????????????????????????????????????????????????????????????????????????????????????????????????????????????????????????????????????????????????????????????????????????????????????????????????????????????????????????????????????????????????????????????????????????????????????????????????????????????????????????????????????????????????????????????????????????????????????????????????????????????????????????????????????????????????????????????????????????????????????????????????????????????????????????????????????????????????????????????????????????????????????????????????????????????????????????????????????????????????????????????????????????????????????????????????????????????????????????????????????????????????????????????????????????????????????????????????????????????????????????????????????????????????????????????????????????????????????????????????????????????????????????????????????????????????????????????????????????????????????????????????????????????????????????????????????????????????????????????????????????????????????????????????????????????????????????????????????????????????????????????????????????????????????????????????????????????????????????????????????????????????????????????????????????????????????????????????????????????????????????????????????????????????????????????????????????????????????????????????????????????????????????????????????????????????????????????????????????????????????????????????????????????????????????????????????????????????????????????????????????????????????????????????????????????????????????????????????????????????????????????????????????????????????????????????????????????????????????????????????????????????????????????????????????????????????????????????????????????????????????????????????????????????????????????????????????????????????????????????????????????????????????????????????????????????????????????????????????????????????????????????????????????????????????????????????????????????????????????????????????????????????????????????????????????????????????????????????????????????????????????????????????????????????????????????????????????????????????????????????????????????????????????????????????????????????????????????????????????????????????????????????????????????????????????????????????????????????????????????????????????????????????????????????????????????????????????????????????????????????????????????????????????????????????????????????????????????????????????????????????????????????????????????????????????????????????????????????????????????????????????????????????????????????????????????????????????????????????????????????????????????????????????????????????????????????????????????????????????????????????????????????????????????????????????????????????????????????????????????????????????????????????????????????????????????????????????????????????????????????????????????????????????????????????????????????????????????????????????????????????????????????????????????????????????????????????????????????????????????????????????????????????????????????????????????????????????????????????????????????????????????????????????????????????????????????????????????????????????????????????????????????????????????????????????????????????????????????????????????????????????????????????????????????????????????????????????????????????????????????????????????????????????????????????????????????????????????????????????????????????????????????????????????????????????????????????????????????????????????????????????????????????????????????????????????????????????????????????????????????????????????????????????????????????????????????????????????????????????????????????????????????????????????????????????????????????????????????????????????????????????????????????????????????????????????????????????????????????????????????????????????????????????????????????????????????????????????????????????????????????????????????????????????????????????????????????????????????????????????????????????????????????????????????????????????????????????????????????????????????????????????????????????????????????????????????????????????????????????????????????????????????????????????????????????????????????????????????????????????????????????????????????????????????????????????????????????????????????????????????????????????????????????????????????????????????????????????????????????????????????????????????????????????????????????????????????????????????????????????????????????????????????????????????????????????????????????????????????????????????????????????????????????????????????????????????????????????????????????????????????????????????????????????????????????????????????????????????????????????????????????????????????????????????????????????????????????????????????????????????????????????????????????????????????????????????????????????????????????????????????????????????????????????????????????????????????????????????????????????????????????????????????????????????????????????????????????????????????????????????????????????????????????????????????????????????????????????????????????????????????????????????????????????????????????????????????????????????????????????????????????????????????????????????????????????????????????????????????????????????????????????????????????????????????????????????????????????????????????????????????????????????????????????????????????????????????????????????????????????????????????????????????????????????????????????????????????????????????????????????????????????????????????????????????????????????????????????????????????????????????????????????????????????????????????????????
abietina_dia_CM11 AATTT-CA-TAAATTATT-GAATAGT-CCCTATTAACTCTATTCTTTT-C-ATTCTTAT-------CTACT------AT-TCAATTACG-AATT-AATA-TGA-----------ATAAAGAATATAA----------------TTGTTA-TA----------------------------------------------GAACA-TA------------------AA-AATGAATATAAA---------T-AACCATACGATTATTATATA-----AAAAT-----AAAAATATTATTAAACA--TTTTCTA------TTTTTTA------------------------------AATTTT----------TTTATTATAT------TTCGCTATTTTTTT--------------------GCATATTAGAAATGTCTAATTACTAAA----------------------------------------------------ATCGAATATT---------------------------------ATATATAA-------------TTCAATCGATTTCTCT-------AGTTTATATTTA-TAT-A---------------------------------------------------------------------------------------TAGATATAAT----------------ATA-----TTTTATATC----------------GATTTTTATATT------------CCGTGATGAT-------GATAAATATGATCTAAAATCCGTTGAATCTAT-------------------------------------------------------------------------------------------------------------------------------------------------------------------------------------------------------------------------------------------TTAATCTAAT-----TA-----ACAAG-T--------CATT----------------------CGAATTCGAA----T-----AATTCGAATGAA-TGGTC--CACT------------CCTCCGCT--------TGCATTCATAAA-------GGTGTAAGTTT--AG------ACTATTTAATCATTTAA--------GTATTCCAAA-CTACATCA-------TATATAT------GTGGT-----------------ATATAATTGAATAGCATATTCAATAAATGGTAGAATCATTTTT----GATTGACCTAAACGTAGGTCT-CCTA-TAG-AAGGAA---------GATCAAAGAATATAGCAAAGAAATTA-------AAGAAGAAA-----------------------------------AACAA-TTTTTCG-------AG-AGAGGA-ATC-AGTATATAAT-------GAATTCAAC-GATTCCA-GTATAAACG???????????????????????????????????????????????????????????????????????????????????????????????????????????????????????????????????????????????????????????????????????????????????????????????????????????????????????????????????????????????????????????????????????????????????????????????????????????????????????????????????????????????????????????????????????????????????????????????????????????????????????????????????????????????????????????????????????????????????????????????????????????????????????????????????????????????????????????????????????????????????????????????????????????????????????????????????????????????????????????????????????????????????????????????????????????????????????????????????????????????????????????????????????????????????????????????????????????????????????????????????????????????????ATTCGTTATCTTTTTGAT-TCACTCAACT-----GTTTCACAA--------------------------------------AA-CAAAGGGATCGTAGCGGAAATGC-TTTTCTCTGATCACAA-----GTCTTGTGAT-----ATTTGATACACGTAC-AAATAAA-CATCTTT-GAGTAA-GGAATCTCCATTTGAATGATTCATGATCTATATCA-TT-----ATT---------CGG-AATTC-GGACTGAAATAAAA--TAAAAAAAA----GTTTTCTTTTT----GAAAATC-AAAGAAATT-CTA-GGAC-----CTGTATAC-GAC-TTTG-GAA-TA-CCC-TTT-CGTTCT-ATGT---AATTGACATAGACCCAAATCACTAGTAAAATGA------TGCATCGGGAA--TGG-----TCAG-----------------------------------------------------------------GATAGCTCAGTCCGG-TAGAGCAGAGGACTGAAAATT-C-TCGTGTCGCCAGTTCAAATCTGG-----------------------------------------------------------------TTCCTGACGCA-GGATT------TATTTGTATG-AAGAG-CGATTCGACAAAT---------------TAATTGA-----TATGCATCGA-CATA-CCTAT------TTTTT-AATT-----------GATTAAAAATCTAGATT-TAGATTAGACTCC--ATATTTTTTT-------------------------------CCATCTAGGTGTTTAGAA----------------------------ATA-----GATATATACCCCATCTATTTTTTAGATGGGTAATTAGAT-GGGTAAAGAATAGATTGTCG---------AAGTCTAAGTC-AAAAATTTAGACTGTATTTCCTCTTCTTTTAACA-TTTCTTTCTATTCTCGTTC-----CTATTCTATTTCTTCATTT-CCTACTACATGAATTTAGAGAAC-----CCGTA-TAAGTTATGTGCGCAGT--AC-AAAGTTCATGATGCAGAACTCGTTT-GGTTCATCTTAG-----CGGATCATCCG----AAATAAGTA-TTTCTTCCAAATTTTACTTT-TTGTTAGACCCT-AC-ATACTCT--------------AAG-----------------------------------------------------------------------------------------------AAAGATTCCATTT----CAAATAATTTATC-----AA-TGAC-TTTGTTTAATCTAG----------------AACAGAACGTACAATCC-----TTAAATATCTGTAATTC--------TG------------GAACTTT-CTAAGTAAAGATTAGTTT--CTTATCATTCAACGAGCATC????????????????????????????????????????????????????????????????????????????????????????????????????????????????????????????????????????????????????????????????????????????????????????????????????????????????????????????????????????????????????????????????????????????????????????????????????????????????????????????????????????????????????????????????????????????????????????????????????????????????????????????????????????????????????????????????????????????????????????????????????????????????????????????????????????????????????????????????????????????????????????????????????????????????????????????????????????????????????????????????????????????????????????????????????????????????????????????????????????????????????????????????????????????????????????????????????????????????????????????????????????????????????????????????????????????????????????????????????????????????????????????????????????????????????????????????????????????????????????????????????????????????????????????????????????????????????????????????????????????????????????????????????????????????????????????????????????????????????????????????????????????????????????????????????????????????????????????????????????????????????????????????????????????????????????????????????????????????????????????????????????????????????????????????????????????????????????????????????????????????????????????????????????????????????????????????????????????????????????????????????????????????????????????????????????????????????????????????????????????????????????????????????????????????????????????????????????????????????????????????????????????????????????????????????????????????????????????????????????????????????????????????????????????????????????????????????????????????????????????????????????????????????????????????????????????????????????????????????????????????????????????????????????????????????????????????????????????????????????????????????????????????????????????????????????????????????????????????????????????????????????????????????????????????????????????????????????????????????????????????????????????????????????????????????????????????????????????????????????????????????????????????????????????????????????????????????????????????????????????????????????????????????????????????????????????????????????????????????????????????????????????????????????????????????????????????????????????????????????????????????????????????????????????????????????????????????????????????????????????????????????????????????????????????????????????????????????????????????????????????????????????????????????????????????????????????????????????????????????????????????????????????????????????????????????????????????????????????????????????????????????????????????????????????????????????????????????????????????????????????????????????????????????????????????????????????????????????????????????????????????????????????????????????????????????????????????????????????????????????????????????????????????????????????????????????????????????????????????????????????????????????????????????????????????????????????????????????????????????????????????????????????????????????????????????????????????????????????????????????????????????????????????????????????????????????????????????????????????????????????????????????????????????????????????????????????????????????????????????????????????????????????????????????????????????????????????????????????????????????????????????????????????????????????????????????????????????????????????????????????????????????????????????????????????????????????????????????????????????????????????????????????????????????????????????????????????????????????????????????????????????????????????????????????????????????????????????????????????????????????????????????????????????????????????????????????????????????????????????????????????????????????????????????????????????????????????????????????????????????????????????????????????????????????????????????????????????????????????????????????????????????????????????????????????????????????????????????????????????????????????????????????????????????????????????????????????????????????????????????????????????????????????????????????????????????????????????????????????????????????????????????????????????????????????????????????????????????????????????????????????????????????????????????????????????????????????????????????????????????????????????????????????????????????????????????????????????????????????????????????????????????????????????????????????????????????????????????????????????????????????????????????????????????????????????????????????????????????????????????????????????????????????????????????????????????????????????????????????????????????????????????????????????????????????????????????????????????????????????????????????????????????????????????????????????????????????????????????????????????????????????????????????????????????????????????????????????????????????????????????????????????????????????????????????????????????????????????????????????????????????????????????????????????????????????????????????????????????????????????????????????????????????????????????????????????????????????????????????????????????????????????????????????????????????????????????????????????????????????????????????????????????????????????????????????????????????????????????????????????????????????????????????????????????????????????????????????????????????????????????????????????????????????????????????????????????????????????????????????????????????????????????????????????????????????????????????????????????????????????????????????????????????????????????????????????????????????????????????????????????????????????????????????????????????????????????????????????????????????????????????????????????????????????????????????????????????????????????????????????????????????????????????????????????????????????????????????????????????????????????????????????????????????????????????????????????????????????????????????????????????????????????????????????????????????????????????????????????????????????????????????????????????????????????????????????????????????????????????????????????????????????????????????????????????????????????????????????????????????????????????????????????????????????????????????????????????????????????????????????????????????????????????????????????????????????????????????????????????????????????????????????????????????????????????????????????????????????????????????????????????????????????????????????????????????????????????????????????????????????????????????????????????????
abietina_dia_MP1015 AATTT-CA-TAAATTATT-GAATAGT-CCCTATTAACTCTATTCTTTT-C-ATTCTTAT-------CTACT------AT-TCAATTACG-AATT-AATA-TGA-----------ATAAAGAATATAA----------------TTGTTA-TA----------------------------------------------GAACA-TA------------------AA-AATGAATATAAA---------T-AACCATACGATTATTATATA-----AAAAT-----AAAAATATTATTAAACA--TTTTCTA------TTTTTTA------------------------------AATTTT----------TTTATTATAT------TTCGCTATTTTTTT--------------------GCATATTAGAAATGTCTAATTACTAAA----------------------------------------------------ATCGAATATT---------------------------------ATATATAA-------------TTCAATCGATTTCTCT-------AGTTTATATTTA-TAT-A---------------------------------------------------------------------------------------TAGATATAAT----------------ATA-----TTTTATATC----------------GATTTTTATATT------------CCGTGATGAT-------GATAAATATGATCTAAAATCCGTTGAATCTAT-------------------------------------------------------------------------------------------------------------------------------------------------------------------------------------------------------------------------------------------TTAATCTAAT-----TA-----ACAAG-T--------CATT----------------------CGAATTCGAA----T-----AATTCGAATGAA-TGGTC--CACT------------CCTCCGCT--------TGCATTCATAAA-------GGTGTAAGTTT--AG------ACTATTTAATCATTTAA--------GTATTCCAAA-CTACATCA-------TATATAT------GTGGT-----------------ATATAATTGAATAGCATATTCAATAAATGGTAGAATCATTTTT----GATTGACCTAAACGTAGGTCT-CCTA-TAG-AAGGAA---------GATCAAAGAATATAGCAAAGAAATTA-------AAGAAGAAA-----------------------------------AACAA-TTTTTCG-------AG-AGAGGA-ATC-AGTATATAAT-------GAATTCAAC-GATTCCA-GTATAAACG????????????????????????????????????????????????????????????????????????????????????????????????????????????????????????????????????????????????????????????????????????????????????????????????????????????????????????????????????????????????????????????????????????????????????????????????????????????????????????????????????????????????????????????????????????????????????????????????????????????????????????????????????????????????????????????????????????????????????????????????????????????????????????????????????????????????????????????????????????????????????????????????????????????????????????????????????????????????????????????????????????????????????????????????????????????????????????????????????????????????????????????????????ACTATTTAG------------------CC--TATC-TTTT-------------A------TTT-AGTTAGCCGTTCAAAATTCGTTATCTTTTTGAT-TCACTCAACT-----GTTTCACAA--------------------------------------AA-CAAAGGGATCGTAGCGGAAATGC-TTTTCTCTGATCACAA-----GTCTTGTGAT-----ATTTGATACACGTAC-AAATAAA-CATCTTT-GAGTAA-GGAATCTCCATTTGAATGATTCATGATCTATATCA-TT-----ATT---------CGG-AATTC-GGACTGAAATAAAA--TAAAAAAAA----GTTTTCTTTTT----GAAAATC-AAAGAAATT-CTA-GGAC-----CTGTATAC-GAC-TTTG-GAA-TA-CCC-TTT-CGTTCT-ATGT---AATTGACATAGACCCAAATCACTAGTAAAATGA------TGCATCGGGAA--TGG-----TCAG-----------------------------------------------------------------GATAGCTCAGTCCGG-TAGAGCAGAGGACTGAAAATT-C-TCGTGTCGCCAGTTCAAATCTGG-----------------------------------------------------------------TTCCTGACGCA-GGATT------TATTTGTATG-AAGAG-CGATTCGACAAAT---------------TAATTGA-----TATGCATCGA-CATA-CCTAT------TTTTT-AATT-----------GATTAAAAATCTAGATT-TAGATTAGACTCC--ATATTTTTTT-------------------------------CCATCTAGGTGTTTAGAA----------------------------ATA-----GATATATACCCCATCTATTTTTTAGATGGGTAATTAGAT-GGGTAAAGAATAGATTGTCG---------AAGTCTAAGTC-AAAAATTTAGACTGTATTTCCTCTTCTTTTAACA-TTTCTTTCTATTCTCGTTC-----CTATTCTATTTCTTCATTT-CCTACTACATGAATTTAGAGAAC-----CCGTA-TAAGTTATGTGCGCAGT--AC-AAAGTTCATGATGCAGAACTCGTTT-GGTTCATCTTAG-----CGGATCATCCG----AAATAAGTA-TTTCTTCCAAATTTTACTTT-TTGTTAGACCCT-AC-ATACTCT--------------AAG-----------------------------------------------------------------------------------------------AAAGATTCCATTT----CAAATAATTTATC-----AA-TGAC-TTTGTTTAATCTAG----------------AACAGAACGTACAATCC-----TTAAATATCTGTAATTC--------TG------------GAATTTT-CGAAGTAAAGATTAGTTT--CTTATCATTCAACGAGCATC????????????????????????????????????????????????????????????????????????????????????????????????????????????????????????????????????????????????????????????????????????????????????????????????????????????????????????????????????????????????????????????????????????????????????????????????????????????????????????????????????????????????????????????????????????????????????????????????????????????????????????????????????????????????????????????????????????????????????????????????????????????????????????????????????????????????????????????????????????????????????????????????????????????????????????????????????????????????????????????????????????????????????????????????????????????????????????????????????????????????????????????????????????????????????????????????????????????????????????????????????????????????????????????????????????????????????????????????????????????????????????????????????????????????????????????????????????????????????????????????????????????????????????????????????????????????????????????????????????????????????????????????????????????????????????????????????????????????????????????????????????????????????????????????????????????????????????????????????????????????????????????????????????????????????????????????????????????????????????????????????????????????????????????????????????????????????????????????????????????????????????????????????????????????????????????????????????????????????????????????????????????????????????????????????????????????????????????????????????????????????????????????????????????????????????????????????????????????????????????????????????????????????????????????????????????????????????????????????????????????????????????????????????????????????????????????????????????????????????????????????????????????????????????????????????????????????????????????????????????????????????????????????????????????????????????????????????????????????????????????????????????????????????????????????????????????????????????????????????????????????????????????????????????????????????????????????????????????????????????????????????????????????????????????????????????????????????????????????????????????????????????????????????????????????????????????????????????????????????????????????????????????????????????????????????????????????????????????????????????????????????????????????????????????????????????????????????????????????????????????????????????????????????????????????????????????????????????????????????????????????????????????????????????????????????????????????????????????????????????????????????????????????????????????????????????????????????????????????????????????????????????????????????????????????????????????????????????????????????????????????????????????????????????????????????????????????????????????????????????????????????????????????????????????????????????????????????????????????????????????????????????????????????????????????????????????????????????????????????????????????????????????????????????????????????????????????????????????????????????????????????????????????????????????????????????????????????????????????????????????????????????????????????????????????????????????????????????????????????????????????????????????????????????????????????????????????????????????????????????????????????????????????????????????????????????????????????????????????????????????????????????????????????????????????????????????????????????????????????????????????????????????????????????????????????????????????????????????????????????????????????????????????????????????????????????????????????????????????????????????????????????????????????????????????????????????????????????????????????????????????????????????????????????????????????????????????????????????????????????????????????????????????????????????????????????????????????????????????????????????????????????????????????????????????????????????????????????????????????????????????????????????????????????????????????????????????????????????????????????????????????????????????????????????????????????????????????????????????????????????????????????????????????????????????????????????????????????????????????????????????????????????????????????????????????????????????????????????????????????????????????????????????????????????????????????????????????????????????????????????????????????????????????????????????????????????????????????????????????????????????????????????????????????????????????????????????????????????????????????????????????????????????????????????????????????????????????????????????????????????????????????????????????????????????????????????????????????????????????????????????????????????????????????????????????????????????????????????????????????????????????????????????????????????????????????????????????????????????????????????????????????????????????????????????????????????????????????????????????????????????????????????????????????????????????????????????????????????????????????????????????????????????????????????????????????????????????????????????????????????????????????????????????????????????????????????????????????????????????????????????????????????????????????????????????????????????????????????????????????????????????????????????????????????????????????????????????????????????????????????????????????????????????????????????????????????????????????????????????????????????????????????????????????????????????????????????????????????????????????????????????????????????????????????????????????????????????????????????????????????????????????????????????????????????????????????????????????????????????????????????????????????????????????????????????????????????????????????????????????????????????????????????????????????????????????????????????????????????????????????????????????????????????????????????????????????????????????????????????????????????????????????????????????????????????????????????????????????????????????????????????????????????????????????????????????????????????????????????????????????????????????????????????????????????????????????????????????????????????????????????????????????????????????????????????????????????????????????????????????????????????????????????????????????????????????????????????????????????????????????????????????????????????????????????????????????????????????????????????????????????????????????????????????????????????????????????????????????????????????????????????????????????????????????????????????????????????????????????????????????????????????????????????????????????????????????????????????????????????????????????????????????????????
abietina_per_MP1071 AATTT-CA-TAAATTATT-GAATAGT-CCCTATTAACTCTATTCTTTT-C-ATTCTTAT-------CTACT------AT-TCAATTACG-AATT-AATA-TGA-----------ATAAAGAATATAA----------------TTGTTA-TA----------------------------------------------GAACA-TA------------------AA-AATGAATATAAA---------T-AACCATACGATTATTATATA-----AAAAT-----AAAAATATTATTAAACA--TTTTCTA------TTTTTTA------------------------------AATTTT----------TTTATTATAT------TTCGCTATTTTTTT--------------------GCATATTAGAAATGTCTAATTACTAAA----------------------------------------------------ATCGAATATT---------------------------------ATATATAA-------------TTCAATCGATTTCTCT-------AGTTTATATTTA-TAT-A---------------------------------------------------------------------------------------TAGATATAAT----------------ATA-----TTTTATATC----------------GATTTTTATATT------------CCGTGATGAT-------GATAAATATGATCTAAAATCCGTTGAATCTAT-------------------------------------------------------------------------------------------------------------------------------------------------------------------------------------------------------------------------------------------TTAATCTAAT-----TA-----ACAAG-T--------CATT----------------------CGAATTCGAA----T-----AATTCGAATGAA-TGGTC--CACT------------CCTCCGCT--------TGCATTCATAAA-------GGTGTAAGTTT--AG------ACGATTGAATCATTTAA--------GTATTCCAAA-CTACATCA-------TATAGAT------GTGGT-----------------ATATAATTGAATAGCATATTCAATAAATGGTAGAATCATTTTT----GATTGACCTAAACGTAGGTCT-CCTA-TAG-AAGGAA---------GATCAAAGAATATAGCAAAGAAATTA-------AAGAAGAAA-----------------------------------AACAA-TTTTTAG-------AG-AGAGGA-ATC-AGTATATAAT-------GAATTCAAC-GATTCCA-GTATAAACG????????????????????????????????????????????????????????????????????????????????????????????????????????????????????????????????????????????????????????????????????????????????????????????????????????????????????????????????????????????????????????????????????????????????????????????????????????????????????????????????????????????????????????????????????????????????????????????????????????????????????????????????????????????????????????????????????????????????????????????????????????????????????????????????????????????????????????????????????????????????????????????????????????????????????????????????????????????????????????????????????????????????????????????????????????????????????????????????????????????????????????????????????????TTTAG------------------CC--TATC-TTTT-------------A------TTT-AGTTAGCCGTTCAAAATTCGTTATCTTTTTGAT-TCACTCAACT-----GTTTCACAA--------------------------------------AA-CAAAGGGATCGTAGCGGAAATGC-TTTTCTCTGATCACAA-----GTCTTGTGAT-----ATTTGATACACGTAC-AAATAAA-CATCTTT-GAGTAA-GGAATCTCCATTTGAATGATTCATGATCTATATCA-TT-----ATT---------CGG-AATTC-GGACTGAAATAAAA--TAAAAAAAAAA--GTTTTCTTTTT----GAAAATC-AAAGAAATT-CTA-GGAC-----CTGTATAC-GAC-TTTG-GAA-TA-CCC-TTT-CGTTCT-ATGT---AATTGACATAGACCCAAATCACTAGTAAAATGA------TGCATCGGGAA--TGG-----TCAG-----------------------------------------------------------------GATAGCTCAGTCCGG-TAGAGCAGAGGACTGAAAATT-C-TCGTGTCGCCAGTTCAAATCTGG-----------------------------------------------------------------TTCCTGACGCA-GGATT------TATTTGTATG-AAGAG-CGATTCGACAAAT---------------TAATTGA-----TATGCATCGA-CATA-CCTAT------TTTTT-AATT-----------GATTAAAAATCTAGATT-TAGATTAGACTCC--ATATTTTTTT-------------------------------CCATCTAGGTGTTTAGAA----------------------------ATA-----GATATATACCCCATCTATTTTTTAGATGGGTAATTAGAT-GGGTAAAGAATAGATTGTCG---------AAGTCTAAGTC-AAAAATTTAGACTGTATTTCCTCTTCTTTTAACA-TTTCTTTCTATTCTCGTTC-----CTATTCTATTTCTTCATTT-CCTACTACATGAATTTAGAGAAC-----CCGTA-TAAGTTATGTGCGCAGT--AC-AAAGTTCATGATGCAGAACTCGTTT-GGTTCATCTTAG-----CGGATCATCCG----AAATAAGTA-TTTCTTCCAAATTTTACTTT-TTGTTAGACCCT-AC-ATACTCT--------------AAG-----------------------------------------------------------------------------------------------AAAGATTCCATTT----CAAATAATTTATC-----AA-TGAC-TTTGTTTAATCTAG----------------AACAGAACGTACAATCT-----TTAAATATCTGTAA?????????????????????????????????????????????????????????????????????????????????????????????????????????????????????????????????????????????????????????????????????????????????????????????????????????????????????????????????????????????????????????????????????????????????????????????????????????????????????????????????????????????????????????????????????????????????????????????????????????????????????????????????????????????????????????????????????????????????????????????????????????????????????????????????????????????????????????????????????????????????????????????????????????????????????????????????????????????????????????????????????????????????????????????????????????????????????????????????????????????????????????????????????????????????????????????????????????????????????????????????????????????????????????????????????????????????????????????????????????????????????????????????????????????????????????????????????????????????????????????????????????????????????????????????????????????????????????????????????????????????????????????????????????????????????????????????????????????????????????????????????????????????????????????????????????????????????????????????????????????????????????????????????????????????????????????????????????????????????????????????????????????????????????????????????????????????????????????????????????????????????????????????????????????????????????????????????????????????????????????????????????????????????????????????????????????????????????????????????????????????????????????????????????????????????????????????????????????????????????????????????????????????????????????????????????????????????????????????????????????????????????????????????????????????????????????????????????????????????????????????????????????????????????????????????????????????????????????????????????????????????????????????????????????????????????????????????????????????????????????????????????????????????????????????????????????????????????????????????????????????????????????????????????????????????????????????????????????????????????????????????????????????????????????????????????????????????????????????????????????????????????????????????????????????????????????????????????????????????????????????????????????????????????????????????????????????????????????????????????????????????????????????????????????????????????????????????????????????????????????????????????????????????????????????????????????????????????????????????????????????????????????????????????????????????????????????????????????????????????????????????????????????????????????????????????????????????????????????????????????????????????????????????????????????????????????????????????????????????????????????????????????????????????????????????????????????????????????????????????????????????????????????????????????????????????????????????????????????????????????????????????????????????????????????????????????????????????????????????????????????????????????????????????????????????????????????????????????????????????????????????????????????????????????????????????????????????????????????????????????????????????????????????????????????????????????????????????????????????????????????????????????????????????????????????????????????????????????????????????????????????????????????????????????????????????????????????????????????????????????????????????????????????????????????????????????????????????????????????????????????????????????????????????????????????????????????????????????????????????????????????????????????????????????????????????????????????????????????????????????????????????????????????????????????????????????????????????????????????????????????????????????????????????????????????????????????????????????????????????????????????????????????????????????????????????????????????????????????????????????????????????????????????????????????????????????????????????????????????????????????????????????????????????????????????????????????????????????????????????????????????????????????????????????????????????????????????????????????????????????????????????????????????????????????????????????????????????????????????????????????????????????????????????????????????????????????????????????????????????????????????????????????????????????????????????????????????????????????????????????????????????????????????????????????????????????????????????????????????????????????????????????????????????????????????????????????????????????????????????????????????????????????????????????????????????????????????????????????????????????????????????????????????????????????????????????????????????????????????????????????????????????????????????????????????????????????????????????????????????????????????????????????????????????????????????????????????????????????????????????????????????????????????????????????????????????????????????????????????????????????????????????????????????????????????????????????????????????????????????????????????????????????????????????????????????????????????????????????????????????????????????????????????????????????????????????????????????????????????????????????????????????????????????????????????????????????????????????????????????????????????????????????????????????????????????????????????????????????????????????????????????????????????????????????????????????????????????????????????????????????????????????????????????????????????????????????????????????????????????????????????????????????????????????????????????????????????????????????????????????????????????????????????????????????????????????????????????????????????????????????????????????????????????????????????????????????????????????????????????????????????????????????????????????????????????????????????????????????????????????????????????????????????????????????????????????????????????????????????????????????????????????????????????????????????????????????????????????????????????????????????????????????????????????????????????????????????????????????????????????????????????????????????????????????????????????????????????????????????????????????????????????????????????????????????????????????????????????????????????????????????????????????????????????????????????????????????????????????????????????????????????????????????????????????????????????????????????????????????????????????????????????????????????????????????????????????????????????????????????????????????????????????????????????????????????????????????????????????????????????????????????????????????????????????????????????????????????????????????????????????????????????????????????????????????????????????????????????????????????????????????????????????
abietina_pet_EO AATTT-CA-TAAATTATT-GAATAGT-CCCTATTAACTCTATTCTTTT-C-ATTCTTAT-------CTACT------AT-TCAATTACG-AATT-AATA-TGA-----------ATAAAGAATATAA----------------TTGTTA-TA----------------------------------------------GAACA-TA------------------AA-AATGAATATAAA---------T-AACCATACGATTATTTTATA-----AAAAT-----AAAAAGATTATTAAACA--TTTTCTA------TTTTTTA------------------------------AATTAT----------TTTATTATAT------TTCGCTATTTTTTT--------------------GCATATTAGAAATGTCTAATTACTAAA----------------------------------------------------ATCGAATATT---------------------------------ATATATAA-------------TTCAATCGATTTCTCT-------AGTTTATATTTA-TAT-A---------------------------------------------------------------------------------------TAGATATAAT----------------ATA-----TTTTATATC----------------GATTTTTATATT------------CCGTGATGAT-------GATAAATATGATCTAAAATCCGTTGAATCTAT-------------------------------------------------------------------------------------------------------------------------------------------------------------------------------------------------------------------------------------------TTAATCTAAT-----TA-----ACAAG-T--------CATT----------------------CGAATTCGAA----T-----AATTCGAATGAA-TGGTC--CACT------------CCTCGGCT--------TGCATTCATAAA-------GGTGTAAGTTT--AG------ACGATTTAATCATTTAA--------GTATTCCAAA-CTACATCA-------TATATAT------GTGGT-----------------ATATAATTGAATAGCATATTCAATAAATGGTAGAATCATTTTT----GATTGACCTAAACGTAGGTCT-CCTA-TAT-AAGGAA---------GATCAAAGAATATAGCAAAGAAATTA-------AAGAAGAAA-----------------------------------AACAA-TTTTTAG-------AG-AGAGGA-ATC-AGTATATAAT-------GAATTCAAC-GATTCCA-GTATAAACGTACTAAG-TGAGAACTTTCAAATTCAGA-GAAACCCC-GGAAAAAAAAA--TGGG-CAATCCT-GAGCCAAA-TCCTTTTTTT------------GGC-------------------------------------AAACAAACAAAGATTCCGAAAGCTAAAAAAA-GGATAGGTGCAGAGACTCAATGGAAGCTGTTCTAAC-AAATGGAGTTGA-CTGCGTTGGTAGA-GG-------AATCCTTCT-ATCGAAACTTACGAAAAAA-TGAAAGATAACTCTATATA-CAT----------A-TAGTATTAC-A---------TA------CTG---------------AAATACTATATC-TTATGATTAAT--------------AA-G-AACAAAAA--T--AGGTATTCCTATATTTTTT---ATA---TGAAAAATGG----ACC-AATTGTTGTGAATTGATTTCACATTGAATAA-AAAATATTC------------------TATTTTTT-------GATCA------AATCATTTACTCCA-----TTGTCTACTAGATCTTTTGAAGATCTGATGAATCGGATGAGAATAAAGATAGAGTCCCATTCTACATGTCAAT--------GCCGACAACAATGAAATTTATTGTAAGAGGAAAATCCGTCGACTTTAGAAATCGTGAGGGTTCAAGTCCCTCTATCCCCAAAA-GCCCGTTTGAC-TCCTTAACTATTTAG------------------CC--TATC-TTTT-------------A------TTT-AGTTAGCCGTTCAAAATTCGTTATCTTTTTGAT-TCACTCAACT-----GTTTCACAA--------------------------------------AA-CAAAGGGATCGTAGCGGAAATGC-TTTTCTCTGATCACAA-----GTCTTGTGAT-----ATTTGATACACGTAC-AAATAAA-CATCTTT-GAGTAA-GGAATCCCCATTTGAATGATTCATGATCTATATCA-TT-----ATT---------CGG-AATTC-GGACTGAAATAAAA--TAAAAAAAA----GTTTTCTTTTT----GAAAATC-AAAGAAATT-CTA-GGAC-----CTGTATAC-GAC-TTTG-GAA-TA-CCC-TTT-CGTTCT-ATGT---AATTGACATAGACCCAAATCACTAGTAAAATGA------TGCATCGGGAA--TGG-----TCAG-----------------------------------------------------------------GATAGCTCAGTCCGG-TAGAGCAGAGGACTGAAAATT-C-TCGTGTCGCCAGTTCAAATCTGG-----------------------------------------------------------------TTCCTGACGCA-GGATT------TATTTGTATG-AAGAG-CGATTCGACAAAT---------------TAATTGA-----TATGCATCGA-CATA-CCTAT------TTTTT-AATT-----------GATTAAAAATCTAGATT-TAGATTAGACTCC--ATATTTTTTT-------------------------------CCATCTAGGTGTTTAGAA----------------------------ATA-----GATATATACCCCATCTATTTTTTAGATGGGTAATTAGAT-GGGTAAAGAATAGATTGTCG---------AAGTCTAAGTC-AAAAATTTAGACTGTATTTCCTCTTCTTTTAACA-TTTCTTTCTATTCTCGTTC-----CTATTCTATTTCTTCATTT-CCTACTACATGAATTTAGAGAAC-----CCGTA-TAAGTTATGTGCGCAGT--AC-AAAGTTCATGATGCAGAACTCGTTT-GGTTCATCTT??????????????????????????????????????????????????????????????????????????????????????????????????????????????????????????????????????????????????????????????????????????????????????????????????????????????????????????????????????????????????????????????????????????????????????????????????????????????????????????????????????????????????????????????????????????????????GTGCGGCTA-GGA---------------------------------------------------------------------------TCT-TTTACACATTTGGATGAAGCAA-GGGATTCGTCCATACCATCGGTAAAGTTTTG-AAGACCACGACTGATCCTGAAGAGGAATGAATGGAAAAA------ACAGCATGTCGTATCAATGGAGCACTTTAAGAATCTTTTTTTATTACCGGATCGGTACAAAAAAA--CCTTTT--TG-CATTTTTGAAACG-AAACAAAA-AGATTCCGTTTTTAG---------TTGGGTTGAAT-GAATAAATGGATAGAGCCTTATGGCTTCAATTTTTT-CTAAGG-AAAGAAAAGAAAAAGAAACGAGCTTTAGTTCTGAATTTGAATGATTCCCCGCTCTAATTATAGGTTAAAAATAGATTAGTGCCTGTTGC---------GGGAAAGGCTTTTCCCTT-GTGTGGATTATCGATTTTTTAAGAAATCCTAACTATTGTGACTC-------------------TCCATTATGGAATGGAGATGTATGTGTAGAAGAAGCAGCATGTTGATAAAGAATTTTTTTT---CCAAAATCAAAAGAGCGGTTGGG-TTGAAAAAATAAATGATTTCTAAGCGTCTTC-TT-ATCCTATAAGGAACATAAACTTATTAAATGGAAAGGGAGAGGCTAGAGAATCTCTTGATAAGTTTACCGAGGTAGCTATTCTTTTCTT-----ACAAACAATACCTTGTTTT-G-ACTGTATCGC-ACTATGTATCATTTGATGATCCCAAAAATCAT-CTACCTTTGCCTCAATTAAAAT-----------TGAAA---------------ATGGAGGAATTCCAA---------AGAAATTTAGAACTAGATAGATCTCAGCAATATGACTTCATATA????????????????????????????????????????????????????????????????????????????????????????????????????????????????????????????????????????????????????????????????????????????????????????????????????????????????????????????????????????????????????????????????????????????????????????????????????????????????????????????????????????????????????????????????????????????????????????????????????????????????????????????????????????????????????????????????????????????????????????????????????????????????????????????????????????????????????????????????????????????????????????????????????????????????????????????????????????????????????????????????????????????????????????????????????????????????????????????????????????????????????????????????????????????????????????????????????????????????????????????????????????????????????????????????????????????????????????????????????????????????????????????????????????????????????????????????????????????????????????????????????????????????????????????????????????????????????????????????????????????????????????????????????????????????????????????????????????????????????????????????????????????????????????????????????????????????????????????????????????????????????????????????????????????????????????????????????????????????????????????????????????????????????????????????????????????????????????????????????????????????????????????????????????????????????????????????????????????????????????????????????????????????????????????????????????????????????????????????????????????????????????????????????????????????????????????????????????????????????????????????????????????????????????????????????????????????????????????????????????????????????????????????????????????????????????????????????????????????????????????????????????????????????????????????????????????????????????????????????????????????????????????????????????????????????????????????????????????????????????????????????????????????????????????????????????????????????????????????????????????????????????????????????????????????????????????????????????????????????????????????????????????????????????????????????????????????????????????????????????????????????????????????????????????????????????????????????????????????????????????????????????????????????????????????????????????????????????????????????????????????????????????????????????????????????????????????????????????????????????????????????????????????????????????????????????????????????????????????????????????????????????????????????????????????????????????????????????????????????????????????????????????????????????????????????????????????????????????????????????????????????????????????????????????????????????????????????????????????????????????????????????????????????????????????????????????????????????????????????????????????????????????????????????????????????????????????????????????????????????????????????????????????????????????????????????????????????????????????????????????????????????????????????????????????????????????????????????????????????????????????????????????????????????????????????????????????????????????????????????????????????????????????????????????????????????????????????????????????????????????????????????????????????????????????????????????????????????????????????????????????????????????????????????????????????????????????????????????????????????????????????????????????????????????????????????????????????????????????????????????????????????????????????????????????????????????????????????????????????????????????????????????????????????????????????????????????????????????????????????????????????????????????????????????????????????????????????????????????????????????????????????????????????????????????????????????????????????????????????????????????????????????????????????????????????????????????????????????????????????????????????????????????????????????????????????????????????????????????????????????????????????????????????????????????????????????????????????????????????????????????????????????????????????????????????????????????????????????????????????????????????????????????????????????????????????????????????????????????????????????????????????????????????????????????????????????????????????????????????????????????????????????????????????????????????????????????????????????????????????????????????????????????????????????????????????????????????????????????????????????????????????????????????????????????????????????????????????????????????????????????????????????????????????????????????????????????????????????????????????????????????????????????????????????????????????????????????????????????????????????????????????????????????????????????????????????????????????????????????????????????????????????????????????????????????????????????????????????????????????????????????????????????????????????????????????????????????????????????????????????????????????????????????????????????????????????????????????????????????????????????????????????????????????????????????????????????????????????????????????????????????????????????????????????????????????????????????????????????????????????????????????????????????????????????????????????????????????????????????????????????????????????????????????????????????????????????????????????????????????????????????????????????????????????????????????????????????????????????????????????????????????????????????????????????????????????????????????????????????????????????????????????????????????????????????????????????????????????????????????????????????????????????????????????????????????????????????????????????????????????????????????????????????????????
accommodata_EO11382 AATTT-CA-TAAATTATT-GAATAGT-CCCTATTAACTCTATTCTTTT-C-ATTCTTAT-------CTACT------AT-TCAATTACG-AATT-AATA-TGA-----------ATAAAGAATAGAAAAG-----------AATTGTTA-TA----------------------------------------------GAACA-TA------------------AA-AATGAATATAAA---------T-AACCATACGATTATTATATA-----TATAT-----------ATTATTAAACA--TTTTCTA------TTTTTTA------------------------------AATTCT----------TTTATTATAT------TTCGCTATTTTTTT--------------------GCATATTAGAAATGTCTAATTACTAAA----------------------------------------------------ATCGAATATT---------------------------------ATATATAA-------------TTCAATCGATTTCTCT-------AGTTTATATTTA-TAT-A---------------------------------------------------------------------------------------TAGATATAAT----------------ATA-----TTTTATATC----------------GATTTTTATATT------------CCGTGATGAT-------GATAAATATGATCTAAAATACGTTGAATCTAT-------------------------------------------------------------------------------------------------------------------------------------------------------------------------------------------------------------------------------------------TTAATCTAAT-----TA-----ACAAG-T--------CATT----------------------CGAATTCGAA----T-----AATTCGAATGAA-TGGTC--CACT------------CCTCCGCT--------TGCATTCATAAA-------GGTGTAAGTTT--AG------ACGATTTAATCATTTAA--------GTATTCCAAA-CTACATCA-------TATATAT------GTGGT-----------------ATATAATTGAATAGCATATTCAATAAATGGTAGAATCATTTTT----GATTGACCTAAACGTAGGTCT-CCTA-TAG-AAGGAA---------GATCAAAGAATATAGCAAAGAAATTA-------AAGAAGAAA-----------------------------------AAAAA-CTTTTAG-------AG-AGAGGA-ATC-AGTATATAAT-------GAATTCAAC-GATTCCA-GTATAAACG??????????????????????????????????????????????????????????????????????????????????????????????????????????????????????????????????????????????????????????????????????????????????????????????????????????????????????????????????????????????????????????????????????????????????????????????????????????????????????????????????????????????????????????????????????????????????????????????????????????????????????????????????????????????????????????????????????????????????????????????????????????????????????????????????????????????????????????????????????????????????????????????????????????????????????????????????????????????????????????????????????????????????????????????????????????????????????????????????????????????????????????????????????????????????????????????????????????????????????????????????????????????????????????????????????????????????????????????????????????????????????????????????????????????????????????????????????????????????????????????????????????????????????????????????????????????????????????????????????????????????????????????????????????????????????????????????????????????????????????????????????????????????????????????????????????????????????????????????????????????????????????????????????????????????????????????????????????????????????????????????????????????????????????????????????????????????????????????????????????T-C-TCGTGTCACCAGTTCAAATCTGG-----------------------------------------------------------------TTCCTGACGCA-GGATT------TATTTGTATG-AAGAG-CGATTCGACAAAT---------------TAATTGA-----TATGCATCGA-CATA-CCTAT------TTTTT-AATA-----------AATAAAAAATCTAGATT-TAGATTCGACTCC--ATATTTTTTT-------------------------------CCATCTAGGTGTTTAGAA----------------------------ATA-----GATATATACCCCATCTATTTTTTAGATGGGTAATTAGAT-GGGTAAAGAATAGATTGTCG---------AAGTCYAAGTC-AAAAATTTAGACTGTATTTCCTCTTCTTTTAACA-TTTCTTTATACTCTCGTTC-----CTATTCTATTTCTTCATTT-CCTACTACATGAATTTAGAGAAC-----CCGTA-TAAGTGATGTGCGCAGT--AC-AAAGTTCATGATGCAGAACTCGTTT-GGTTCATCTTAG-----CGGATCATCCG----AAATAAGTC-TTTCTTCCAAATTTTACTTT-TTGTTAGACCCT-AC-ATACTCT--------------AAG-----------------------------------------------------------------------------------------------AAAGATTCCATTT----CAAATAATTTATC-----AA-TGAC-TTTGTTTAATCTAG----------------AACAGAACGTACAATCC-----TTAAATATCTGTAATTC--------TG------------GAATTTT-CGAAGTAAAGATTAGTTT--CTTATCATTCAACGAGCATC????????????????????????????????????????????????????????????????????????????????????????????????????????????????????????????????????????????????????????????????????????????????????????????????????????????????????????????????????????????????????????????????????????????????????????????????????????????????????????????????????????????????????????????????????????????????????????????????????????????????????????????????????????????????????????????????????????????????????????????????????????????????????????????????????????????????????????????????????????????????????????????????????????????????????????????????????????????????????????????????????????????????????????????????????????????????????????????????????????????????????????????????????????????????????????????????????????????????????????????????????????????????????????????????????????????????????????????????????????????????????????????????????????????????????????????????????????????????????????????????????????????????????????????????????????????????????????????????????????????????????????????????????????????????????????????????????????????????????????????????????????????????????????????????????????????????????????????????????????????????????????????????????????????????????????????????????????????????????????????????????????????????????????????????????????????????????????????????????????????????????????????????????????????????????????????????????????????????????????????????????????????????????????????????????????????????????????????????????????????????????????????????????????????????????????????????????????????????????????????????????????????????????????????????????????????????????????????????????????????????????????????????????????????????????????????????????????????????????????????????????????????????????????????????????????????????????????????????????????????????????????????????????????????????????????????????????????????????????????????????????????????????????????????????????????????????????????????????????????????????????????????????????????????????????????????????????????????????????????????????????????????????????????????????????????????????????????????????????????????????????????????????????????????????????????????????????????????????????????????????????????????????????????????????????????????????????????????????????????????????????????????????????????????????????????????????????????????????????????????????????????????????????????????????????????????????????????????????????????????????????????????????????????????????????????????????????????????????????????????????????????????????????????????????????????????????????????????????????????????????????????????????????????????????????????????????????????????????????????????????????????????????????????????????????????????????????????????????????????????????????????????????????????????????????????????????????????????????????????????????????????????????????????????????????????????????????????????????????????????????????????????????????????????????????????????????????????????????????????????????????????????????????????????????????????????????????????????????????????????????????????????????????????????????????????????????????????????????????????????????????????????????????????????????????????????????????????????????????????????????????????????????????????????????????????????????????????????????????????????????????????????????????????????????????????????????????????????????????????????????????????????????????????????????????????????????????????????????????????????????????????????????????????????????????????????????????????????????????????????????????????????????????????????????????????????????????????????????????????????????????????????????????????????????????????????????????????????????????????????????????????????????????????????????????????????????????????????????????????????????????????????????????????????????????????????????????????????????????????????????????????????????????????????????????????????????????????????????????????????????????????????????????????????????????????????????????????????????????????????????????????????????????????????????????????????????????????????????????????????????????????????????????????????????????????????????????????????????????????????????????????????????????????????????????????????????????????????????????????????????????????????????????????????????????????????????????????????????????????????????????????????????????????????????????????????????????????????????????????????????????????????????????????????????????????????????????????????????????????????????????????????????????????????????????????????????????????????????????????????????????????????????????????????????????????????????????????????????????????????????????????????????????????????????????????????????????????????????????????????????????????????????????????????????????????????????????????????????????????????????????????????????????????????????????????????????????????????????????????????????????????????????????????????????????????????????????????????????????????????????????????????????????????????????????????????????????????????????????????????????????????????????????????????????????????????????????????????????????????????????????????????????????????????????????????????????????????????????????????????????????????????????????????????????????????????????????????????????????????????????????????????????????????????????????????????????????????????????????????????????????????????????????????????????????????????????????????????????????????????????????????????????????????????????????????????????????????????????????????????????????????????????????????????????????????????????????????????????????????????????????????????????????????????????????????????????????????????????????????????????????????????????????????????????????????????????????????????????????????????????????????????????????????????????????????????????????????????????????????????????????????????????????????????????????????????????????????????????????????????????????????????????????????????????????????????????????????????????????????????????????????????????????????????????????????????????????????????????????????????????????????????????????????????????????????????????????????????????????????????????????????????????????????????????????????????????????????????????????????????????????????????????????????????????????????????????????????????????????????????????????????????????????????????????????????????????????????????????????????????????????????????????????????????????????????????????????????????????????????????????????????????????????????
acuta_MP506 AATTT-CA-TAAATTATT-GAATAGT-CCCTATTAACTCTATTC?TTT-C-ATTCTTAT-------CTACT------AT-TCAATTACG-AATT-AATA-TGA-----------ATAAAGAATAGAAAAG-----------AATTGTTA-TA----------------------------------------------GAACA-TA------------------AA-AATGAATATAAA---------T-AACCATAGGATTATTAGATA-----AAAAT-----------ATTATTAAACA--TTTTCTA------TTTTTTA------------------------------AATTTT------TTTTTTTATTATAT------TTCGCTATTTTTTT--------------------GCATATTAGAAA?GTCTAATTACTAAA----------------------------------------------------ATCGAATATT---------------------------------ATATATAA-------------TTCAATCGATTTCTCT-------AGTTTATATTTA-TAT-A---------------------------------------------------------------------------------------TAGATATAAT----------------ATA-----TTTTATATC----------------GATTTTTATATT------------CCGTGATGAT-------GATAAATATGATCTAAAATCCGTTGAATCTAT-------------------------------------------------------------------------------------------------------------------------------------------------------------------------------------------------------------------------------------------TTAATCTAAT-----TA-----ACAAG-T--------CATT----------------------CGAATTCGAA----T-----AATTCGAATGAA-TGGTC--CACT------------CCTCGGCT--------TGCATTCATAAA-------GGTGGAAGTTT--AG------ACGATTTAATCATTTAATCATTTAAGTATTCCAAA-CTACATCA-------TATATAT------GTGGT-----------------ATATAATTGAATAGCATATTCCATAAATGGTAGAATCATTTTT----CATTGACCTAAACGTAGGTCT-CCTA-TAG-AAGGAA---------GATCAAAGAATATAGCAA?????TTA-------AAGAAGAAA-----------------------------------AACAA-CTTTTAG-------AG-AGAGGA-???-?????????T-------GAATTCAAC-GATTCCA-GT??????????????????????????????????????????????????????????????????????????????????????????????????????????????????????????????????????????????????????????????????????????????????????????????????????????????????????????????????????????????????????????????????????????????????????????????????????????????????????????????????????????????????????????????????????????????????????????????????????????????????????????????????????????????????????????????????????????????????????????????????????????????????????????????????????????????????????????????????????????????????????????????????????????????????????????????????????????????????????????????????????????????????????????????????????????????????????????????????????????????????????????????????????????????????????????????????????????????????????????????????????????????????????????ATTCGTTATCTTTTTGAT-TCACTCAACT-----GTTTCACAA--------------------------------------AA-CAAAGGGATCGTAGCGGAAATGC-TTTTCTCTGATCACAA-----GTCTTGTGAT-----ATTTGATACACGTAC-AAATAAA-CATCTTT-GAGCAA-GGAATCTCCATTTGAATGATTCATGATCTATATCA-TT-----ATT---------CAG-AATTC-GGACTG-----AAA--TAAAAAAAA----GTTTTCTTTTT----GAAAATC-AAAGAAATT-CCA-GGAC-----CTGTATAC-GAC-TTTG-GAA-TA-CCC-TTT-CGTTCT-ATGT---AATTGACATAGACCCAAATCACTAGTAAAATGA------TGCATCGGGAA--TGG-----TCAG-----------------------------------------------------------------GATAGCTCAATCCGG-TAGAGCAGAGGACTGAAAATT-C-TCGTGTCGCCAGTTCAAATCTGG-----------------------------------------------------------------TTCCTGACGCA-GGATT------TATTTGTATG-AAGAC-CGATTCGACAAAT---------------TAATTGA-----TATGCATCGA-CATA-CCTAT------TTTTT-AATT-----------TATTAAAAATCTAGATT-TAGATTAGACTCC--ATATTTTTTT-------------------------------CCATCTAGGTGTTTAGAA----------------------------ATA-----GATATATACCCCATCTATTTTTTAGATGGGTAATTAGAT-GGGTAAAGAATAGATTGTCG---------AAGTCTAAGTC-AAAAATTTAGACTGTATTTCCTCTTCTTTTAACA-TTTCTTTCTATTCTCGTTC-----CTATTCTATTTCTTCATTT-CCTACTACATGAATTTAGAGAAC-----CCGTA-TAAGTGATGTGCGCAGT--AC-AAAGTTCATGATGCAGAACTCGTTT-GGTTCATCTTAG-----CGGATCATCCG----AAATAAGTA-TTTCTTCCAAATTTTACTTT-TTGTTAGACCCT-AC-ATACTCT--------------AAG-----------------------------------------------------------------------------------------------AAAGATTCCATTT----CAAATAATTTATC-----AA-CGAC-TTTGTTTAATCTAG----------------AACAGAACGTACAATCC-----TTAAATATCTGTAAGTC--------TG------------GAATTTT-CGAAGTAAAGATTAGTTT--CTTATCATTCAACGAGCATC????????????????????????????????????????????????????????????????????????????????????????????????????????????????????????????????????????????????????????????????????????????????????????????????????????????????????????????????????????????????????????????????????????????????????????????????????????????????????????????????????????????????????????????????????????????????????????????????????????????????????????????????????????????????????????????????????????????????????????????????????????????????????????????????????????????????????????????????????????????????????????????????????????????????????????????????????????????????????????????????????????????????????????????????????????????????????????????????????????????????????????????????????????????????????????????????????????????????????????????????????????????????????????????????????????????????????????????????????????????????????????????????????????????????????????????????????????????????????????????????????????????????????????????????????????????????????????????????????????????????????????????????????????????????????????????????????????????????????????????????????????????????????????????????????????????????????????????????????????????????????????????????????????????????????????????????????????????????????????????????????????????????????????????????????????????????????????????????????????????????????????????????????????????????????????????????????????????????????????????????????????????????????????????????????????????????????????????????????????????????????????????????????????????????????????????????????????????????????????????????????????????????????????????????????????????????????????????????????????????????????????????????????????????????????????????????????????????????????????????????????????????????????????????????????????????????????????????????????????????????????????????????????????????????????????????????????????????????????????????????????????????????????????????????????????????????????????????????????????????????????????????????????????????????????????????????????????????????????????????????????????????????????????????????????????????????????????????????????????????????????????????????????????????????????????????????????????????????????????????????????????????????????????????????????????????????????????????????????????????????????????????????????????????????????????????????????????????????????????????????????????????????????????????????????????????????????????????????????????????????????????????????????????????????????????????????????????????????????????????????????????????????????????????????????????????????????????????????????????????????????????????????????????????????????????????????????????????????????????????????????????????????????????????????????????????????????????????????????????????????????????????????????????????????????????????????????????????????????????????????????????????????????????????????????????????????????????????????????????????????????????????????????????????????????????????????????????????????????????????????????????????????????????????????????????????????????????????????????????????????????????????????????????????????????????????????????????????????????????????????????????????????????????????????????????????????????????????????????????????????????????????????????????????????????????????????????????????????????????????????????????????????????????????????????????????????????????????????????????????????????????????????????????????????????????????????????????????????????????????????????????????????????????????????????????????????????????????????????????????????????????????????????????????????????????????????????????????????????????????????????????????????????????????????????????????????????????????????????????????????????????????????????????????????????????????????????????????????????????????????????????????????????????????????????????????????????????????????????????????????????????????????????????????????????????????????????????????????????????????????????????????????????????????????????????????????????????????????????????????????????????????????????????????????????????????????????????????????????????????????????????????????????????????????????????????????????????????????????????????????????????????????????????????????????????????????????????????????????????????????????????????????????????????????????????????????????????????????????????????????????????????????????????????????????????????????????????????????????????????????????????????????????????????????????????????????????????????????????????????????????????????????????????????????????????????????????????????????????????????????????????????????????????????????????????????????????????????????????????????????????????????????????????????????????????????????????????????????????????????????????????????????????????????????????????????????????????????????????????????????????????????????????????????????????????????????????????????????????????????????????????????????????????????????????????????????????????????????????????????????????????????????????????????????????????????????????????????????????????????????????????????????????????????????????????????????????????????????????????????????????????????????????????????????????????????????????????????????????????????????????????????????????????????????????????????????????????????????????????????????????????????????????????????????????????????????????????????????????????????????????????????????????????????????????????????????????????????????????????????????????????????????????????????????????????????????????????????????????????????????????????????????????????????????????????????????????????????????????????????????????????????????????????????????????????????????????????????????????????????????????????????????????????????????????????????????????????????????????????????????????????????????????????????????????????????????????????????????????????????????????????????????????????????????????????????????????????????????????????????????????????????????????????????????????????????????????????????????????????????????????????????????????????????????????????????????????????????????????????????????????????????????????????????????????????????????????????????????????????????????????????????????????????????????????????????????????????????????????????????????????????????????????????????????????????????????????????????????????????????????????????????????????????????????????????????????????????????????????????????????????????????????????????????????????????????????????????????????????????????????????????????????????????
adnata_MP501 AATTT-CA-TAAATTATT-GAATAGT-CCCTATTAACTCTATTCTTTT-C-ATTCTTAT-------CTACT------AT-TCAATTACG-AATT-AATA-TGA-----------ATAAAGAATAGAAAAG-----------AATTGTTA-TA----------------------------------------------GAACA-TA------------------AA-AATGAATATAAA---------T-AACCATACGATTATTAGATA-----AAAAT-----------ATTATTAAACA--TTTTCTA------ATTTTTA------------------------------AATTCT----------TTTTTTATAT------TTCGCTATTTTTTT--------------------GCATATTAGAAATGGCTAATTACTAAA----------------------------------------------------ATCGAATATT---------------------------------ATATATAA-------------TTCAATCGATTTCTCT-------AGTTTAAATTTA-TAT-A---------------------------------------------------------------------------------------AAGATATAA?----------------ATA-----TTTTATATC----------------TATTTTTATATT------------CCGTGATGAT-------GATAAATATGATCTAAAATCCGTTGAATCTAT-------------------------------------------------------------------------------------------------------------------------------------------------------------------------------------------------------------------------------------------TTAATCTAAT-----TA-----ACAAG-T--------CATT----------------------CGAATTCGAA----T-----AATTCGAATGAA-TGGTC--CCCT------------CCTCGGCT--------TGCATTCATAAA-------GGTGTAAGTTT--AG------CCGATTTAATCATTTAA--------GTATTCCAAA-CTACATCA-------TATATAT------GTGGT-----------------ATATAATTGAATAGCATATTCCATAAATGGTAGAATCATTTTT----CATTGACCTAAACGTAGGTCT-CCTA-TAG-AAGGAA---------GATCAAAGAATATAGCAAAGAAATTA-------AAGAAGAAA-----------------------------------AACAA-CTTTTAG-------AG-AGAGGA-A??-??????????-------GAATTCAAC-GATTCCA-GTATAAACG???????????????????????????????????????????????????????????????????????????????????????????????????????????????????????????????????????????????????????????????????????????????????????????????????????????????????????????????????????????????????????????????????????????????????????????????????????????????????????????????????????????????????????????????????????????????????????????????????????????????????????????????????????????????????????????????????????????????????????????????????????????????????????????????????????????????????????????????????????????????????????????????????????????????????????????????????????????????????????????????????????????????????????????????????????????????????????????????????????????????????????????????????????????????????????????????????????????????????????????????????????????????????ATTCGTTATCTTTTTGAT-TCACT-AACA-----GTTTCACAA--------------------------------------AA-CAAAGGGATCGTAGCGGAAATGC-TTTTCTCTGATCACAA-----GTCTTGTGAT-----ATTTGATACACGTAC-AAATAAA-CATCTTT-GAGCAA-GGAATCTCCATTTGAATGATTCATGATCTATATCA-TT-----ATT---------CAG-AATTC-GGACTG-----AAA--TAAAAAAAA----GTTTTCTTTTT----GAAAATC-AAAGAAATT-CCA-GGAC-----CTGTATAC-GAC-TTTG-GAA-TA-CCC-TTT-CGTTCT-ATGT---AATTGACATAGACCCAAATCACTAGTAAAATGA------TGCATCGGGAA--TGG-----TCAG-----------------------------------------------------------------GATAGCTCAGTCCGG-TAGAGCAGAGGACTGAAAATT-C-TCGTGCCGCCAGTTCAAATCTGG-----------------------------------------------------------------TTCCTGACGCA-GGATT------TATTTGTATG-AAGAC-CGATTCGACAAAT---------------TAATTGA-----TATGCATCG?-CATA-CCTAT------TTTTT-AATT-----------TATTAAAAATCTAGATT-TAGATTAGACTCC--ATATTTTTTT-------------------------------CCATCTAGGTGTTTAGAA----------------------------ATA-----GATATATACCCCATCTATTTTTTAGATGGGTAATTAGAT-GGGTAAAGAATAGATTGTCG---------AAGTCTAAGTC-AAAAATTTAGACTGTATTTCCTCTTCTTTTAACA-TTTCTTTCTATTCTGGTTC-----CTATTCTATTTCTTCATTT-CGTACTACATGAATTTAGAGAAC-----CCGTA-TAAGTGATGTGCGCAGT--AC-AAAGTTCATGATGCAGAACTCGTTT-GGTTCATCTTAG-----CGGATCATCCG----AAATAAGTA-TTTCTTCCAAATTTTACTTT-TTGTTAGACCCT-AC-ATACTCT--------------AAG-----------------------------------------------------------------------------------------------AAAGATTCCATTT----CAAATAATTTATC-----AA-TGAC-TTTGTTTAATCTAG----------------AACAGAACGTACAATCC-----TTAAATATCTGTAATTC--------TGCCTACCCCTTAA-------------TAAAGATTAGTTT--CTTATCATTCAACGAGCATC????????????????????????????????????????????????????????????????????????????????????????????????????????????????????????????????????????????????????????????????????????????????????????????????????????????????????????????????????????????????????????????????????????????????????????????????????????????????????????????????????????????????????????????????????????????????????????????????????????????????????????????????????????????????????????????????????????????????????????????????????????????????????????????????????????????????????????????????????????????????????????????????????????????????????????????????????????????????????????????????????????????????????????????????????????????????????????????????????????????????????????????????????????????????????????????????????????????????????????????????????????????????????????????????????????????????????????????????????????????????????????????????????????????????????????????????????????????????????????????????????????????????????????????????????????????????????????????????????????????????????????????????????????????????????????????????????????????????????????????????????????????????????????????????????????????????????????????????????????????????????????????????????????????????????????????????????????????????????????????????????????????????????????????????????????????????????????????????????????????????????????????????????????????????????????????????????????????????????????????????????????????????????????????????????????????????????????????????????????????????????????????????????????????????????????????????????????????????????????????????????????????????????????????????????????????????????????????????????????????????????????????????????????????????????????????????????????????????????????????????????????????????????????????????????????????????????????????????????????????????????????????????????????????????????????????????????????????????????????????????????????????????????????????????????????????????????????????????????????????????????????????????????????????????????????????????????????????????????????????????????????????????????????????????????????????????????????????????????????????????????????????????????????????????????????????????????????????????????????????????????????????????????????????????????????????????????????????????????????????????????????????????????????????????????????????????????????????????????????????????????????????????????????????????????????????????????????????????????????????????????????????????????????????????????????????????????????????????????????????????????????????????????????????????????????????????????????????????????????????????????????????????????????????????????????????????????????????????????????????????????????????????????????????????????????????????????????????????????????????????????????????????????????????????????????????????????????????????????????????????????????????????????????????????????????????????????????????????????????????????????????????????????????????????????????????????????????????????????????????????????????????????????????????????????????????????????????????????????????????????????????????????????????????????????????????????????????????????????????????????????????????????????????????????????????????????????????????????????????????????????????????????????????????????????????????????????????????????????????????????????????????????????????????????????????????????????????????????????????????????????????????????????????????????????????????????????????????????????????????????????????????????????????????????????????????????????????????????????????????????????????????????????????????????????????????????????????????????????????????????????????????????????????????????????????????????????????????????????????????????????????????????????????????????????????????????????????????????????????????????????????????????????????????????????????????????????????????????????????????????????????????????????????????????????????????????????????????????????????????????????????????????????????????????????????????????????????????????????????????????????????????????????????????????????????????????????????????????????????????????????????????????????????????????????????????????????????????????????????????????????????????????????????????????????????????????????????????????????????????????????????????????????????????????????????????????????????????????????????????????????????????????????????????????????????????????????????????????????????????????????????????????????????????????????????????????????????????????????????????????????????????????????????????????????????????????????????????????????????????????????????????????????????????????????????????????????????????????????????????????????????????????????????????????????????????????????????????????????????????????????????????????????????????????????????????????????????????????????????????????????????????????????????????????????????????????????????????????????????????????????????????????????????????????????????????????????????????????????????????????????????????????????????????????????????????????????????????????????????????????????????????????????????????????????????????????????????????????????????????????????????????????????????????????????????????????????????????????????????????????????????????????????????????????????????????????????????????????????????????????????????????????????????????????????????????????????????????????????????????????????????????????????????????????????????????????????????????????????????????????????????????????????????????????????????????????????????????????????????????????????????????????????????????????????????????????????????????????????????????????????????????????????????????????????????????????????????????????????????????????????????????????????????????????????????????????????????????????????????????????????????????????????????????????????????????????????????????????????????????????????????????????????????????????????????????????????????????????????????????????????????????????????????????????????????????????????????????????????????????????????????????????????????????????????????????????????????????????????????????????????????????????????????????????????????????????????????????????????????????????????????????????????????????????????????????????????????????????????????????????????????????????????????????????????????????????????????????????????????????????????????????????????????????????????????????????????????????????????????????????????????????????????????????????????????????????????????????????????????????????????????????????????????
adunca_EO12746 ????????????????????????????????????????????????????????????????????????????????????????????????????????????????????????????????????????????????????????????????????????????????????????????????????????????????????????????????????????????????????????????????????????????????????????????????????????????????????????????????????????????????????????????????????????????????????????????????????????????????????????????????????????????????????????????AAA----------------------------------------------------ATCGAATATT---------------------------------ATATATAA-------------TTCAATCGATTTCTCT-------AGTTTATATTTA-TAT-A---------------------------------------------------------------------------------------TAGATATGAT----------------ATA-----T--------------------------ATTTTATATT------------CCGTGATGAT-------GATAAATATGATCTAAAATCCGTTGAATCTAT-------------------------------------------------------------------------------------------------------------------------------------------------------------------------------------------------------------------------------------------TTAATCTAAT-----TA-----ACAAG-T--------CATT----------------------CGAATTCAAA----T-----AATTCGAATGAA-TGGTC--CACT------------CCTCCGCT--------TGCATTCATAAA-------GGTGTAAGTTT--AG------ACGATTTAATCATTTAA--------GTATTCCAAA-CTACATCA-------TACATAT------GTGGT-----------------ATATAATTGAATAGCATATTCAATAAATGGTAGAATCATTTTT----GATTGACCTAAACGTAGGTCT-CCTA-TAG-AAGGAA---------GATCAAAGAATATAGCAAAGAAATTA-------AAGAAGAAA-----------------------------------AACAA-CTTTTAG-------AG-AGAGGA-ATC-AGTA???????????????????????????????????????????????????????????????????????????????????????????????????????????????????????????????????????????????????????????????????????????????????????????????????????????????????????????????????????????????????????????????????????????????????????????????????????????????????????????????????????????????????????????????????????????????????????????????????????????????????????????????????????????????????????????????????????????????????????????????????????????????????????????????????????????????????????????????????????????????????????????????????????????????????????????????????????????????????????????????????????????????????????????????????????????????????????????????????????????????????????????????????????????????????????????????????????????????????????????????????????????????????????????????????????????????????????????ATTCGTTATCTTTTTGAT-TCACTCAACA-----GTTTCACAA--------------------------------------AA-CAAAGGGATCATAGCGGAAATGC-TTTTCTCTGATCACAA-----GTCTTGTGAT-----ATTTGATACACGTAC-AAATAAA-CATCTTT-GAGCAA-GGAATCTCCATTTGAATGATTCATGATCTATATCA-TT-----ATT---------CGG-AATTC-GGACTG-----AAA--TAAAAAAAA----GTTTTCTTTTT----GAAAATC-AAAGAAATT-CCA-GGAC-----CTGTATAC-GAC-TTTG-GAA-TA-CCC-TTT-CGTTCT-ATGT---AATTGACATAGACCCAAATCACTAGTAAAATGA------TGCATCGGGAA--TGG-----TCAG-----------------------------------------------------------------GATAGCTCAGTCCGG-TAGAGCAGAGGACTGAAAATT-C-TCGTGTCGCCAGTTCAAATCTGG-----------------------------------------------------------------TTCCTGA--------------------------------------------------------------------------------------TA-CCTAT------TTTTT-AAT------------TTTTAAAAATATAGATT-TAGATTAGACTCC--ATATTTTTTT-------------------------------CCATCTAGATGTTTAGAA----------------------------ATA-----GATATATACCCCATCTATTTTTTAGATGGGTAATTAGAT-GGGTAAAGAATAGATTGTCG---------AAGTCTAAGTC-AAAAATTTAGACTGTATTTCCTCTTCTTTTAACA-TTTCTTTATATTCTCGTTC-----CTATTCTATTTCTTCATTT-CCTACTACATGAATTTAGAGAAC-----CCGTA-TAAGTTATGTGCGCAGT--AC-AAAGTTCATGATGCAGAACTCGTTT-GGTTCATCTTAG-----CGGATCATCCG----AAATAAGTA-TTTCTTCCAAATTTTACTTT-TTGTTAGACCCT-AC-AAACTCT--------------AAG-----------------------------------------------------------------------------------------------AAAGGTTCCATTT----CAAATAATTTATC-----AA-AGAC-TTTGTTTAATSTAG----------------AACAGAAAGTACAATCC-----TTAAATATCTGTAATTC--------TG------------GAATT???????????????????????????????????????????????????????????????????????????????????????????????????????????????????????????????????????????????????????????????????????????????????????????????????????????????????????????????????????????????????????????????????????????????????????????????????????????????????????????????????????????????????????????????????????????????????????????????????????????????????????????????????????????????????????????????????????????????????????????????????????????????????????????????????????????????????????????????????????????????????????????????????????????????????????????????????????????????????????????????????????????????????????????????????????????????????????????????????????????????????????????????????????????????????????????????????????????????????????????????????????????????????????????????????????????????????????????????????????????????????????????????????????????????????????????????????????????????????????????????????????????????????????????????????????????????????????????????????????????????????????????????????????????????????????????????????????????????????????????????????????????????????????????????????????????????????????????????????????????????????????????????????????????????????????????????????????????????????????????????????????????????????????????????????????????????????????????????????????????????????????????????????????????????????????????????????????????????????????????????????????????????????????????????????????????????????????????????????????????????????????????????????????????????????????????????????????????????????????????????????????????????????????????????????????????????????????????????????????????????????????????????????????????????????????????????????????????????????????????????????????????????????????????????????????????????????????????????????????????????????????????????????????????????????????????????????????????????????????????????????????????????????????????????????????????????????????????????????????????????????????????????????????????????????????????????????????????????????????????????????????????????????????????????????????????????????????????????????????????????????????????????????????????????????????????????????????????????????????????????????????????????????????????????????????????????????????????????????????????????????????????????????????????????????????????????????????????????????????????????????????????????????????????????????????????????????????????????????????????????????????????????????????????????????????????????????????????????????????????????????????????????????????????????????????????????????????????????????????????????????????????????????????????????????????????????????????????????????????????????????????????????????????????????????????????????????????????????????????????????????????????????????????????????????????????????????????????????????????????????????????????????????????????????????????????????????????????????????????????????????????????????????????????????????????????????????????????????????????????????????????????????????????????????????????????????????????????????????????????????????????????????????????????????????????????????????????????????????????????????????????????????????????????????????????????????????????????????????????????????????????????????????????????????????????????????????????????????????????????????????????????????????????????????????????????????????????????????????????????????????????????????????????????????????????????????????????????????????????????????????????????????????????????????????????????????????????????????????????????????????????????????????????????????????????????????????????????????????????????????????????????????????????????????????????????????????????????????????????????????????????????????????????????????????????????????????????????????????????????????????????????????????????????????????????????????????????????????????????????????????????????????????????????????????????????????????????????????????????????????????????????????????????????????????????????????????????????????????????????????????????????????????????????????????????????????????????????????????????????????????????????????????????????????????????????????????????????????????????????????????????????????????????????????????????????????????????????????????????????????????????????????????????????????????????????????????????????????????????????????????????????????????????????????????????????????????????????????????????????????????????????????????????????????????????????????????????????????????????????????????????????????????????????????????????????????????????????????????????????????????????????????????????????????????????????????????????????????????????????????????????????????????????????????????????????????????????????????????????????????????????????????????????????????????????????????????????????????????????????????????????????????????????????????????????????????????????????????????????????????????????????????????????????????????????????????????????????????????????????????????????????????????????????????????????????????????????????????????????????????????????????????????????????????????????????????????????????????????????????????????????????????????????????????????????????????????????????????????????????????????????????????????????????????????????????????????????????????????????????????????????????????????????????????????????????????????????????????????????????????????????????????????????????????????????????????????????????????????????????????????????????????????????????????????????????????????????????????????????????????????????????????????????????????????????????????????????????????????????????????????????????????????????????????????????????????????????????????????????????????????????????????????????????????????????????????????????????????????????????????????????????????????????????????????????????????????????????????????????????????????????????????????????????????????????????????????????????????????????????????????????????????????????????????????????????????????????????????????????????????????????????????????????????????????????????????????????????????????????????????????????????????????????????????????????????????????????????????????????????????????????????????????????????????????????????????????????????????????????????????????????????????????????????????????????????????????????????????????????????????????????????????????????????????????????????????????????????????????????????????????????????????????????????????????????????????????????????????????????????????????????????????????????????????????????????????????????????????????
adunca_MP1254 ???????????????????????????????????????????????????????????????????????????????????????????????????????????????????????????????????????????????????????????????????????????????????????????????????????????????????????????????????????????????????????????????????????????????????????????????????????????????????????????????????????????????????????????????????????????????????????????????????????????????????????????????????????????????????????????TAAA----------------------------------------------------ATCGAATATT---------------------------------ATATATAA-------------TTCAATCGATTTCTCT-------AGTTTATATTTA-TAT-A---------------------------------------------------------------------------------------TAGATATAAT----------------ATA-----T--------------------------ATTTTATATT------------CCGTGATGAT-------GATAAATATGATCTAAAATCCGTTGAATCTAT-------------------------------------------------------------------------------------------------------------------------------------------------------------------------------------------------------------------------------------------TTAATCTAAT-----TA-----ACAAG-T--------CATT----------------------CGAATTCGAA----T-----AATTCGAATGAA-TGGTC--CACT------------CCTCCGCT--------TGCATTCATAAA-------GGTGTAAGTTT--AG------ACGATTTAATCATTTAA--------GTATTCCAAA-CTACATCA-------TCCATAT------GTGGT-----------------ATATAATTGAATAGCATATTCAATAAATGGTAGAATCATTTTT----GATTGACCTAAACGTAGGTCT-CCTA-TAG-AAGGAA---------GATCAAAGAATATAGCAAAGAAATTA-------AAGAAGAAA-----------------------------------AACAA-CTTTTAG-------AG-AGAGGA-ATC-AGTATATAAT-------GAATTCAAC-GATTC???????????????????????????????????????????????????????????????????????????????????????????????????????????????????????????????????????????????????????????????????????????????????????????????????????????????????????????????????????????????????????????????????????????????????????????????????????????????????????????????????????????????????????????????????????????????????????????????????????????????????????????????????????????????????????????????????????????????????????????????????????????????????????????????????????????????????????????????????????????????????????????????????????????????????????????????????????????????????????????????????????????????????????????????????????????????????????????????????????????????????????????????????????????????????????????????????????????????????????????????????????????????????????????????ATTCGTTATCTTTTTGAT-TCACTCAACT-----GTTTCACAA--------------------------------------AA-CAAAGGGATCATAGCGGAAATGC-TTTTCTCTGATCACAA-----GTCTTGTGAT-----ATTTGATACACGTAC-AAATAAA-CATCTTT-GAGCAA-GGAATCTCCATTTGAATGATTCATGATCTATATCA-TT-----ATT---------CGG-AATTC-GGACTG-----AAA--TAAAAAAAA----GTTTTCTTTTT----GAAAATC-AAAGAAATT-CCA-GGAC-----CTGTATAC-GAC-TTTG-GAA-TA-CCC-TTT-CGTTCT-ATGT---AATTGACATAGACCCAAATCACTAGTAAAATGA------TGCATCGGGAA--TGG-----TCAG-----------------------------------------------------------------GATAGCTCAGTCCGG-TAGAGCAGAGGACTGAAAATT-C-TCGTGCCGCCAGTTCAAATCTGG-----------------------------------------------------------------TTCCTGACGCA-GGATT------TATTTGCATG-AAGAG-CGATTCGACAAAT---------------TAATTGA-----TATGCATCGA-CATA-CCTAT------TTTTT-AATA-----------TTTTAAAAATATAGATT-TAGATTAGACTCC--ATATTTTTTT-------------------------------CCATCTAGATGTTTAGAA----------------------------ATA-----GATATATACCCCATCTATTTTTTAGATGGGTAATTAGAT-GGGTAAAGAATAGATTGTCG---------AAGTCTAAGTC-AAAAATTTAGACTGTATTTCCTCTTCTTTTAACA-TTTCTTTATATTCTCGTTC-----CTATTCTATTTCTTCATTT-CCTACTACATGAATTTAGAGAAC-----CCGTA-TAAGTTATGTGCGCAGT--AC-AAAGTTCATGATGCAGAACTCGTTT-GGTTCATCTTAG-----CGGATCATCCG----AAATAAGTA-TTTCTTCCAAATTTTACTTT-TTGTTAGACCCT-AC-CTACTCT--------------AAG-----------------------------------------------------------------------------------------------AAAGATTCCATTT----CAAATAATTTATC-----AA-TGAC-TTTGTTTAATCTAG----------------AACAGAACGTACAATCC-----??AAATATCTGTAATTCTGGAATTCTG------------GAATTTT-CGAAGTAAAGATTAGTTT--CTTATCATTCAACGAGCATC????????????????????????????????????????????????????????????????????????????????????????????????????????????????????????????????????????????????????????????????????????????????????????????????????????????????????????????????????????????????????????????????????????????????????????????????????????????????????????????????????????????????????????????????????????????????????????????????????????????????????????????????????????????????????????????????????????????????????????????????????????????????????????????????????????????????????????????????????????????????????????????????????????????????????????????????????????????????????????????????????????????????????????????????????????????????????????????????????????????????????????????????????????????????????????????????????????????????????????????????????????????????????????????????????????????????????????????????????????????????????????????????????????????????????????????????????????????????????????????????????????????????????????????????????????????????????????????????????????????????????????????????????????????????????????????????????????????????????????????????????????????????????????????????????????????????????????????????????????????????????????????????????????????????????????????????????????????????????????????????????????????????????????????????????????????????????????????????????????????????????????????????????????????????????????????????????????????????????????????????????????????????????????????????????????????????????????????????????????????????????????????????????????????????????????????????????????????????????????????????????????????????????????????????????????????????????????????????????????????????????????????????????????????????????????????????????????????????????????????????????????????????????????????????????????????????????????????????????????????????????????????????????????????????????????????????????????????????????????????????????????????????????????????????????????????????????????????????????????????????????????????????????????????????????????????????????????????????????????????????????????????????????????????????????????????????????????????????????????????????????????????????????????????????????????????????????????????????????????????????????????????????????????????????????????????????????????????????????????????????????????????????????????????????????????????????????????????????????????????????????????????????????????????????????????????????????????????????????????????????????????????????????????????????????????????????????????????????????????????????????????????????????????????????????????????????????????????????????????????????????????????????????????????????????????????????????????????????????????????????????????????????????????????????????????????????????????????????????????????????????????????????????????????????????????????????????????????????????????????????????????????????????????????????????????????????????????????????????????????????????????????????????????????????????????????????????????????????????????????????????????????????????????????????????????????????????????????????????????????????????????????????????????????????????????????????????????????????????????????????????????????????????????????????????????????????????????????????????????????????????????????????????????????????????????????????????????????????????????????????????????????????????????????????????????????????????????????????????????????????????????????????????????????????????????????????????????????????????????????????????????????????????????????????????????????????????????????????????????????????????????????????????????????????????????????????????????????????????????????????????????????????????????????????????????????????????????????????????????????????????????????????????????????????????????????????????????????????????????????????????????????????????????????????????????????????????????????????????????????????????????????????????????????????????????????????????????????????????????????????????????????????????????????????????????????????????????????????????????????????????????????????????????????????????????????????????????????????????????????????????????????????????????????????????????????????????????????????????????????????????????????????????????????????????????????????????????????????????????????????????????????????????????????????????????????????????????????????????????????????????????????????????????????????????????????????????????????????????????????????????????????????????????????????????????????????????????????????????????????????????????????????????????????????????????????????????????????????????????????????????????????????????????????????????????????????????????????????????????????????????????????????????????????????????????????????????????????????????????????????????????????????????????????????????????????????????????????????????????????????????????????????????????????????????????????????????????????????????????????????????????????????????????????????????????????????????????????????????????????????????????????????????????????????????????????????????????????????????????????????????????????????????????????????????????????????????????????????????????????????????????????????????????????????????????????????????????????????????????????????????????????????????????????????????????????????????????????????????????????????????????????????????????????????????????????????????????????????????????????????????????????????????????????????????????????????????????????????????????????????????????????????????????????????????????????????????????????????????????????????????????????????????????????????????????????????????????????????????????????????????????????????????????????????????????????????????????????????????????????????????????????????????????????????????????????????????????????????????????????????????????????????????????????????????????????????????????????????????????????????????????????????????????????????????????????????????????????????????????????????????????????????????????????????????????????????????????????????????????????????????????????????????????????????????????????????????????????????????????????????????????????????????????????????????????????????????????????????????????????????????????????????????????????????????????????????????????????????????????????????????????????????????????????????????????????????????????????????????????????????????????????????????????????????????????????????????????????????????????????????????????????????????????????????????????????????????????????????????????????????????????????????????????
agglutinans_EO7679 AATTT-CA-TAAATTATT-GAATAGT-CCCTATTAACTCTATTCTTTT-C-ATTCTTAT-------CTACT------AT-TCAATTACS-AATT-AATA-TGA-----------ATAAAGAATAGAAAAG-----------AATTGTTA-TA----------------------------------------------GAACA-TA------------------AA-AATGAATATAAA---------T-AACTATAGGAT----GAAAA-----AAAAT-----------ATTATTAAACA--TTTTCTA------TTTTTTA------------------------------AATTCT----------TTTATTATAT------TTCSCTATTTTTTT--------------------GCATATTARAAATGTCTAATTACTAAA----------------------------------------------------ATCGAATATT---------------------------------ATATATAA-------------TTCAATCGATTTCTCT-------AGTTTATATTTA-TAT-A---------------------------------------------------------------------------------------TAGATATAAT----------------ATA-----TTTTATATC----------------GATTTTTATATT------------CCGTGATGAT-------GATAAATATGATCTAAAATCCGTTGAATCTAT-------------------------------------------------------------------------------------------------------------------------------------------------------------------------------------------------------------------------------------------TTAACCTAAT-----TA-----ACAAG-T--------CATT----------------------CGAATTCCAA----T-----AATTCGAATGAA-TGGTC--CACT------------CCTCC?????????????????????????????????????????????????????????????????????????????????????????????????????????????????????????????????????????????????????????????????????????????????????????????????????????????????????????????????????????????????????????????????????????????????????????????????????????????????????????????????????????????????????????????????????????????????????????????????????????TGAGAACTTTCAAATTCAGA-GAAACCCC-GGAAAAAAAAA--TGGG-CAATCCT-GAGCCAAA-TCCTTTTTTC------------GGC-------------------------------------AAACAAACAAAGATTCCGAAAGCTAAAAAAA-GGATAGGTGCAGAGACTCAATGGAAGCTGTTCTAAC-AAATGGAGTTGA-CTGCGTTGGTAGA-GG-------AATCCTTCT-ATCGAAACTTACGAAAAAA-TGAAAGAGAACTATATATA-CAT----------A-TAGTATTAG-G---------TA------CTG---------------AAATACTATATC-TTATGATTAAT-------------TAA-G-AACAAAAA--T--AGGTATTCCTATATTTTTT---ATAATATGAAAAATGG----ACC-AATTGTTGTGAATTGATTTCACATTGAATAA-AAAATATTC------------------TATTTTTT-------GATCA------AATCATTTACTCCA-----TTGTCATCTAGATCTTTTGAAGATCTGATGAATCGGATGARAATAAAGATAGAGTCCCATTCTASAGGTCAAT--------GCCGACMACAATGAAATTTATTGTAAGAGGAAAATCCSTCGACTTTAGAAATCGTGAGGGTTCAAGTCCCTCTATCGGCAAAA-GCCCGTTTGAC-TCCTTAACTATTTAT------------------CC--TATC-TTTT-------------A------TTT-AGTTAGCGGTTCAAAATTGGTGATCTTTTTGAT-TCACTCAACT-----GTTTCACAA--------------------------------------AA-CAAAGGGATCGTAGCGGAAATGG-TTTTCTCTGATCACAA-----GTCTTGTGAT-----ATTTGATACAAGTAC-AAATAAA-CATCTTT-GAGCAA-GGAATCTCCATTTGAATGATTCATGATCTATATCA-TT-----ATT---------CGG-AATTC-KGACTG-----AAA--TAAAAAAAA----GTTTTCTTTTT----GAAAATG-GAAGAAATT-CGA-GGAC-----CTGTATAC-GAC-TTTG-GAA?????????????????????????????????????????????????????????????????????????????????????????????????????????????????????????????????????????????????????????????????????????????????????????????????????????????????????????????????????????????????????????????????????????????????????????????????????????????????????????????????????????????????????????????????????????????????????????????????????????????????????????????????????????????????????????????????????????????????????????????????????????????????????????????????????????????????????????????????????????????????????????????????????????????????????????????????????????????????????????????????????????????????????????????????????????????????????????????????????????????????????????????????????????????????????????????????????????????????????????????????????????????????????????????????????????????????????????????????????????????????????????????????????????????????????????????????????????????????????????????????????????????????????????????????????????????????????????????????????????????????????????????????????????????????????????????????????????????????????????????????????????????????????????????????????????????????????????????????????????????????????????????????????????????????????????????????????????????????????????????????????????????????????????????????????????????????????????????????????????????????????????????????????????????????????????????????????????????????????????????????????????????????????????????????????????????????????????????????????????????????????????????????????????????????????????????????????????????????????????????????????????????????????????????????????????????????????????????????????????????????????????????????????????????????????????????????????????????????????????????????????????????????????????????????????????????????????????????????????????????????????????????????????????????????????????????????????????????????????????????????????????????????????????????????????????????????????????????????????????????????????????????????????????????????????????????????????????????????????????????????????????????????????????????????????????????????????????????????????????????????????????????????????????????????????????????????????????????????????????????????????????????????????????????????????????????????????????????????????????????????????????????????????????????????????????????????????????????????????????????????????????????????????????????????????????????????????????????????????????????????????????????????????????????????????????????????????????????????????????????????????????????????????????????????????????????????????????????????????????????????????????????????????????????????????????????????????????????????????????????????????????????????????????????????????????????????????????????????????????????????????????????????????????????????????????????????????????????????????????????????????????????????????????????????????????????????????????????????????????????????????????????????????????????????????????????????????????????????????????????????????????????????????????????????????????????????????????????????????????????????????????????????????????????????????????????????????????????????????????????????????????????????????????????????????????????????????????????????????????????????????????????????????????????????????????????????????????????????????????????????????????????????????????????????????????????????????????????????????????????????????????????????????????????????????????????????????????????????????????????????????????????????????????????????????????????????????????????????????????????????????????????????????????????????????????????????????????????????????????????????????????????????????????????????????????????????????????????????????????????????????????????????????????????????????????????????????????????????????????????????????????????????????????????????????????????????????????????????????????????????????????????????????????????????????????????????????????????????????????????????????????????????????????????????????????????????????????????????????????????????????????????????????????????????????????????????????????????????????????????????????????????????????????????????????????????????????????????????????????????????????????????????????????????????????????????????????????????????????????????????????????????????????????????????????????????????????????????????????????????????????????????????????????????????????????????????????????????????????????????????????????????????????????????????????????????????????????????????????????????????????????????????????????????????????????????????????????????????????????????????????????????????????????????????????????????????????????????????????????????????????????????????????????????????????????????????????????????????????????????????????????????????????????????????????????????????????????????????????????????????????????????????????????????????????????????????????????????????????????????????????????????????????????????????????????????????????????????????????????????????????????????????????????????????????????????????????????????????????????????????????????????????????????????????????????????????????????????????????????????????????????????????????????????????????????????????????????????????????????????????????????????????????????????????????????????????????????????????????????????????????????????????????????????????????????????????????????????????????????????????????????????????????????????????????????????????????????????????????????????????????????????????????????????????????????????????????????????????????????????????????????????????????????????????????????????????????????????????????????????????????????????????????????????????????????????????????????????????????????????????????????????????????????????????????????????????????????????????????????????????????????????????????????????????????????????????????????????????????????????????????????????????????????????????????????????????????????????????????????????????????????????????????????????????????????????????????????????????????????????????????????????????????????????????????????????????????????????????????????????????????????????????????????????????????????????????????????????????????????????????????????????????????????????????????????????????????????????????????????????????????????????????????????????????????????????????????????????????????????????????????????????????????????????????????????????????????????????????????????????????????????????????????????????????????????????????????????????????????????????????????????????????????????????????????????????????????????????????????????????????????????????????????????????????????????????????????????????????????????????????????????????????????????????????????????????????????????????????????????????????????????????????????????????????????????????????????????????????????????????????????????????????????????????????????????????????????????????????????????????????????????????????????????????????????????????????????????????????????????????????????????????????????????????????????????????????????????????????????????????????????????????????????????????????????????????????????????????????????????????????????????????????????????????????????????????????????????????????????????????????????????????????????????????????????????????????????????????????????????????????????????????????????????????????????????????????????????????????????????????????????????????????????????????????????????????????????????????????????????????????????????????????????????????????????????????????????????????????????????????????????????????????????????????????????????????????????????????????????????????????????????????????????????????????????????????????????????????????
albens_ANA ???????????????????????????????????????????????????????????????????????????????????????????????????????????????????????????????????????????????????????????????????????????????????????????????????????????????????????????????????????????????????????????????????????????????????????????????????????????????????????????????????????????????????????????????????????????????????????????????????????????????????????????????????????????????????????????????????????????????????????????????????????????????????????????????????????????????????????????????????????????????????????????????????????????????????????????????????????????????????????????????????????????????????????????????????????????????????????????????????????????????????????????????????????????????????????????????????????????????????????????????????????????????????????????????????????????????????????????????????????????????????????????????????????????????????????????????????????????????????????????????????????????????????????????????????????????????????????????????????????????????????????????????????????????????????????????????????????????????????????????????????????????????????????????????????????????????????????????????????????????????????????????????????????????????????????????????????????????????????????????????????????????????????????????????????????????????????????????????????????????????????????????????????????????????????????????????????????????????????????????????????????????????????????????????????????????????????????????????????????????????????????????????????????????????????????????????TACTAAG-TGAGAACTTTCAAATTCAGA-GAAACCCC-GGAAAAAAAAA--TGGG-CAATCCT-GAGCCAAA-TCCTTTTTTT------------GGC-------------------------------------AAACAAACAAAGATTCCGAAAGCTAAAAAAA-GGATAGGTGCAGAGACTCAATGGAAGCTGTTCTAAC-AAATGGAATTGA-CTGCGTTGGTAGA-GG-------AATCCTTCT-ATCGAAACTTACGAAAAAA-TGAAAGATAACTATATATA-CAT----------A-TAGTATTAG-G---------TA------CTG---------------AAATACTATATC-TTATGATTAAT--------------AA-G-AACAAAAA--T--AGGTATTCCTATATTTTTT---ATA---TGAAAAATGG----ACC-AATTGTTGTGAATTGATTTCACATTGAATAA-AAAATATTC------------------TATTTTTT-------GATCA------AATCATTTACTCCA-----TTGTCTACTAGATCTTTTGAAGATCTGATGAATCGGATGAGAATAAAGATAGAGTCCCATTCTACATGTCAAT--------GCCGACAACAATGAAATTTATTGTAAGAGGAAAATCCGTCGACTTTAGAAATCGTGAGGGTTCAAGTCCCTCTATCCCCAAAA-GCCCGTTTGAC-TCCTTAACTATTTAT------------------CC--TATC-TTTT-------------A------TTT-AGTTAGCCGTTCAAAATTCGTTATCTTTTTGAT-TCACTCAACT-----GTTTCACAA--------------------------------------AA-CAAAGGGATCATAGCGGAAATGC-TTTTCTCTGATCACAA-----GTCTTGTGAT-----ATTTGATACACGTAC-AAATAAA-CATCTTT-GAGCAA-GGAATCTCCATTTGAATGATTCATGATCTATATCA-TT-----ATT---------CGG-AATTC-GGACTG-----AAA--TAAAAAAAA----GTTTTCTTTTT----GAAAATC-AAAGAAATT-CCA-GGAC-----CTGTATAC-GAC-TTTG-GAA-TA-CCC-TTT-CGTTCT-ATGT---AATTGACATAGACCCAAATCACTAGTAAAATGA------TGCATCGGGAA--TGG-----TCAG-----------------------------------------------------------------GATAGCTCAGTCC?????????????????????????????????????????????????????????????????????????????????????????????????????????????????????????????????????????????????????????????????????????????????????????????????????????????????????????????????????????????????????????????????????????????????????????????????????????????????????????????????????????????????????????????????????????????????????????????????????????????????????????????????????????????????????????????????????????????????????????????????????????????????????????????????????????????????????????????????????????????????????????????????????????????????????????????????????????????????????????????????????????????????????????????????????????????????????????????????????????????????????????????????????????????????????????????????????????????????????????????????????????????????????????????????????????????????????????????????????????????????????????????????????????????????????????????????????????????????????????????????????????????????????????????????????????????????????????????????????????????????????????????????????????????????????????????????????????????????????????????????????????????????????????????????????????????????????????????????????????????????????????????????????????????????????????????????????????????????????????????????????????????????????????????????????????????????????????????????????????????????????????????????????????????????????????????????????????????????????????????????????????????????????????????????????????????????????????????????????????????????????????????????????????????????????????????????????????????????????????????????????????????????????????????????????????????????????????????????????????????????????????????????????????????????????????????????????????????????????????????????????????????????????????????????????????????????????????????????????????????????????????????????????TGAAA---------------ATGGAGGAATTCAAA---------AGAAATTTAGAACTAGATAGATCTCAGCAATATGACTTCATATATCCGCTTATCTTTCAGGAGTATATTTATGCACTTGCTCATGATCGTGTTTTAAAGAGATCTTTTTTTTTGGAAAATGCGGGTTATGACAATAAATCTAGCTTATTAATTGTGAAACGTTTAATCACTCATTTAATTACTCAAATGTATCAACAGAATCATTTTCTTTTTTCTGCTAAT---------GATTCTAAG---------CAAAATAAAATTTTTGGGTACAATAGAAATTTCTATTCTCAAATGATATTCGAAGGATTTTCGGTCGTTGTGGAAATTCCATTTTATTTACGATTACTATCTTTCTTAGAAGGTAAAGAAAGAGTGAAATCTCATAATTTACGATCAATTCATTCAATATTTCCGTTTTTAGAGGACAAATTTTCCTATTTAAATAATATATTAGATATATTAATACCCCACCCCATCCATCTGGAAATCGTGGTTCAAACTCTTCGCTACTGGGTAAAAGATGCCTCTTCTTTGCATTTTTTACGATTTTTTCTCTACAAGTATCCTATTTGGAATAGTTTTATTA---CTCCAAAGAAATCTAGTTTTTCTTTTTCAAAAAGAAATCAAAGATTCTTCTTGTTCCTATATAATTTTCATGTATCTGAATGCGAATCTATCTTTGTTTTTCTCCGTACCCAATCTTCTCATTTACGCTCAATATCTTTTGAAACCTTTCTAGAACGAATTTCTTTCTATA---AAAAAATCGAACTAGAAGTCTTTACTAAAAGTTTTAAGGCCATTCTATGGGTATTTAAAGAGCCTTTCCTGCATTATGTTAGGTATCGAGG??????????????????????????????????????????????????????????????????????????????????????????????????????????????????????????????????????????????????????????????????????????????????????????????????????????????????????????????????????????????????????????????????????????????????????????????????????????????????????????????????????????????????????????????????????????????????????????????????????????????????????????????????????????????????????????????????????????????????????????????????????????????????????????????????????????????????????????????????????????????????????????????????????????????????????????????????????????????????????????????????????????????????????????????????????????????????????????????????????????????????????????????????????????????????????????????????????????????????????????????????????????????????????????????????????????????????????????????????????????????????????????????????????????????????????????????????????????????????????????????????????????????????????????????????????????????????????????????????????????????????????????????????????????????????????????????????????????????????????????????????????????????????????????????????????????????????????????????????????????????????????????????????????????????????????????????????????????????????????????????????????????????????????????????????????????????????????????????????????????????????????????????????????????????????????????????????????????????????????????????????????????????????????????????????????????????????????????????????????????????????????????????????????????????????????????????????????????????????????????????????????????????????????????????????????????????????????????????????????????????????????????????????????????????????????????????????????????????????????????????????????????????????????????????????????????????????????????????????????????????????????????????????????????????????????????????????????????????????????????????????????????????????????????????????????????????????????????????????????????????????????????????????????????????????????????????????????????????????????????????????????????????????????????????????????????????????????????????????????????????????????????????????????????????????????????????????????????????????????????????????????????????????????????????????????????????????????????????????????????????????????????????????????????????????????????????????????????????????????????????????????????????????????????????????????????????????????????????????????????????????????????????????????????????????????????????????????????????????????????????????????????????????????????????????????????????????????????????????????????????????????????????????????????????????????????????????????????????????????????????????????????????????????????????????????????????????????????????????????????????????????????????????????????????????????????????????????????????????????????????????????????????????????????????????????????????????????????????????????????????????????????????????????????????????????????????????????????????????????????????????????????????????????????????????????????????????????????????????????????????????????????????????????????????????????????????????????????????????????????????????????????????????????????????????????????????????????????????????????????????????????????????????????????????????????????????????????????????????????????????????????????????????????????????????????????????????????????????????????????????????????????????????????????????????????????????????????????????????????????????????????????????????????????????????????????????????????????????????????????????????????????????????????????????????????????????????????????????????????????????????????????????????????????????????????????????????????????????????????????????????????????????????????????????????????????????????????????????????????????????????????????????????????????????????????????????????????????????????????????????????????????????????????????????????????????????????????????????????????????????????????????????????????????????????????????????????????????????????????????????????????????????????????????????????????????????????????????????????????????????????????????????????????????????????????????????????????????????????????????????????????????????????????????????????????????????????????????????????????????????????????????????????????????????????????????????????????????????????????????????????????????????????????????????????????????????????????????????????????????????????????????????????????????????????????????????????????????????????????????????????????????????????????????????????????????????????????????????????????????????????????????????????????????????????????????????????????????????????????????????????????????????????????????????????????????????????????????????????????????????????????????????????
albens_MP585 AATTT-CA-TAAATTATT-GAATAGT-CCCTATTAACTCTATTCTTTT-C-ATTCTTAT-------CTACT------AT-TCAATTACG-AATT-AATA-TGA-----------ATAAAGAATAGAAAAG-----------AATTGCTA-TA----------------------------------------------GAACA-TA------------------AA-AATGAATATAAA---------A-AACCATACGATTATTAGATA-----AAAAT-----------ATTATTAAACA--TTTTCTA------TTTTTTA------------------------------AATTCT----------TTTATTATAT------TTCGCTATTTTTTT--------------------GCATATTAGAAATGTCTAATTACTAAA----------------------------------------------------ATCGAATATT---------------------------------ATATATAA-------------TTCAATCGATTTCTCT-------AGTTTATATTTA-TAT-A---------------------------------------------------------------------------------------TAGATATAAT-------ATTTAATATATA-----TTTTATA---------------------TTTTATATT------------CCGTGATGAT-------GATAAATATGATCTAAAATCCGTTGAATCTAT-------------------------------------------------------------------------------------------------------------------------------------------------------------------------------------------------------------------------------------------TTAATCTAAT-----TA-----ACAAG-T--------CATT----------------------CGAATTCGAA----T-----AATTCGAATGAA-TGGTC--CACT------------CCTCCGCT--------TGCATTCATAAA-------GGTGTAAGTTT--AG------ACGATTTAATCATTTAA--------GTATTCCAAA-CTACATCA-------TACATAT------GTGGT-----------------ATATAATTGAATAGCATATTCAATAAATGGTAGAATCATTTTT----GATTGACCTAAACGTAGGTCT-CCTA-TAG-AAGGAA---------GATCAAAGAATATAGCAAAGAAATTA-------AAGAAGAAA-----------------------------------AACAA-CTTTTAG-------AG-AGAGGA-ATC-AGTATATAAT-------GAATTCAAC-GATTCCA-GTATAAACG???????????????????????????????????????????????????????????????????????????????????????????????????????????????????????????????????????????????????????????????????????????????????????????????????????????????????????????????????????????????????????????????????????????????????????????????????????????????????????????????????????????????????????????????????????????????????????????????????????????????????????????????????????????????????????????????????????????????????????????????????????????????????????????????????????????????????????????????????????????????????????????????????????????????????????????????????????????????????????????????????????????????????????????????????????????????????????????????????????????????????????????????????????????????????????????????????????????????????????????????????????????????????ATTCGTTATCTTTTTGAT-TCACTC-ACA-----GTTTCACAA--------------------------------------AA-CAAAGGGATCATAGCGGAAATGC-TTTTCTCTGATCACAA-----GTCTTGTGAT-----ATTTGATACACGTAC-AAATAAA-CATCTTT-GAGCAA-GGAATCTCCATTTGAATGATTCATGATCTATATCA-TT-----ATT---------CGG-AATTC-GGACTG-----AAA--TAAAAAAAA----GTTTTCTTTTT----GAAAATC-AAAGAAATT-CCA-GGAC-----CTGTATAC-GAC-TTTG-GAA-TA-CCC-TTT-CGTTCT-ATGT---AATTGACATGGACCCAAATCACTAGTAAAATGA------TGCATCGGGAA--TGG-----TCAG-----------------------------------------------------------------GATAGCTCAGTCCGG-TAGAGCAGAGGACTGAAAATT-C-TCGTGTCGCCAGTTCAAGTCTGG-----------------------------------------------------------------TTCCTGACGCA-GGATT------TATTTGTATG-AAGAG-CGATTCGACAAAT---------------TAATTGA-----TATGCATCGA-CATA-CCTAT------TTTTT-AATT-----------TTTTAAAAATCTAGATT-TAGATTAGACTCC--ATATTTTTTT-------------------------------CCATCTAGATGTTTAGAA----------------------------ATA-----GATATATACCCCATCTATTTTTTAGATGGGTAATTAGAT-GGGTAAAGAATAGATTGTCG---------AAGTCTAAGTC-AAAAATTGAGACTGTATTTCCTCTTCTTTTAACA-TTTCTTTATATTCTCGTTC-----CTATTCTATTTCTTCATTT-CCTACTACATGAATTTAGAGAAC-----CCATATWAAGTGATGTGCGCAGT--AC-AAAGTTCATGATGCAGAACTCGTTT-GGTTCATCTTA?????????????????????????????????????????????????????????????????????????????????????????????????????????????????????????????????????????????????????????????????????????????????????????????????????????????????????????????????????????????????????????????????????????????????????????????????????????????????????????????????????????????????????????????????????????????????????????????????????????????????????????????????????????????????????????????????????????????????????????????????????????????????????????????????????????????????????????????????????????????????????????????????????????????????????????????????????????????????????????????????????????????????????????????????????????????????????????????????????????????????????????????????????????????????????????????????????????????????????????????????????????????????????????????????????????????????????????????????????????????????????????????????????????????????????????????????????????????????????????????????????????????????????????????????????????????????????????????????????????????????????????????????????????????????????????????????????????????????????????????????????????????????????????????????????????????????????????????????????????????????????????????????????????????????????????????????????????????????????????????????????????????????????????????????????????????????????????????????????????????????????????????????????????????????????????????????????????????????????????????????????????????????????????????????????????????????????????????????????????????????????????????????????????????????????????????????????????????????????????????????????????????????????????????????????????????????????????????????????????????????????????????????????????????????????????????????????????????????????????????????????????????????????????????????????????????????????????????????????????????????????????????????????????????????????????????????????????????????????????????????????????????????????????????????????????????????????????????????????????????????????????????????????????????????????????????????????????????????????????????????????????????????????????????????????????????????????????????????????????????????????????????????????????????????????????????????????????????????????????????????????????????????????????????????????????????????????????????????????????????????????????????????????????????????????????????????????????????????????????????????????????????????????????????????????????????????????????????????????????????????????????????????????????????????????????????????????????????????????????????????????????????????????????????????????????????????????????????????????????????????????????????????????????????????????????????????????????????????????????????????????????????????????????????????????????????????????????????????????????????????????????????????????????????????????????????????????????????????????????????????????????????????????????????????????????????????????????????????????????????????????????????????????????????????????????????????????????????????????????????????????????????????????????????????????????????????????????????????????????????????????????????????????????????????????????????????????????????????????????????????????????????????????????????????????????????????????????????????????????????????????????????????????????????????????????????????????????????????????????????????????????????????????????????????????????????????????????????????????????????????????????????????????????????????????????????????????????????????????????????????????????????????????????????????????????????????????????????????????????????????????????????????????????????????????????????????????????????????????????????????????????????????????????????????????????????????????????????????????????????????????????????????????????????????????????????????????????????????????????????????????????????????????????????????????????????????????????????????????????????????????????????????????????????????????????????????????????????????????????????????????????????????????????????????????????????????????????????????????????????????????????????????????????????????????????????????????????????????????????????????????????????????????????????????????????????????????????????????????????????????????????????????????????????????????????????????????????????????????????????????????????????????????????????????????????????????????????????????????????????????????????????????????????????????????????????????????????????????????????????????????????????????????????????????????????????????????????????????????????????????????????????????????????????????????????????????????????????????????????????????????????????????????????????????????????????????????????????????????????????????????????????????????????????????????????????????????????????????????????????????????????????????????????????????????????????????????????????????????????????????????????????????????????????????????????????????????????????????????????????????????????????????????????????????????????????????????????????????????????????????????????????????????????????????????????????????????????????????????????????????????????????????????????????????????????????????????????????????????????????????????????????????????????????????????????????????????????????????????????????????????????????????????????????????????????????????????????????????????????????????????????????????????????????????????????????????????????????????????????????????????????????????????????????????????????????????????????????????????????????????????????????????????????????????????????????????????????????????????????????????????????????????????????????????????????????????????????????????????????????????????????????????????????????????????????????????????????????????????????????????????????????????????????????????????????????????????????????????????????????????????????????????????????????????????????????????????????????????????????????????????????????????????????????????????????????????????????????????????????????????????????????????????????????????????????????????????????????????????????????????????????????????????????????????????????????????????????????????????????????????????????????????????????????????????????????????????????????????????????????????????????????????????????????????????????????????????????????????????????????????????????????????????????????????????????????????????????????????????????????????????????????????????????????????????????????????????????????????????????????????????????????????????????????????????????????????????????????????????????????????????????????????????????????????????????????????????????????????????????????????????????????????????????????????????????????????????????????????????????????????????????????????????????????????????????????????????????????????????????????????????????????????????????????????????????????????????????????????????????????????????????????????????????????????????????????????????????????????????????
albertyniae_MP927 ????????????????????AATAGT-CCCTATTAACTCTATTCTTTT-C-ATTCTTAT-------CTACT------AT-TCAATTACG-AATT-AATA-TGA-----------ATAAAGAATAGAAAAG-----------AATTGTTA-TA----------------------------------------------GAACA-TA------------------AA-AATGAATATAAA---------T-AACCATACGATTATTAGAAA-----AAAAT-----------ATTATTAAACA--TTTTCTA------TTTTTTA------------------------------AATTCT----------TTTATTATAT------TTCGCTATTTTTTT--------------------GCATATTAGAAATGTCTAATTACTAAA----------------------------------------------------ATCGAATATT---------------------------------ATATATAA-------------TTCAATCGATTTCTCT-------AGTTTATATTTA-TAT-A---------------------------------------------------------------------------------------TAGATATAAT----------------ATA-----TTTTATATC----------------GATTTTTATATT------------CCG-GATGAT-------GATAAATATGATCTAAAATCCGTTGAATCTAT-------------------------------------------------------------------------------------------------------------------------------------------------------------------------------------------------------------------------------------------TTAATCTAAT-----TA-----ACA-G-T--------CATT----------------------CGAATTCGAA----T-----AATTCGAATGAA-TGGTC--CACT------------CCTCCGCT--------TGCAT-CATAAA-------GGTGTAAGTTT--AG------ACTATTTAATCATTTAA--------GTATTCCAAA-CTACATCA-------TATATAT------GTGGT-----------------ATATAATTGAATAGCATATTCAATAAATGGTAGACTCATTTTT----GATTGACCTAAACGTAGGTCT-CCTA-TAG-AAGGAA---------GATCAAAGAA?????????????????????????????????????????????????????????????????????????????????????????????????????????????????????????????????????????????????TACTAAG-TGAGAACTTTCAAATTCAGA-GAAACCCC-GGAAAAAAAAA--TGGG-CAATCCT-GAGCCAAA-TCCTTTTTTT------------GGC-------------------------------------AAACAAACAAAGATTCCGAAAGCTAAAAAAA-GGATAGGTGCAGAGACTCAATGGAAGCTGTTCTAAC-AAATGGAGTTGA-CTGCGTTGGTAGA-GG-------AATCCTTCT-ATCGAAACTTACGAAAAAA-TGAAAGATAACTCTATATA-CAT----------A-TAGTATTAG-G---------TA------CTG---------------AAATACTATATC-TTATGATTAAT--------------AA-G-AACAAAAA--T--AGGTATTCCTATATTTTTT---ATAATATGAAAAATGG----ACC-AATTGTTGTGAATTGATTTCACATTGAATAA-AAAATATTC------------------TATTTTTT-------GATCA------AATCATTTACTCCA-----TTGTCTACTAGATCTTTTGAAGATCTGATGAATCGGATGAGAATAAAGATAGAGTCCCATTCTACATGTCAAT--------GCCGACAACAATGAAATTTATTGTAAGAGGAAAATCCGTCGACTTTAGAAATCGTGAGGGTTCAAGTCCCTCTATCCCCAAAA-GCCCCTTTGAC-TCCTTAACTATTTAT------------------CC--TATC-TTTT-------------A------TTT-AGTTAGCCGTTCAAAATTCGTTATCTTTTTGAT-TCACTCAACT-----GTTTCACAA--------------------------------------AA-CAAAGGGATCGTAGCGGAAATGC-TTTTCTCTGATCACAA-----GTCTTGTGAT-----ATTTGATACACGTAC-AAATAAA-CATCTTT-GAGCAA-GGAATCTCCATTTGAATGATTCATGATCTATATCA-TT-----ATT---------CGG-AATTC-GGACTG-----AAA--TAAAAAAAA----GTTTTCTTTTT----GAAAATC-AAAGAAATT-CCA-GGAC-----CTGTATAC-GAC-TTTG-GAA-TA-CCC-TTT-CGTTCT-ATGT---AATTGACATAGACCCAAATCACTAGTAAAATGA------TGCATCGGGAA--TGG-----TCAG-----------------------------------------------------------------GATAGCTCAGTCCGG-TAGAGCAGAGGACTGAAAATT-C-TCGTGTCGCCAGTTCAAATCTGG-----------------------------------------------------------------TTCCTGA----------------TATTTGTATT-AAGAG-CGATTCGACAAAT---------------TAATTGA-----TATGCATCGA-CATA-CCTAT------TTTTT-AATT-----------TATTAAAAATCTAGATT-TAGATTAGACTCC--CTATTTCTTT-------------------------------CCATCTAGGTATTTAGAA----------------------------ATA-----GATATATACCCCATCTATTTTTTAGATGGGTAATTAGAT-GGGTAAAGAATAGATTGTCG---------AAGTCTAAGTC-AAAAATTTAGACTGTATTTCCTCTTCTTTTAACA-TTTCTTTCTATTCTCGTTC-----CTATTCTATTTCTTCATTT-CCTACTACATGAATTTAGAGAAC-----CCGTA-TAAGTGATGTGCGCAGT--AC-AAAGTTCATGATGCAGAACTCGTTT-GGTTCATCTTAG-----CGGATCATCCG----AAATAAGTA-TTTCTTCCAAATTTTACTTT-TTGTTAGACTCT-AC-ATACTCT--------------AAG-----------------------------------------------------------------------------------------------AAAGATTCCATTT----CAAATAATTTATC-----AA-TGAC-TTTGTTTAATCTAG----------------AACAGAACGTACAATCC-----TTAAATATCTGTAATTC--------TG------------GAA?????????????????????????????????????????????????????????????????????????????????????????????????????????????????????????????????????????????????????????????????????????????????????????????????????????????????????????????????????????????????????????????????????????????????????????????????????????????????????????????????????????????????????????????????????????????????????????????????????????????????????????????????????????????????????????????????????????????????????????????????????????????????????????????????????????????????????????????????????????????????????????????????????????????????????????????????????????????????????????????????????????????????????????????????????????????????????????????????????????????????????????????????????????????????????????????????????????????????????????????????????????????????????????????????????????????????????????????????????????????????????????????????????????????????????????????????????????????????????????????????????????????????????????????????????????????????????????????????????????????????????????????????????????????????????????????????????????????????????????????????????????????????????????????????????????????????????????????????????????????????????????????????????????????????????????????????????????????????????????????????????????????????????????????????????????????????????????????????????????????????????????????????????????????????????????????????????????????????????????????????????????????????????????????????????????????????????????????????????????????????????????????????????????????????????????????????????????????????????????????????????????????????????????????????????????????????????????????????????????????????????????????????????????????????????????????????????????????????????????????????????????????????????????????????????????????????????????????????????????????????????????????????????????????????????????????????????????????????????????????????????????????????????????????????????????????????????????????????????????????????????????????????????????????????????????????????????????????????????????????????????????????????????????????????????????????????????????????????????????????????????????????????????????????????????????????????????????????????????????????????????????????????????????????????????????????????????????????????????????????????????????????????????????????????????????????????????????????????????????????????????????????????????????????????????????????????????????????????????????????????????????????????????????????????????????????????????????????????????????????????????????????????????????????????????????????????????????????????????????????????????????????????????????????????????????????????????????????????????????????????????????????????????????????????????????????????????????????????????????????????????????????????????????????????????????????????????????????????????????????????????????????????????????????????????????????????????????????????????????????????????????????????????????????????????????????????????????????????????????????????????????????????????????????????????????????????????????????????????????????????????????????????????????????????????????????????????????????????????????????????????????????????????????????????????????????????????????????????????????????????????????????????????????????????????????????????????????????????????????????????????????????????????????????????????????????????????????????????????????????????????????????????????????????????????????????????????????????????????????????????????????????????????????????????????????????????????????????????????????????????????????????????????????????????????????????????????????????????????????????????????????????????????????????????????????????????????????????????????????????????????????????????????????????????????????????????????????????????????????????????????????????????????????????????????????????????????????????????????????????????????????????????????????????????????????????????????????????????????????????????????????????????????????????????????????????????????????????????????????????????????????????????????????????????????????????????????????????????????????????????????????????????????????????????????????????????????????????????????????????????????????????????????????????????????????????????????????????????????????????????????????????????????????????????????????????????????????????????????????????????????????????????????????????????????????????????????????????????????????????????????????????????????????????????????????????????????????????????????????????????????????????????????????????????????????????????????????????????????????????????????????????????????????????????????????????????????????????????????????????????????????????????????????????????????????????????????????????????????????????????????????????????????????????????????????????????????????????????????????????????????????????????????????????????????????????????????????????????????????????????????????????????????????????????????????????????????????????????????????????????????????????????????????????????????????????????????????????????????????????????????????????????????????????????????????????????????????????????????????????????????????????????????????????????????????????????????????????????????????????????????????????????????????????????????????????????????????????????????????????????????????????????????????????????????????????????????????????????????????????????????????????????????????????????????????????????????????????????????????????????????????????????????????????????????????????????????????????????????????????????????????????????????????????????????????????????????????????????????????????????????????????????????????????????????????????????????????????????????????????????????????????????????????????????????????????????????????????????????????????????????????????????????????????????????????????????????????????????????????????????????????????????????????????????????????????????????????????????????????????????????????????????????????????????????????????????????????????????????????????????????????????????????????????????????????????????????????????????????????????????????????????????????????????????????????????????????????????????????????????????????????????????????????????????????????????????????????????????????????????????????????????????????????????????????????????????????????????????????????????????????????????????????????????????????????????????????????????????????????????????????????????????????????????????????????????????????????????????????????????????????????????????????????????????????????????????????????????????????
albescens_MP898 AATTT-CA-TAAATTATT-GAATAGT-CCCTATTAACTCTATTCTTTT-C-ATTCTTAT-------CTACT------AT-TCAATTACG-AATT-AATA-TGA-----------ATAAAGAATAGAAAAG-----------AATTGTTA-TA----------------------------------------------GAACA-TA------------------AA-AATGAATATAAA---------T-AACCATACGATTATTAGATA-----AAAAC-----------ATTATTAAACA--TTTTCTA------TTTTTTA------------------------------AATTCT----------TTTATTATAT------TTCGCTATTTTTTT--------------------GCATATTAGAAATGTCTAATTACTAAA----------------------------------------------------ATCGAATATT---------------------------------ATATATAA-------------TTCAATCGATTTCTCT-------AGTTTATATTTA-TAT-A---------------------------------------------------------------------------------------TAGATATAAT----------------ATA-----TTTTATATC----------------GATTTTTATATT------------CCGTGATGAT-------GATAAATATGATCTAAAATCCGTTGAATCTAT-------------------------------------------------------------------------------------------------------------------------------------------------------------------------------------------------------------------------------------------TTAATCTAAT-----TA-----ACAAG-T--------CATT----------------------CGAATTCGAA----T-----AATTCGAATGAA-TGGTC--CACT------------CCTCCGCT--------TGCATTCATAAA-------GGTGTAAGTTT--AG------ACGATTTAATCATTTAA--------GTATTCCAAA-CTACATCA-------TATATAT------GTGAT-----------------ATATAATTGAATAGCATATTCAATAAATGGTAGAATCTTTTTT----GATTGACCTAAACGTAGGTCT-CCTA-TAG-AAGGAA---------GATCAAAGAATATAGCAAAGAAATTA-------AAGAAGAAA-----------------------------------AACAA-CTTTTAG-------AG-AGAGGA-ATC-AGTATATAAT-------GAATTCGAC-GATT????????????????????????????????????????????????????????????????????????????????????????????????????????????????????????????????????????????????????????????????????????????????????????????????????????????????????????????????????????????????????????????????????????????????????????????????????????????????????????????????????????????????????????????????????????????????????????????????????????????????????????????????????????????????????????????????????????????????????????????????????????????????????????????????????????????????????????????????????????????????????????????????????????????????????????????????????????????????????????????????????????????????????????????????????????????????????????????????????????????????????????????????????????????????????????????????????????????????????????????????????????????????????????????????????????????????????????CAACT-----GTTTCACAA--------------------------------------AA-CAAAGGGATCGTAGCGGAAATGC-TTTTCTATGATCACAA-----GTCTTGTGAT-----ATTTGATACACCTAC-AAATAAA-CATCTTT-GAGCAA-GGAATCTCCATTTGAATGATTCATGATCTATATCA-TT-----ATT---------CGG-AATTC-GGACTG-----AAA--TAAAAAAAA----GTTTTCTTTTT----GAAAATC-AAAGAAATT-CCA-GGAC-----CTGTATAC-GAC-TTTG-GAA-TA-CCC-TTT-CGTTCT-ATGT---AATTGACATAGACCCAAATCACTAGTAAAATGA------TGCATCGGGAA--TGG-----TCAG-----------------------------------------------------------------GATAGCTCAGTCCGG-TAGAGCAGAGGACTGAAAATT-C-TCGTGTCGCCAGTTCAAATCTGG-----------------------------------------------------------------TTCCTGACGCA-GGATT------TTTTTGTATG-AAGAG-CGATTCGACAAAT---------------TAATTGA-----TATGCATCGA-CATA-CCTAT------TTTTT-AATT-----------TATTAAAAATCTAGATT-TAGATTAGACACC--ATATTTTTTT-------------------------------CCATCTAGGTGTTTAGAA----------------------------ATA-----GATATATACCCCATCTATTTTTTAGATGGGTAATTAGAT-GGGTAAAGAATAGATTGTCG---------AAGTCTAAGTC-AAAAATTTAGACTGTATTTCCTCTTCTTTTAACA-TTTCTTTCTATTCTCCTTC-----CTATTCTATTTCTTCATTT-CCTACTACATGAATTTAGAGAAC-----CCGTA-TAAGTGATGTGCGCAGT--AC-AAAGTTCATGATGCAGAACTCGTTT-GGTTCATCTTAG-----CGGATCATCCG----AAATAAGTA-TTTCTTCCAAATTTTACTTT-TTGTTAGACCCT-AC-ATACTCT--------------AAG-----------------------------------------------------------------------------------------------AAAGATTCCATTT----CAAATAATTTATC-----AA-TGAC-TTTGTTTAATCTAG----------------AACAGAACGTACAATCC-----TTAAATATCTGTAATTC--------TG------------GAATTTT-CGAAGTAAAGATTAGTTT--CTTATCATTCA?????????????????????????????????????????????????????????????????????????????????????????????????????????????????????????????????????????????????????????????????????????????????????????????????????????????????????????????????????????????????????????????????????????????????????????????????????????????????????????????????????????????????????????????????????????????????????????????????????????????????????????????????????????????????????????????????????????????????????????????????????????????????????????????????????????????????????????????????????????????????????????????????????????????????????????????????????????????????????????????????????????????????????????????????????????????????????????????????????????????????????????????????????????????????????????????????????????????????????????????????????????????????????????????????????????????????????????????????????????????????????????????????????????????????????????????????????????????????????????????????????????????????????????????????????????????????????????????????????????????????????????????????????????????????????????????????????????????????????????????????????????????????????????????????????????????????????????????????????????????????????????????????????????????????????????????????????????????????????????????????????????????????????????????????????????????????????????????????????????????????????????????????????????????????????????????????????????????????????????????????????????????????????????????????????????????????????????????????????????????????????????????????????????????????????????????????????????????????????????????????????????????????????????????????????????????????????????????????????????????????????????????????????????????????????????????????????????????????????????????????????????????????????????????????????????????????????????????????????????????????????????????????????????????????????????????????????????????????????????????????????????????????????????????????????????????????????????????????????????????????????????????????????????????????????????????????????????????????????????????????????????????????????????????????????????????????????????????????????????????????????????????????????????????????????????????????????????????????????????????????????????????????????????????????????????????????????????????????????????????????????????????????????????????????????????????????????????????????????????????????????????????????????????????????????????????????????????????????????????????????????????????????????????????????????????????????????????????????????????????????????????????????????????????????????????????????????????????????????????????????????????????????????????????????????????????????????????????????????????????????????????????????????????????????????????????????????????????????????????????????????????????????????????????????????????????????????????????????????????????????????????????????????????????????????????????????????????????????????????????????????????????????????????????????????????????????????????????????????????????????????????????????????????????????????????????????????????????????????????????????????????????????????????????????????????????????????????????????????????????????????????????????????????????????????????????????????????????????????????????????????????????????????????????????????????????????????????????????????????????????????????????????????????????????????????????????????????????????????????????????????????????????????????????????????????????????????????????????????????????????????????????????????????????????????????????????????????????????????????????????????????????????????????????????????????????????????????????????????????????????????????????????????????????????????????????????????????????????????????????????????????????????????????????????????????????????????????????????????????????????????????????????????????????????????????????????????????????????????????????????????????????????????????????????????????????????????????????????????????????????????????????????????????????????????????????????????????????????????????????????????????????????????????????????????????????????????????????????????????????????????????????????????????????????????????????????????????????????????????????????????????????????????????????????????????????????????????????????????????????????????????????????????????????????????????????????????????????????????????????????????????????????????????????????????????????????????????????????????????????????????????????????????????????????????????????????????????????????????????????????????????????????????????????????????????????????????????????????????????????????????????????????????????????????????????????????????????????????????????????????????????????????????????????????????????????????????????????????????????????????????????????????????????????????????????????????????????????????????????????????????????????????????????????????????????????????????????????????????????????????????????????????????????????????????????????????????????????????????????????????????????????????????????????????????????????????????????????????????????????????????????????????????????????????????????????????????????????????????????????????????????????????????????????????????????????????????????????????????????????????????????????????????????????????????????????????????????????????????????????????????????????????????????????????????????????????????????????????????????????????????????????????????????????????????????????????????????????????????????????????????????????????????????????????????????????????????????????????????????????????????????????????????????????????????????????????????????????????????????????????????????????????????????????????????????????????????????????????????????????????????????????????????????????????????????????????????????????????????????????????????????????????????????????????????????????????????????????????????????????????????????????????????????????????????????????????????????????????????????????????????????????????????????????????????????????????????????????????????????????????????????????????????????????????????????????????????????????????????????????????????????????????????????????????????????????????????????????????????????????????????????????????????????????????????????????????????????????????????????????????????????????????????????????????????????????????????????????????????????????????????????????????????????????????????????????????????????????????????????????????????????????????????????????????????????????????????????????????????????????????????????????????????????????????
alexandri_EO12449 AATTT-CA-TAAATTATT-GAATAGT-CCCTATTAACTCTATTCTTTT-C-ATTCTTAT-------CTACT------AT-TCAATTACG-AATT-AATA-TGA-----------ATAAAGAATAGAAAAG-----------AATTGTTA-TA----------------------------------------------GAACA-TA------------------AA-AATGAATATAAA---------T-AACCATACGATTATT--ATA-----AAAATATTATAAAAATTTTATTAAACA--TTTTCTA------TTTTTTA------------------------------AATTCT----------TTTTTTTTAT------TTCGCTATTTTTTT--------------------GCATATTAGAAATGTCTACTTACTAAA----------------------------------------------------ATCGAATATT---------------------------------ATATATAA-------------TTCAATCGATTTCTCT-------AGTTTATATTTA-TAT-A---------------------------------------------------------------------------------------TAGATATAAT----------------ATA-----TTTTATATC----------------GATTTTTATATT------------CCGTGATGAT-------GATAAATATGATCTAAAATCCGTTGAATCTAT-------------------------------------------------------------------------------------------------------------------------------------------------------------------------------------------------------------------------------------------TTAATCTAAT-----TA-----ACAAG-T--------CATT----------------------CGAATTCGAA----T-----AATTCGAATGAA-TGGTC--CACT------------CCTCCGCT--------TGCATTCATAAA-------GGTGTAAGTTT--AG------ACGATTTAATCATTTAA--------GTATCCCAAA-CTACATCA-------TATATAT------GTGGT-----------------ATCTAATTGAATAGCATATTCAATAAATGGTAGAATCATTTTT----GATTGACCTAAACGTAGGTCT-CCTA-TAG-AAGGAA---------GATCAAAGAATATAGCAAAGAAATTA-------AAGAAGAAA-----------------------------------AACAA-CTTTTAG-------AG-AGAGGA-ATC-AGTATATAAT-------GAATTCAAC-GATTCCA-GTGTAAACG???????????????????????????????????????????????????????????????????????????????????????????????????????????????????????????????????????????????????????????????????????????????????????????????????????????????????????????????????????????????????????????????????????????????????????????????????????????????????????????????????????????????????????????????????????????????????????????????????????????????????????????????????????????????????????????????????????????????????????????????????????????????????????????????????????????????????????????????????????????????????????????????????????????????????????????????????????????????????????????????????????????????????????????????????????????????????????????????????????????????????????????????????????????????????????????????????????????????????????????????????????????????????ATTCGTTATCTTTTTGAT-TCACTCAACT-----GTTTCACAA--------------------------------------AA-CAAAGGGATCATAGCGGAAATGC-TTTTCTCTGATCCCAA-----GTCTTGTGAT-----ATTTGATACAAGTAC-AAATAAA--ATCTTT-GAGCAA-GGAATCTCCATTTGAATGATTCATGATCTATATCA-TT-----ATT---------CGG-AATTC-GGACTG-----AAA--TAAAAAAAA----GTTTTTTTTTT------TAATA-AAAGAAATT-CCA-GGAC-----CTGTATAC-GAC-TTTG-GAA-TA-CCC-TTT-CGTTCT-ATGT---AATTGACATAGACCCAAATCACTAGTAAAATGA------TGCATCGGGAA--TGG-----TCAG-----------------------------------------------------------------GATAGCTCAGTCCGG-TAGAGCAGAGGACTGAAAATT-C-TCGTGTCGCCAGTTCAAATCTGG-----------------------------------------------------------------TTCCTGACGCA-GGATT------TATTTGTATG-AAGAG-CGATTCGACAAAT---------------TAATTGA-----TATGCATCGA-CATA-CCTAT------TTTTT-AATT-----------TTTTAAAAATCTAGATT-TAGATTAGACTCC--ATATTTTTTT-------------------------------CCATCTAGGTGTTTAGAA----------------------------ATA-----GATATATACCCCATCTATTTTTTAGATGGGTAATTAGAT-GGGTAAAGAATAGATTGTCG---------AAGTCTAAGTC-AAAAATTTAGACTGTATTTCCTCTTCTTTTAACA-TTTCTTTATATTCTCCTTC-----CTATTCTATTTCTTCATTT-CCTACTACATGAATTTAGAGAAC-----CCGTA-TAAGTGATGTGCGCAGT--AC-AAAGTTCATGATGCAGAACTCGTTT-GGTTCATCTTAG-----CGGATCATCCG----AAATAAGTA-TTTCTTCCAAATTTTACTTT-TTGTTAGACCCT-AC-ATACTCT--------------AAG-----------------------------------------------------------------------------------------------AAAGATTCCATTT----CAAATAATTTATC-----AA-TGAC-TTTGTTTAATCTAG----------------AACAGAACGTACAATCC-----TTAAATATCTGTAATTC--------TG------------GAATTTT-CGAACTAAAGATTAGTTT--CTTATCATTCAACGAGCATC????????????????????????????????????????????????????????????????????????????????????????????????????????????????????????????????????????????????????????????????????????????????????????????????????????????????????????????????????????????????????????????????????????????????????????????????????????????????????????????????????????????????????????????????????????????????????????????????????????????????????????????????????????????????????????????????????????????????????????????????????????????????????????????????????????????????????????????????????????????????????????????????????????????????????????????????????????????????????????????????????????????????????????????????????????????????????????????????????????????????????????????????????????????????????????????????????????????????????????????????????????????????????????????????????????????????????????????????????????????????????????????????????????????????????????????????????????????????????????????????????????????????????????????????????????????????????????????????????????????????????????????????????????????????????????????????????????????????????????????????????????????????????????????????????????????????????????????????????????????????????????????????????????????????????????????????????????????????????????????????????????????????????????????????????????????????????????????????????????????????????????????????????????????????????????????????????????????????????????????????????????????????????????????????????????????????????????????????????????????????????????????????????????????????????????????????????????????????????????????????????????????????????????????????????????????????????????????????????????????????????????????????????????????????????????????????????????????????????????????????????????????????????????????????????????????????????????????????????????????????????????????????????????????????????????????????????????????????????????????????????????????????????????????????????????????????????????????????????????????????????????????????????????????????????????????????????????????????????????????????????????????????????????????????????????????????????????????????????????????????????????????????????????????????????????????????????????????????????????????????????????????????????????????????????????????????????????????????????????????????????????????????????????????????????????????????????????????????????????????????????????????????????????????????????????????????????????????????????????????????????????????????????????????????????????????????????????????????????????????????????????????????????????????????????????????????????????????????????????????????????????????????????????????????????????????????????????????????????????????????????????????????????????????????????????????????????????????????????????????????????????????????????????????????????????????????????????????????????????????????????????????????????????????????????????????????????????????????????????????????????????????????????????????????????????????????????????????????????????????????????????????????????????????????????????????????????????????????????????????????????????????????????????????????????????????????????????????????????????????????????????????????????????????????????????????????????????????????????????????????????????????????????????????????????????????????????????????????????????????????????????????????????????????????????????????????????????????????????????????????????????????????????????????????????????????????????????????????????????????????????????????????????????????????????????????????????????????????????????????????????????????????????????????????????????????????????????????????????????????????????????????????????????????????????????????????????????????????????????????????????????????????????????????????????????????????????????????????????????????????????????????????????????????????????????????????????????????????????????????????????????????????????????????????????????????????????????????????????????????????????????????????????????????????????????????????????????????????????????????????????????????????????????????????????????????????????????????????????????????????????????????????????????????????????????????????????????????????????????????????????????????????????????????????????????????????????????????????????????????????????????????????????????????????????????????????????????????????????????????????????????????????????????????????????????????????????????????????????????????????????????????????????????????????????????????????????????????????????????????????????????????????????????????????????????????????????????????????????????????????????????????????????????????????????????????????????????????????????????????????????????????????????????????????????????????????????????????????????????????????????????????????????????????????????????????????????????????????????????????????????????????????????????????????????????????????????????????????????????????????????????????????????????????????????????????????????????????????????????????????????????????????????????????????????????????????????????????????????????????????????????????????????????????????????????????????????????????????????????????????????????????????????????????????????????????????????????????????????????????????????????????????????????????????????????????????????????????????????????????????????????????????????????????????????????????????????????????????????????????????????????????????????????????????????????????????????????????????????????????????????????????????????????????????????????????????????????????????????????????????????????????????????????????????????????????????????????????????????????????????????????????????????????????????????????????????????????????????????????????????????????????????????????????????????????????????????????????????????????????????????????????????????????????????????????????????????????????????????????????????????????????????????????????????????????????????????????????????????????????????????????????????????????????????????????????????????????????????????????????????????????????????????????????????????????????????????????????????????????????????????????????????????????????????????????????????????????????????????????????????????????????????????????????????????????????????????????????????????????????????????????????????????????????????????????????????????????????????????????????????????????????????????????????????????????????????????????????????????????????????????????????????????????????????????????????????????????????????????????????????????????????????????????
alfredii_FR AATTT-CA-TAAATTATT-GAATAGT-CCCTATTAACTCTATTCTTTT-C-ATTCTTAT-------CTACT------AT-TCAATTACG-AATT-AATA-TGA-----------ATAAAGAATATAA----------------TTGTTA-TA----------------------------------------------GAACA-TA------------------AA-AATGAATATAAA---------T-AACCATACGATTATTATATA-----AAAAT-----AAAAATATTATTAAACA--TTTTATA------TTTTTTA------------------------------AATTTT----------TTTATTATAT------TTCGCTATTTTTTT--------------------GCATATTAGAAATGTCTAATTACTAAA----------------------------------------------------ATCGAATATT---------------------------------ATATATAA-------------TTCAATCGATTTCTCT-------AGTTTATATTTA-TAT-A---------------------------------------------------------------------------------------TAGATATAAT----------------ATA-----TTTTATATC----------------GATTTTTATATT------------CCGTGATGAT-------GATAAATATGATCTAAAATCCGTTGAATCTAT-------------------------------------------------------------------------------------------------------------------------------------------------------------------------------------------------------------------------------------------TTAATCTAAT-----TA-----ACAAG-T--------CATT----------------------CGAATTCGAA----T-----AATTCGAATGAA-TGGTC--CACT------------CCTCCGCT--------TGCATTCATAAA-------GGTGTAAGTTT--AG------ACGATTTAATCATTTAA--------GTATTCCAAA-CTACATCA-------TATATAT------GTGGT-----------------ATATAATTGAATAGCATATTCAATAAATGGTAGAATCATTTTT----GATTGACCTAAACGTAGGTCT-CCTA-TAG-AAGGAA---------GATCAAAGAATATAGCAAAGAAATTA-------AAGAAGAAA-----------------------------------AACAA-TTTTTAG-------AG-AGAGGA-ATC-AGTATATAAT-------GAATTCAAC-GATTCCA-GTATAAACG???????????????????????????????????????????????????????????????????????????????????????????????????????????????????????????????????????????????????????????????????????????????????????????????????????????????????????????????????????????????????????????????????????????????????????????????????????????????????????????????????????????????????????????????????????????????????????????????????????????????????????????????????????????????????????????????????????????????????????????????????????????????????????????????????????????????????????????????????????????????????????????????????????????????????????????????????????????????????????????????????????????????????????????????????????????????????????????????????????????????????????????????????????????????????????????????????????????????????????????????????????????????????ATTCGTTATCTTTTTGAT-TCACTCAACT-----GTTTCACAA--------------------------------------AA-CAAAGGGATCGTAGCGGAAATGC-TTTTCTCTGATCACAA-----GTCTTGTGAT-----ATTTGATACAAGTAC-AAATAAA-CATCTTT-GAGCAA-GGAATCTCCATTTGAATGATTCATGATCTATATCA-TT-----ATT---------CGG-AATTC-GGACTG-----AAA--TAAAAAAAA----GTTTTCTTTTT----GAAAATC-AAAGAAATT-CCA-GGAC-----CTGTATAC-GAC-TTTG-GAA-TA-CCC-TTT-CGTTCT-ATGT---AATTGACATAGACCCAAATCACTAGTAAAATGA------TGCATCGGGAA--TGG-----TCAG-----------------------------------------------------------------GATAGCTCAGTCCGG-TAGAGCAGAGGACTGAAAATT-C-TCGTGTCGCCAGTTCAAATCTGG-----------------------------------------------------------------TTCCTGA--------------------------------------------------------------------------------------TA-CCTAT------TTTTT-AATT-----------TATTAAAAATCTAGATT-TAGATTAGACTCC--ATATTTTTTT-------------------------------CCATCTAGGTGTTTAGAA----------------------------ATA-----GATATATACCCCATCTATTTTTTAGATGGGTAATTAGAT-GGGTAAAGAATAGATTGTCG---------AAGTCTAAGTC-AAAAATTTAGACTGTATTTCCTCTTCTTTTAACA-TTTCTTTCTATTCTCGTTC-----CTATTCTATTTCTTCATTT-CCTACTACATGAATTTAGAGAAC-----CCGTA-TAAGTGATGTGCGCAGT--AC-AAAGTTCATGATGCAGAACTCGTTT-GGTTCATCTTAG-----CGGATCATCCG----AAATAAGTA-TTTCTTCCAAATTTTACTTT-TTGTTAGACCCT-AC-ATACTCT--------------AAG-----------------------------------------------------------------------------------------------AAAGATTCCATTT----CAAATAATTTATC-----AA-TGAC-TTTGTTTAATCTAG----------------AACAGAACGTACAATCC-----TTAAATATCTGTAATTC--------TG------------GAATTTT-CGAAGTAAAGATTAGTTT--CTTATCATTCAACGAGCATC????????????????????????????????????????????????????????????????????????????????????????????????????????????????????????????????????????????????????????????????????????????????????????????????????????????????????????????????????????????????????????????????????????????????????????????????????????????????????????????????????????????????????????????????????????????????????????????????????????????????????????????????????????????????????????????????????????????????????????????????????????????????????????????????????????????????????????????????????????????????????????????????????????????????????????????????????????????????????????????????????????????????????????????????????????????????????????????????????????????????????????????????????????????????????????????????????????????????????????????????????????????????????????????????????????????????????????????????????????????????????????????????????????????????????????????????????????????????????????????????????????????????????????????????????????????????????????????????????????????????????????????????????????????????????????????????????????????????????????????????????????????????????????????????????????????????????????????????????????????????????????????????????????????????????????????????????????????????????????????????????????????????????????????????????????????????????????????????????????????????????????????????????????????????????????????????????????????????????????????????????????????????????????????????????????????????????????????????????????????????????????????????????????????????????????????????????????????????????????????????????????????????????????????????????????????????????????????????????????????????????????????????????????????????????????????????????????????????????????????????????????????????????????????????????????????????????????????????????????????????????????????????????????????????????????????????????????????????????????????????????????????????????????????????????????????????????????????????????????????????????????????????????????????????????????????????????????????????????????????????????????????????????????????????????????????????????????????????????????????????????????????????????????????????????????????????????????????????????????????????????????????????????????????????????????????????????????????????????????????????????????????????????????????????????????????????????????????????????????????????????????????????????????????????????????????????????????????????????????????????????????????????????????????????????????????????????????????????????????????????????????????????????????????????????????????????????????????????????????????????????????????????????????????????????????????????????????????????????????????????????????????????????????????????????????????????????????????????????????????????????????????????????????????????????????????????????????????????????????????????????????????????????????????????????????????????????????????????????????????????????????????????????????????????????????????????????????????????????????????????????????????????????????????????????????????????????????????????????????????????????????????????????????????????????????????????????????????????????????????????????????????????????????????????????????????????????????????????????????????????????????????????????????????????????????????????????????????????????????????????????????????????????????????????????????????????????????????????????????????????????????????????????????????????????????????????????????????????????????????????????????????????????????????????????????????????????????????????????????????????????????????????????????????????????????????????????????????????????????????????????????????????????????????????????????????????????????????????????????????????????????????????????????????????????????????????????????????????????????????????????????????????????????????????????????????????????????????????????????????????????????????????????????????????????????????????????????????????????????????????????????????????????????????????????????????????????????????????????????????????????????????????????????????????????????????????????????????????????????????????????????????????????????????????????????????????????????????????????????????????????????????????????????????????????????????????????????????????????????????????????????????????????????????????????????????????????????????????????????????????????????????????????????????????????????????????????????????????????????????????????????????????????????????????????????????????????????????????????????????????????????????????????????????????????????????????????????????????????????????????????????????????????????????????????????????????????????????????????????????????????????????????????????????????????????????????????????????????????????????????????????????????????????????????????????????????????????????????????????????????????????????????????????????????????????????????????????????????????????????????????????????????????????????????????????????????????????????????????????????????????????????????????????????????????????????????????????????????????????????????????????????????????????????????????????????????????????????????????????????????????????????????????????????????????????????????????????????????????????????????????????????????????????????????????????????????????????????????????????????????????????????????????????????????????????????????????????????????????????????????????????????????????????????????????????????????????????????????????????????????????????????????????????????????????????????????????????????????????????????????????????????????????????????????????????????????????????????????????????????????????????????????????????????????????????????????????????????????????????????????????????????????????????????????????????????????????????????????????????????????????????????????????????????????????????????????????????????????????????????????????????????????????????????????????????????????????????????????????????????????????????????????????????????????????????????????????????????????????????????????????????????????????????????????????????????????????????????????????????????????????????????????????????????????????????????????????????????????????????????????????????????????????????????????????????????????????????????????????????????????????????????????????????????????????????????????????????????????????????????????????????????????????????????????????????????????????????????????????????????????????????????????????????????????????????????????????????????????????????????????????????????????????????
algida_MP645 ATTTT-AA-TAAACTATTCGAATCGT-CCCTATTAA-TTATTTCTTTT-C-ATTCTTAT-------CTACT------AT-TCAATTACG-AATT-AATA-TGA-----------ATAAAGAATAGAAAAG-----------AATTGTTT-TA----------------------------------------------GAACA-TA------------------AA-AATGAATATAAA---------T-AACCATACGATTATTAGATA-----AAAAT-----------AATATTAAACA--TTTTCTA------TTTTTTA------------------------------AATTCA----------TTTATTATAT------TTCGCTATTTTTTT--------------------GCATATTAGAAATGTCTAATTACTAAA----------------------------------------------------ATCGAATATT---------------------------------ATATATAA-------------TTCAATCGATTTCTCT-------AGTTTATATTTA-TAT-A---------------------------------------------------------------------------------------TAGATATAAT----------------ATA-----TTTTATATC----------------GATTTTTATATT------------CCGTGATGAC-------GATAAATATGATCTAAAATCCGTTGAATCTAT-------------------------------------------------------------------------------------------------------------------------------------------------------------------------------------------------------------------------------------------TTAATCTAAT-----TA-----ACAAG-T--------CATT----------------------CGAATTCGAA----T-----AATTCGAATGAA-TGGTC--CACT------------CCTCCGCT--------TGCATTCATAAA-------GGTGTAAGTTT--AG------ACGATTTAATCATTTAA--------GTATTCCAAA-CTACATCA-------TATATAT------GTGGT-----------------ATATAATTGAATAGCATATTCAATAAATGGTAGAATCATTTTT----GATTGACCTAAACGTAGGTCT-CCTA-TAG-AAGGAA---------GATCAAAGAATATAGCAAAGAAATTA-------AAGAAGAAA-----------------------------------AACAA-CTTTTAG-------AG-AGAGGA-ATC-GGTATATAAT-------GAATTCAAC-GATTCCT-GTATAAACG??????????????????????????????????????????????????????????????????????????????????????????????????????????????????????????????????????????????????????????????????????????????????????????????????????????????????????????????????????????????????????????????????????????????????????????????????????????????????????????????????????????????????????????????????????????????????????????????????????????????????????????????????????????????????????????????????????????????????????????????????????????????????????????????????????????????????????????????????????????????????????????????????????????????????????????????????????????????????????????????????????????????????????????????????????????????????????????????????????????????????????????????????????????????????????????????????????????????????????????????????????????????????????????????????????????????????????????????????????????????????????????????????????????????????????GGAAATGC-TTTTCTCTGATCACAA-----GTCTTGTGAT-----ATTTGATACACGTAC-AAATAAA-CATCTTT-GAGCAA-GGAATCTCCATTTGAATGATTCATGATCTATATCA-TT-----ATT---------CGG-AATTC-GGACTG-----AAA--TAAAAAAAAA---GTTTTCTTTTT----GAAAATC-AAAGAAATT-CCA-GGAC-----CTGTATAC-GAC-TTTG-GAA-TA-CCC-TTT-CGTTCT-ATGT---AATTGACATAGACCGAAATCACTAGTAAAATGA------TGCATCGGGAA--TGG-----TCAG-----------------------------------------------------------------GATAGCTCAGTCCGG-TAGAGCAGAGGACTGAAAATT-C-TCGTGTCGCCAGTTCAAATCTGG-----------------------------------------------------------------TTCCTGACGCA-GGATT------TATTTGTATG-AAGAG-CGATTCGACAAAT---------------TAATTGA-----TATGCATCGA-CATA-CCTAT------TTTTT-AATT-----------TATTAAAAATCTAGATT-TAGATTAGACTCC--ATATTTTTTT-------------------------------CCATCTAGGTGTTTAGAA----------------------------ATA-----GATATATACCCCATCTATTTTTTAAATGGGTAATTAGAT-GGGTAAAGAATAGATTGTCG---------AAGGGTAAGTC-AAAAATTTAGACGGTATTTCCTCTTCTTTTAACA-TTTCTTTATATTCTCGTTC-----CTATTCTATTTCTTCATTT-CCTACTACATGAATTTAGAGAAC-----CCGTA-TAAGTGATGTGCGCAGT--AC-AAAGTTCATGATGCAGAACTCGTTT-GGTTCATCTTAG-----CGGATCATCCG----AAATAAGTA-TTTCTTCCAAATTTTACTTT-TTGGAAGACCCT-AC-ATACTCT--------------AAG-----------------------------------------------------------------------------------------------AAAGATTCCATTT----CAAATAATTTATC-----AA-TGAC-TTTGTTTAATCTAG----------------AACAGAACGTACAATCC-----TTAAATATCTGTA-TTG--------T?????????????????????????????????????????????????????????????????????????????????????????????????????????????????????????????????????????????????????????????????????????????????????????????????????????????????????????????????????????????????????????????????????????????????????????????????????????????????????????????????????????????????????????????????????????????????????????????????????????????????????????????????????????????????????????????????????????????????????????????????????????????????????????????????????????????????????????????????????????????????????????????????????????????????????????????????????????????????????????????????????????????????????????????????????????????????????????????????????????????????????????????????????????????????????????????????????????????????????????????????????????????????????????????????????????????????????????????????????????????????????????????????????????????????????????????????????????????????????????????????????????????????????????????????????????????????????????????????????????????????????????????????????????????????????????????????????????????????????????????????????????????????????????????????????????????????????????????????????????????????????????????????????????????????????????????????????????????????????????????????????????????????????????????????????????????????????????????????????????????????????????????????????????????????????????????????????????????????????????????????????????????????????????????????????????????????????????????????????????????????????????????????????????????????????????????????????????????????????????????????????????????????????????????????????????????????????????????????????????????????????????????????????????????????????????????????????????????????????????????????????????????????????????????????????????????????????????????????????GATATTGGGCAGCCTTAAAAGCTTTTTCATTGGGGAAATCT---ATTTCGACCGGAAATTCAAAAAGTTTTTGT------GCGACA---------------------------------------------------------------------------GAAAAAAATTTGCCCCAAAAACCA------------------------------------------------------------------------------------AAAGGTTTTGGTGGGCGACAA------------------------------------------AGAACTAAGTAATCAAAAGTTGTAATAATCTGAATCGGCTTGACTCAAAAA-GTTTCAACTTTTCGAATTTCATTTCGAATAGAAAATTCACAATTTCCATTACCTACAGTTTTGGACTAATCAATATGAAATT-CAACTCTCCCC-GCTCTTATGATTTGTAGAATAAGAACTCTTCTGTTTACTGAATTCTAAAAAAAAA---CTTTT-CTTC--------------------------TTGTATCTTCTGTTTATTCTTTTTTCGAATAAAAGTTTTTC--TTTTTTCTCTATTTCTCGAAAAGAGCAGATATAAGAT-----CTTT-AGTTAAAATTAATGAATCGTTGAAACTAATTGATTAAGTTTCTA-----------ACTTTTTT-GAAATTTTCTGAATTATTATTTC----------------------TCTGAATTACTATAAATTT------CGA-TGAATGAGTATATAGATACTGCTCTATATCTCTCGCTTTCAACCCAATCTATAAAA-GTAGTTAATCGGGATATGAACTATGAAAAATGTG----------------------TCAAATTATAATGATTCAAAATAGATGCTATTTTTA??????????????????????????????????????????????????????????????????????????????????????????????????????????????????????????????????????????????????????????????????????????????????????????????????????????????????????????????????????????????????????????????????????????????????????????????????????????????????????????????????????????????????????????????????????????????????????????????????????????????????????????????????????????????????????????????????????????????????????????????????????????????????????????????????????????????????????????????????????????????????????????????????????????????????????????????????????????????????????????????????????????????????????????????????????????????????????????????????????????????????????????????????????????????????????????????????????????????????????????????????????????????????????????????????????????????????????????????????????????????????????????????????????????????????????????????????????????????????????????????????????????????????????????????????????????????????????????????????????????????????????????????????????????????????????????????????????????????????????????????????????????????????????????????????????????????????????????????????????????????????????????????????????????????????????????????????????????????????????????????????????????????????????????????????????????????????????????????????????????????????????????????????????????????????????????????????????????????????????????????????????????????????????????????????????????????????????????????????????????????????????????????????????????????????????????????????????????????????????????????????????????????????????????????????????????????????????????????????????????????????????????????????????????????????????????????????????????????????????????????????????????????????????????????????????????????????????????????????????????????????????????????????????????????????????????????????????????????????????????????????????????????????????????????????????????????????????????????????????????????????????????????????????????????????????????????????????????????????????????????????????????????????????????????????????????????????????????????????????????????????????????????????????????????????????????????????????????????????????????????????????????????????????????????????????????????????????????????????????????????????????????????????????????????????????????????????????????????????????????????????????????????????????????????????????????????????????????????????????????????????????????????????????????????????????????????????????????????????????????????????????????????????????????????????????????????????????????????????????????????????????????????????????????????????????????????????????????????????????????????????????????????????????????????????????????????????????????????????????????????????????????????????????????????????????????????????????????????????????????????????????????????????????????????????????????????????????????????????????????????????????????????????????????????????????????????????????????????????????????????????????????????????????????????????????????????????????????????????????????????????????????????????????????????????????????????????????????????????????????????????????????????????????????????????????????????????????????????????????????????????????????????????????????????????????????????????????????????????????????????????????????????????????????????????????????????????????????????????????????????????????????????????????????????????????????????????????????????????????????????????????????????????????????????????????????????????????????????????????????????????????????????????????????????????????????????????????????????????????????????????????????????????????????????????????????????????????????????????????????????????????????????????????????????????????????????????????????????????????????????????????????????????????????
alopecurus_MP630 ATTTT-AA-TAAACTATTCGAATTGT-CCCTATTAACTCTATTCTTTT-C-ATTCTTAT-------CTACT------AT-TCAATTACG-AATT-AATA-TGA-----------ATAAAGAATAGAAAAG-----------AATTGTTA-TA----------------------------------------------GAACA-TA------------------AA-AATGAATATAAA---------T-AACCATACGATTATTAGATA-----AAAAT-----------ATTATTAAACA--TTTTCTA------TTTTTTA------------------------------AATTCT----------TTTATTATAT------TTCGCTATTTTTTT--------------------GCATATTAGAAATGTCTAATTACTAAA----------------------------------------------------ATCGAATATT---------------------------------ATATATAA-------------TTCAATCGATTTCTCT-------AGTTTATATTTA-TAT-A---------------------------------------------------------------------------------------TAGATATAAT----------------ATA-----TTTTATATC----------------GATTTTTATATT------------CCGTGATGAT-------GATAAATATGATCTAAAATCCGTTGAATCTAT-------------------------------------------------------------------------------------------------------------------------------------------------------------------------------------------------------------------------------------------TTAATCTAAT-----TA-----ACAAG-T--------CATT----------------------CGAATTCGAA----T-----AATTCGAATGAA-TGGTC--CACT------------CCTCCGCT--------TGCATTCATAAA-------GGTGTAAGTTT--AG------ACGATTTAATCATTTAA--------GTATTCCAAA-CTACATCA-------TATATAT------GTGGT-----------------ATATAATTGAATAGCATATTCAATAAATGGTAGAATCATTTTT----GATTGACCTAAACGTAGGTCT-CCTA-TAG-AAGGAA---------GATCAAAGAATATAGCAAAGAAATTA-------AAGAAGAAA-----------------------------------AACAA-CTTTTAG-------AG-AGAGGA-ATC-GGTATATAAT-------GAATTCAAC-GATTCCT-GTATAAACG???????????????????????????????????????????????????????????????????????????????????????????????????????????????????????????????????????????????????????????????????????????????????????????????????????????????????????????????????????????????????????????????????????????????????????????????????????????????????????????????????????????????????????????????????????????????????????????????????????????????????????????????????????????????????????????????????????????????????????????????????????????????????????????????????????????????????????????????????????????????????????????????????????????????????????????????????????????????????????????????????????????????????????????????????????????????????????????????????????????????????????????????????????????????????????????????????????????????????????????????????????????????????ATTCGTTATCTTTTTGAT-TCACTCAACT-----GTTTCACAA--------------------------------------AA-CAAACGGATCATAGCGGAAATGC-TTTTCTCTGATCACAA-----GTCTTGTGAT-----ATTTGATACACGTAC-AAATAAA-CATCTTT-GAGCAA-GGAATCTCCATTTGAATGATTCATGATCTATATCA-TT-----ATT---------CGG-AATTC-GGACTG-----AAA--TAAAAAAAA----GTTTTCTTTTT----GAAAATC-AAAGAAATT-CCA-GGAC-----CTGTATAC-GAC-TTTG-GAA-TA-ACC-TTT-CGTTCT-ATGT---AATTGACATAGACCGAAATCACTAGTAAAATGA------TGCATCGGGAA--TGG-----TCAG-----------------------------------------------------------------GATAGCTCAGTCCGG-TAGAGCAGAGGACTGAAAATT-C-TCGTGTCGCCAGTTCAAATCTGG-----------------------------------------------------------------TTCCTGACGCA-GGATT------TATTTGTATG-AAGAG-CGATTCGACAAAT---------------TAATTGA-----TATGCATCGA-CATA-CCTAT------TTTTT-AATT-----------TATTAAAAATCTAGATT-TAGATTAGACTCC--ATATTTTTTT-------------------------------CCATCTAGGTGTTTAGAA----------------------------ATA-----GATATATACCCCATCTATTTTTTAGATGGGTAATTAGAT-GGGTAAAGAATAGATTGTCG---------AAGGATAAGTC-AAAAATTTAGACTGTATTTCCTCTTCTTTTAACA-TTTCTTTATATTCTCGTTC-----CTATTCTATTTCTTCATTT-CCTACTACATGAATTTAGAGAAC-----CCGTA-TAAGTTATGTGCGCAGT--AC-AAAGTTCATGATGCAGAACTCGTTT-GGTTCATCTTAG-----CGGATCATCCG----AAATAAGTA-TTTCTTCCAAATTTTACTTT-TTGGAAGACCCT-AC-ATACTCT--------------AAG-----------------------------------------------------------------------------------------------AAAGATTCCATTT----CAAATAATTTATC-----AA-TGAC-TTTGTTTAATCTAG----------------AACAGAACGTACAATCC-----TTAAATATCTGTAATTC--------TG------------AAATTTT-CGAAGTAAAGATTAGTTT--CTTATCATTCAACGAGCATC????????????????????????????????????????????????????????????????????????????????????????????TTTACACATTTGGATG-AGCAA-GGGATTCGTCCATACCATCGGTAAAGTTTTG-AAGACCACGACTGATCCTGAAGAGGAATGAATGGAAAAA------ACAGCATGTCGTATCAATGGAGCACTTTACGAATCTTTTTTTCTTACCGGATCGGTACAAAAAAA--C-TTTT--TG-AATTTTTGAAACG-AAACAAAA-AGATTCCGTTTTTAG---------TTGGGTTGAAT-GAATAAATGGATAAAGTCTTATGGCTTCAATTTTTT-CTAGGG-AAAGAAAAGAAAAAGAAACGAGCTTTAGTTCTGAATTTGAATGATTCCCCGCTCTAATTATAGGTTAAAAATAGATTAGTGCCTGTTGC---------GGGAAAGGCTTTTCCCTT-GTGTGGATTATCGATTTTTTAACGAATCCTAACTATTGTGACTC-------------------TCCATTATGGAATGGAGATGTATGTGTAGAAGAAGCAGCATGTTGATAAAGAATTTTTTTTT--CCAAAATCAAAAGAGCGGTTGGG-TTGAAAAAATAAAGGATTTCTAAGCGTCTTC-TT-ATCCTATAAGGAACATAAACTTATTAAATGGAAAGGGAGAGGCTAGAGAATCTCTTGATAAGTTTACCGAGGTAGCTATTCTTTTCTT-----AGAAACAATACCTTGTTTT-G-ACTGTATCGC-ACTATGTATCATTTGATGATCCCAAAAATCAT-CTACCTTTGCCTCAATTAAAAT-----------TGAAA---------------ATGGAGGAATTTCAA----------G-AATTTAGAACTAGATAGATCTCAGCAATATGACTTCATATATTCGCT?????????????????????????????????????????????????????????????????????????????????????????????????????????????????????????????????????????????????????????????????????????????????????????????????????????????????????????????????????????????????????????????????????????????????????????????????????????????????????????????????????????????????????????????????????????????????????????????????????????????????????????????????????????????????????????????????????????????????????????????????????????????????????????????????????????????????????????????????????????????????????????????????????????????????????????????????????????????????????????????????????????????????????????????????????????????????????????????????????????????????????????????????????????????????????????????????????????????????????????????????????GGATATTGGGCAGCCTTAAAAGCTTTTTCATTGGGGAAATCTATTATTTCGACCGGAAATTCAAAAAGTTTTTGT------GCGACA---------------------------------------------------------------------------CAAAAAAATTTGCCCAAAAAACCA------------------------------------------------------------------------------------AAAGGTTTTGGTGGGCGACAA------------------------------------------AGAACTAAGTAATCAAAAGTTGTAATAATCTGAATCGGCTTGACTCAAAAA-GTTTCAACTTTTCGAATTTCATTTCGAATAGAAAATTCACAATTTCCATTACCTACTGTTTTGGACTAATCAATATGAAATT-CAACTCTCCCC-GCTCTTATGATTTGTAGAATAAGAACTCTTCTGTTTACTGAATTCTAAAAAAAAA---CTTTT-CTTC--------------------------TTGTATCTTCTGTTTATTCTTTTTTCGAATAAAAGTTTTTC--TTTTTTCTCTATTTCTCGAAAAGAGCAGATATAAGAT-----CTTT-AGTTAAAATTAATGAATCGTTGAAACTAATTGATTAAGTTTCAA-----------ACTTTTTT-GAAATTTTCTGAATTATTATTTC----------------------TCTGAATTACTATTTATTT------CTA-TGAATTAATATATAGATACTGCTCTATATCTCTCGCTTTCAACCCAATCTATAAAA-GTTGTTAATCGGGATATGAACTATGAAAAATGTG----------------------TAAAATTATAATGATTCAAAATAGATGCTATTTTATGATCGTTGAGAAAATGCATTTTTT-GTTTCATATTTT--------TGAAAT-CCGATAAACGAGAAATGAATCATTAAAAAATGAAAATG????????????????????????????????????????????????????????????????????????????????????????????????????????????????????????????????????????????????????????????????????????????????????????????????????????????????????????????????????????????????????????????????????????????????????????????????????????????????????????????????????????????????????????????????????????????????????????????????????????????????????????????????????????????????????????????????????????????????????????????????????????????????????????????????????????????????????????????????????????????????????????????????????????????????????????????????????????????????????????????????????????????????????????????????????????????????????????????????????????????????????????????????????????????????????????????????????????????????????????????????????????????????????????????????????????????????????????????????????????????????????????????????????????????????????????????????????????????????????????????????????????????????????????????????????????????????????????????????????????????????????????????????????????????????????????????????????????????????????????????????????????????????????????????????????????????????????????????????????????????????????????????????????????????????????????????????????????????????????????????????????????????????????????????????????????????????????????????????????????????????????????????????????????????????????????????????????????????????????????????????????????????????????????????????????????????????????????????????????????????????????????????????????????????????????????????????????????????????????????????????????????????????????????????????????????????????????????????????????????????????????????????????????????????????????????????????????????????????????????????????????????????????????????????????????????????????????????????????????????????????????????????????????????????????????????????????????????????????????????????????????????????????????????????????????????????????????????????????????????????????????????????????????????????????????????????????????????????????????????????????????????????????????????????????????????????????????????????????????????????????????????????????????????????????????????????????????????????????????????????????????????????????????????????????????????????????????????????????????????????????????????????????????????????????????????????????????????????????????????????????????????????????????????????????????????????????????????????????????????????????????????????????????????????????????????????????????????????????????????????????????????????????????????????????????????????????????????????????????????????????????????????????????????????????????????????????????????????????????????????????????????????????????????????????????????????????????????????????????????????????????????????????????????????????????????????????????????????????????????????????????????????????????????????????????????????????????????????????????????????????????????????????????????????????????????????????????????????????????????????????????????????????????????????????????????????????????????????????????????????????????????????????????????????????????????????????????????????????????????????????????????????????????????????????????????????????????????????????????????????????????????????????????????????????????????????????????????????????????????????????????????????????????????????????????????????????????????????????????????????????????????????????????????????????????????????????????????????????????????????????????????????????????????????????????????????????????????????????????????????????????????????????????????????????????????????????????????????????????????????????????????????????????????????????????????????????????????????????????????????????????????????????
amidae_EO12272 AATTT-CA-TAAATTATT-GAATAGT-CCCTATTAACTCTATTCTTTT-C-ATTCTTAT-------CTACT------AT-TCAATTACG-AATT-AATA-TGA-----------ATAAAGAATAGAAAAG-----------AATTGTTA-TA----------------------------------------------GAACA-TA------------------AA-AATAAATATAAA---------T-AACCATACGATTATTAGACA-----AAAAT-----AAAAATTTTATTAAACA--TTTTCTA------TTTTTTA------------------------------AATTCT----------TTTATTATAT------TTCGCTATTTTTTT--------------------GCATATTAGAAATGTCTAATTACTAAA----------------------------------------------------ATCGAATATT---------------------------------ATATATAA-------------TTCAATCGATTTCTCT-------AGTTTATATTTA-TAT-A---------------------------------------------------------------------------------------TAGATATAAT----------------ATA-----T--------------------------ATTTTATATT------------CCGTGATGAT-------GATAAATATGATCTAAAATCCGTTGAATCTAT-------------------------------------------------------------------------------------------------------------------------------------------------------------------------------------------------------------------------------------------TTAATCTAAT-----TA-----ACAAG-T--------CATT----------------------CGAATTCGAA----T--------------GAA-TGGTC--CACT------------CCTCCGCT--------TGCATTCATAAA-------GGTGTAAGTTT--AG------ACGATTTAATCATTTAA--------GTATTCCAAA-CTACATCA-------TACATAT------GTGGT-----------------ATATAATTGAATAGCATATTCAATAAATGGTAGAATCATTTTT----GATTGACCTAAACGTAGGTCT-CCTA-TAG-AAGGAA---------GATCAAAGAATATAGCAAAGAAATTA-------AAGAAGAAA-----------------------------------AACAA-CTTTTAG-------AG-AGAGGA-ATC-AGTATATAAT-------GAATTCAAC-GATTCCA-GTATAAACG???????????????????????????????????????????????????????????????????????????????????????????????????????????????????????????????????????????????????????????????????????????????????????????????????????????????????????????????????????????????????????????????????????????????????????????????????????????????????????????????????????????????????????????????????????????????????????????????????????????????????????????????????????????????????????????????????????????????????????????????????????????????????????????????????????????????????????????????????????????????????????????????????????????????????????????????????????????????????????????????????????????????????????????????????????????????????????????????????????????????????????????????????????????????????????????????????????????????????????????????????????????????????ATTCGTTATCTTTTTGAT-TCACTCAACT-----GTTTCACAA--------------------------------------AA-CAAAGGGATCATAGCGGAAATGC-TTTTCTCTGATCACAA-----GTCTTGTGAT-----ATTTGATACACGTAC-AAATAAA-CATCTTT-GAGCAA-GGAATCTCCATTTGAATGATTCATGATCTATATCA-TT-----ATT---------CGG-AATTC-GGACTG-----AAA--TAAAAAAAA----GTTTTCTTTTT----GAAAATC-AAAGAAATT-CCA-GGAC-----CTGTATAC-GAC-TTTG-GAA-TA-CCC-TTT-CGTTCT-ATGT---AATTGACATAGACCCAAATCACTAGTAAAATGA------TGCATCGGGAA--TGG-----TCAG-----------------------------------------------------------------GATAGCTCAGTCCGG-TAGAGCAGAGGACTGAAAATT-C-TCGTGTCGCCAGTTCAAATCTGG-----------------------------------------------------------------TTCCTGACGCA-GGATT------TATTTGCATG-AAGAG-CGATTCGACAAAT---------------TAATTGA-----TATGCATCGA-CATA-CCTAT------TTTTT-AATA-----------TTTTAAAAATATAGATT-TAGATTAGACTCC--ATATTTTTTT-------------------------------CCATCTAGATGTTTAGAA----------------------------ATA-----GATATATACCCCATCTATTTTTTAGATGGGTAATTAGAT-GGGTAAAGAATAGATTGTCG---------AAGTCTAAGTC-AAAAATTTAGACTGTATTTCCTCTTCTTTTAACA-TTTCTTTATATTCTCGTTC-----CTATTCTATTTCTTCATTT-CCTACTACATGAATTTAGAGAAT-----CCGTA-TAAGTTATGTGCGCAGT--AC-AAAGTTCATGATGCAGAACTCGTTT-GGTTCATCTTAG-----CGGATCATCCG----AAATAAGTA-TTTCTTCCAAATTTTACTTT-TTGTTAGACCCT-AC-ATACTCT--------------AAG-----------------------------------------------------------------------------------------------AAAGATTCCATTT----CAAATAATTTATC-----AA-TGAC-TTTGTTTAATCTAG----------------AACAGAACGTACAATCC-----TTAAATATCTGTAATTCTGGAATTCTG------------GAATTTT-CGAAGTAAAGATTAGTTT-CCTTATCATTCAACGAGCATC????????????????????????????????????????????????????????????????????????????????????????????????????????????????????????????????????????????????????????????????????????????????????????????????????????????????????????????????????????????????????????????????????????????????????????????????????????????????????????????????????????????????????????????????????????????????????????????????????????????????????????????????????????????????????????????????????????????????????????????????????????????????????????????????????????????????????????????????????????????????????????????????????????????????????????????????????????????????????????????????????????????????????????????????????????????????????????????????????????????????????????????????????????????????????????????????????????????????????????????????????????????????????????????????????????????????????????????????????????????????????????????????????????????????????????????????????????????????????????????????????????????????????????????????????????????????????????????????????????????????????????????????????????????????????????????????????????????????????????????????????????????????????????????????????????????????????????????????????????????????????????????????????????????????????????????????????????????????????????????????????????????????????????????????????????????????????????????????????????????????????????????????????????????????????????????????????????????????????????????????????????????????????????????????????????????????????????????????????????????????????????????????????????????????????????????????????????????????????????????????????????????????????????????????????????????????????????????????????????????????????????????????????????????????????????????????????????????????????????????????????????????????????????????????????????????????????????????????????????????????????????????????????????????????????????????????????????????????????????????????????????????????????????????????????????????????????????????????????????????????????????????????????????????????????????????????????????????????????????????????????????????????????????????????????????????????????????????????????????????????????????????????????????????????????????????????????????????????????????????????????????????????????????????????????????????????????????????????????????????????????????????????????????????????????????????????????????????????????????????????????????????????????????????????????????????????????????????????????????????????????????????????????????????????????????????????????????????????????????????????????????????????????????????????????????????????????????????????????????????????????????????????????????????????????????????????????????????????????????????????????????????????????????????????????????????????????????????????????????????????????????????????????????????????????????????????????????????????????????????????????????????????????????????????????????????????????????????????????????????????????????????????????????????????????????????????????????????????????????????????????????????????????????????????????????????????????????????????????????????????????????????????????????????????????????????????????????????????????????????????????????????????????????????????????????????????????????????????????????????????????????????????????????????????????????????????????????????????????????????????????????????????????????????????????????????????????????????????????????????????????????????????????????????????????????????????????????????????????????????????????????????????????????????????????????????????????????????????????????????????????????????????????????????????????????????????????????????????????????????????????????????????????????????????????????????????????????????????????????????????????????????????????????????????????????????????????????????????????????????????????????????????????????????????????????????????????????????????????????????????????????????????????????????????????????????????????????????????????????????????????????????????????????????????????????????????????????????????????????????????????????????????????????????????????????????????????????????????????????????????????????????????????????????????????????????????????????????????????????????????????????????????????????????????????????????????????????????????????????????????????????????????????????????????????????????????????????????????????????????????????????????????????????????????????????????????????????????????????????????????????????????????????????????????????????????????????????????????????????????????????????????????????????????????????????????????????????????????????????????????????????????????????????????????????????????????????????????????????????????????????????????????????????????????????????????????????????????????????????????????????????????????????????????????????????????????????????????????????????????????????????????????????????????????????????????????????????????????????????????????????????????????????????????????????????????????????????????????????????????????????????????????????????????????????????????????????????????????????????????????????????????????????????????????????????????????????????????????????????????????????????????????????????????????????????????????????????????????????????????????????????????????????????????????????????????????????????????????????????????????????????????????????????????????????????????????????????????????????????????????????????????????????????????????????????????????????????????????????????????????????????????????????????????????????????????????????????????????????????????????????????????????????????????????????????????????????????????????????????????????????????????????????????????????????????????????????????????????????????????????????????????????????????????????????????????????????????????????????????????????????????????????????????????????????????????????????????????????????????????????????????????????????????????????????????????????????????????????????????????????????????????????????????????????????????????????????????????????????????????????????????????????????????????????????????????????????????????????????????????????????????????????????????????????????????????????????????????????????????????????????????????????????????????????????????????????????????????????????????????????????????????????????????????????????????????????????????????????????????????????????????????????????????????????????????????????????????????????????????????????????????????????????????????????????????????????????????????????????????????????????????????????????????
amoena_MP1032 ??TTT-CA-TAAATTATT-GAATAGT-CCCTATTAACTCTATTCTTTT-C-ATTCTTAT-------CTACT------AT-TCAATTACG-AATT-AATA-TGA-----------ATAAAGAATAGAAAAG-----------AATTGTTA-TA----------------------------------------------GAACA-TA------------------AA-AATAAATATAAA---------T-AACCATACGATTATTAGATA-----AATAT-----------ATTATTAAATA--TTTTCTA------TTTTTTA------------------------------AATTCT----------TTTATTATAT------TTCGCTATTTTTTT--------------------GCATATTAGAAATGTCTAATTACTAAA----------------------------------------------------ATCGAATATT---------------------------------ATATATAA-------------TTCAGTCGATTTCTCT-------AGTTTATATTTA-TAT-A---------------------------------------------------------------------------------------TAGATATAAT----------------ATA-----TTTTATATC----------------GATTTTTGTATT------------CCGTGATGAT-------GATAAATATGATCGAAAATCCGTTGAATCTAT-------------------------------------------------------------------------------------------------------------------------------------------------------------------------------------------------------------------------------------------TTAATCTAAT-----TA-----ACAAG-T--------CATT----------------------CGAATTCGAA----T-----AATTCGAATGAA-TGGTC--CACT------------CCTCCGCT--------TGCATTCATAAA-------GGTGTAAGTTT--AG------ACGATTTAATCATTTAA--------GTATTCCAAA-CTACATCA-------TATATAT------GTGGT-----------------ATATAATTGAATAGCATATTCAATAAATGGTAGAATCATTTTT----GATTGACCTAAACGTAGGTCT-CCTA-TAG-AAGGAA---------GATCAAAGAATATAGCAAAGAAATTA-------AAGAAGAAA-----------------------------------AACAA-CTTTTAG-------AG-AGAGGA-ATC-AGTATATAAT-------GAATTCAAC-GATTCCA-GTATAAACG???????????????????????????????????????????????????????????????????????????????????????????????????????????????????????????????????????????????????????????????????????????????????????????????????????????????????????????????????????????????????????????????????????????????????????????????????????????????????????????????????????????????????????????????????????????????????????????????????????????????????????????????????????????????????????????????????????????????????????????????????????????????????????????????????????????????????????????????????????????????????????????????????????????????????????????????????????????????????????????????????????????????????????????????????????????????????????????????????????????????????????????????????????????????????????????????????????????????????????????????????????????????????ATTCGTTATCTTTTTGAT-TCACTCAACT-----GTTTCACAA--------------------------------------AA-CAAAGGGATCGTAGCGGAAATGC-TTTTCTCTGATCACAA-----GTCTTGTGATATTTGATTTGATACACGTAC-AAATAAA-CATCTTT-GAGCAA-GGAATCTCCATTTGAATGATTCATGATCTATATTA-TT-----ATT---------CGG-AATTC-GGACTG-----AAA--TAAAAAAAA----GTTTTGTTTTT----GAAAATC-AAAGAAATT-CCA-GGAC-----CTGTATAC-GAC-TTTG-GAA-TA-CCC-TTT-CGTTCT-ATGT---AATTGACATAGACCCAAATCACTAGTAAAATGA------TGCATCGGGAA--TGG-----TCAG-----------------------------------------------------------------GATAGCTCAGTCCGG-TAGAGCAGAGGACTGAAAATT-C-TCGTGTCGCCAGTTCAAATCTGG-----------------------------------------------------------------TTCCTGACGCA-GGATT------TATTTGTATG-AAGAG-CGATTCGACAAAT---------------TAATTGA-----TATGCATCGA-CATA-CCTAT------TTTTT-AATT-----------TATTAAAAATCTAGATT-TAGATTAGACTCC--ATATTTTTTT-------------------------------CCATCTAGGTGTTTAGAA----------------------------ATA-----GATATATACCCCATCTATTTTTTAGATGGGTAATTAGAT-TGGTAAAGAATAGATTGTCG---------AAGTCTAAGTC-AAAAATTTAGACTGTATTTCCTCTTCTTTTAACA-TTTCTTTCTATTCTCGTTC-----CTATTCTATTTCTTCATTT-CCTACTACATGAATTTAGAGAAC-----CCGTA-TAAGTGATGTGCGCAGT--AC-AAAGTTCATGATGCAGAACTCGTTT-GGTTCATCTTAG-----CGGATCATCCG----AAATAAGTA-TTTCTTCCAAATTTTACTTTGTTGTTAGACCCT-AC-ATACTCT--------------AAG-----------------------------------------------------------------------------------------------AAAGATTCCATTT----CAAATAATTTATC-----AA-TGAC-TTTGTTTAATCTAG----------------AACAGAACGTACAATCC-----TTAAATATCTGTAATTC--------TG------------GAATTTT-CGAAGTAAAGATTAGTTT--CTTATCATTCAACGAGCATC????????????????????????????????????????????????????????????????????????????????????????????????????????????????????????????????????????????????????????????????????????????????????????????????????????????????????????????????????????????????????????????????????????????????????????????????????????????????????????????????????????????????????????????????????????????????????????????????????????????????????????????????????????????????????????????????????????????????????????????????????????????????????????????????????????????????????????????????????????????????????????????????????????????????????????????????????????????????????????????????????????????????????????????????????????????????????????????????????????????????????????????????????????????????????????????????????????????????????????????????????????????????????????????????????????????????????????????????????????????????????????????????????????????????????????????????????????????????????????????????????????????????????????????????????????????????????????????????????????????????????????????????????????????????????????????????????????????????????????????????????????????????????????????????????????????????????????????????????????????????????????????????????????????????????????????????????????????????????????????????????????????????????????????????????????????????????????????????????????????????????????????????????????????????????????????????????????????????????????????????????????????????????????????????????????????????????????????????????????????????????????????????????????????????????????????????????????????????????????????????????????????????????????????????????????????????????????????????????????????????????????????????????????????????????????????????????????????????????????????????????????????????????????????????????????????????????????????????????????????????????????????????????????????????????????????????????????????????????????????????????????????????????????????????????????????????????????????????????????????????????????????????????????????????????????????????????????????????????????????????????????????????????????????????????????????????????????????????????????????????????????????????????????????????????????????????????????????????????????????????????????????????????????????????????????????????????????????????????????????????????????????????????????????????????????????????????????????????????????????????????????????????????????????????????????????????????????????????????????????????????????????????????????????????????????????????????????????????????????????????????????????????????????????????????????????????????????????????????????????????????????????????????????????????????????????????????????????????????????????????????????????????????????????????????????????????????????????????????????????????????????????????????????????????????????????????????????????????????????????????????????????????????????????????????????????????????????????????????????????????????????????????????????????????????????????????????????????????????????????????????????????????????????????????????????????????????????????????????????????????????????????????????????????????????????????????????????????????????????????????????????????????????????????????????????????????????????????????????????????????????????????????????????????????????????????????????????????????????????????????????????????????????????????????????????????????????????????????????????????????????????????????????????????????????????????????????????????????????????????????????????????????????????????????????????????????????????????????????????????????????????????????????????????????????????????????????????????????????????????????????????????????????????????????????????????????????????????????????????????????????????????????????????????????????????????????????????????????????????????????????????????????????????????????????????????????????????????????????????????????????????????????????????????????????????????????????????????????????????????????????????????????????????????????????????????????????????????????????????????????????????????????????????????????????????????????????????????????????????????????????????????????????????????????????????????????????????????????????????????????????????????????????????????????????????????????????????????????????????????????????????????????????????????????????????????????????????????????????????????????????????????????????????????????????????????????????????????????????????????????????????????????????????????????????????????????????????????????????????????????????????????????????????????????????????????????????????????????????????????????????????????????????????????????????????????????????????????????????????????????????????????????????????????????????????????????????????????????????????????????????????????????????????????????????????????????????????????????????????????????????????????????????????????????????????????????????????????????????????????????????????????????????????????????????????????????????????????????????????????????????????????????????????????????????????????????????????????????????????????????????????????????????????????????????????????????????????????????????????????????????????????????????????????????????????????????????????????????????????????????????????????????????????????????????????????????????????????????????????????????????????????????????????????????????????????????????????????????????????????????????????????????????????????????????????????????????????????????????????????????????????????????????????????????????????????????????????????????????????????????????????????????????????????????????????????????????????????????????????????????????????????????????????????????????????????????????????????????????????????????????????????????????????????????????????????????????????????????????????????????????????????????????????????????????????????????????????????????????????????????????????????????????????????????????????????????????????????????????????????????????????????????????????????????????????????????????????????????????????????????????????????????????????????????????????????????????????????????????????????????????????????????????????????????????????????????????????????????????????????????????????????????????????????????????????????????????????????????????????????????????????????????????????????????????????????????????????????????????????????????????????????????????????????????????????????????????????????????????????????????????????????????????????????????????????????????????????????????????????????????????????????????????????
ampullacea_MP1277 AATTT-CA-TAAATTATT-GAATAGT-CCCTATTAACTCTATTCTTTT-C-ATTCTTAT-------CTACT------AT-TCAATTACG-AATT-AATA-TGA-----------ATAAAGAATAGAAAAG-----------AATTGTTA-TA----------------------------------------------GAACA-TA------------------AA-AATGAATATAAA---------T-AACCATACCATTATTAGATA-----AAAAT-----------ATTATTAAACA--TTTTCTA------TTTTTTA------------------------------AATTAT----------TTTATTATAT------TTCGCTATTTTTTT--------------------GCATATTAGAAATGTCTAATTACTAAA----------------------------------------------------ATCGAATATT---------------------------------ATATATAA-------------TTCAATCGATTTCTCT-------AGTTTATATTTA-TAT-A---------------------------------------------------------------------------------------TAGATATAAT----------------ATA-----TTTTATATC----------------GATTTTTATATT------------CCGGGATGAT-------GATAAGTATGATCTAAAATCCGTTGAATCTAT-------------------------------------------------------------------------------------------------------------------------------------------------------------------------------------------------------------------------------------------TTAATCTAAT-----TA-----ACAAG-T--------CATT----------------------CGAATTCGAA----T-----AATTCGAAAGAA-AGGTC--CCCT------------CCCCCGCT--------TGCCTTCATAAA-------GGTGTAAGTTT--AG------GAGATTTAATCATTTAA--------GTATTCCAAA-CTACATCA-------TATATAT------GTGGT-----------------ATATAATTGAATACCATATTCAATAAATGGTAGAATCATTTTT----GATTGACCTAAACGTAGGTCT-CCTA-TAG-AAGGAA---------GATCAAAGAATATAGCAAAGAAATTA-------AAGAAGAAA-----------------------------------AACAA-CTTTTAG-------AG-AGAGGA-ATC-AGTATATAAT-------GAATTCAAC-GATTCCA-GTATAAACG?????????????????????????????????????????????????????????????????????????????????????????????????????????????????????????????????????????????????????????????????????????????????????????????????????????????????????????????????????????????????????????????????????????????????????????????????????????????????????????????????????????????????????????????????????????????????????????????????????????????????????????????????????????????????????????????????????????????????????????????????????????????????????????????????????????????????????????????????????????????????????????????????????????????????????????????????????????????????????????????????????????????????????????????????????????????????????????GTTCAAGTCCCTCTATCCCCAAAA-GCCCGTTTGAC-TCCTTAACTATTTAT------------------CC--TATC-TTTT-------------A------TTT-AGTTAGCCGTTCAAAATTCGTTATCTTTTTGAA-TCACTCAACT-----GTTTCACAA--------------------------------------AA-CAAAGGGATCGTAGCGGAAATGC-TTTTCTCTGATCACAA-----GTCTTGTGAT-----ATTTGATACACGTAC-AAATAAA-CATCTTT-GAGCAA-GGAATCTCCATTTGAATGATTCATGATCTATATCA-TT-----ATT---------CGG-AATTC-GGACTG-----AAA--TAAAAAAAA----GTTTTCTTTTT----GAAAATC-AAAGAAATT-CCA-GGAC-----CTGTATAC-GAC-TTTG-GAA-TA-CCC-TTT-CGTTCT-ATGT---AATTGACATAGACCCAAATCACTAGTAAAATGA------TGCATCGGGAA--TGG-----TCAG-----------------------------------------------------------------GATAGCTCAGTCCGG-CAGAGCAGAGGACTGAAAATT-C-TCGTGTCGCCAGTTCAAATCTGG-----------------------------------------------------------------TTCCTGACGCA-GGATT------TATTTGTATG-AAGAG-CGATTCGACAAAT---------------TAATTGA-----TATGCATCGA-CATA-CCTAT------TTTTT-AATT-----------TATTAAAAATCTAGATT-TAGATTAGACTCC--ATATTTTTTT-------------------------------CCATCTAGGTGTTTAGAA----------------------------ATA-----GATATATACCCCATCTATTTTTTAGATGGGTAATTAGAT-GGGTAAAGAATAGATTGTCG---------AAGTCTAAGTC-AAAAATTTAGACTGTATTTCCTCTTCTTTTAACA-TTTCTTTCTATTCTCGTTC-----CTATTCTATTTCTTCATTT-CCTACTACATGAATTTAGAGAAC-----CCGTA-TAAGTGATGTGCGCAGT--AC-AAAGTTCATGATGCAGAACTCGTTT-GGTTCATCTTAG-----CGGATCATCCG----AAATAAGTA-TTTCTTCCAAATTTTACTTT-TTGTTAGACCCT-AC-ATACTCT--------------AAG-----------------------------------------------------------------------------------------------AAAGATTCCATTT----CAAATAATTTATC-----AA-TGAC-TTTGTTTAATCTAG----------------AACAGAACGTACAATCC-----TTAAATATCTGTAATTC--------TG------------GAATTTT-CGAAGTAAAGATTAGTTT--CTTATCATTCAACGAGCATC????????????????????????????????????????????????????????????????????????????????????????????????????????????????????????????????????????????????????????????????????????????????????????????????????????????????????????????????????????????????????????????????????????????????????????????????????????????????????????????????????????????????????????????????????????????????????????????????????????????????????????????????????????????????????????????????????????????????????????????????????????????????????????????????????????????????????????????????????????????????????????????????????????????????????????????????????????????????????????????????????????????????????????????????????????????????????????????????????????????????????????????????????????????????????????????????????????????????????????????????????????????????????????????????????????????????????????????????????????????????????????????????????????????????????????????????????????????????????????????????????????????????????????????????????????????????????????????????????????????????????????????????????????????????????????????????????????????????????????????????????????????????????????????????????????????????????????????????????????????????????????????????????????????????????????????????????????????????????????????????????????????????????????????????????????????????????????????????????????????????????????????????????????????????????????????????????????????????????????????????????????????????????????????????????????????????????????????????????????????????????????????????????????????????????????????????????????????????????????????????????????????????????????????????????????????????????????????????????????????????????????????????????????????????????????????????????????????????????????????????????????????????????????????????????????????????????????????????????????????????????????????????????????????????????????????????????????????????????????????????????????????????????????????????????????????????????????????????????????????????????????????????????????????????????????????????????????????????????????????????????????????????????????????????????????????????????????????????????????????????????????????????????????????????????????????????????????????????????????????????????????????????????????????????????????????????????????????????????????????????????????????????????????????????????????????????????????????????????????????????????????????????????????????????????????????????????????????????????????????????????????????????????????????????????????????????????????????????????????????????????????????????????????????????????????????????????????????????????????????????????????????????????????????????????????????????????????????????????????????????????????????????????????????????????????????????????????????????????????????????????????????????????????????????????????????????????????????????????????????????????????????????????????????????????????????????????????????????????????????????????????????????????????????????????????????????????????????????????????????????????????????????????????????????????????????????????????????????????????????????????????????????????????????????????????????????????????????????????????????????????????????????????????????????????????????????????????????????????????????????????????????????????????????????????????????????????????????????????????????????????????????????????????????????????????????????????????????????????????????????????????????????????????????????????????????????????????????????????????????????????????????????????????????????????????????????????????????????????????????????????????????????????????????????????????????????????????????????????????????????????????????????????????????????????????????????????????????????????????????????????????????????????????????????????????????????????????????????????????????????????????????????????????????????????????????????????????????????????????????????????????????????????????????????????????????????????????????????????????????????????????????????????????????????????????????????????????????????????????????????????????????????????????????????????????????????????????????????????????????????????????????????????????????????????????????????????????????????????????????????????????????????????????????????????????????????????????????????????????????????????????????????????????????????????????????????????????????????????????????????????????????????????????????????????????????????????????????????????????????????????????????????????????????????????????????????????????????????????????????????????????????????????????????????????????????????????????????????????????????????????????????????????????????????????????????????????????????????????????????????????????????????????????????????????????????????????????????????????????????????????????????????????????????????????????????????????????????????????????????????????????????????????????????????????????????????????????????????????????????????????????????????????????????????????????????????????????????????????????????????????????????????????????????????????????????????????????????????????????????????????????????????????????????????????????????????????????????????????????????????????????????????????????????????????????????????????????????????????????????????????????????????????????????????????????????????????????????????????????????????????????????????????????????????????????????????????????????????????????????????????????????????????????????????????????????????????????????????????????????????????????????????????????????????????????????????????????????????????????????????????????????????????????????????????????????????????????????????????????????????????????????????????????????????????????????????????????????????????????????????????????????????????????????????????????????????????????????????????????????????????????????????????????????????????????????????????????????????????????????????????????????????????????????????????????????????????????????????????????????????????????????????????????????????????????????????????????????????????????????????????????????????????????????????????????????????????????????????????????????????????????????????????????????????????????????????????????????????????????????????????????????????????????????????????????????????????????????????????????????????????????????????????????????????????????????????????????????????????????????????????????????????????????????????????????????????????????????????????????????????????????????????????????????????????????????????????????????????????????????????????????????????????????
andevalensis_EO12623 ???????????????????????????????????????????????????????????????????????????????????????????????????????????????????????????????????????????????????????????????????????????????????????????????????????????????????????????????????????????????????????????????????????????????????????????????????????????????????????????????????????????????????????????????????????????????????????????????????????????????????????????????????????????????????????????????????????????????????????????????????????????????????????????????????????????????????????????????????????????????????????????????????????????????????????????????????????????????????????????????????????????????????????????????????????????????????????????????????????????????????????????????????????????????????????????????????????????????????????????????????????????????????????????????????????????????????????????????????????????????????????????????????????????????????????????????????????????????????????????????????????????????????????????????????????????????????????????????????????????????????????????????????????????????????????????????????????????????????????????????????????????????????????????????????????????????????????????????????????????????????????????????????????????????????????????????????????????????????????????????????????????????????????????????????????????????????????????????????????????????????????????????????????????????????????????????????????????????????????????????????????????????????????????????????????????????????????????????????????????????????????????????????????????????????????????????????????????????????????????????????????????????????????????????????????????????????????????????????????????????????????????????????????????????????????????????????????????????????????????????????????????????????????????????????????????????????????????????????????????????????????????????????????????????????????????????????????????????????????????????????????????????????????????????????????????????????????????????????????????????????????????????????????????????????????????????????????????????????????????????????????????????????????????????????????????????????????????????????????????????????????????????????????????????????????????????????????????????????????????????????????????????????????????????????????????????????????????????????????????????????????????????????????????????????????????????????????????????????????????????????????????????????????????????????????????????????????????????????????????????????????????????????????????????????GTCTTGTGAT-----ATTTGATACACGTAC-AAATAAA-CATCTTT-GAGCAA-GGAATCTCAATTTGCATGATTCATGATCTATATCA-TT-----ATT---------CGG-AATTC-GGACTG-----AAA--TAAAAAAAA------TTTCTTTTT----GAAAATC-AAAGAAATT-CCA-GGAC-----CTGTATAC-GAC-TTTA-GAA-TA-CCG-TTT-CGTTCT-ATGT---AATTGACATAAACCCAAATCACTAGTAAAATGA------TGCATCGGGAA--TGG-----TCAG-----------------------------------------------------------------GATAGCTCAGTCCGG-TAGAGCAGAGGACTGAAAATT-C-TTGTGTCGCCAGTTCAAATCTGG-----------------------------------------------------------------TTCCTGACGCA-GGATT------AATTTGTATG-AGGAG-CGATTCGACAAAT---------------TAATTGA-----TATGCATCGA-CATA-CCTAT------TTTT--CATT-----------TTTTAAAAATCTAGATT-TAGATTAGACTCC--ATATTTTTTT-------------------------------CCATCTAGGTGTTTAGAA----------------------------ATA-----GATATATATCCCATCTATTTCTTAGATGGGTAATTAGAT-GGGTAAAGAATAAATTGTCG---------AAGGGTAAGTC-TAAAATTTAGACTGTATTTCCTCTTCTTTTAACA-TTTCTTTATATTCTCGTTC-----CTATTCTATTTCTTCATTT-CCTACTACATGAATTTAGAGAAC-----CCGTA-TAAGTGATGTGCGCAAT--AC-AAAGTTCATGATGCAGAACTCGTTT-GGTTCATCTTAG-----CGGATCATACG----AAATAAGTA-TTTCTTCCAAATTTTACTTT-TTGTTGGACCCT-AC-ATACTCT--------------AAG-----------------------------------------------------------------------------------------------AAAGATTCCATTT----CAAGTAA??????????????????????????????????????????????????????????????????????????????????????????????????????????????????????????????????????????????????????????????????????????????????????????????????????????????????????????????????????????????????????????????????????????????????????????????????????????????????????????????????????????????????????????????????????????????????????????????????????????????????????????????????????????????????????????????????????????????????????????????????????????????????????????????????????????????????????????????????????????????????????????????????????????????????????????????????????????????????????????????????????????????????????????????????????????????????????????????????????????????????????????????????????????????????????????????????????????????????????????????????????????????????????????????????????????????????????????????????????????????????????????????????????????????????????????????????????????????????????????????????????????????????????????????????????????????????????????????????????????????????????????????????????????????????????????????????????????????????????????????????????????????????????????????????????????????????????????????????????????????????????????????????????????????????????????????????????????????????????????????????????????????????????????????????????????????????????????????????????????????????????????????????????????????????????????????????????????????????????????????????????????????????????????????????????????????????????????????????????????????????????????????????????????????????????????????????????????????????????????????????????????????????????????????????????????????????????????????????????????????????????????????????????????????????????????????????????????????????????????????????????????????????????????????????????????????????????????????????????????????????????????????????????????????????????????????????????????????????????????????????????????????????????????????????????????????????????????????????????????????????????????????????????????????????????????????????????????????????????????????????????????????????????????????????????????????????????????????????????????????????????????????????????????????????????????????????????????????????????????????????????????????????????????????????????????????????????????????????????????????????????????????????????????????????????????????????????????????????????????????????????????????????????????????????????????????????????????????????????????????????????????????????????????????????????????????????????????????????????????????????????????????????????????????????????????????????????????????????????????????????????????????????????????????????????????????????????????????????????????????????????????????????????????????????????????????????????????????????????????????????????????????????????????????????????????????????????????????????????????????????????????????????????????????????????????????????????????????????????????????????????????????????????????????????????????????????????????????????????????????????????????????????????????????????????????????????????????????????????????????????????????????????????????????????????????????????????????????????????????????????????????????????????????????????????????????????????????????????????????????????????????????????????????????????????????????????????????????????????????????????????????????????????????????????????????????????????????????????????????????????????????????????????????????????????????????????????????????????????????????????????????????????????????????????????????????????????????????????????????????????????????????????????????????????????????????????????????????????????????????????????????????????????????????????????????????????????????????????????????????????????????????????????????????????????????????????????????????????????????????????????????????????????????????????????????????????????????????????????????????????????????????????????????????????????????????????????????????????????????????????????????????????????????????????????????????????????????????????????????????????????????????????????????????????????????????????????????????????????????????????????????????????????????????????????????????????????????????????????????????????????????????????????????????????????????????????????????????????????????????????????????????????????????????????????????????????????????????????????????????????????????????????????????????????????????????????????????????????????????????????????????????????????????????????????????????????????????????????????????????????????????????????????????????????????????????????????????????????????????????????????????????????????????????????????????????????????????????????????????????????????????????????????????????????????????????????????????????????????????????????????????????????????????????????????????????????????????????????????????????????????????????????????????????????????????????????????????????????????????????????????????????????????????????????????????????????????????????????????????????????????????????????????????????????????????????????????????????????????????????????????????????????????????????????????????????????????????????????????????????????????????????????????????????????????????????????????????????????????????????????????????????????????????????????????????????????????????????????????????????????????????????????????????????????????????????????????????????????????????????????????????????????????????????????????????????????????????????????????????????????????????????????????????????????????????????????????????????????????????????????????????????????????????????????????????????????????????????????????????????????????????????????????????????????????????????????????????????????????????????????????????????????????????????????????????????????????????????????????????????????????????????????????????????????????????????????????????????????????????????????????????????????????????????????????????????????????????????????????????????????????????????????????????????????????????????????????????????????????????????????????????????????????????????????????????????????????????????????????????????????????????????????????????????????????????????????????????????????????????????????????????????????????????????????????????????????????????????????????????????????????????????????????????????????????????????????????????????????????????????????????????????????????????????????????????????????????????????????????????????????????????????????????????????????????????????????????????????????????????????????????????????????????????????????????????????????????????????????????????????????????????????????????????????????????????????????????????????????????????????????????????????????????
aneimena_EO12757 AATTT-CA-TAAATTATT-GAATAGT-CCCTATTAACTCTATTCTTTT-C-ATTCTTAT-------CTACT------AT-TCAATTACG-AATT-AATA-TGA-----------ATAAAGAATAGAAAAG-----------AATTGTTA-TA----------------------------------------------GAACA-TA------------------AA-AATGAATATAAA---------T-AAGCATACGATTATTAGAAA-----AAAAT-----AAAAATATTATTAAACA--TTTTCTA------TTTTTTA------------------------------AATTCT----------TTTATTATAT------TTCGCTATTTTTTT--------------------GCATATTAGAAATGTCTAATTACTAAA----------------------------------------------------ATCGAATATT---------------------------------ATATATAA-------------TTCAATCGATTTCTCT-------AGTTTATATTTA-TAT-A---------------------------------------------------------------------------------------TAGATATAAT----------------ATA-----T--------------------------ATTTTATATT------------CCGTGATGAT-------GATAAATATGATCTAAAATCCGTTGAATCTAT-------------------------------------------------------------------------------------------------------------------------------------------------------------------------------------------------------------------------------------------TTAATCTAAT-----TA-----ACAAG-T--------CATT----------------------CGAATTCGAA----T-----AATTCGAATGAA-TGGTC--CACT------------CCTCCGCT--------TGCATTCATAAG-------GGTGTATGTTT--AG------ACGATTTAATCATTTAA--------GTATTCCAAA-CTACATCA-------TACATAT------GTCGT-----------------ATATAATTGAATAGCATATTCAATAAATGGTAGAATCATTTTT----GATTGACCTAAACGTAGGTCT-CCTA-TAG-AAGGAA---------GATCAAAGAATATAGCAAAGAAATTA-------AAGAAGAAA-----------------------------------AACAA-CTTTTAG-------AG-AGAGGA-ATC-AGTATATAAT-------GAATTCAAC-GATTCCA-GTATAAACG???????????????????????????????????????????????????????????????????????????????????????????????????????????????????????????????????????????????????????????????????????????????????????????????????????????????????????????????????????????????????????????????????????????????????????????????????????????????????????????????????????????????????????????????????????????????????????????????????????????????????????????????????????????????????????????????????????????????????????????????????????????????????????????????????????????????????????????????????????????????????????????????????????????????????????????????????????????????????????????????????????????????????????????????????????????????????????????????????????????????????????????????????????????????????????????????????????????????????????????????????????????????????ATTCGTTATCTTTTTGAT-TCACTCAACT-----GTTTCACAA--------------------------------------AA-CAAAGGGATCATAGCGGAAATGC-TTTTCTCTGATCACAA-----GTCTTGTGAT-----ATTTGATACACGTAC-AAATAAA-CATCTTT-GAGCAA-GGAATCTCCATTTGAATGATTCATGATCTATATCA-TT-----ATT---------CGG-AATTC-GGACTG-----AAA--TAAAAAAAA----GTTTTCTTTTT----GAAAATC-AAAGAAATT-CCA-GGAC-----CTGTATAC-GAC-TTTG-GAA-TA-CCC-TTT-CGTTCT-ATGT---AATTGACATAGACCCAAATCACTAGTAAAATGA------TGCATCGGGAA--TGG-----TCAG-----------------------------------------------------------------GATAGCTCAGTCCGG-TAGAGCAGAGGACTGAAAATT-C-TCGTGTCGCCAGTTCAAATCTGG-----------------------------------------------------------------TTCCTGACGCA-GGATT------TATTTGTATG-AAGAG-CGATTCGACAAAT---------------TAATTGA-----TATGCATCGA-CATA-CCTAT------TTTTT-AATT-----------TTTTAAAAATCTAGATT-TAGATTAGACTCC--ATATTTTTTT-------------------------------CCATCTAGATGTTTAGAA----------------------------ATA-----GATATATACCCCATCTATTTTTTAGATGGGTAATTAGAT-GGGTAAAGAATAGATTGTCG---------AAGTCTAAGTC-AAAAATTTAGACTGTATTTCCTCTTCTTTTAACA-TTTCTTTATATTCTCGTTC-----CTATTCTATTTCTTCATTT-CCTACTACATGAATTTAGAGAAC-----CCGTA-TAAGTGATGTGCGCAGT--AC-AAAGTTCATGATGCAGAACTCGTTT-GGTTCATCTTAG-----CGGATCATCCG----AAATAAGTA-TTTCTTCCAAATTTTACTTT-TTGTTAGACCCT-AC-ATACTCT--------------AAG-----------------------------------------------------------------------------------------------AAAGATTCCATTT----CAAATAATTTATC-----AA-TGAC-TTTGTTTAATCTAG----------------AACAGAACGTACAATCC-----TTAAATATCTGTAATTCTGGAATTCTG------------GAATTTT-CGAAGTAAAGATTAGTTT--CTTATCAT????????????????????????????????????????????????????????????????????????????????????????????????????????????????????????????????????????????????????????????????????????????????????????????????????????????????????????????????????????????????????????????????????????????????????????????????????????????????????????????????????????????????????????????????????????????????????????????????????????????????????????????????????????????????????????????????????????????????????????????????????????????????????????????????????????????????????????????????????????????????????????????????????????????????????????????????????????????????????????????????????????????????????????????????????????????????????????????????????????????????????????????????????????????????????????????????????????????????????????????????????????????????????????????????????????????????????????????????????????????????????????????????????????????????????????????????????????????????????????????????????????????????????????????????????????????????????????????????????????????????????????????????????????????????????????????????????????????????????????????????????????????????????????????????????????????????????????????????????????????????????????????????????????????????????????????????????????????????????????????????????????????????????????????????????????????????????????????????????????????????????????????????????????????????????????????????????????????????????????????????????????????????????????????????????????????????????????????????????????????????????????????????????????????????????????????????????????????????????????????????????????????????????????????????????????????????????????????????????????????????????????????????????????????????????????????????????????????????????????????????????????????????????????????????????????????????????????????????????????????????????????????????????????????????????????????????????????????????????????????????????????????????????????????????????????????????????????????????????????????????????????????????????????????????????????????????????????????????????????????????????????????????????????????????????????????????????????????????????????????????????????????????????????????????????????????????????????????????????????????????????????????????????????????????????????????????????????????????????????????????????????????????????????????????????????????????????????????????????????????????????????????????????????????????????????????????????????????????????????????????????????????????????????????????????????????????????????????????????????????????????????????????????????????????????????????????????????????????????????????????????????????????????????????????????????????????????????????????????????????????????????????????????????????????????????????????????????????????????????????????????????????????????????????????????????????????????????????????????????????????????????????????????????????????????????????????????????????????????????????????????????????????????????????????????????????????????????????????????????????????????????????????????????????????????????????????????????????????????????????????????????????????????????????????????????????????????????????????????????????????????????????????????????????????????????????????????????????????????????????????????????????????????????????????????????????????????????????????????????????????????????????????????????????????????????????????????????????????????????????????????????????????????????????????????????????????????????????????????????????????????????????????????????????????????????????????????????????????????????????????????????????????????????????????????????????????????????????????????????????????????????????????????????????????????????????????????????????????????????????????????????????????????????????????????????????????????????????????????????????????????????????????????????????????????????????????????????????????????????????????????????????????????????????????????????????????????????????????????????????????????????????????????????????????????????????????????????????????????????????????????????????????????????????????????????????????????????????????????????????????????????????????????????????????????????????????????????????????????????????????????????????????????????????????????????????????????????????????????????????????????????????????????????????????????????????????????????????????????????????????????????????????????????????????????????????????????????????????????????????????????????????????????????????????????????????????????????????????????????????????????????????????????????????????????????????????????????????????????????????????????????????????????????????????????????????????????????????????????????????????????????????????????????????????????????????????????????????????????????????????????????????????????????????????????????????????????????????????????????????????????????????????????????????????????????????????????????????????????????????????????????????????????????????????????????????????????????????????????????????????????????????????????????????????????????????????????????????????????????????????????????????????????????????????????????????????????????????????????????????????????????????????????????????????????????????????????????????????????????????????????????????????????????????????????????????????????????????????????????????????????????????????????????????????????????????????????????????????????????????????????????????????????????????????????????????????????????????????????????????????????????????????????????????????????????????????????????????????????????????????????????????????????????????????????????????????????????????????????????????????????????????????????????????????????????????????????????????????????????????????????????????????????????????????????????????????????????????????????????????????????????????????????????????????????????????????????????????????????????????????????????????????????????????????????????????????????????????????????????????????????????????????????????????????????????????????????????????????????????????????????????????????????????????????????????????????????????????????????????????????????????????????????????????????????????????????????????????????????????????????????????????????????????????????????????????????????????????????????????????????????????????????????????????????????????????????????????????????????????????????????????????????????????????????????????????????????????????????????????????????????????????????????????????????????????????????????????????????????????????????????????????????????????????????????
[truncated: 7,219,297 more chars]
