# Supplementary material for: ﻿Spatial decoupling of taxon richness, phylogenetic diversity and threat status in the megagenus Erica (Ericaceae)
Source: PhytoKeys. 2024 Jul 10;244:127–50. doi: 10.3897/phytokeys.244.124565 (PMC11255470; doi:10.3897/phytokeys.244.124565)
Supplement: Supplementary material 6 — DNA sequence alignments [file phytokeys-244-127_article-124565__-s006.zip › Appendix 6 alignments/Erica_supermatrix_20220701_taxa730_NR.phy]

730 2186
Empetrum_nig ???????????GT-CCGGTG-AAGTGTTCGG-ATCGCGG-CGACGTGGG-CGGTTCGCTGCC-GGCGACGTCGCGAGAAGTCCACTGAACCTTATCATTTAGAGGAAGGAGAAGTCGTAACAAGGTTTCCG-TAGGTGAACCTGCGGAAGGATCATTGTCGAAAACCT-GCCA--AGAAGCAGAAAA-CTC-GCG-AACTTGTC-TAACAT----ACAA---C--GGGG-ATT-GCG-----CGGG-TT-GGGGCCTAG-GCCT----CTTTCCC----TTGCGCTCT----------CCCCC-TC----------------------GCGA----GTAGA-TGTTGGCGG-AGC-TTTCGGG--CAACG-TGT-TC--ATTT-ACTCGTCGAACAA-CGAA-CCC-CGGCGCAAAACGCGCCAAGGA-C---AA--TTGAACAAAA-GCTT-GT-----G-CA--TG-C----C--CCCT-T--------GCCT-GTTTT----C------GG--AC----GGCG-------TTGGCGT-ACACATCTTTC-----GAA--------TGA-----C----TA------AA-CGACTCTCGGCAACGGATATCTCGGCTCTTGCATCGATGAAGAACGTAGCGAAATGCGATACTTGGTGTGAATTGCAGAATCCCGTGAACCATCGAGTCTTTGAACGCAAGTTGCGCCCGAAGCC--ATTAGGTTGAAGGCACGTCTGCCTGGGCGTCACGCAWTGCGTCGCCCACTC-----ACCCC-GTGCCTC--AATA---GGGCGGG-----TAA-GTGAGTGGGCGG-ATATTGGCCCCCC-----GTTCACATTT-GCTGCTC--GGTCGGCCTAAAA---TAA-GG-TCCC---CMACGATGG-AC-------ATCA---CGACAAGTGGTGG----TTGCC---AAACCGTCGCGTCATGTCGTGCA---TGCC-A--TT-------TTTTGTCG----TGG--GCTGGCT------CACCGACCCTTAA-GT-ACC-A--TCGA---------------CTGT---GGTACC---TCA--ATTG-C-GACCCC--AGGT-CA-G?-?--???ATTACCC-GCTGAGTTTAAGCATATCAA-TAA????????????????????????????????????????????????????????????????????????????????????????????????????????????????????????????????????????????????????????????????????????????????????????????????????????????????????????????????????????????????????????????????????????????????????????????????????????????????????????????????????????????????????????????????????????????????????????????????????????????????????????????????????????????????????????????????????????????????????????????????????????????????????????????????????????????????????????????????????????????????????????????????????????????????????????????????????????????????????????????????????????????????????????????????????????????????????????????????????????????????????????????????????????????????????????????????????????????????????????????????????????????????????????????????????????????????????????????????????????????????????????????????????????????????????????????????????????????????????????????????????????????????????????????????????????????????????????????????????????????????
Calluna_vulgaris_ANA ACGAATTCATGGT-CCGGTG-AAGTGTTCGG-ATCGCGG-CGACGTGGG-CGGTTCGCTGCC-GGCGACGTCGCGAGAAGTCCACTGAACCTTATCATTTAGAGGAAGGAGAAGTCGTAACAAGGTTTCCG-TAGGTGAACCTGCGGAAGGATCATTGTCGAGA-CCC-GA------------AAGA-CTT-GCG-AACCTGTT-TAAAAA-----CAA---C--GGGG-AAT-GAG-----TGGG-CT-GGG-CTTAG-CCGC----CTTTCCT-----TCCTCATT----------CCCCC-CT----------------------GCGATCGAGCAGG-CGTGCGCGG-AGC-TCTCGGG--CAACG-TGT-TT--GTCT-GCTCGTCCAGAAA-CGAA-CCC-CGGCGCGAACCGCGCCAAGGA-C---GA--TTGAACGA---GCCT-GT-----G-CA--CG-T-------GCCT----------GCCC-GTCTT----C------GG--AT----GGTG-------TTGGCGT-GCACGTCTCTT-----GAA--------TGA-----G----CA------AA-CGACTCTCGGCAACGGATATCTCGGCTCTTGCATCGATGAAGAACGTAGCGAAATGCGATACTTGGTGTGAATTGCAGAATCCCGTGAACCATCGAGTCTTTGAACGCAAGTTGCGCCCGATGCC--ATTAGGCTGAAGGCACGTCTGCCTGGGCGTCACGCATGGCGTCGCCCACTC-----ACCCC-GTGCCTC--T-GT---GGGCGGA------AG-GTGTGTGAGCGG-ATATTGGCCCCCC-----GTTCACGTTC-G-TGCTC--GGTCGGTCTAAAA-G-GAA-AG-TCCC---CAACGACGG-AC-------ATCA---CGGCGAGTGGTGG----TTGCC---AGACCGTCCCGACGCGTCGTGCA---TGCT-G--TT-------CTTTGTCG----TTG--GCCGGCT------CATCGACCCCCGA-GT-ACC-G--TCAGGT-------------ACTC---GGTACC---TCG--ACTG-C-GACCCC--AGGT-CA-GG-C--GGGATCACCC-GCTGAGTTTAAGCATATCAA-TAAGCGG-AGG-AAAAGAAA-CTTACAAGGATTCCCCTAGTAACGG-CGAGCGAACCGGGGAAT???????????????????????????????????????????????????????????????????????????????????????????????????????????????????????????????????????????????????????????????????????????????????????????????????????????????????????????????????????????????????????????????????????????????????????????????????????????????????????????????????????????????????????????????????????????????????????????????????????????????????????????????????????????????????????????????????????????????????????????????????????????????????????????????????????????????????????????????????????????????????????????????????????????????????????????????????????????????????????????????????????????????????????????????????????????????????????????????????????????????????????????????????????????????????????????????????????????????????????????????????????????????????????????????????????????????????????????????????????????????????????????????????????????????????????????????????????????????????????????????????????????????????
Calluna_vulgaris_BG643 ???????????GT-CCGGTG-AAGTGTTCGG-ATCGCGG-CGACGTGGG-CGGTTCGCTGCC-GGCGACGTCGCGAGAAGTCCACTGAACCTTATCATTTAGAGGAAGGAGAAGTCGTAACAAGGTTTCCG-TAGGTGAACCTGCGGAAGGATCATTGTCGAGA-CCC-GA------------AAGA-CTT-GCG-AACCTGTT-TAAAAA-----CAA---C--GGGG-AAT-GAG-----TGGG-CT-GGG-CTTAG-CCGC----CTTTCCT-----TCCTCATT----------CCCCC-CT----------------------GCGATCGAGCAGG-CGTGCGCGG-AGC-TCTCGGG--CAACG-TGT-TT--GTCT-GCTCGTCCAGAAA-CGAA-CCC-CGGCGCGAACCGCGCCAAGGA-C---GA--TTGAACGA---GCCT-GT-----G-CA--CG-T-------GCCT----------GCCC-GTCTT----C------GG--AT----GGTG-------TTGGCGT-GCACGTCTCTT-----GAA--------TGA-----G----CA------AA-CGACTCTCGGCAACGGATATCTCGGCTCTTGCATCGATGAAGAACGTAGCGAAATGCGATACTTGGTGTGAATTGCAGAATCCCGTGAACCATCGAGTCTTTGAACGCAAGTTGCGCCCGATGCC--ATTAGGCTGAAGGCACGTCTGCCTGGGCGTCACGCATGGCGTCGCCCACTC-----ACCCC-GTGCCTC--T-GT---GGGCGGA------AG-GTGTGTGAGCGG-ATATTGGCCCCCC-----GTTCACGTTC-G-TGCTC--GGTCGGTCTAAAA-G-GAA-AG-TCCC---CAACGACGG-AC-------ATCA---CGGCGAGTGGTGG----TTGCC---AGACCGTCCCGACGCGTCGTGCA---TGCT-G--TT-------CTTTGTCG----TTG--GCCGGCT------CATCGACCCCCGA-GT-ACC-G--TCAGGT-------------ACTC---GGTACC---TCG--ACTG-C-GACCCC--AGGT-CA-GG-C--GGGATCACCC-GCTGAGTTTAAGCATATCAA-TAA?????????????????????????????????????????????????????????????TTGAGACAAGCATATGACTACTGGCAGGATCAA-CCAG-GTAGCATTCCTTTCAC-GACGCCGGCGCCGCCCATGCCC----AT-TGAAC--AAACA-A-GGAGG-CAA---GGA---CGAG-CACGGCAGT----CAT-CCGCAACAAGCGACAAACGC---TTTTTGGGGCAAA-TAACAATCG-CGACAT------GTCTA-------CCCA----CATAG-GTTTCGGC--ATCCGAGAGTAC-GAGTCCCAGCTA--ATGGC-CATGGAGG-CCGCAC-AATCCT--GTGCAATTT-G-CATGAAA-CACCGGC--AAAACTTCGAGGCTCACC-TACACC-AAAGGAGGTGCAAAAGCGAGA--ATAGGGACTTTC--AC-GAT----CGAATTCC-A--TCGCATTAGGAAT-GA-GGCACAGGAACCCTTTTCAAATTCGCAACGATTACGATGCATATCCTCGAATAGAGTCGTCGGGGATGGCCTTCCCTGTGCAGGCAGAGAGCTATCCAGTCCC-----------------------------------------------------------------------------------------------------------------------CGACGAAA-TCAAGCACCACCCAAACGCCA-TTACGTACACGTTGCACCGGCTCCGAT-GACCAATTGCACCTTGAAGG-ACAAAATGTCC--ATCAAAA-AGCAAAAGGCCAAAAAGAGCCGCGCGG--GCACCG-C-ATCATTTGGAA---CCCACA-CAA-TCGAAAGGGA--CAAGCAACTCAAAA-GGGAC-TAA-GCGAGGA--GCTCGCC----AAAGGA---ATTTC-AAAGGGACATA-TCGCCGTAGCC-GA-AGGGGATCCAACACCGAA-GTCATGC--ACTACTAAT-GCC--CATGGG--AAACCAGGGAGGCCACAA--
Corema_album_ANA ????????????????????????????CGG-ATCGCGG-CGACGTGGG-CGGTTCGCTGCC-GGCGACGTCGCGAGAAGTCCACTGAACCTTATCATTTAGAGGAAGGAGAAGTCGTAACAAGGTTTCCG-TAGGTGAACCTGCGGAAGGATCATTGTCGAAAACCT-GCCA--AGAAGCAGAAAA-CTT-GCG-AACTTGTC-TA-CAT----ACAA---C--GGGG-ATT-GCG-----CGGG-TT-GGGGCCTAG-GCCT----CTTTCCC----TTCCGCTCT----------CCCCC-TC----------------------GCGA----GTAGA-TGTTGGCGG-AGC-TTTCGGAGGCAACG-CGT-TC--ATTT-ACTCGTCGAGCAA-CGAA-CCC-CGGCGCAAAACGCGCCAAGGA-C---AA--TTGAACAAAA-GCTT-GT-----G-CA--CG-T----C--CGCT----------GCCT-GTTTT----C------GG--GT----GGCG-------TTGGCGT-ACACATCTTTC-----GAA--------TGA-----C----TA------AA-CGACTCTCGGCAACGGATATCTCGGCTCTTGCATCGATGAAGAACGTAGCGAAATGCGATACTTGGTGTGAATTGCAGAATCCCGTGAACCATCGAGTCTTTGAACGCAAGTTGCGCCCGAAGCC--ATTAGGTTGAAGGCACGTCTGCCTGGGCGTCACGCATTGCGTCGCCCACTC-----ACCCC-GTGCCTC--AATA--GGGGCGGG-----TAA-GCGAGTGGGCGG-ATATTGGCCCCCC-----GTTCACATTTTGGTGCTC--GGTCGGCCTAAAA---AAA-GG-TCCC---CAACGACGG-AC-------ATCA---CGACAAGTGGTGG----TTGCC---AAACCGTCGCGTCGAGTCGTGCG---TGCC-A--TT-------TTTTGTCG----TGG--GCTGGCT------CACCGACCCTTAA-GT-ACC-G--TCAT--CGAGTG-------TGGT---GGTACC---TCA--ATTG-C-GACCCC--AGGT-CA-GG-C--GGGATTACCC-GCTGAGTTTAAGCATATCAA-TAAGCGG-AGG-AAAAGAAA-CT????????????????????????????????????????????????????????????????????????????????????????????????????????????????????????????????????????????????????????????????????????????????????????????????????????????????????????????????????????????????????????????????????????????????????????????????????????????????????????????????????????????????????????????????????????????????????????????????????????????????????????????????????????????????????????????????????????????????????????????????????????????????????????????????????????????????????????????????????????????????????????????????????????????????????????????????????????????????????????????????????????????????????????????????????????????????????????????????????????????????????????????????????????????????????????????????????????????????????????????????????????????????????????????????????????????????????????????????????????????????????????????????????????????????????????????????????????????????????????????????????????????????????????????????????????????????????????????
Daboecia_cantabrica_ANA ACGAATTCATGGT-CCGGTG-AAGTGTTCGG-ATCGCGG-CGACGTGGG-CGGTTCGCTGCC-GGCGACGTCGCGAGAAGTCCACTGAACCTTATCATTTAGAGGAAGGAGAAGTCGTAACAAGGTTTCCG-TAGGTGAACCTGCGGAAGGATCATTGTCGATAACCT-GACG--A---TCAGAAAA-CCT-GTG-AACTTGTT-TACACA-----TGT---T--GGTG-AAT-GCG-----TGGG-TT-AGG-CCTAG-TTGC----CTCTCCT-----TCGTATTT----------CCCC--TT----------------------GCGA--GAGTATA-TGTGTGCAA-TGC-TTTCAAG--CTATG-CATTTC--ATTT-ACTTGTCGAATAA-CAAA-CAC-CGGCGCAAAACGTGCCAAGGA-C---AA--TTGAACAA---GTTT-GT-----G-CA--TG-T----C--CGCT----------GCTC-ATTTT----T------GG--GT----GGTG-------TTGGCAT-GGACATCTTTT-----GAA--------TAA-----C----TA------AA-CGACTCTCGGCAACGGATATCTCGGCTCTTGCATCGATGAAGAACGTAGCGAAATGCGATACTTGGTGTGAATTGCAGAATCCCGTGAACCATCGAGTCTTTGAACGCAAGTTGCGCCTGAAGCC--ATTAGGTTGAAGGCACGTCTGCCTGGGCGTCACGCATTGCATTGCCCACTC-----AACCC-GCGCCTC--A-TT---GGACGGG-----TAA-CTGCGTGGGCGG-ATATTGGCCCCCCC----GTTCACAGTT-G-TGCTC--GGCCGGCCTAAAA-A-TAA-GG-TCCT---CAATGACGG-AC-------ATCA---TGACAAGTGGTGG----TTGCC---AAACCGTCGCATTATGTCGTGCA---TGCT-A--CT-------CCTTGTTG----TGG--GCTGACT------CATCGACCCTTAA-GT-ACC-C--TCAA---------------TTGT---GGTACC---TCA--AGTG-C-GACCCC--AGGT-CA-GG-C--GGGATTACCC-GCTGAGTTTAAGCATATCAA-TAAGCGG-AGG-AAAAGAAA-CTTACAAGGATTCCCCTAGTAACGG-CGAGCGAACCGGGGAAT???????????????????????????????????????????????????????????????????????????????????????????????????????????????????????????????????????????????????????????????????????????????????????????????????????????????????????????????????????????????????????????????????????????????????????????????????????????????????????????????????????????????????????????????????????????????????????????????????????????????????????????????????????????????????????????????????????????????????????????????????????????????????????????????????????????????????????????????????????????????????????????????????????????????????????????????????????????????????????????????????????????????????????????????????????????????????????????????????????????????????????????????????????????????????????????????????????????????????????????????????????????????????????????????????????????????????????????????????????????????????????????????????????????????????????????????????????????????????????????????????????????????????
Daboecia_cantabrica_PPA ????????????????????????????????????????????????????????????????????????????????????????????????????????????????????????????GTTTCCG-TAGGTGAACCTGCGGAAGGATCATTGTCGATAACCT-GACG--A---TCAGAAAA-CCT-GTG-AACTTGTT-TACACA-----TGT---T--GGTG-AAT-GCG-----TGGG-TT-AGG-CCTAG-TTGC----TTCTCCT-----TCGTATTT----------CCCC--TT----------------------GCGA--GAGTATA-TGTGTGCAA-TGC-TTTCAAG--CTATG-CATTTC--ATTT-ACTTGTCGAATAA-CAAA-CAC-CGGCGCAAAACGTGCCAAGGA-C---AA--TTGAACAA---GTTT-GT-----G-CA--TG-T----C--CGCT----------GCTC-ATTTT----T------GG--GT----GGTG-------TTGGCAT-GGACATCTTTT-----GAA--------TAA-----C----TA------AA-CGACTCTCGGCAACGGATATCTCGGCTCTTGCATCGATGAAGAACGTAGCGAAATGCGATACTTGGTGTGAATTGCAGAATCCCGTGAACCATCGAGTCTTTGAACGCAAGTTGCGCCTGAAGCC--ATTAGGTTGAAGGCACGTCTGCCTGGGCGTCACGCATTGCATTGCCCACTC-----AACCC-GYGCCTC--A-TT---GGACGGG-----TAA-CTGCGTGGGCGG-ATATTGGCCCCCC-----GTTCACAGTT-G-TGCTC--GGCCGGCCTAAAA-A-TAA-GG-TCCT---CAATGACGG-AC-------ATCA---TGACTAGTGGTGG----TTGCC---AAACCGTCGCATTATGTCGTGCA---TGCT-A--CT-------CCTTGTTG----TGG--GCTGACT------CATCGACCCTTAA-GT-ACC-C--TCAA---------------TTGT---GGTACC---TCA--AGTG-C-GACCCC--AGGT-CA-GG-C--GGGATTACCC-GCTGAGTTTAAGCATATCAA-TAAGCGG-AGG-AAAAGAAA-CTTACAAGGATTCCCCTAGTAACGG-CGAGCGAACCGGG-AAT???????????????????????????????????????????????????????????????????????????????????????????????????????????????????????????????????????????????????????????????????????????????????????????????????????????????????????????????????????????????????????????????????????????????????????????????????????????????????????????????????????????????????????????????????????????????????????????????????????????????????????????????????????????????????????????????????????????????????????????????????????????????????????????????????????????????????????????????????????????????????????????????????????????????????????????????????????????????????????????????????????????????????????????????????????????????????????????????????????????????????????????????????????????????????????????????????????????????????????????????????????????????????????????????????????????????????????????????????????????????????????????????????????????????????????????????????????????????????????????????????????????????????
abbotti_KG1005 ?????????????????????????????????????????????????????????????????????????????????????????????ATCATTTAGAGGAAGGAGAAGTCGTAACAAGGTTTCCG-TAGGTGAACCTGCGGAAGGATCATTGTCAAAA-CTT-GACA--T---CTAGAAAA-CTC-GTG-AACTTGTT-CATAAA-----GAA---T--GGGG-AAT-GCA-----TCGG-TT-TGG-CCCAG-T-GC----CTCTCCT-----TTTTCTTT----------CCCC--TC----------------------GCGA----GCGGA-CGTGCCTGG-AGC-TTTCGAG--CGACG-TGT-TC--GTCT-GCTTGTCGAACAA-CGAA-CCC-CGGCGCAAATCGCGCCAAGGA-T---AA--TGGAATGA---GTTT-GT-----G-CC--TG-CATT-T--CCCT----------GCCC-GTCTA----C------GG--GT----GGCG-------TTGGCTT-GCACATCTTTT-----GTA--------TAA-----C----TA------AA-TGACTCTCGGCAACGGATATCTCGGCTCTTGCATCGATGAAGAACGTAGCGAAATGCGATACTTGGTGTGAATTGCAGAATCCCGTGAACCATCGAGTCTTTGAACGCAAGTTGCGCCTGAAGCC--ATCAGGTTGAAGGCACGTCTGCCTGGGCGTCACGCATTGCGTCGCTCACTC-----ACCCC-GTGCCTC--A-CT---GGGCGGG-----TAA-GTGCGTGGGCGG-ATATTGGCCCCCC-----GTTCGCATTT-G-TGCTC--GGTTGGCCTAAAA-A-TAA-GG-TCCC---TGATGACGG-AC-------ATCA---CAACAAGTGGTGG----TTGCC---AAACTGTCGCGAAACGTTGTGCA---TGCT-A--CT------TCGTCGTCG---GTGG--GCT----------CATTGACCCTTAA-GT-GCC-A--TCGA---------------ACTT---GGTACC---TCA--ATTG-T-GACCCC--AGGT-CA-GG-C--GGGATTACCC-GCTGAGTTTAAGCATATC???????????????????????????????????????????????????????????????????TTGAGACAAGCATATGACTACTGGCAGGATCAA-CCAG-GTAGCATTCCTTTTGC-GACACCAGCACAACCCAAGCCCCCC-AT-TGAAT--AATCA-AAGGCGG-CAA---GGA---CAGG-CACAGTGGA----CAT-CTGCAACAAGCGACAAACGC---TTTTTTGGGTAAA-TAACGATCG-CAAAAC------GTATA------CCCCG----CATGA-GTTTCAGC--ATCCACGATTAC-AAGTCACAGCTA--ATGGA-CA-GGGGG-ACGCAC-AATCAAA-GTGCAATCT-A-CATGAAA-CACTAGC--AGCACTTCGAGGCTCGCC-TCCACC-AAAAGTGGTGCAAGG-CCAGA--ATAGGGACTTTT--CG-GAG---AATAGTTCC-A--CGGCATTGGGTAT-GA-GGCACAGGAACCC------------------------------------------------------------------------------------------AAGAT-ATT---GCAACGGGAGAACTTTCCCTT-CCCGT-GCA---TT--CT--ATT--GAAGAG----ATA-TGTCCGATGTGGACTTCACCGCACGGAGCAGAGAAATTCCCAATCCCGACAAAA-TCAACTACCACCCACACGCCA-TTACGTACACTTTGCACCAACTCCTCC-AACCAATTGCACCTCGAGAG-ACAAGCTGCCCC-AAGTAGA-AGC-AAAGGCCAACAGGAGCAACATTA--GCAACA-C-GAAGTTTGGGG--CAATGAG-CTT-GCCTCTCAAC--AATGAGGCATCCC--TAAAA-GGAGAAGCCAA--CGCATCT---TCGAGGAG-TATTTCAACAGGGACA---GCGCCGTATCC-AA-GGGTGATACACATCC-AA-GTCATGC--ACTACTAAA-GCC--AT??????????????????????????
abietina_abi_ANA ACGAATTCATGGT-CCGGTG-AAGTGTTCGG-ATCGCGG-CGACGTGGG-CGGTTCGCTGCC-GGCGACGTCGCGAGAAGTCCACTGAACCTTATCATTTAGAGGAAGGAGAAGTCGTAACAAGGTTTCCG-TAGGTGAACCTGCGGAAGGATCATTGTCAAAA-CCT-GACA--T---CTAGAAAA-CTC-GTG-AACTTGTT-CATAAA-----GAA---T--GGGG-AAT-GCA-----TCGG-TT-TGG-CCCAG-T-GC----CTCTCCT-----TT-GCTTT----------CCCC--TC----------------------GCGA----GCAGA-TGTGCATGG-AGC-TTTTGAG--CAATG-TGT-TC--GTCT-GCTTGTCGAACAA-CGAA-CCC-CGGCGCAAATCGCGCCAAGGA-A---AA--TGGAATGA---GTTT-GT-----G-CA--TG-CATG-T--CCCT----------GCCC-GTCTA----C------GG--GT----GGTG-------TTGGCTT-GCACATCTTTT-----GTA--------TAA-----T----TA------AA-TGACTCTCGGCAACGGATATCTCGGCTCTTGCATCGATGAAGAACGTAGCGAAATGCGATACTTGGTGTGAATTGCAGAATCCCGTGAACCATCGAGTCTTTGAACGCAAGTTGCGCCTGAAGCC--ATCAGGTTGAAGGCACGTCTGCCTGGGCGTCACGCATTGCGTCGCTCACTC-----ACCCC-GTGCCTC--A-CT---GGGCGGG-----TAA-GTGTGTGGGCGG-ATATTGGCCCTCC-----GTTCACATTT-G-TGCTC--GGTTGGCCTAAAA-A-TAA-GG-TCCC---TGATGACGG-AC-------ATCA---CAACAAGTGGTGG----TTGCA---AAACTGTCKCGACACGTTGTGCA---TGCT-A--CT------CCATCGTTG---GTGG--GCT----------CGTTGACCCTTAA-GT-GCC-A--TMGA---------------ACTT---GGTACC---TCA--ATTG-C-GACCCC--AGGT-CA-GG-C--GGGATTACCC-GCTGAGTTTAAGCATATCAA-TAAGCGG-AGG-AAAAGAAA-CTTACAAGGATTCCCCTAGTAACGG-CGAGCGAACCGGGGAATTTGAGACAAGCATATGACTACTGGCAGGATCAA-CCAG-GTAGCATTCCTTTTGC-GACACCGGCACAACCCAAGCCCCC--AT-TGAAT--AATCA-AAGAAGG-CAA---GGA---CAAG-CACAGTGGT----CAT-CCGCAACAAGCGACGAACGC---TTTTTTGGGTAAA-TAACGATCA-CGAGAC------ATATA-------CCCA----CATAA-GTTTCAGC--ATCCACAATTAC-AAGTCACAGCTA--ATGGA-CATGGGGG-CCGCAC-AATCAAA-GTGCAATCT-A-CATGAAA-CACTAGC--AACACTTCGAGGCTCACC-TCCACC-TAAAGTGGTTAAAGG-CGAGA--ATAGGGACATTT--CA-GAG---AATAGTTCC-A--CCGCATTGGGTAT-GA-GGCACAGGAACCA------------------------------------------------------------------------------------------AAGAT-ATT---GCAACAGGAGAACTTCCTCTT-CCCAT-GCA---TA--CT--ATT--GAAGAG----ATA-TGTCCGATATGGACTTCACTGCCCAGAGCAGAGAAATTTCCAATCCCGACAAAA-TCAACTACCACCCACACGCCA-TTACGTACACTTTGCACCAACTCCTCC-AACCAATTGCACCTCGAGGG-ACAAGCTGCCC--AACAAGA-AGC-AAAGGCCAACAAGAGCA????????????????????????????????????????????????????????????????????????????????????????????????????????????????????????????????????????????????????????????????????????????????????????????????????????????????????
abietina_abi_MP1013 ????????????????????????????????????????????????????????????????????????????????????????????????????????????????????????????GTTTCCG-TAGGTGAACCTGCGGAAGGATCATTGTCAAAA-CCT-GACA--T---CTAGAAAA-CTC-GTG-AACTTGTT-CATAAA-----GAA---T--GGGG-AAT-GCA-----TCGG-TT-TGG-CCCAG-T-GC----CTCTCCT-----TT-GCTTT----------CCCC--TC----------------------GCGA----GCAGA-TGTGCATGG-AGC-TTTTGAG--CAATG-TGT-TC--GTCT-GCTTGTCGAACAA-CGAA-CCC-CGGCGCAAATCGCGCCAAGGA-A---AA--TGGAATGA---GTTT-GT-----G-CA--TG-CATG-T--CCCT----------GCCC-GTCTA----C------GG--GT----GGTG-------TTGGCTT-GCACATCTTTT-----GTA--------TAA-----T----TA------AA-TGACTCTCGGCAACGGATATCTCGGCTCTTGCATCGATGAAGAACGTAGCGAAATGCGATACTTGGTGTGAATTGCAGAATCCCGTGAACCATCGAGTCTTTGAACGCAAGTTGCGCCTGAAGCC--ATCAGGTTGAAGGCACGTCTGCCTGGGCGTCACGCATTGCGTTGCTCACTC-----ACCCC-GTGCCTC--A-CT---GGGCGGG-----TAA-GTGTGTGGGCGG-ATATTGGCCCTCC-----GTTCACATTT-G-TGCTC--GGTTGGCCTAAAA-A-TAA-GG-TCCC---TGATGACGG-AC-------ATCA---CAACAAGTGGTGG----TTGCA---AAACTGTCGCGACACGTTGTGCA---TGCT-A--CT------CCATCGTTG---GTGG--GCT----------CGTTGACCCTTAA-GT-GCC-A--TCGA---------------ACTT---GGTACC---TCA--ATTG-C-GACCCC--AGGT-CA-GG-C--GGGATTACCC-GCTGAGTTTAAGCATATCAA-TAAGCGG-AGG-AAAAGAAA-CTTACAAGGATTCCCCTAGTAACGG-CGAGCGAACCGGG-AAT??GAGACAAGCATATGACTACTGGCAGGATCAA-CCAG-GTAGCATTCCTTTTGC-GACACCGGCACAACCCAAGCCCCC--AT-TGAAT--AATCA-AAGAAGG-CAA---GGA---CAAG-CACAGTGGT----CAT-CCGCAACAAGCGACGAACGC---TTTTTTGGGTAAA-TAACGATCA-CGAGAC------ATATA-------CCCA----CATAA-GTTTCAGC--ATCCACAATTAC-AAGTCACAGCTA--ATGGA-CATGGGGG-CCGCAC-AATCAAA-GTGCAATCT-A-CATGAAA-CACTAGC--AACACTTCGAGGCTCACC-TCCACC-TAAAGTGGTTAAAGG-CGAGA--ATAGGGACATTT--CA-GAG---AATAGTTCC-A--CCGCATTGGGTAT-GA-GGCACAGGAACCA------------------------------------------------------------------------------------------AAGAT-ATT---GCAACAGGAGAACTTCCTCTT-CCCAT-GCA---TA--CT--ATT--GAAGAG----ATA-TGTCCGATATGGACTTCACTGCCCAGAGCAGAGAAATTTCCAATCCCGACAAAA-TCAACTACCACCCACACGCCA-TTACGTACACTTTGCACCAACTCCTCC-AACCAATTGCACCTCGAGGG-ACAAGCTGCCC--AACAAGA-AGC-AAAGGCCAACAAGAGC?????????????????????????????????????????????????????????????????????????????????????????????????????????????????????????????????????????????????????????????????????????????????????????????????????????????????????
abietina_atr_MP1029 ????????????????????????????????????????????????????????????????????????????????????????????????????AGAGGAAGGAGAAGTCGTAACAAGGTTTCCG-TAGGTGAACCTGCGGAAGGATCATTGTCAAAA-CCT-GACA--T---CTAGAAAA-CTC-GTG-AACTTGTT-CATAAA-----GAA---T--GGGG-AAT-GCA-----TCGG-TT-TGG-CCCAG-Y-GC----CTCTCCT-----TT-GCTTT----------CCCC--TC----------------------GCGA----GCAGA-TGTGCATGG-AGC-TTTTGAG--CAATG-TGT-TC--GTCT-GCTTGTCGAACAA-CGAA-CCC-CGGCGCAAATCGCGCCAAGGA-A---AA--TGGAATGA---GTTT-GT-----G-CA--TG-CATG-T--CCCT----------GCCC-GTCTA----C------GG--GT----GGTG-------TTGGCTT-GCACATCTTTT-----GTA--------TAA-----T----TA------AA-TGACTCTCGGCAACGGATATCTCGGCTCTTGCATCGATGAAGAACGTAGCGAAATGCGATACTTGGTGTGAATTGCAGAATCCCGTGAACCATCGAGTCTTTGAACGCAAGTTGCGCCTGAAGCC--ATCAGGTTGAAGGCACGTCTGCCTGGGCGTCACGCATTGCGTCGCTCACTC-----ACCCC-GTGCCTC--A-CT---GGGCGGG-----TAA-GTGTGTGGGCGG-ATATTGGCCCTCC-----GTTCACATTT-G-TGCTC--GGTTGGCCTAAAA-A-TAA-GG-TCCC---TGATGACGG-AC-------ATCA---CAACAAGTGGTGG----TTGCA---AAACTGTCGCGACACGTTGTGCA---TGCT-A--CT------CCATCGTTG---GTGG--GCT----------CGTTGACCCTTAA-GT-GCC-A--TYGA---------------ACTT---GGTACC---TCA--A????????????????????????????????????????????????????????????????????????????????????????????????????????????????????????????TTGAGACAAGCATATGACTACTGGCAGGATCAA-CCAG-GTAGCATTCCTTTTGC-GACACCGGCACAACCCAAGCCCCC--AT-TGAAT--AATCA-AAGAAGG-CAA---GGA---CAAG-CACAGTGGT----CAT-CCGCAACAAGCGACGAACGC---TTTTTTGGGTAAA-TAACGATCA-CGAGAC------ATATA-------CCCA----CATAA-GTTTCAGC--ATCCACAATTAC-AAGTCACAGCTA--ATGGA-CATGGGGG-CCGCAC-AATCAAA-GTGCAATCT-A-CATGAAA-CACTAGC--AACACTTCGAGGCTCACC-TCCACC-TAAAGTGGTTAAAGG-CGAGA--ATAGGGACATTT--CA-GAG---AATAGTTCC-A--CCGCATTGGGTAT-GA-GGCACAGGAACCA------------------------------------------------------------------------------------------AAGAT-ATT---GCAACAGGAGAACTTCCTCTT-CCCAT-GCA---TA--CT--ATT--GAAGAG----ATA-TGTCCGATATGGACTTCACTGCCCAGAGCAGAGAAATTTCCAATCCCGACAAAA-TCAACTACCACCCACACGCCA-TTACGTACACTTTGCACCAACTCCTCC-AACCAATTGCACCTCGAGGG-ACAAGCTGCCC--AACAAGA-AGC-AAAGGCCAACAAGAGC?????????????????????????????????????????????????????????????????????????????????????????????????????????????????????????????????????????????????????????????????????????????????????????????????????????????????????
abietina_aur_MP1320 ????????????????????????????????????????????????????????????????????????????????????????????TATCATTTAGAGGAAGGAGAAGTCGTAACAAGGTTTCCG-TAGGTGAACCTGCGGAAGGATCATTGTCAAAA-CCT-GACA--T---CTAGAAAA-CTC-GTG-AACTTGTT-CATAAA-----GAA---T--GGGG-AAT-GCA-----TCGG-TT-TGG-CCTAG-T-GC----CTCTCCT-----TT-GCTTT----------CCCC--TC----------------------GTGA----GCAGA-CGTGCATGG-AGC-TTTTGAG--CAATG-TGT-TC--GTTT-GCTTGTCGAACAA-CGAA-CCC-CGGCGCAAATCGCGCCAAGGA-T---AA--TGGAATGA---GTTT-GT-----G-CA--TG-CATG-T--CCCT----------GCCC-GTCTA----T------GG--GT----GGCG-------TTGGCTT-GCACATCTTTT-----GTA--------TAA-----T----TA------AA-TGACTCTCGGCAACGGATATCTCGGCTCTTGCATCGATGAAGAACGTAGCGAAATGCGATACTTGGTGTGAATTGCAGAATCCCGTGAACCATCGAGTCTTTGAACGCAAGTTGCGCCTGAAGCC--ATCAGGTTGAAGGCACGTCTGCCTGGGCGTCACGCATTACGTCGCTCACTC-----ACCCC-GTGCCTC--A-CT---GGGCGGG-----TAA-GTGTGTGGGCGG-ATATTGGTCCTCC-----GTTCACATTT-G-TGCTC--GGTTGGCCTAAAA-A-TAA-GG-TCCC---TGATGACGG-AC-------ATCA---CAACAAGTGGTGG----TTGCA---AAACTGTCGCGACACGTTGTGCA---TGCT-A--CT------CCATCGTTG---GTGG--GCT----------CGTTGACCCTTAA-GT-GCC-A--TCGA---------------ACTT---GGTACC---TCA--ACTG-C-GACCCC--AG-T-CA-GG-C--GGGATTACCC-GCTGAGTTTAAGCATATCA--TA????????????????????????????????????????????????????????????????????????????TGACTACTGGCAGGATCAA-CCAG-GTAGCATTCCTTTTGC-GACACCGGCACGACCCAAGCCCCC--AT-TGAAT--AATCA-AAGAAGG-CAA---GGA---CAGG-CACAGTGGT----CAT-CCGCAACAAGCGACAAACGC---TTTTTTGGGTAAA-TAACGATCA-CGAGAC------GTATA-------CCCA----CATAA-GTTTCAGC--ATCCACAATTAC-AAGTCACAGCTA--ATGGA-CATGGGGG-CCGCAC-AATCAAA-GTGCAATCT-A-CATGAAA-CACTAGC--AACACTTCGAGGCTCACC-TCCACC-AAAAGTGGTGCAAGG-CGAGA--ATAGGGACTTTT--CG-GAG---AATAGTTCC-A--CCGCATTGGGTAT-GA-GGCACAGGAACCA------------------------------------------------------------------------------------------AAGAT-ATT---GCAACGAGAGAACTTTCTCTT-CCCAT-GCA---TA--CT--ATT--GAAGAG----ATA-TGTCCGATATGGACTTCACTGCCCAGAGCAGAGAAATTTCCAATCCCGACAAAA-TCAACTACAACCCACACGCCA-TTACGTACACTTTGCACCAACTCCTCC-AACCAATTGCACCTCGAGGG-ACAAGCTGCCC--AACAAGA-AGC-AAAGGCCAACAAGAGCAACATAA--GCAAAA-C-GAAGTTTGGGG--CAACAAG-CTT-GCCTCTCAAC--AATGAGGCATCCA--TAAAA-GGA-AGGCCAA--TGT--CA---ACGAGGA--TATTTCGATAGGGACA---GAAACGTAGCC-AA-AGAGGATCCAAGTCCAAA-GTCATGC--ACTACTA????????????????????????????????????
abietina_aur_MP499 ???????????GT-CCGGTG-AAGTGTTCGG-ATCGCGG-CGACGTGGG-CGGTTCGCTGCC-GGCGACGTCGCGAGAAGTCCACTGAACCTTATCATTTAGAGGAAGGAGAAGTCGTAACAAGGTTTCCG-TAGGTGAACCTGCGGAAGGATCATTGTCAAAA-CCT-GACA--T---CTAGAAAA-CTC-GTG-AACTTGTT-CATAAA-----GAA---T--GGGG-AAT-GCA-----TCGG-TT-TGG-CCTAG-T-GC----CTCTCCT-----TT-GCTTT----------CCCC--TC----------------------GTGA----GCAGA-CGTGCATGG-AGC-TTTTGAG--CAATG-TGT-TC--GTTT-GCTTGTCGAACAA-CGAA-CCC-CGGCGCAAATCGCGCCAAGGA-T---AA--TGGAATGA---GTTT-GT-----G-CA--TG-CATG-T--CCCT----------GCCC-GTCTA----T------GG--GT----GGCG-------TTGGCTT-GCACATCTTTT-----GTA--------TAA-----T----TA------AA-TGACTCTCGGCAACGGATATCTCGGCTCTTGCATCGATGAAGAACGTAGCGAAATGCGATACTTGGTGTGAATTGCAGAATCCCGTGAACCATCGAGTCTTTGAACGCAAGTTGCGCCTGAAGCC--ATCAGGTTGAAGGCACGTCTGCCTGGGCGTCACGCATTACGTCGCTCACTC-----ACCCC-GTGCCTC--A-CT---GGGCGGG-----TAA-GTGTGTGGGCGG-ATATTGGTCCTCC-----GTTCACATTT-G-TGCTC--GGTTGGCCTAAAA-A-TAA-GG-TCCC---TGATGACGG-AC-------ATCA---CAACAAGTGGTGG----TTGCA---AAACTGTCGCGACACGTTGTGCA---TGCT-A--CT------CCATCGTTG---GTGG--GCT----------CGTTGACCCTTAA-GT-GCC-A--TCGA---------------ACTT---GGTACC---TCA--ACTG-C-GACCCC--AGGT-CA-GG-C--GGGATTACCC-GCTGAGTTTAAGCATATCAA-TAAGCGG-AGG-AAAAGAAA-CTTACAAGGATTCCCCTAGTAACGG-CGAGCGA??????????TTGAGACAAGCATATGACTACTGGCAGGATCAA-CCAG-GTAGCATTCCTTTTGC-GACACCGGCACGACCCAAGCCCCC--AT-TGAAT--AATCA-AAGAAGG-CAA---GGA---CAGG-CACAGTGGT----CAT-CCGCAACAAGCGACAAACGC---TTTTTTGGGTAAA-TAACGATCA-CGAGAC------GTATA-------CCCA----CATAA-GTTTCAGC--ATCCACAATTAC-AAGTCACAGCTA--ATGGA-CATGGGGG-CCGCAC-AATCAAA-GTGCAATCT-A-CATGAAA-CACTAGC--AACACTTCGAGGCTCACC-TCCACC-AAAAGTGGTGCAAGG-CGAGA--ATAGGGACTTTT--CG-GAG---AATAGTTCC-A--CCGCATTGGGTAT-GA-GGCACAGGAACCA------------------------------------------------------------------------------------------AAGAT-ATT---GCAACGAGAGAACTTTCTCTT-CCCAT-GCA---TA--CT--ATT--GAAGAG----ATA-TGTCCGATATGGACTTCACTGCCCAGAGCAGAGAAATTTCCAATCCCGACAAAA-TCAACTACAACCCACACGCCA-TTACGTACACTTTGCACCAACTCCTCC-AACCAATTGCACCTCGAGGG-ACAAGCTGCCC--AACAAGA-AGC-AAAGGCCAACAAGAGC?????????????????????????????????????????????????????????????????????????????????????????????????????????????????????????????????????????????????????????????????????????????????????????????????????????????????????
abietina_aur_MP514 ???????????GT-CCGGTG-AAGTGTTCGG-ATCGCGG-CGACGTGGG-CGGTTCGCTGCC-GGCGACGTCGCGAGAAGTCCACTGAACCTTATCATTTAGAGGAAGGAGAAGTCGTAACAAGGTTTCCG-TAGGTGAACCTGCGGAAGGATCATTGTCAAAA-CCT-GACA--T---CTAGAAAA-CTC-GTG-AACTTGTT-CATAAA-----GAA---T--GGGG-AAT-GCA-----TCGG-TT-TGG-CCTAG-T-GC----CTCTCCT-----TT-GCTTT----------CCCC--TC----------------------GTGA----GCAGA-CGTGCATGG-AGC-TTTTGAG--CAATG-TGT-TC--GTTT-GCTTGTCGAACAA-CGAA-CCC-CGGCGCAAATCGCGCCAAGGA-T---AA--TGGAATGA---GTTT-GT-----G-CA--TG-CATG-T--CCCT----------GCCC-GTCTA----T------GG--GT----GGCG-------TTGGCTT-GCACATCTTTT-----GTA--------TAA-----T----TA------AA-TGACTCTCGGCAACGGATATCTCGGCTCTTGCATCGATGAAGAACGTAGCGAAATGCGATACTTGGTGTGAATTGCAGAATCCCGTGAACCATCGAGTCTTTGAACGCAAGTTGCGCCTGAAGCC--ATCAGGTTGAAGGCACGTCTGCCTGGGCGTCACGCATTGCGTCGCTCACTC-----ACCCC-GTGCCTC--A-CT---GGGCGGG-----TAA-GTGTGTGGGCGG-ATATTGGCCCTCC-----GTTCACATTT-G-TGCTC--GGTTGGCCTAAAA-A-TAA-GG-TCCC---TGATGACGG-AC-------ATCA---CAACAAGTGGTGG----TTGCA---AAACTGTCGCGACACGTTGTGCA---TGCT-A--CT------CCATCGTTG---GTGG--GCT----------CGTTGACCCTTAA-GT-GCC-A--TCGA---------------ACTT---GGTACC---TCA--ACTG-C-GACCCC--AGGT-CA-GG-C--GGGATTACCC-GCTGAGTTTAAGCATATCAA-TAAGCGG-AGG-AAAAGAAA-CTTACAAGGATTCCCCTAGTAACGG-CGAGCGAACCGGG-AAT???????????????????????????????????????????????????????????????????????????????????????????????????????????????????????????????????????????????????????????????????????????????????????????????????????????????????????????????????????????????????????????????????????????????????????????????????????????????????????????????????????????????????????????????????????????????????????????????????????????????????????????????????????????????????????????????????????????????????????????????????????????????????????????????????????????????????????????????????????????????????????????????????????????????????????????????????????????????????????????????????????????????????????????????????????????????????????????????????????????????????????????????????????????????????????????????????????????????????????????????????????????????????????????????????????????????????????????????????????????????????????????????????????????????????????????????????????????????????????????????????????????????????
abietina_aur_MP717 ???????????????????????????????????????????????????????????????????????????????????????????????CATTTAGAGGAAGGAGAAGTCGTAACAAGGTTTCCG-TAGGTGAACCTGCGGAAGGATCATTGTCAAAA-CCT-GACA--T---CTAGAAAA-CTC-GTG-AACTTGTT-CATAAA-----GAA---T--GGGG-AAT-GCA-----TCGG-TT-TGG-CCTAG-T-GC----CTCTCCT-----TT-GCTTT----------CCCC--TC----------------------ATGA----GCAGA-CGTGCATGG-AGC-TTTTGAG--CAATG-TGT-TC--GTTT-GCTTGTCGAACAA-CGAA-CCC-CGGCGCAAATCGCGCCAAGGA-T---AA--TGGAATGA---GTTT-GT-----G-CA--TG-CATG-T--CCCT----------GCCC-GTCTA----T------GG--GT----GGCG-------TTGGCTT-GCACATCTTTT-----GTA--------TAA-----T----TA------AA-TGACTCTCGGCAACGGATATCTCGGCTCTTGCATCGATGAAGAACGTAGCGAAATGCGATACTTGGTGTGAATTGCAGAATCCCGTGAACCATCGAGTCTTTGAACGCAAGTTGCGCCTGAAGCC--ATCAGGTTGAAGGCACGTCTGCCTGGGCGTCACGCATTGCGTCGCTCACTC-----ACCCC-GTGCCTC--A-CT---GGGCGGG-----TAA-GTGTGTGGGCGG-ATATTGGCCCTCC-----GTTCACATTT-G-TGCTC--GGTTGGCCTAAAA-A-TAA-GG-TCCC---TGATGACGG-AC-------ATCA---CAACAAGTGGTGG----TTGCA---AAACTGTCGCGACACGTTGTGCA---TGCT-A--CT------CCATCGTTG---GTGG--GCT----------CGTTGACCCTTAA-GT-GCC-A--TCGA---------------ACTT---GGTACC---TCA--ACTG-C-GA????????????????????????????????????????????????????????????????????????????????????????????????????????????????????TTGAGACAAGCATATGACTACTGGCAGGATCAA-CCAG-GTAGCATTCCTTTTGC-GACACCGGCACAACCCAAGCCCCC--AT-TGAAT--AATCA-AAGAAGG-CAA---GGA---CAAG-CACAGTGGT----CAT-CCGCAACAAGCGACGAACAC---TTTTTTGGGTAAA-TAACGATCA-CGAGAC------ATATA-------CCCA----CATAA-GTTTCAGC--ATCCACAATTAC-AAGTCACAGCTA--ATGGA-CATGGGGG-CCGCAC-AATCAAA-GTGCAATCT-A-CATGAAA-CACTAGC--AACACTTCGAGGCTCACC-TCCACC-TAAAGTGGTKMAAGG-CGAGA--ATAGGGACWTTT--CA-GAG---AATAGTTCC-A--CCGCATTGGGTAT-GA-GGCACAGGAACCA------------------------------------------------------------------------------------------AAGAT-ATT---GCAACRRGAGAACTTCCTCTT-CCCAT-GCA---TA--CT--ATT--GAAGAG----ATA-TGTCCGATATGGACTTCACTGCCCAGAGCAGAGAAATTTCCAATCCCGACAAAA-TCAACTACCACCCACACGCCA-TTACGTACACTTTGCACCAACTCCTCC-AACCAATTGCACCTCGAGGG-ACAAGCTGCCC--AACAAGA-AGC-AAAGGCCAACAAGAGC?????????????????????????????????????????????????????????????????????????????????????????????????????????????????????????????????????????????????????????????????????????????????????????????????????????????????????
abietina_con_CM6 ???????????GT-CCGGTG-AAGTGTTCGG-ATCGCGG-CGACGTGGG-CGGTTCGCTGCC-GGCGACGTCGCGAGAAGTCCACTGAACCTTATCATTTAGAGGAAGGAGAAGTCGTAACAAGGTTTCCG-TAGGTGAACCTGCGGAAGGATCATTGTCAAAA-CCT-GACA--T---CTAGAAAA-CTC-GTG-AACTTGTT-CATAAA-----GAA---T--GGGG-AAT-GCA-----TCGG-TT-TGG-CCCAG-T-GC----CTCTCCT-----TT-GCTTT----------CCCC--TC----------------------GCGA----GCAGA-TGTGCATGG-AGC-TTTTGAG--CAATG-TGT-TC--GTCT-GCTTGTCGAACAA-CGAA-CCC-CGGCGCAAATCGCGCCAAGGA-A---AA--TGGAATGA---GTTT-GT-----G-CA--TG-CATG-T--CCCT----------GCCC-GTCTA----C------GG--GT----GGTG-------TTGGCTT-GCACATCTTTT-----GTA--------TAA-----T----TA------AA-TGACTCTCGGCAACGGATATCTCGGCTCTTGCATCGATGAAGAACGTAGCGAAATGCGATACTTGGTGTGAATTGCAGAATCCCGTGAACCATCGAGTCTTTGAACGCAAGTTGCGCCTGAAGCC--ATCAGGTTGAAGGCACGTCTGCCTGGGCGTCACGCATTGCGTCGCTCACTC-----ACCCC-GTGCCTC--A-CT---GGGCGGG-----TAA-GTGTGTGGGCGG-ATATTGGCCCTCC-----GTTCACATTT-G-TGCTC--GGTTGGCCTAAAA-A-TAA-GG-TCCC---TGATGACGG-AC-------ATCA---CAACAAGTGGTGG----TTGCA---AAACTGTCGCGACACGTTGTGCA---TGCT-A--CT------CCATCGTTG---GTGG--GCT----------CGTTGACCCTTAA-GT-GCC-A--TCGA---------------ACTT---GGTACC---TCA--ATTG-C-GACCCC--AGGT-CA-GG-C--GGGATTACCC-GCTGAGTTTAAGCATATCAA-TAAGCGG-AGG-AAAAGAAA-CTTACAAGGATTCCCCTAGTAACGG-CGAGCGAACCGGG-AAT???????????????????????????????????????????????????????????????????????????????????????????????????????????????????????????????????????????????????????????????????????????????????????????????????????????????????????????????????????????????????????????????????????????????????????????????????????????????????????????????????????????????????????????????????????????????????????????????????????????????????????????????????????????????????????????????????????????????????????????????????????????????????????????????????????????????????????????????????????????????????????????????????????????????????????????????????????????????????????????????????????????????????????????????????????????????????????????????????????????????????????????????????????????????????????????????????????????????????????????????????????????????????????????????????????????????????????????????????????????????????????????????????????????????????????????????????????????????????????????????????????????????????
abietina_dia_CM11 ????????????????GGTG-AAGTGTTCGG-ATCGCGG-CGACGTGGG-CGGTTCGCTGCC-GGCGACGTCGCGAGAAGTCCACTGAACCTTATCATTTAGAGGAAGGAGAAGTCGTAACAAGGTTTCCG-TAGGTGAACCTGCGGAAGGATCATTGTCAAAA-CCT-GACA--T---CTAGAAAA-CTC-GTG-AACTTGTT-CATAAA-----GAA---T--GGGG-AAT-GCA-----TCGG-TT-TGG-CCCAG-T-GC----CTCTCCT-----TT-GCTTT----------CCCC--TC----------------------GCGA----GCAGA-TGTGCATGG-AGC-TTTTGAG--CAATG-TGT-TC--GTCT-GCTTGTCGAACAA-CGAA-CCC-CGGCGCAAATCGCGCCAAGGA-A---AA--TGGAATGA---GTTT-GT-----G-CA--TG-CATG-T--CCCT----------GCCC-GTCTA----C------GG--GT----GGTG-------TTGGCTT-GCACATCTTTT-----GTA--------TAA-----T----TA------AA-TGACTCTCGGCAACGGATATCTCGGCTCTTGCATCGATGAAGAACGTAGCGAAATGCGATACTTGGTGTGAATTGCAGAATCCCGTGAACCATCGAGTCTTTGAACGCAAGTTGCGCCTGAAGCC--ATCAGGTTGAAGGCACGTCTGCCTGGGCGTCACGCATTGCGTYGCTCACTC-----ACCCC-GTGCCTC--A-CT---GGGCGGG-----TAA-GTGTGTGGGCGG-ATATTGGCCCTCC-----GTTCACATTT-G-TGCTC--GGTTGGCCTAAAA-A-TAA-GG-TCCC---YGATGACGG-AC-------ATCA---CAACAAGTGGTGG----TTGCA---AAACTGTCGCGACACGTTGTGCA---TGCT-A--CT------CCATCGTTG---GTGG--GCT----------CGTTGACCCTTAA-GT-GCC-A--TCGA---------------ACTT---GGTACC---TCA--ATTG-C-GACCCC--AGGT-CA-GG-C--GGGATTACCC-GCTGAGTT-AAGCATATCAA-TAAGCGG-AGG-AAAAGAAA-CTTACAAGGATTCCCCTAGTAACGG-CGAGCGAACCGGG-AAT???????????????????????????????????????????????????????????????????????????????????????????????????????????????????????????????????????????????????????????????????????????????????????????????????????????????????????????????????????????????????????????????????????????????????????????????????????????????????????????????????????????????????????????????????????????????????????????????????????????????????????????????????????????????????????????????????????????????????????????????????????????????????????????????????????????????????????????????????????????????????????????????????????????????????????????????????????????????????????????????????????????????????????????????????????????????????????????????????????????????????????????????????????????????????????????????????????????????????????????????????????????????????????????????????????????????????????????????????????????????????????????????????????????????????????????????????????????????????????????????????????????????????
abietina_dia_MP1015 ????????????????????????????????????????????????????????????????????????????????????????????????????????????????????????????GTTTCCG-TAGGTGAACCTGCGGAAGGATCATTGTCAAAA-CCT-GACA--T---CTAGAAAA-CTC-GTG-AACTTGTT-CATAAA-----GAA---T--GGGG-AAT-GCA-----TCGG-TT-TGG-CCCAG-T-GC----CTCTCCT-----TT-GCTTT----------CCCC--TC----------------------GCGA----GCAGA-TGTGCATGG-AGC-TTTTGAG--CAATG-TGT-TC--GTCT-GCTTGTCGAACAA-CGAA-CCC-CGGCGCAAATCGCGCCAAGGA-A---AA--TGGAATGA---GTTT-GT-----G-CA--TG-CATG-T--CCCT----------GCCC-GTCTA----C------GG--GT----GGTG-------TTGGCTT-GCACATCTTTT-----GTA--------TAA-----T----TA------AA-TGACTCTCGGCAACGGATATCTCGGCTCTTGCATCGATGAAGAACGTAGCGAAATGCGATACTTGGTGTGAATTGCAGAATCCCGTGAACCATCGAGTCTTTGAACGCAAGTTGCGCCTGAAGCC--ATCAGGTTGAAGGCACGTCTGCCTGGGCGTCACGCATTGCGTYGCTCACTC-----ACCCC-GTGCCTC--A-CT---GGGCGGG-----TAA-GTGTGTGGGCGG-ATATTGGCCCTCC-----GTTCACATTT-G-TGCTC--GGTTGGCCTAAAA-A-TAA-GG-TCCC---TGATGACGG-AC-------ATCA---CAACAAGTGGTGG----TTGCA---AAACTGTCGCGACACGTTGTGCA---TGCT-A--CT------CCATCGTTG---GTGG--GCT----------CGTTGACCCTTAA-GT-GCC-A--TCGA---------------ACTT---GGTACC---TCA--ATTG-C-GACCCC--AGGT-CA-GG-C--GGGATTACCC-GCTGAGTTTAAGCATATCAA-TAAGCGG-AGG-AAAAGAAA-CTTACAAGGATTCCCCTAGTAACGG-CGAGCGAACCGGG-AATTTGAGACAAGCATATGACTACTGGCAGGATCAA-CCAG-GTAGCATTCCTTTTGC-GACACCGGCACAACCCAAGCCCCC--AT-TGAAT--AATCA-AAGAAGG-CAA---GGA---CAAG-CACAGTGGT----CAT-CCGCAACAAGCGACGAACGC---TTTTTTGGGTAAA-TAACGATCA-CGAGAC------ATATA-------CCCA----CATAA-GTTTCAGC--ATCCACAATTAC-AAGTCACAGCTA--ATGGA-CATGGGGG-CCGCAC-AATCAAA-GTGCAATCT-A-CATGAAA-CACTAGC--AACACTTCGAGGCTCACC-TCCACC-TAAAGTGGTTAAAGG-CGAGA--ATAGGGACATTT--CA-GAG---AATAGTTCC-A--CCGCATTGGGTAT-GA-GGCACAGGAACCA------------------------------------------------------------------------------------------AAGAT-ATT---GCAACAGGAGAACTTCCTCTT-CCCAT-GCA---TA--CT--ATT--GAAGAG----ATA-TGTCCGATATGGACTTCACTGCCCAGAGCAGAGAAATTTCCAATCCCGACAAAA-TCAACTACCACCCACACGCCA-TTACGTACACTTTGCACCAACTCCTCC-AACCAATTGCACCTCGAGGG-ACAAGCTGCCC--AACAAGA-AGC-AAAGGCCAACAAGAGC?????????????????????????????????????????????????????????????????????????????????????????????????????????????????????????????????????????????????????????????????????????????????????????????????????????????????????
abietina_per_MP1071 ???????????????CGGTG-AAGTGTTCGG-ATCGCGG-CGACGTGGG-CGGTTCGCTGCC-GGCGACGTCGCGAGAAGTCCACTGAACCTTATCATTTAGAGGAAGGAGAAGTCGTAACAAGGTTTCCG-TAGGTGAACCTGCGGAAGGATCATTGTCAAAA-CCT-GACA--T---CTAGAAAA-CTC-GTG-AACTTGTT-CATAAA-----GAA---T--GGGG-AAT-GCA-----TCGG-TT-TGG-CCTAG-T-GC----CTCTCCT-----TT-GCTTT----------CCCC--TC----------------------GTGA----GCAGA-CGTGCATGG-AGC-TTTTGAG--CAATG-TGT-TC--GTTT-GCTTGTCGAACAA-CGAA-CCC-CGGCGCAAATCGCGCCAAGGA-T---AA--TGGAATGA---GTTT-GT-----G-CA--TG-CATG-T--CCCT----------GCCC-GTCTA----T------GG--GT----GGCG-------TTGGCTT-GCACATCTTTT-----GTA--------TAA-----T----TA------AA-TGACTCTCGGCAACGGATATCTCGGCTCTTGCATCGATGAAGAACGTAGCGAAATGCGATACTTGGTGTGAATTGCAGAATCCCGTGAACCATCGAGTCTTTGAACGCAAGTTGCGCCTGAAGCC--ATCAGGTTGAAGGCACGTCTGCCTGGGCGTCACGCATTACGTCGCTCACTC-----ACCCC-GTGCCTC--A-CT---GGGCGGG-----TAA-GTGTGTGGGCGG-ATATTGGTCCTCC-----GTTCACATTT-G-TGCTC--GGTTGGCCTAAAA-A-TAA-GG-TCCC---TGATGACGA-AC-------ATCA---CAACAAGTGGTGG----TTGCA---AAACTGTCGCGACACGTTGTGCA---TGCT-A--CT------CCATCGTTG---GTGG--GCT----------CGTTGACCCTTAA-GT-GCC-A--TCGA---------------ACTT---GGTACC---TCA--ACTG-C-GACCCC--AGGT-CA-GG-C--GGGATTACCC-GCTGAGTTTAAGCATATCAA-TAAGCGG-AGG-AAAAGAAA-CTTACAAGGATTCCCCTAGTAACGG-CGAGCGAACCGGGGAATTTGAGACAAGCATATGACTACTGGCAGGATCAA-CCAG-GTAGCATTCCTTTTGC-GACACCGGCACAACCCAAGCCCCC--AT-TGAAT--AATCA-AAGAAGG-CTA---GGA---CAGG-CACAGTGGT----CAT-CCGCAACAAGCGACAAACGC---TTTTTTGGGTAAA-TAACGATCA-CGAGAC------GTATA-------CCCA----CATAA-GTTTCAGC--ATCCACAATTAC-AAGTCACAGCTA--ATGGA-CATGGGGG-CCGCAC-AATCAAA-GTGCAATCT-A-CATGAAA-CACTAGC--AACACTTCGAGGCTCACC-TCCACC-AAAAGTGGTGCAAGG-CGAGA--ATAGGGACTTTT--CG-GAG---AATAGTTCC-A--CCGCATTGGGTAT-GA-GGCACAGGAACCA------------------------------------------------------------------------------------------AAGAT-ATT---GCAACGAGAGAACTTTCTCTT-CCCAT-GCA---TA--CT--ATT--GAAGAG----ATA-TGTCCGATATGGACTTCACTGCCCAGAGCAGAGAAATTTCCAATCCCGACAAAA-TCAACTACAACCCACACGCCA-TTACGTACACTTTGCACCAACTCCTCC-AACCAATTGCACCTCGAGGG-AC????????????????????????????????????????????????????????????????????????????????????????????????????????????????????????????????????????????????????????????????????????????????????????????????????????????????????????????????????????????????????????????
abietina_pet_EO ??????????????CCGGTG-AAGTGTTCGG-ATCGCGG-CGACGTGGG-CGGTTCGCTGCC-GGCGACGTCGCGAGAAGTCCACTGAACCTTATCATTTAGAGGAAGGAGAAGTCGTAACAAGGTTTCCG-TAGGTGAACCTGCGGAAGGATCATTGTCAAAA-CCT-GACA--T---CCAGAAAA-CTC-GTG-AACTTGTT-CATAAA-----GAA---T--GGGG-AAT-GCA-----TTGG-TT-TGG-CCCAG-T-GC----CTCTCCT-----TT-GCTTT----------CCCC--TC----------------------GCGA----GCAGA-CGTGCATGG-AGC-TTTTGAG--CAATG-TGT-TC--GTCT-GCTTGTCGAACAA-CGAA-CCC-CGGCGCAAATCGCGCCAAGGA-T---AA--TGGAATGA---GTTT-GT-----G-CA--TG-CATG-T--CCYT----------GCCC-GTCTA----C------GG--GT----GGCG-------TTGGCTT-GCACATCTTTT-----GTA--------TAA-----T----TA------AA-TGACTCTCGGCAACGGATATCTCGGCTCTTGCATCGATGAAGAACGTAGCGAAATGCGATACTTGGTGTGAATTGCAGAATCCCGTGAACCATCGAGTCTTTGAACGCAAGTTGCGCCTGAAGCC--ATCAGGTTGAAGGCACGTCTGCCTGGGCGTCACGCATTGCGTCGCTCACTC-----ACCCC-GTGCCTC--A-CT---GGGCGGG-----TAA-GTGTGTGGGCGG-ATATTGGCCCTCC-----GTTCACATTT-G-TGCTC--GGTTGGCCTAAAA-A-TAA-GG-TCCC---TGATGACGG-AC-------ATCA---CAACAAGTGGTGG----TTGCA---AAACTGTCGCGACATGTTGTGCA---TGCT-A--CT------CCATCGTTG---GTGG--GCT----------CGTTGACCCTTAA-GT-GCC-A--TTGA---------------ACTT---GGTACC---TCA--ACTG-C-GACCCC--AGGT-CA-GG????????????????????????????????????????????????????????????????????????????????????????????????????TTGAGACAAGCATATGACTACTGGCAGGATCAA-CCAG-GTAGCATTCCTTTTGC-GACACCGGCACGACCCAAGCCCCC--AT-TGAAT--AATCA-AAGAAGG-CAA---GGA---CAGG-CACAGTGGT----CAT-CCGCAACAAGCGACGAACRC---TTTTTTGGGTAAA-TAACGATCA-CGAGAC------GTATA-------CCCA----CATAA-GTTTCAGC--ATCCATAATTAC-AAGTCACAGCTA--ATGGA-CATGGGGG-CCGCAC-AATCAAA-GTGCAATCT-A-CATGAAA-CACTAGC--AACACTTCGAGGCTCACC-TCCACC-AAAAGTGGTGCAAGG-CGAGA--ATAGGGCCTTTT--CG-GAG---AATAGTTCC-A--CCGCATTGGGTAT-GA-GGCACAGGAACCA------------------------------------------------------------------------------------------AAGAT-ATT---GCAACGGGAGAACTTCCTCTT-CCCAT-GCA---TA--CT--ATT--GAAGAG----ATA-TGTCCGATATGGACTTCACTGCCCAGAGCAGAGAAATTTCCAATCCCGACAAAA-TCAACTACCACCCACACRCCA-TTACGTACACTTTGCATCAACTCCTCC-AACCAATTGCACCTCGAGGG-ACAAGCTGCCC--AACAAGA-AGC-AAAGGCCAACAAGAGC?????????????????????????????????????????????????????????????????????????????????????????????????????????????????????????????????????????????????????????????????????????????????????????????????????????????????????
accommodata_EO11382 ???????????GT-CCGGTG-AAGTGTTCGG-ATCGCGG-CGACGTGGG-CGGTTCGCTGCC-GGCGACGTCGCGAGAAGTCCACTGAACCTTATCATTTAGAGGAAGGAGAAGTCGTAACAAGGTTTCCG-TAGGTGAACCTGCGGAAGGATCATTGTCAAAA-CCT-GACA--T---CTAGAAAA-CTC-GTG-AACTTGTT-CATAGA-----GAA---T--GGGG-AAT-GCA-----TCGG-TT-TGG-CCCAG-T-GC----CTCTCCT-----TTTGCCTT----------CCCC--TT----------------------GCGA----GCAGA-CGTGCCTGG-AGC-TTTCGAG--CGATG-TGT-TC--GTCT-GCTTGTCGAACAA-CGAA-CCC-CGGCGCAAATCGCGCCAAGGA-T-ATAA--TGGAATGA---GCTT-GT-----G-CA--TG-CATG-G--CCTT----------GCCC-GTCTA----C------GG--GT----GGCG-------TTGGCTT-GCACATCTTTT-----GTA--------TAA-----C----TA------AA-TGACTCTCGGCAACGGATATCTCGGCTCTTGCATCGATGAAGAACGTAGCGAAATGCGATACTTGGTGTGAATTGCAGAATCCCGTGAACCATCGAGTCTTTGAACGCAAGTTGCGCCTGAAGCC--ATCAGGTTGAAGGCACGTCTGCCTGGGCGTCACGCATTGCGTCGCTCACTC-----ACCCC-GTGCCTC--A-CT---GGGCGGG-----TAA-GTGCGTGGGCGG-ATATTGGCCCCCC-----GTTCACATTT-G-TTCTC--GGTTGGCCTAAAA-A-TAA-GG-TCCC---CGATGACGG-AC-------ATCA---CAACAAGTGGTGG----TTGCC---AAACTGTCGCGACACGTTGTGCA---TGCT-A--CT------CCGTCGTCG---GTGG--GCT----------CATTGACCCTTAA-GT-GCC-A--TGGA---------------ACTT---GGTACC---TCA--ACTG-C-GACCCC--AGGT-CA-GG-C--GGGATTACCC-GCTGAGTTTAAGCATATCAA-TAAGCGG-AGG-AAAAGAAA-CTTACAAGGATTCCCCTAGTAACGG-CGAGCGAACCGGG-AAT???????????????????????????????????????????????????????????????????????????????????????????????????????????????????????????????????????????????????????????????????????????????????????????????????????????????????????????????????????????????????????????????????????????????????????????????????????????????????????????????????????????????????????????????????????????????????????????????????????????????????????????????????????????????????????????????????????????????????????????????????????????????????????????????????????????????????????????????????????????????????????????????????????????????????????????????????????????????????????????????????????????????????????????????????????????????????????????????????????????????????????????????????????????????????????????????????????????????????????????????????????????????????????????????????????????????????????????????????????????????????????????????????????????????????????????????????????????????????????????????????????????????????
acuta_MP506 ??????????GGT-CCGGTG-AAGTGTTCGG-ATCGCGG-CGACGTGGG-CGGTTCGCTGCC-GGCGACGTCGCGAGAAGTCCACTGAACCTTATCATTTAGAGGAAGGAGAAGTCGTAACAAGGTTTCCG-TAGGTGAACCTGCGGAAGGATCATTGTCAAAA-CCT-GACA--T---CTAGAAAA-CTC-GTG-AACTTGTT-CATAGA--GA-GAA---T--GGGG-AAT-GCA-----TCGG-TT-TGG-CCCAG-T-GC----CTCTCCT-----TTTGCTTT----------CCCC--TT----------------------GCGA----GCAGA-CGTGCCTAG-AGC-TTTCGAG--CGATG-TGT-TC--GTCT-GCTTGTCGAACAA-CGAA-CCC-CGGCGCAAATCGCGCCAAGGA-T---AA--TGGAATGA---GTTT-GT-----G-CA--TG-CATG-G--CCCT----------GCCC-GTCTA----C------GG--GT----GGCG-------TTGGCTT-GCACATCTTTT-----GTA--------TAA-----C----TA------AA-TGACTCTCGGCAACGGATATCTCGGCTCTTGCATCGATGAAGAACGTAGCGAAATGCGATACTTGGTGTGAATTGCAGAATCCCGTGAACCATCGAGTCTTTGAACGCAAGTTGCGCCTGAAGCC--ATCAGGTTGAAGGCACGTCTGCCTGGGCGTCACGCAWTGCGTCGCTCACTC-----ACCCC-GTGCCTC--A-CT---GGGCGGG--GG-TAA-GTGCGTGGGCGG-ATATTGGCCCCCC-----GTTCACATTT-G-TGCTC--GGTTGGCCTAAAA-A-TAA-GG-TCCC---TGATGACGG-AC-------ATCA---CAACAAGTGGTGG----TTGCC---AAACTGTCGCGACACGTTGTGCA---TGCT-A--CT------CCGTCGTCG---GTGG--GCT----------CATTGACCCTTAA-GT-GCC-A--TAGA---------------ACTT---GGTACC---TCA--ACTG-C-GACCCC--AGGT-CA-GG-C--GGGATTACCC-GCTGAGTTTAAGCATATCAA-TAAGCGG-AGG-AAAAGAAA-CTTACAAGGATTCCCCTAGTAACGG-CGAGCGAACCGGG-AAT???????????????????????????????????????????????????????????????????????????????????????????????????????????????????????????????????????????????????????????????????????????????????????????????????????????????????????????????????????????????????????????????????????????????????????????????????????????????????????????????????????????????????????????????????????????????????????????????????????????????????????????????????????????????????????????????????????????????????????????????????????????????????????????????????????????????????????????????????????????????????????????????????????????????????????????????????????????????????????????????????????????????????????????????????????????????????????????????????????????????????????????????????????????????????????????????????????????????????????????????????????????????????????????????????????????????????????????????????????????????????????????????????????????????????????????????????????????????????????????????????????????????????
adnata_MP501 ???????????GT-CCGGTG-AAGTGTTCGG-ATCGCGG-CGACGTGGG-CGGTTCGCTGCC-GGCGACGTCGCGAGAAGTCCACTGAACCTTATCATTTAGAGGAAGGAGAAGTCGTAACAAGGTTTCCG-TAGGTGAACCTGCGGAAGGATCATTGTCAAAA-CCT-GACA--T---CTAGAAAA-CTC-GTG-AACTTGTT-CATAGA-----GAA---T--GGGG-AAT-GCA-----TCCG-TT-TGG-CCCAG-T-GC----CTCTCCT-----TTTGCTTT----------CCCC--TT----------------------GCGA----GCAGA-CGTGCCTAG-AGC-TTTCGAG--CGATG-TGT-TC--GTCT-GCTTGTCGAACAA-CGAA-CCC-CGGCGCAAATCGCGCCAAGGA-T---AA--TGGAATGA---GTTT-GT-----G-CA--TG-CATG-G--CCCT----------GCCC-GTCTA----C------GG--GT----GGCG-------TTGGCTT-GCACATCTTTT-----GTA--------TAA-----C----TA------AA-TGACTCTCGGCAACGGATATCTCGGCTCTTGCATCGATGAAGAACGTAGCGAAATGCGATACTTGGTGTGAATTGCAGAATCCCGTGAACCATCGAGTCTTTGAACGCAAGTTGCGCCTGAAGCC--ATCAGGTTGAAGGCACGTCTGCCTGGGCGTCACGCATTGCGTCGCTCACTC-----ACCCC-GTGCCTC--A-CT---GGGCGGG--GG-TAA-GTGCGTGGGCGG-ATATTGGCCCCCC-----GTTCACATTT-G-TGCTC--GGTTGGCCTAAAA-A-TAA-GG-TCCC---TGATGACGG-AC-------ATCA---CAACAAGTGGTGG----TTGCC---AAACTGTCGCGACACGTTGTGCA---TGCT-A--CT------CCGTCGTCG---GTGG--GCT----------CATTGACCCTTAA-GT-GCC-A--TAGA---------------ACTT---GGTACC---TCA--ACTG-C-GACCCC--AGGT-CA-GG-C--GGGATTACCC-GCTGAGTTTAAGCATATCAA-TAAGCGG-AGG-AAAAGAAA-CTTACAAGGATTCCCCTAGTAACGG-CGAGC???????????????????????????????????????????????????????????????????????????????????????????????????????????????????????????????????????????????????????????????????????????????????????????????????????????????????????????????????????????????????????????????????????????????????????????????????????????????????????????????????????????????????????????????????????????????????????????????????????????????????????????????????????????????????????????????????????????????????????????????????????????????????????????????????????????????????????????????????????????????????????????????????????????????????????????????????????????????????????????????????????????????????????????????????????????????????????????????????????????????????????????????????????????????????????????????????????????????????????????????????????????????????????????????????????????????????????????????????????????????????????????????????????????????????????????????????????????????????????????????????????????????????????????????
adunca_EO12746 ???????????GT-CCGGTG-AAGTGTTCGG-ATCGCGG-CGACGTGGG-CGGTTCGCTGCC-GACGACGTCGCGAGAAGTCCACTGAACCTTATCATTTAGAGGAAGGAGAAGTCGTAACAAGGTTTCCG-TAGGTGAACCTGCGGAAGGATCATTGTCAAAA-CCT-GACA--T---CTAGAAAA-CTC-GTG-AACTTGTT-CATAAA-----GAA---T--GGGG-AAT-GCA-----TTGG-TT-TGG-CCCAG-T-GC----CTCTCCT-----TTTGCTTT----------CCCC--TC----------------------GCGA----GCAGA-CGTGCCTGG-AGC-TTTCGAG--CGATG-TGT-TT--GTCT-GCTTGTCGAACAA-CGAA-CCC-CGGCGCAAATCGCGCCAAGGA-T---AA--TGGAATGA---GTTT-GT-----G-CA--TG-TATG-T--CCCT----------GCCC-GTCTA----C------GG--GT----GGTG-------TTGGCTTTGCACATCTTTT-----GTA--------TAA-----C----TA------AA-TGACTCTCGGCAACGGATATCTCGGCTCTTGCATCGATGAAGAACGTAGCGAAATGCGATACTTGGTGTGAATTGCAGAATCCCGTGAACCATCGAGTCTTTGAACGCAAGTTGCGCCTGAAGCC--ATCAGGTTGAAGGCACGTCTGCCTGGGCGTCACGCATTGCGTCGCTCACTC-----ACCCC-GTGCCTC--A-CT---GGGCGGG-----TAA-GTGCGTGGGCGG-ATATTGGCCCCCC-----GTTCACATTT-G-TGCTC--GGTTGGCCTAAAA-A-TAA-GG-TCCC---TGATGACGGGAC-------ATCA---CAACAAGTGGTGG----TTGCC---AAACTGTCGCGACACGTTGTGCA---TGCT-A--CT------CCGTCGTCA---GTGG--GCT----------CATTGACCCTTAA-GT-GCC-A--TCGA---------------ACTT---GGTACC---TCA--ACTG-C-GACCCC--AGGT-CA-GG-C--GGGATTACCC-GCTGAGTTTAAGCATATCAA-TAAGCGG-AGG-AAAAGAAA-CTTACAAGGATTCCCCTAGTAACGG-CGAGCGAACCGGG-AAT???????????????????????????????????????????????????????????????????????????????????????????????????????????????????????????????????????????????????????????????????????????????????????????????????????????????????????????????????????????????????????????????????????????????????????????????????????????????????????????????????????????????????????????????????????????????????????????????????????????????????????????????????????????????????????????????????????????????????????????????????????????????????????????????????????????????????????????????????????????????????????????????????????????????????????????????????????????????????????????????????????????????????????????????????????????????????????????????????????????????????????????????????????????????????????????????????????????????????????????????????????????????????????????????????????????????????????????????????????????????????????????????????????????????????????????????????????????????????????????????????????????????????
adunca_MP1254 ???????????GT-CCGGTG-AAGTGTTCGG-ATCGCGG-CGACGTGGG-CGGTTCGCTGCC-GGCGACGTCGCGAGAAGTCCACTGAACCTTATCATTTAGAGGAAGGAGAAGTCGTAACAAGGTTTCCG-TAGGTGAACCTGCGGAAGGATCATTGTCAAAA-CCT-GACA--T---CTAGAAAA-CTC-GTG-AACTTGTT-CATAAA-----GAA---T--GGGA-AAT-GCA-----TCGG-TT-TGG-CCCAG-T-GC----CTCTCCT-----TTTGCTTT----------CCCC--TC----------------------GCGA----GCAGA-CGTGCCTGG-AGC-TTTCGAG--CGATG-TGT-TT--GTCT-GCTTGTCGAACAA-CGAA-CCC-CGGCGCAAATCGCGCCAAGGA-T---AA--ATGAATGA---GTTT-GT-----G-CA--TG-TATG-C--CCCT----------GCCC-GTCTA----C------GG--GT----GGTG-------TTGGCTT-GCACATCTTTT-----GTA--------TAA-----C----TA------AA-TGACTCTCGGCAACGGATATCTCGGCTCTTGCATCGATGAAGAACGTAGCGAAATGCGATACTTGGTGTGAATTGCAGAATCCCGTGAACCATCGAGTCTTTGAACGCAAGTTGCGCCTGAAGCC--ATCAGGTTGAAGGCACGTCTGCCTGGGCGTCACGCATTGCGTCGCTCACTC-----ACCCC-GTGCCTC--A-CT---GGCCGGG-----TAA-GTGCGTGGGCGG-ATATTGGCCCCCC-----GTTCACATTT-G-TGCTC--GGTTGGCCTAAAA-A-TAA-GG-TCCC---TGATGACGG-AC-------ATCA---CAACAAGTGGTGG----TTGCC---AAACTGTCGCGACACGTTGTGCA---TGCT-A--CT------CCGTCGTCA---GTGG--GCT----------AATTGACCCTTAA-GT-GCC-A--TCGA---------------ACTT---GGTACC---TCA--ACTG-C-GACCCC--A????????????????????????????????????????????????????????????????????????????????????????????????????????????????????????????????????????????????????????????????????????????????????????????????????????????????????????????????????????????????????????????????????????????????????????????????????????????????????????????????????????????????????????????????????????????????????????????????????????????????????????????????????????????????????????????????????????????????????????????????????????????????????????????????????????????????????????????????????????????????????????????????????????????????????????????????????????????????????????????????????????????????????????????????????????????????????????????????????????????????????????????????????????????????????????????????????????????????????????????????????????????????????????????????????????????????????????????????????????????????????????????????????????????????????????????????????????????????????????????????????????????????????????????????????????????????????????????????????????????????????????????????????????????????????????????????
agglutinans_EO7679 ???????????GT-CCGGTG-AAGTGTTCGG-ATCGCGG-CGACGTGGG-CGGTTCGCTGCC-GGCGACGTCGCGAGAAGTCCACTGAACCTTATCATTTAGAGGAAGGAGAAGTCGTAACAAGGTTTCCG-TAGGTGAACCTGCGGAAGGATCATTGTCAAAA-CTT-GACA--T---CTAGAAAA-CTC-GTG-AACTTGTT-CATAGA-----GAA---T--GGGG-AAT-GCA-----TTGG-TT-TGG-CCCAG-T-GC----CTCTCCT-----TTTGCTTT----------CCCC--TT----------------------GCGA----GCAGA-CGTGCTTGG-AGC-TTTCGAG--CGACG-TGT-TC--GTCT-GCTTGTCGAACAA-CGAA-CCC-CGGCGCAAATCGCGCCAAGGA-T---AA--TGGAATGA---GTTT-GT-----G-CA--TG-CATG-T--CCCT----------GCCT-GTCTA----C------GG--GT----GGCG-------TTGGCTT-GCACATCTTTT-----GTA--------TAA-----C----TA------AA-TGACTCTCGGCAACGGATATCTCGGCTCTTGCATCGATGAAGAACGTAGCGAAATGCGATACTTGGTGTGAATTGCAGAATCCCGTGAACCATCGAGTCTTTGAACGCAAGTTGCGCCTGAAGCC--ATCAGGTTGAAGGCACGTCTGCCTGGGCGTCACGCATTGCGTCGCTCACTC-----ACCCC-GTCCCTC--A-CT---GGGCGGG-----TAA-GTGCGTGGGCGG-ATATTGGCCCCCC-----GTTCACATTT-G-TGCTC--GGTTGGCCTAAAA-A-TAA-GG-TCCC---TGATGACGG-AC-------ATCA---CAACAATTGGTGG----TTGCC---AAACTGTCGCGACACGTTGTGCA---TGCT-A--CT------CCGTTGTCG---GTAG--GCT----------CATTGACCCTTAA-GT-GCC-A--TCGA---------------ACTT---GGTACC---TCA--ACTG-C-GACCCC--AGGT-CA-GG-C--GGGATTACCC-GCTGAGTTTAAGCATATCAA-TAAGCGG-AGG-AAAAGAAA-CTTACAAGGATTCCCCTAGTAACGG-CGAGCGAACCGGG-AAT???????????????????????????????????????????????????????????????????????????????????????????????????????????????????????????????????????????????????????????????????????????????????????????????????????????????????????????????????????????????????????????????????????????????????????????????????????????????????????????????????????????????????????????????????????????????????????????????????????????????????????????????????????????????????????????????????????????????????????????????????????????????????????????????????????????????????????????????????????????????????????????????????????????????????????????????????????????????????????????????????????????????????????????????????????????????????????????????????????????????????????????????????????????????????????????????????????????????????????????????????????????????????????????????????????????????????????????????????????????????????????????????????????????????????????????????????????????????????????????????????????????????????
albens_ANA ACGAATTCATGGT-CCGGTG-AAGTGTTCGG-ATCGCGG-CGACGTGGG-CGGTTCGCTGCC-GGCGACGTCGCGAGAAGTCCACTGAACCTTATCATTTAGAGGAAGGAGAAGTCGTAACAAGGTTTCCG-TAGGTGAACCTGCGGAAGGATCATTGTCAAAA-CCT-GACA--T---CTAGAAAA-CTT-GTG-AACTTGTT-CATAAT-----GAA---T--GGGG-AAT-GCA-----TCGG-TT-TGG-CCCAK-T-GA----CTCTCCT-----TTTGTTTT----------CCCC--TC----------------------GCGA----GCAGA-CATGCCTAT-AGC-TTTCGAG--TGATG-TGT-TT--GTCT-GCTTGTCGAACAA-CGAA-CCC-CGGCGCAAATCGCGCCAAGGA-T---AA--TGGAATGA---GTTT-GT-----G-CA--TG-CATG-T--CCCT----------GCCC-GTCTA----T------GG--GT----GGCG-------TTGGCTT-GCACATCTTTT-----GTA--------TAA-----C----TA------AA-TGACTCTCGGCAACGGATATCTCGGCTCTTGCATCGATGAAGAACGTAGCGAAATGCGATACTTGGTGTGAATTGCAGAATCCCGTGAACCATCGAGTCTTTGAACGCAAGTTGCGCCTGAAGCC--ATCAGGTTGAAGGCACGTCTGCCTGGGCGTCACGCATTGCGTCGCTCACTC-----ACCCC-GTGCCAC--A-TT---GGGCGGG-----TAA-GTGCGTGGGCGG-ATATTGGCCCCCC-----GTTCACATTT-G-TGCTC--GGTTGGCCTAAAA-A-TAA-GG-TCCC---TGATGACGG-AC-------ATCA---CAACAAGTGGTGG----TTGTC---AAACTGTCGCGACACGTTGTGCA---TGCT-A--CT------CCGTTGTCG---GTGG--GCT----------CATTGACCCTTAA-TT-GCC-A--TCGA---------------ACTT---GGTACC---TCA--ACTG-C-GACCCC--AGGT-CA-GG-C--GGGATTACCC-GCTGAGTTTAAGCATATCAA-TAAGCGG-AGG-AAAAGAAA-CTTACAAGGATTCCCCTAGTAACGG-CGAGCGAACCGGGGAAT???????????????????????????????????????????????????????????????????????????????????????????????????????????????????????????????????????????????????????????????????????????????????????????????????????????????????????????????????????????????????????????????????????????????????????????????????????????????????????????????????????????????????????????????????????????????????????????????????????????????????????????????????????????????????????????????????????????????????????????????????????????????????????????????????????????????????????????????????????????????????????????????????????????????????????????????????????????????????????????????????????????????????????????????????????????????????????????????????????????????????????????????????????????????????????????????????????????????????????????????????????????????????????????????????????????????????????????????????????????????????????????????????????????????????????????????????????????????????????????????????????????????????
albens_MP585 ???????????GT-CCGGTG-AAGTGTTCGG-ATCGCGG-CGACGTGGG-CGGTTCGCTGCC-GGCGACGTCGCGAGAAGTCCACTGAACCTTATCATTTAGAGGAAGGAGAAGTCGTAACAAGGTTTCCG-TAGGTGAACCTGCGGAAGGATCATTGTCAAAA-CCT-GACA--T---CTAGAAAA-CTC-GTG-AACTTGTT-CATAAA-----GAA---T--GGGG-AAT-GCA-----TCGG-TT-TGG-CCCAG-T-GA------CTCCT-----TTTGTTTT----------CCCC--TC----------------------GCGA----GCAGA-CATGCCTAG-AGC-TTTCGAG--CGATG-TGT-TT--GTCT-GCTTGTCGAACAA-CGAA-CCC-CGGCGCAAATCGCGCCAAGGA-T---AA--TGGAATGA---GTTT-GT-----G-CA--TG-CATG-T--CCTT----------GCCC-GTCTA----T------GG--GT----GGCG-------TTGGCTT-GCACATCTTTT-----GTA--------TAA-----C----TA------AA-TGACTCTCGGCAACGGATATCTCGGCTCTTGCATCGATGAAGAACGTAGCGAAATGCGATACTTGGTGTGAATTGCAGAATCCCGTGAACCATCGAGTCTTTGAACGCAAGTTGCGCCTGAAGCC--ATCAGGTTGAAGGCACGTCTGCCTGGGCGTCACGCATTGCGTTGCTCACTC-----ACCTC-GTGCCAC--A-TT---GGGCGGG-----TAA-GTGCGTGGGCGG-ATATTGGCCCCCC-----GTTCACATTT-G-TGCTC--GGTTGGCCTAAAA-A-TAA-GG-TCCC---TGATGACGG-AC-------ATCA---CAACAAGTGGTGG----TTGTC---AAACTGTCGCGATATGTTGTGCA---TGCT-A--CT------CCGTTGTCG---GTGG--GCT----------CATTGACCCTTAA-TT-GCC-A--TTGA---------------ACTT---GGTACC---TCA--ACTG-C-GACCCC--AGGT-CA-GG-C--GGGATTACCC-GCTGAGTTTAAGCATATCAA-TAAGCGG-AGG-AAAAGAAA-CTTACAAGGATTCCCCTAGTAACGG-CGAG????????????????????????????????????????????????????????????????????????????????????????????????????????????????????????????????????????????????????????????????????????????????????????????????????????????????????????????????????????????????????????????????????????????????????????????????????????????????????????????????????????????????????????????????????????????????????????????????????????????????????????????????????????????????????????????????????????????????????????????????????????????????????????????????????????????????????????????????????????????????????????????????????????????????????????????????????????????????????????????????????????????????????????????????????????????????????????????????????????????????????????????????????????????????????????????????????????????????????????????????????????????????????????????????????????????????????????????????????????????????????????????????????????????????????????????????????????????????????????????????????????????????????????????????
albertyniae_MP927 ??????????GGT-CCGGTG-AAGTGTTCGG-ATCGCGG-CGACGTGGG-CGGTTCGCTGCC-GGCGACGTCGCGAGAAGTCCACTGAACCTTATCATTTAGAGGAAGGAGAAGTCGTAACAAGGTTTCCG-TAGGTGAACCTGCGGAAGGATCATTGTCAAAA-CTT-GACA--T---CTAGAAAA-CTC-GTG-AACTTGTT-CATAGA-----GAA---T--GGGG-AAT-GCA-----TTGG-TT-TGG-CCTAG-T-GC----CTCTCCT-----TTTGCTTT----------CCCC--TT----------------------GCGA----GCAGA-CGTGCCTGG-AGC-TTTCGAG--CGACG-TGT-TC--GTCT-GCTTGTCGAACAA-CGAA-CCC-CGGCGCAAATCGCGCCAAGGA-T---AA--TGGAATGA---GTTT-GT-----G-CA--TG-CATG-T--CCCT----------GCCC-GTCTA----C------GG--GT----GGCG-------TTGGCTT-GCACATCTTTT-----GTA--------TAA-----C----TA------AA-TGACTCTCGGCAACGGATATCTCGGCTCTTGCATCGATGAAGAACGTAGCGAAATGCGATACTTGGTGTGAATTGCAGAATCCCGTGAACCATCGAGTCTTTGAACGCAAGTTGCGCCTGAAGCC--ATCAGGTTGAAGGCACGTCTGCCTGGGCGTCACGCAWTGCGTCGCTCACTC-----ACCCC-GTGCCTC--A-CT---GGGCGGG-----TAA-GTGCGTGGGCGG-ATATTGGCCCCCC-----GTTCACATTT-G-TGCTC--GGTTGGCCTAAAA-A-TAA-GG-TCCC---TGATGACGG-AC-------ATCA---CAACAAGTGGTGG----TTGCC---AAACTGTCGCGACATGTTGTGCA---TGCT-A--CT------CCGTCGTCG---GTGG--GCT----------CATTGACCCTTAA-GT-GCC-A--TCGA---------------ACTT---GGTACC---TCA--ACTG-C-GACCCC--AGGT-CA-GG-C--GGGATTACCC-GCTGAGTTTAAGCATATCAA-TAAGCGG-AGG-AAAAGAAA-CTTACAAGGATTCCCCTAGTAACGG-CGAGCGAACCGGG-AAT???????????????????????????????????????????????????????????????????????????????????????????????????????????????????????????????????????????????????????????????????????????????????????????????????????????????????????????????????????????????????????????????????????????????????????????????????????????????????????????????????????????????????????????????????????????????????????????????????????????????????????????????????????????????????????????????????????????????????????????????????????????????????????????????????????????????????????????????????????????????????????????????????????????????????????????????????????????????????????????????????????????????????????????????????????????????????????????????????????????????????????????????????????????????????????????????????????????????????????????????????????????????????????????????????????????????????????????????????????????????????????????????????????????????????????????????????????????????????????????????????????????????????
albescens_MP898 ??????????GGT-CCGGTG-AAGTGTTCGG-ATCGCGG-CGACGTGGG-CGGTTCGCTGCC-GGCGACGTCGCGAGAAGTCCACTGAACCTTATCATTTAGAGGAAGGAGAAGTCGTAACAAGGTTTCCG-TAGGTGAACCTGCGGAAGGATCATTGTCAAAA-CCT-GACA--T---CTAGAAAA-CTC-GTG-AACTTGTT-CATAGA-----GAA---T--AGGG-AAT-GCA-----TCGG-TT-TGG-CCCAG-T-GC----CTCTCCT-----TTTGCTTT----------CCCC--TT----------------------GCGA----GCAGA-CGTGCCTGG-AGC-TTTCGAG--CGATG-TGT-TC--GTCT-GCTTGTCGAACAA-CGAA-CCC-CGGCGCAAATCGCGCCAAGGA-T---AA--TGGAATGA---GTTT-GT-----G-CA--TG-CATG-T--CCCT----------GCCC-GTCTA----C------GG--GT----GGCG-------TTGGCTT-GCACATCTTTT-----GTA--------TAA-----C----TA------AA-TGACTCTCGGCAACGGATATCTCGGCTCTTGCATCGATGAAGAACGTAGCGAAATGCGATACTTGGTGTGAATTGCAGAATCCCGTGAACCATCGAGTCCTTGAACGCAAGTTGCGCCTGAAGCC--ATCAGGTTGAAGGCACGTCTGCCTGGGCGTCACGCAWTGCGTCGCTCACTC-----ACCTC-GTGCCTC--A-CT---GGGCGGG-----TAA-GTGCGTGGGCGG-ATATTGGCCCCCC-----GTTCACATTT-G-TGCTC--GGTTGGCCTAAAA-A-TAA-GG-TCCC---TGATGAYGG-AC-------ATCA---CAACAAGTGGTGG----TTGCC---AAACTGTCGCGACATGTTGTGCA---TGCT-A--CT------CCGTCGTCG---GTGG--GCT----------CATTGACCCTTAA-GT-GCC-A--TCGA---------------ACTT---GGTACC---TCA--ACTG-C-GACCCC--AGGT-CA-GG-C--GGGATTACCC-GCTGAGTTTAAGCATATCAA-TAAGCGG-AGG-AAAAGAAA-CTTACAAGGATTCCCCTAGTAACGG-CGAGCGAACCGGG-AAT???????????????????????????????????????????????????????????????????????????????????????????????????????????????????????????????????????????????????????????????????????????????????????????????????????????????????????????????????????????????????????????????????????????????????????????????????????????????????????????????????????????????????????????????????????????????????????????????????????????????????????????????????????????????????????????????????????????????????????????????????????????????????????????????????????????????????????????????????????????????????????????????????????????????????????????????????????????????????????????????????????????????????????????????????????????????????????????????????????????????????????????????????????????????????????????????????????????????????????????????????????????????????????????????????????????????????????????????????????????????????????????????????????????????????????????????????????????????????????????????????????????????????
alexandri_EO12449 ??????????GGT-CCGGTG-AAGTGTTCGG-ATCGCGG-CGACGTGGG-CGGTTCGCTGCC-GGCGACGTCGCGAGAAGTCCACTGAACCTTATCATTTAGAGGAAGGAGAAGTCGTAACAAGGTTTCCG-TAGGTGAACCTGCGGAAGGATCATTGTCAAAA-CTT-GACA--T---CTAGAAAA-CTT-GTG-AACTTGTT-CATAAA-----GAA---T--GGGG-AAT-TCA-----TTGG-TT-TGG-CCCAG-T-GC----CTCTCCT-----TTTGCTTT----------CCAC--TC----------------------GCGA----GCAGA-CGTGCTTGG-AGC-TTTCGAG--CGATG-TGT-TC--ATCT-GCTTGTCGAACAA-CGAA-CCC-CGGCGCAAATCGTGCCAAGGA-T---AA--TGGAATGA---GTTT-GT-----G-CA--TG-CATG-C--CCCT----------ACCC-GTGTA----T------GG--GT----GGTG-------TTGTCTT-GCACATCTTTT-----GTA--------TAG-----C----TA------AA-TGACTCTCGGCAACGGATATCTCGGCTCTTGCATCGATGAAGAACGTAGCGAAATGCGATACTTGGTGTGAATTGCAGAATCCCGTGAACCATCGAGTCTTTGAACGCAAGTTGCGCCTGAAGCC--ATCAGGTTGAAGGCACGTCTGCCTGGGCGTCACGCATTGCGTCGCTCACTC-----ACCTC-GTGCCTC--A-TT---GGGCGGG-----TAA-GTGCGTGGGCGG-ATATTGGCCCCCCC----GTTCACATTT-G-TGCTC--GGTTGGCCTAAAA-A-TAA-GG-TCCT---TGATGACAG-AC-------ATCA---CAACAAGTGGTGG----TTGCC---AAACTGTCGCGACATGTTGTGCA---TGCT-A--CT------TCGTCATGG---GTG----CT----------CATTGACCCTTAA-GT-GCC-A--TGGA---------------ACTT---GGTACC---TCA--ACTG-C-GACCCC--AGGT-CA-GG-C--GGGATTACCC-GCTGAGTTTAAGCATATCAA-TAAGCGG-AGG-AAAAGAAA-CTTACAAGGATTCCCCTAGTAACGG-CGAGCGAACCGGG-AAT???????????????????????????????????????????????????????????????????????????????????????????????????????????????????????????????????????????????????????????????????????????????????????????????????????????????????????????????????????????????????????????????????????????????????????????????????????????????????????????????????????????????????????????????????????????????????????????????????????????????????????????????????????????????????????????????????????????????????????????????????????????????????????????????????????????????????????????????????????????????????????????????????????????????????????????????????????????????????????????????????????????????????????????????????????????????????????????????????????????????????????????????????????????????????????????????????????????????????????????????????????????????????????????????????????????????????????????????????????????????????????????????????????????????????????????????????????????????????????????????????????????????????
alfredii_FR ????????????????????????????????????????????????????????????????????????????????????????????????????????????????????????????GTTTCCG-TAGGTGAACCTGCGGAAGGATCATTGTCAAAA-CCT-GACA--T---CTAGAAAA-CTC-GTG-AACTTGTT-CATAAA-----GAA---T--GGGG-AAT-GCA-----TTGG-TT-TGG-CCCAG-T-GC----CTCTCCT-----TTTGCTTT----------CCCC--TC----------------------GCGA----GCAGA-CGTGCCTGG-AGC-TTTTGAG--TGATG-TGT-TC--GTCT-GCTTGTCGAACAA-CGAA-CCC-CGGCGCAAATCGCGTCAAGGA-T---AA--TGGAATGA---GTTT-GT-----G-CA--TG-CATG-T--CCTT----------GCCT-GTCTA----C------GG--GT----GGCA-------TTGGCTT-GCACATCTTTT-----GTA--------TAA-----C----TA------AA-TGACTCTCGGCAACGGATATCTCGGCTCTTGCATCGATGAAGAACGTAGCGAAATGCGATACTTGGTGTGAATTGCAGAATCCCGTGAACCATCGAGTCTTTGAACGCAAGTTGCGCCTGAAGCC--ATCAGGTTGAAGGCACGTCTGCCTGGGCGTCACGCATTGCGTCGCTCACTC-----ACCCC-GTGCCTC--A-AT---GGGCGGG-----TAA-GTGCGTGGGCGG-ATATTGGCCCCCC-----GTTCACATTT-G-TGCTC--GGTTGGCCTAAAA-A-TAA-GG-TCCC---TGATGACGG-AC-------ATCA---CAACAAGTGGTGG----TTGCC---AAACTGTCGCGACACGTTGTGCA---TGCT-A--CT------CCGTCGTTG---GTGG--GCT----------CATTGACCCTTAA-GT-GCC-A--TTGA---------------AGTT---GGTAAC---TCA--ACTG-C-GACCCC--AGGT-CA-GG-C--GGGATTACCC-GCTGAGTTTAAGCATATCAA-TAAGCGG-AGG-AAAAGAAA-CTTACAAGGATTCCCCTAGTAACGG-CGAGCGAACCGGG-AAT???????????????????????????????????????????????????????????????????????????????????????????????????????????????????????????????????????????????????????????????????????????????????????????????????????????????????????????????????????????????????????????????????????????????????????????????????????????????????????????????????????????????????????????????????????????????????????????????????????????????????????????????????????????????????????????????????????????????????????????????????????????????????????????????????????????????????????????????????????????????????????????????????????????????????????????????????????????????????????????????????????????????????????????????????????????????????????????????????????????????????????????????????????????????????????????????????????????????????????????????????????????????????????????????????????????????????????????????????????????????????????????????????????????????????????????????????????????????????????????????????????????????????
algida_MP645 ??????????GGT-CCGGTG-AAGTGTTCGG-ATCGCGG-CGACGTGGG-CGGTTCGCTGCC-GGCGACGTCGCGAGAAGTCCACTGAACCTTATCATTTAGAGGAAGGAGAAGTCGTAACAAGGTTTCCG-TAGGTGAACCTGCGGAAGGATCATTGTCAAAA-CCT-GACA--T---CTAGAAAA-CTC-GTG-AACTTGTT-CATAAA-----GAA---T--GGGG-AAT-GCA-----TCGG-TT-TGG-CCCAG-T-GC----CTCTCCT-----TTTGCTTT----------CCCC--TC----------------------GCGA----GCGGA-CGTGCCTGG-AGC-TTTCGAG--CGACG-TGT-TC--GTCT-GCTTGTCGAACAA-CGAA-CCC-CGGCGCAAATCGCGCCAAGGA-T---AA--TGGAATGA---GTTT-GT-----G-CA--TG-CATA-T--CCCT----------GCCC-GTCTA----C------GG--GT----GGCG-------TTGGCTT-GCACATCTTTT-----GTA--------TAA-----C----TA------AA-TGACTCTCGGCAACGGATATCTCGGCTCTTGCATCGATGAAGAACGTAGCGAAATGCGATACTTGGTGTGAATTGCAGAATCCCGTGAACCATCGAGTCTTTGAACGCAAGTTGCGCCTGAAGCC--ATCAGGTTGAAGGCACGTCTGCCTGGGCGTCACGCATTGCGTCGCTCACTC-----ACCCC-GTGCCTC--A-CT---TGGCGGG-----TAA-GTGCGTGGGCGG-ATATTGGCCCCCC-----GTTCACATTT-G-TGCTC--GGTTGGCCTAAAA-A-TAA-GG-TCCC---TGATGACGG-AC-------ATCA---CAACAAGTGGTGG----TTGCC---AAACTGTCGCGAAACGTTGTGCA---TGCT-A--CT------TCGTCGTCG---GTGG--GCT----------CATTGACCCTTAA-GT-GCC-A--TCGA---------------ACTT---GGTACC---TCA--ATTG-C-GACCCC--AGGT-CA-GG-C--GGGATTACCC-GCTGAGTTTAAGCATATCAA-TAAGCGG-AGG-AAAAGAAA-CTTACAAGGATTCCCCTAGTAACGG-CGAGCGAACCGGG-AATTTGAGACAAGCATATGACTACTGGCAGGATCAA-CCAG-GTAGCATTCCTTTTGC-GACACCAGCACGACCCAAGCCCCCC-AT-TGAAT--AATCA-AAGAAGG-CAA---GGA---CAGG-CACAGTGGT----CAT-CTGCAACAAGCGACGAACGC---TTTTTTGGGTAAA-TAACGATCG-CAAAAC------GTATA------CCCCG----CACAA-GTTTCAGC--ATCCACGATTAC-AAGTCATAGCTA--ATGGA-CATGGGGGGACGCAC-AATCAAA-GTGCAATCT-A-CATGAAA-CACTAGC--AACACTTCGAGGCTCACC-TCCACC-AAAAGTGGTGCAAGG-CGAGA--AAAGGGACTTTA--CG-GAG---AAAACTTCC-A--CCGCATTGGGTAT-GA-GGCACAGGAACCC------------------------------------------------------------------------------------------AAGAT-ATT---GCAACGGGAGAACTTCCTCTT-CCCGT-GCA---TA--CT--ATT--GAAGAGATATATA-TGTCCGATATGGACTTCACTGCACGGAGCAGAGAAATTTCCAATCCCGACAAAA-TCAACTACCACCCACACGCCA-TTACGTACACTTTGCACCAACTCCTCC-AACCAATTGCACCTCGAGAG-ACAAGCTGCCC--AACTAGA-AGC-AAAGGCCAACAGGAGCAG???????????????????????????????????????????????????????????????????????????????????????????????????????????????????????????????????????????????????????????????????????????????????????????????????????????????????
alopecurus_MP630 ???????????GT-CCGGTG-AAGTGTTCGG-ATCGCGG-CGACGTGGG-CGGTTCGCTGCC-GGCGACGTCGCGAGAAGTCCACTGAACCTTATCATTTAGAGGAAGGAGAAGTCGTAACAAGGTTTCCG-TAGGTGAACCTGCGGAAGGATCATTGTCAAAA-CCT-GACA--T---CTAGAAAA-CTT-GTG-AACTTGTT-CATAAA-----CAA---T--GGGG-AAT-GCA-----TCGG-TT-TGG-CCCAG-T-GC----CTCTCCT-----TTTGCTTT----------CCCC--AC----------------------GCGA----GCGGA-CGTGCTTGG-AGCTTTTTGAG--CGACG-TGT-TC--GTCT-GCTTGTCGAACAA-CGAA-CCC-CGGCGCAAATCGCGCCAAGGA-T---AA--TGGAATGA---GTTT-GT-----G-CA--TG-CATA-T--CCCT----------GCCC-GTCTA----T------GG--GC----GGCG-------TTGGCTT-GCACATCTTTT-----GTA--------TAA-----C----TA------AA-TGACTCTCGGCAACGGATATCTCGGCTCTTGCATCGATGAAGAACGTAGCGAAATGCGATACTTGGTGTGAATTGCAGAATCCCGTGAACCATCGAGTCTTTGAACGCAAGTTGCGCCTGAAGCC--ATCAGGTTGAAGGCACGTCTGCCTGGGCGTCACGCATTGCGTCGCTCACTC-----ACCCC-GTGCCTC--A-CT---GGGCGGG-----TAA-GTGCGTGGGCGG-ATATTGGCCCCCCCC---GTTCACATTT-G-TGCTC--GGTTGGCCTAAAA-A-TAA-GG-TCCC---TGATGACGG-AC-------ATCA---CAACAAGTGGTGG----TTGCC---AAACTGTCGCGAAACGTTGTGCA---TGCT-A--CT------TCGTCGTCG---GTGG--GCT----------CGTTGACCCTTAA-GT-GCC-A--TCGA---------------ACTT---GGTACC---TCA--ATTG-C-GACCCC--AGGT-CA-GG-C--GGGATTACCC-GCTGAGTTTAAGCATATCAA-TAAGCGG-AGG-AAAAGAAA-CTTACAAGGATTCCCCTAGTAACGG-CGAGCGAACCGGG-AATTTGAGACAAGCATATGACTACTGGCAGGATCAA-CCAG-GTAGCATTCCTTTTGC-GACACCGGCACGACCAAAGCTCCCC-AT-TGAAT--AATCA-AAGAAGG-CAA---GGA---CAGG-CACAGTGGT----CAT-CTGCAACAAGCGACAAACGC---TTTTTTGGGTAAA-TAACGATCA-CAAAAC------GTATA------CCCCG----CATAA-GTTTCAGC--ATCCACGATTAC-AAGCCAAAGCTA--ATGGA-CATGGAGG-ACGCAC-AATCAAA-GTGCAATCT-A-CATGAAA-CACTAGCGCAGCACTTCGAGGCTCACC-TCCACC-AAAAGTGGTTCAAGG-CGAGA--ATAGGGACTTTT--CG-GAG---AATAGTT---A--CCGCATTGGGTAT-GA-GGCACAGGAACCC------------------------------------------------------------------------------------------AAGAT-ATT---GCAACGGGTGAACTTTCTCTT-CCCGC-GCG---TA--CT--ATT--GAAGAG--ATATA-TGTCCGATATGAACTTCACTGCACGGAGCAAAGAAATTTCCAATCTCGACAATA-TCAACTACCACCCACACGCCA-TTACGTACACTTTGCACCAACTCCTCC-AACCAATTGCGCCTCGAGGG-ACAAGCTGCCC--AACTAGA-TGC-AAAGGCCAACAGGAGCAG???????????????????????????????????????????????????????????????????????????????????????????????????????????????????????????????????????????????????????????????????????????????????????????????????????????????????
amidae_EO12272 ??????????GGT-CCGGTG-AAGTGTTCGG-ATCGCGG-CGACGTGGG-CGGTTCGCTGCC-GGCGACGTCGCGAGAAGTCCACTGAACCTTATCATTTAGAGGAAGGAGAAGTCGTAACAAGGTTTCCG-TAGGTGAACCTGCGGAAGGATCATTGTCAAAA-CCT-GACA--T---CTAGAAAA-CTC-GTG-AACTTGTT-CATAAA-----GAA---T--GGGA-AAT-GCA-----TCGG-TT-TGG-CCCAG-T-GC----CTCTCCT-----TTTGCTTT----------CCCC--TC----------------------GCGA----GCAGA-CGTGCCTGG-AGC-TTTCGAG--CGATG-TGT-TT--GTCT-GCTTGTCGAACAA-CGAA-CCC-CGGCGCAAATCGCGCCAAGGA-T---AA--AGGAATGA---GTTT-GT-----G-CA--TG-TATG-T--CCCT----------GCCC-GTCTA----C------GG--GT----GGTG-------TTGGCTT-GCACATCTTTT-----GTA--------TAA-----C----TA------AA-TGACTCTCGGCAACGGATATCTCGGCTCTTGCATCGATGAAGAACGTAGCGAAATGCGATACTTGGTGTGAATTGCAGAATCCCGTGAACCATCGAGTCTTTGAACGCAAGTTGCGCCTGAAGCC--ATCAGGTTGAAGGCACGTCTGCCTGGGCGTCACGCAWTGCGTCGCTCACTC-----ACCCC-GTGCCTC--A-CT---GGGCGGG-----TAA-GTGCGTGGGCGG-ATATTGGCCCCCC-----GTTCACATTT-G-TGCTC--GGTCGGCCTAAAA-A-TAA-GG-TCCC---TGATGACGG-AC-------ATCA---CAACAAGTGGTGG----TTGCC---AAACTGTCGCGACACGTTGTGCA---TGCT-A--CT------CCGTTGTCA---GTGG--GCT----------CATTGACCCTTAA-GT-ACC-A--TCGA---------------ACTT---GGTACC---TCA--ACTG-C-GACCCC--AGGT-CA-GG-C--GGGATTACCC-GCTGAGTTTAAGCATATCAA-TAAGCGG-AGG-AAAAGAAA-CTTACAAGGATTCCCCTAGTAACGG-CGAGCGAACCGGG-AAT???????????????????????????????????????????????????????????????????????????????????????????????????????????????????????????????????????????????????????????????????????????????????????????????????????????????????????????????????????????????????????????????????????????????????????????????????????????????????????????????????????????????????????????????????????????????????????????????????????????????????????????????????????????????????????????????????????????????????????????????????????????????????????????????????????????????????????????????????????????????????????????????????????????????????????????????????????????????????????????????????????????????????????????????????????????????????????????????????????????????????????????????????????????????????????????????????????????????????????????????????????????????????????????????????????????????????????????????????????????????????????????????????????????????????????????????????????????????????????????????????????????????????
amoena_MP1032 ??????????????????????????TTCGG-ATCGCGG-CGACGTGGG-CGGTTCGCTGCC-GGCGACGTCGCGAGAAGTCCACTGAACCTTATCATTTAGAGGAAGGAGAAGTCGTAACAAGGTTTCCG-TAGGTGAACCTGCGGAAGGATCATTGTCAAAA-CCT-GACA--T---CTAGAAAA-CTC-GTG-AACTTGTT-CATAAA-----GAA---T--GGGG-AAG-GCA-----TTGG-TT-TGG-CCCTG-T-GC----CTCTCCT-----TTTACTTT----------CCCC--TC----------------------GTGA----GCAAA-CGTGCCTAG-AGC-TTTTGAG--CGACA-TGT-TC--GTTT-GCTTGTCGAACAA-CGAA-CCC-CGGCGCAAATCGCGCCAAGGA-T---AA--TGGAATGA---GTTT-GT-----G-CA--AG-CATG-T--CTCT----------GCCT-GTCTA----T------GG--GT----GGCG-------TTGGCTT-GCACATCTTTTT----GGA--------TAA-----C----TA------AAATGACTCTCGGCAACGGATATCTCGGCTCTTGCATCGATGAAGAACGTAGCGAAATGCGATACTTGGTGTGAATTGCAGAATCCCGTGAACCATCGAGTCTTTGAACGCAAGTTGCGCCTGAAGCC--ATCTGGTTGAAGGCACGTCTGCCTGGGCGTCACGCATTGCGTCGCTCACTC-----ACCCC-GTACCTC--A-CT---GGGCGGG--GG-TAA-GTGCGTGGGCGG-ATATTGGCCCCCC-----GTTCACATTT-G-TGCTC--GGTTGGCCTAAAA-A-TAAAGG-TCCC---CGATGACGG-AC-------ATCA---CAACAAGTGGTGG----TTGTC---AAACTGTCGCGACACGTTGTGCA---TGCT-A--CTT-----CTGTAGTCG---GTGG--GCT----------CATTGACCCTTAA-GT-GCC-A--TTGA---------------ACTT---GGTACC---TCA--ATTG-C-GACCCC--AGGT-CA-GG-C--GGGATTACCC-GCTGAGTTTAAGCATATCAA-TA?????????????????????????????????????????????????????????????????????????????????????????????????????????????????????????????????????????????????????????????????????????????????????????????????????????????????????????????????????????????????????????????????????????????????????????????????????????????????????????????????????????????????????????????????????????????????????????????????????????????????????????????????????????????????????????????????????????????????????????????????????????????????????????????????????????????????????????????????????????????????????????????????????????????????????????????????????????????????????????????????????????????????????????????????????????????????????????????????????????????????????????????????????????????????????????????????????????????????????????????????????????????????????????????????????????????????????????????????????????????????????????????????????????????????????????????????????????????????????????????????????????????????????????????????????????????????????????????????????????????????
ampullacea_MP1277 ????????????T-CCGGTG-AAGTGTTCGG-ATCGCGG-CGACGTGGG-CGGTTCGCTGCC-GGCGACGTCGCGAGAAGTCCACTGAACCTTATCATTTAGAGGAAGGAGAAGTCGTAACAAGGTTTCCG-TAGGTGAACCTGCGGAAGGATCATTGTCAAAA-CCT-GACA--T---CTAGAAAA-CTC-GTG-AACTTGTT-CATAAA-----GAA---T--GGGG-AAT-GCA-----TCGG-TT-TGG-TCCAG-T-GC----CTCTCCT-----TTTCCTTT----------CCCC--TC----------------------GCGA----GCAGA-CGTGCCCGG-AGC-TTTTGAG--CGATG-TGT-TC--GTCT-GCTTGTCGAACAA-CGAA-CCC-CGGCGCAAATCGCGCCAAGGA-T---AA--TGGAATGA---GTTT-GT-----G-CA--TG-CATG-T--CCCT----------GCCC-GTCTA----C------GG--GT----GGTG-------TTGGCTT-GCACATCTTTT-----GTA--------TAA-----C----TA------AA-TGACTCTCGGCAACGGATATCTCGGCTCTTGCATCGATGAAGAACGTAGCGAAATGCGATACTTGGTGTGAATTGCAGAATCCCGTGAACCATCGAGTCTTTGAACGCAAGTTGCGCCTGAAGCC--ATCAGGTTGAAGGCACGTCTGCCTGGGCGTCACGCATTGCGTCGCTCACTC-----ACCCC-GTGCCTC--A-CT---AGGCGGG-----TAA-GTGCGTGGGCGG-ATATTGGCCCTCC-----GTTCACATTT-G-TGCTC--GGTTGGCCTAAAA-A-TAA-GG-TCCT---TGATGACGG-AC-------ATCA---CAACAAGTGGTGG----TTGCC---AAACTGTCGCGACACGTTGTGCA---TGCT-A--CT------CCATCGTCG---GTGG--GCT----------CATTGACCCTTAA-GT-GCC-A--TTGA---------------ACTT---GGTACC---TCA--ACTG-C-GACCCC--AGGT-CA-GG-C--GGGATTACCC-GCTGAGTTTAAGCATATCAA-TAAGCGG-AGG-AAAAGAAA-CTT???????????????????????????????????????????????????????????????????????????????????????????????????????????????????????????????????????????????????????????????????????????????????????????????????????????????????????????????????????????????????????????????????????????????????????????????????????????????????????????????????????????????????????????????????????????????????????????????????????????????????????????????????????????????????????????????????????????????????????????????????????????????????????????????????????????????????????????????????????????????????????????????????????????????????????????????????????????????????????????????????????????????????????????????????????????????????????????????????????????????????????????????????????????????????????????????????????????????????????????????????????????????????????????????????????????????????????????????????????????????????????????????????????????????????????????????????????????????????????????????????????????????????????????????????????????????????????????
andevalensis_EO12623 ?????????????????????????????????????????????????????????????????????????????????????????????????TTTAGAGGAAGGAGAAGTCGTAACAAGGTTTCCG-TAGGTGAACCTGCGGAAGGATCATTGTCAAAA-CCT-GACA--T---CTAGAAAA-CTC-GTG-AACTCGTT-CATAAA-----GAA---T--GGGG-AAT-GCG-----TTGA-TT-GGG-CCCAG-TTGC----CTCTCCT-----TCTGCTTT----------CCCC--TT----------------------GCGA----GCATA-TGTGCATGG-AGC-TTTCGAG--CGACG-TGT-TC--GTCT-GCTTGTCGAACAA-CGAA-CCC-CGGCGCAAATCGCGCCAAGGA-T---GA--TGGAATGA---GCTT-GT-----G-CA--CG------T--CCCT----------GCCC-GTCTA----C------GG--GT----GGCG-------TTGGCTT-GCACATCTTTC-----GAAA-------TAA-----C----TA------AA-CGACTCTCGGCAACGGATATCTCGGCTCTTGCATCGATGAAGAACGTAGCGAAATGCGATACTTGGTGTGAATTGCAGAATCCCGTGAACCATCGAGTCTTTGAACGCAAGTTGCGCCTGAAGCC--ATCAGGTTGAAGGCACGTCTGCTTGGGCGTCACGCATTGCGTCGCTCACTC-----ACCAC-ATGCCTC--A-CT---AGGTGGG-----TAA-GTGAGTGGGCGG-ATATTGGCCCCCC-----GTTCACATTT-G-TGCTC--GGTCGGCCTAAAA-A-TAA-GG-TCCC---TGACGATGG-AC-------ATCA---CGACAAGTGGTGG----TTGCC---AAACCGTCGCGACATGTCATGCA---TGCT-A--CT------CCCTCGTTG---GTGG--GCT----------CATCGACCCTTAA-GT-GCC-A--TCGA---------------ACTT---GGTACC---TCA--TCTG-C-GACCCC--AGGT-CA??????????????????????????????????????????????????????????????????????????????????????????????????????????????????????????????????????????????????????????????????????????????????????????????????????????????????????????????????????????????????????????????????????????????????????????????????????????????????????????????????????????????????????????????????????????????????????????????????????????????????????????????????????????????????????????????????????????????????????????????????????????????????????????????????????????????????????????????????????????????????????????????????????????????????????????????????????????????????????????????????????????????????????????????????????????????????????????????????????????????????????????????????????????????????????????????????????????????????????????????????????????????????????????????????????????????????????????????????????????????????????????????????????????????????????????????????????????????????????????????????????????????????????????????????????????????????????????????????????????????????????????????????????????????????????????
aneimena_EO12757 ?????????????????????????????????????????????????????????????????????????????????????TGAACCTTATCATTTAGAGGAAGGAGAAGTCGTAACAAGGTTTCCG-TAGGTGAACCTGCGGAAGGATCATTGTCAAAA-CCT-GACA--T---CTAGAAAA-CTC-GTG-AACTTGTT-CATAAA-----GAA---T--GGGG-AAT-GCA-----TTGG-CT-TGG-CCCAG-G-GC----CTCTCCT-----TTTGCTTT----------CCTC--TC----------------------GCGA----GCAGA-TGTGCTTGG-AGC-TTTCGAG--CGATG-TGT-TC--GTCT-GCTTGTCGAACAA-CGAA-CCC-CGGCGCAAATCGCGCCAAGGA-T---AA--TGGAATGA---GTTT-GT-----G-CA--TGTCAT--------T----------GCCC-GTCTA----C------GG--GT----GGCG-------TTGGCTT-GCACATCTTTT-----GTA--------TAA-----C----TA------AA-TGACTCTCGACAACGGATATCTCGGCTCTTGCATCGATGAAGAACGTAGCGAAATGCGATACTTGGTGTGAATTGCAGAATCCCGTGAACCATCGAGTCTTTGAACGCAAGTTGCGCCTGAAGCC--ATCAGGTTGAAGGCACGTCTGCCTGGGCGTCACGCATTGCGTCGCTCACTC-----ACCCC-GTGCCTC--A-CT---GGGCGGG-----TAA-GTGTGTGGGCGG-ATGTTGGCCCCCC-----GTTCACATTT-G-TGGTC--GGTTGGCCTAAAA-A-TAA-GG-TCCC---TGATGACGG-AC-------ATCA---CAACAAGTGGTGG----TTGCC---AAACTGTCGCGACACGTTGTGCA---TGCT-A--CT------CCGTTGTCG---GTGG--GCT----------CATTGACCCTTAA-GT-GCC-A--TTGA---------------ACTT---GGTACC---TCA--ATTG-T-GACCCC--AGGT-CA-GG-C--GGGATTACCC-GCTGAGTTTAAGCATATCAA-TAAGCGG-AGG-AAAAGAAA-CTTACAAGGATTCCCCTAGTAACGG-CGAGCGAACCGGG-AAT???????????????????????????????????????????????????????????????????????????????????????????????????????????????????????????????????????????????????????????????????????????????????????????????????????????????????????????????????????????????????????????????????????????????????????????????????????????????????????????????????????????????????????????????????????????????????????????????????????????????????????????????????????????????????????????????????????????????????????????????????????????????????????????????????????????????????????????????????????????????????????????????????????????????????????????????????????????????????????????????????????????????????????????????????????????????????????????????????????????????????????????????????????????????????????????????????????????????????????????????????????????????????????????????????????????????????????????????????????????????????????????????????????????????????????????????????????????????????????????????????????????????????
anguliger_MP597 ???????????GT-CCGGTG-AAGTGTTCGG-ATCGCGG-CGACGTGGG-CGGTTCGCTGCC-GGCGACGTCGCGAGAAGTCCACTGAACCTTATCATTTAGAGGAAGGAGAAGTCGTAACAAGGTTTCCG-TAGGTGAACCTGCGGAAGGATCATTGTCAAAA-CCT-GACA--T---CTAGAAAA-CTC-GTG-AACTTGTT-CATAAA-----GAA---T--GGGG-AAT-GCA-----TCGG-TT-TGG-CCCAG-T-GC----CTCTCCT-----TTTGCTTT----------CCCC--TC----------------------GCGA----GCAGA-CGTGCCTGG-AGC-TCTCGAG--CGATG-TGT-TC--GTCT-GCTTGTCGAACAA-CGAA-CCC-CGGCGCAAACCGCGCCAAGGA-T---AA--TGGAATGA---GTTT-GT-----G-CA--TG-CATG-T--ACCT----------GCCC-GTCTA----C------GG--GT----GGCG-------TTGGCTT-GCACATCTTTT-----GTA--------TAA-----C----TA------AA-TGACTCTCGGCAACGGATATCTCGGCTCTTGCATCGATGAAGAACGTAGCGAAATGCGATACTTGGTGTGAATTGCAGAATCCCGTGAACCATCGAGTCTTTGAACGCAAGTTGCGCCTGAAGCC--ATCAGGTTGAAGGCACGTCTGCCTGGGCGTCACGCATTGCGTCGCTCACTC-----ACCCC-GTGCCTC--A-CC---GGGCGGG-----TAA-GTGCGTGGGCGG-ATATTGGCCCCCC-----GTTCACATTT-G-TGCTC--GGTCGGCCTAAAA-G-TAA-GG-TCCC---TGATGACGG-AC-------ATCA---CAACAAGTGGTGG----TTGCC---AAACTGTCGCGACACGTTGTGCA---TGCT-A--CT------CCGTCGTCA---GTGG--GCT----------CATTGACCCTTAA-GT-GCC-A--TCGA---------------ACTT---GGTACC---TCA--ACTG-C-GACCCC--AGGT-CA-GG-C--GGGATTACCC-GCTGAGTTTAAGCATATCAA-TAAGCGG-AGG-AAAAGAAA-CTTACAAGGATTCCCCTAGTAACGG-CGAGCGAACCGGG-AAT???????????????????????????????????????????????????????????????????????????????????????????????????????????????????????????????????????????????????????????????????????????????????????????????????????????????????????????????????????????????????????????????????????????????????????????????????????????????????????????????????????????????????????????????????????????????????????????????????????????????????????????????????????????????????????????????????????????????????????????????????????????????????????????????????????????????????????????????????????????????????????????????????????????????????????????????????????????????????????????????????????????????????????????????????????????????????????????????????????????????????????????????????????????????????????????????????????????????????????????????????????????????????????????????????????????????????????????????????????????????????????????????????????????????????????????????????????????????????????????????????????????????????
angulosa_S2105 ??????????GGT-CCGGTG-AAGTGTTCGG-ATCGCGG-CGACGTGGG-CGGTTCGCTGCC-GGCGACGTCGCGAGAAGTCCACTGAACCTTATCATTTAGAGGAAGGAGAAGTCGTAACAAGGTTTCCG-TAGGTGAACCTGCGGAAGGATCATTGTCAAAA-CCT-GACA--T---CTAGAAAA-CTC-GTG-AACTTGTT-CATAAA-----GAA---T--GGGG-AAT-GCA-----TTGG-TT-TGG-CCCAG-T-GC----CTCTCCT-----TTTGCTTT----------CCCC--TC----------------------GCGA----GCAAA-CGTGCCTGG-AGC-TTTCGAG--CGATG-TGT-TC--GTTT-GCTTGTCGAACAA-CGAA-CCC-CGGCGCAAATCGCGCCAAGGA-T---AA--TGGAATGA---GTTT-GT-----G-CA--TG-TATG-T--CCCT----------GCCC-GTCTA----T------GG--GT----GGCG-------TTAGCTT-GCACATCTTTT-----GTA--------TAA-----C----TA------AA-TGACTCTCGGCAACGGATATCTCGGCTCTTGCATCGATGAAGAACGTAGCGAAATGCGATACTTGGTGTGAATTGCAGAATCCCGTGAACCATCGAGTCTTTGAACGCAAGTTGCGCCTGAAGCC--ATCAGGTTGAAGGCACGTCTGCCTGGGCGTCACGCATTGCGTCGCTCACTC-----ACCCC-GTGCCTA--A-CT---GGGCGGC-----TAA-GTGCGTGGGCGG-ATATTGGCCCCCC-----GTTCACATTT-G-TGCTC--GGTTGGCCTAAAA-A-TAA-GG-TCCC---TGATGACGG-AC-------ATCA---CAACAAGTGGTGG----TTGCC---AAACTATCGCGACACGTTGTGCA---TGCT-A--CT------CCATCGTTG---GTGG--GCT----------CATTGACCCTTAA-GT-GCC-A--TCGA---------------ACTT---GGTACC---TCA--ATTG-C-GACCCC--AGGT-CA-GG-T--GGGATTACCC-GCTGAGTTTAAGCATATCAA-TAAGCGG-AGG-AAAAGAAA-CTTACAAGGATTCCCCTAGTAACGG-CGAGCGAACCGGG-AAT???????????????????????????????????????????????????????????????????????????????????????????????????????????????????????????????????????????????????????????????????????????????????????????????????????????????????????????????????????????????????????????????????????????????????????????????????????????????????????????????????????????????????????????????????????????????????????????????????????????????????????????????????????????????????????????????????????????????????????????????????????????????????????????????????????????????????????????????????????????????????????????????????????????????????????????????????????????????????????????????????????????????????????????????????????????????????????????????????????????????????????????????????????????????????????????????????????????????????????????????????????????????????????????????????????????????????????????????????????????????????????????????????????????????????????????????????????????????????????????????????????????????????
annectens_ANA ACGAATTCATGGT-CCGGTG-AAGTGTTCGG-ATCGCGG-CGACGTGGG-CGGTTCGCTGCC-GGCGACGTCGCGAGAAGTCCACTGAACCTTATCATTTAGAGGAAGGAGAAGTCGTAACAAGGTTTCCG-TAGGTGAACCTGCGGAAGGATCATTGTCAAAA-CTT-GACA--T---CTAGAAAA-CTC-GTG-AACTTGTT-CATAAG-----GAA---T--KGGG-AAT-GCA-----TTGG-TT-TGG-CCCAG-T-GC----CTCTCCT-----TTTTCTTT----------CCCC--TC----------------------RCGA----GCAGA-CGTGCCTGG-AGC-TTTCGRG--CGAYG-TGT-TY--GTCT-GCTTGTCGAACAA-YGAA-CCC-CGGCGCAAATCGYGCCAAGGA-T---AA--TGAAATGA---GTTT-GT-----G-CA--TG-CATA-T--CCCT----------ACCY-GTCTA----C------GG--GT----GGYG-------TTGGCTT-GCACATCTTTT-----GTA--------TAA-----C----TA------AA-TGACTCTCGGCAACGGATATCTCGGCTCTTGCATCGATGAAGAACGTAGCGAAATGCGATACTTGGTGTGAATTGCAGAATCCCGTGAACCATCGAGTCTTTGAACGCAAGTTGCGCCTGAAGCC--ATCAGGTTGAAGGCACGTCTGCTTGGGCGTCACGCATTGCGTCACTCACTC-----ACCCC-GTGCCTC--A-TT---GGGCGGG-----TAA-GTGCGTGGGCGG-ATATTGGCCCCCCC----GTTCACATTT-G-TGCTC--GGTTGGCCTAAAA-A-TAA-GG-TCCC---TGATGAYGG-AC-------ATCA---CAACAAGTGGTGG----TTGCC---AAACTGTCGCGACACGTTGTGCA---TGCT-A--CT------CTGTCATGG---TTGG--GCT----------CATAGACCCTTAA-GT-GCC-A--TCGA---------------ACTT---GGTACC---TCA--ACTG-C-GACCCC--AGGT-CA-GG-C--GGGATTACCC-GCTGAGTTTAAGCATATCAA-TAAGCGG-AGG-AAAAGAAA-CTTACAAGGATTCCCCTAGTAACGG-CGAGCGAACCGGGGAAT???????????????????????????????????????????????????????????????????????????????????????????????????????????????????????????????????????????????????????????????????????????????????????????????????????????????????????????????????????????????????????????????????????????????????????????????????????????????????????????????????????????????????????????????????????????????????????????????????????????????????????????????????????????????????????????????????????????????????????????????????????????????????????????????????????????????????????????????????????????????????????????????????????????????????????????????????????????????????????????????????????????????????????????????????????????????????????????????????????????????????????????????????????????????????????????????????????????????????????????????????????????????????????????????????????????????????????????????????????????????????????????????????????????????????????????????????????????????????????????????????????????????????
annectens_CM8 ????????????????GGTG-AAGTGTTCGG-ATCGCGG-CGACGTGGG-CGGTTCGCTGCC-GGCGACGTCGCGAGAAGTCCACTGAACCTTATCATTTAGAGGAAGGAGAAGTCGTAACAAGGTTTCCG-TAGGTGAACCTGCGGAAGGATCATTGTCAAAA-CTT-GACA--T---CTAGAAAA-CTC-GTG-AACTTGTT-CATAAG-----GAA---T--GGGG-AAT-GCA-----TTGG-TT-TGG-CCCAG-T-GC----CTCTCCT-----TTTTCTTT----------CCCC--TC----------------------ACGA----GCAGA-CGTGCCTGG-AGC-TTTCKGG--YGATG-TGT-TC--GTCT-GCTTGTCGAACAA-CGAA-CCC-CGGCGCAAATMRTGCCAAGGA-T---AA--TGAAATGA---GTTT-GT-----G-CA--TG-CATA-T--CCCT----------ACCC-GTCTA----C------GG--GT----GGCG-------TTGGCTT-GCACATCTTTT-----GTA--------TAA-----C----TA------AA-TGACTCTCGGCAACGGATATCTCGGCTCTTGCATCGATGAAGAACGTAGCGAAATGCGATACTTGGTGTGAATTGCAGAATCCCGTGAACCATCGAGTCTTTGAACGCAAGTTGCGCCTGAAGCC--ATCAGGTTGAAGGCACGTCTGCTTGGGCGTCACGCATTGCGTCACTCACTC-----ACCCC-GTGCCTC--A-TT---GGGCGGG-----TAA-GTGCGTGGGCSG-AWAWTGGCCCCCCC----GTTCACATTT-G-TGCTC--GGTTGGCCTAAAA-A-WAA-GG-TCCC---TGATGATGG-AC-------ATCA---CAACAAGTGGTGG----TTGCC---AAACTGTCGCGACACGTTGTGCA---TGCT-A--CT------CTGTCATGG---TTGG--GCT----------CATAGACCCTTAA-GT-GCC-A--TCGA---------------ACTT---GGTACC---TCA--ACTG-C-GACCCC--AG???????????????????????????????????????????????????????????????????????????????????????????????????????????????????????????????????????????????????????????????????????????????????????????????????????????????????????????????????????????????????????????????????????????????????????????????????????????????????????????????????????????????????????????????????????????????????????????????????????????????????????????????????????????????????????????????????????????????????????????????????????????????????????????????????????????????????????????????????????????????????????????????????????????????????????????????????????????????????????????????????????????????????????????????????????????????????????????????????????????????????????????????????????????????????????????????????????????????????????????????????????????????????????????????????????????????????????????????????????????????????????????????????????????????????????????????????????????????????????????????????????????????????????????????????????????????????????????????????????????????????????????????????????????????????????????????
arachnocalyx_EO12453 ??????????GGT-CCGGTG-AAGTGTTCGG-ATCGCGG-CGACGTGGG-CGGTTCGCTGCC-GGCGACGTCGCGAGAAGTCCACTGAACCTTATCATTTAGAGGAAGGAGAAGTCGTAACAAGGTTTCCG-TAGGTGAACCTGCGGAAGGATCATTGTCAAAA-CCT-GACA--T---CTAGAAAA-TTC-GTG-AACTTGTT-CATAAA-----GAA---T--GGGG-AAT-GCA-----TCGG-TT-TGG-CCTAG-T-GC----CTCACCT-----TTTGCTTT----------CCCC--TC----------------------GCGA----GCAGA-CGTGCTTGG-AGC-TTTTGAG--CGACA-TGT-TT--GTTT-GCTTGTCGAACAA-CGAA-CCC-CGGCGCAAATCGCGCCAAGGA-T---AA--TGGAATGA---GTTT-GT-----G-CA--AG-CATG-T--CCCT----------GCCC-GTCTA----C------GG--GC----GGTG-------T--GCTT-GCACATCTTTT-----GGA--T-----TAA-----C----TA------AA-TGACTCTCGGCAACGGATATCTCGGCTCTTGCATCGATGAAGAACGTAGCGAAATGCGATACTTGGTGTGAATTGCAGAATCCCGTGAACCATCGAGTCTTTGAACGCAAGTTGCGCCTGAAGCC--ATCTGGTTGAAGGCACGTCTGCCTGGGCGTCACGCATTGCGTCGCTCACTC-----ACCTC-GTACCTC--A-CT---GGGCGGG-----TAA-GTGCGTGGGCGG-ATATTGGTCCCCC-----GTTCACATTT-G-TGCTC--GGTTGGCCTAAAA-A-TAAAGG-TCCT---TGATGACGG-AC-------ATCA---CAGCAAGTGGTGG----TTGCC---AAACTGTCGCGACATGTTGTGTA---TGCT-A--CT------CCGTCGTTG---GTGG--GCT----------CATTGACCCTTAA-GT-GCC-A--TCGA---------------ACTT---GGTACC----AA--ATTG-C-GACCCC--AGGT-CA-GG-C--GGGATTACCC-GCTGAGTTTAAGCATATCAA-TAAGCGG-AGG-AAAAGAAA-CTTACAAGGATTCCCCTAGTAACGG-CGAGCGAACCGGG-AAT???????????????????????????????????????????????????????????????????????????????????????????????????????????????????????????????????????????????????????????????????????????????????????????????????????????????????????????????????????????????????????????????????????????????????????????????????????????????????????????????????????????????????????????????????????????????????????????????????????????????????????????????????????????????????????????????????????????????????????????????????????????????????????????????????????????????????????????????????????????????????????????????????????????????????????????????????????????????????????????????????????????????????????????????????????????????????????????????????????????????????????????????????????????????????????????????????????????????????????????????????????????????????????????????????????????????????????????????????????????????????????????????????????????????????????????????????????????????????????????????????????????????????
arborea_EO12619 ??????????????????????????????????????????????????????????????????????????????AGTCCACTGAACCT-ATCATTTAGAGGAAGGAGAAGTCGTAACAAGGTTTCCG-TAGGTGAACCTGCGGAAGGATCATTGTCAAAA-CCT-GACA--T---CTAGAAAA-CTC-GTG-AACTTGTT-CATAAA-----GAA---T--GGGG-AAT-GCA-----TCGG-TT-TGG-CCCAG-T-GC----CTCTCCT-----TTTGCTTT----------CCCC--TC----------------------GCAA----GCAGA-CATGCCTGG-AGC-TTTCGAG--CGACG-TGT-TT--GTCT-GCTTGTCGAACAA-YGAA-CCC-CGGCGCAAATCGTGCCAAGGA-T---AA--TGGAATGA---GTTT-GT-----G-CA--TG-CATG-T--CCCT----------GCCC-GTCTA----T------GG--GT----GGCG-------TTGGCTT-GCACATCTTTT-----GTA--------TAA-----C----TA------AA-CGACTCTCGGCAACGGATATCTCGGCTCTTGCATCGATGAAGAACGTAGCGAAATGCGATACTTGGTGTGAATTGCAGAATCCCGTGAACCATCGAGTCTTTGAACGCAAGTTGCGCCTGAAGCC--ATCAGGTTGAAGGCACGTCTGCCTGGGCGTCACGCATTGCGTCGCTCACTC-----ACCCC-GTGCCTC--A-CA---GGGCGGG-----TAA-GTGCGTGGGCGG-ATATTGGCCCCCC-----GTTCACATTT-G-TGCTC--GGTTGGCCTAAAA-A-GAA-GG-TCCC---TGATGACGG-AC-------ATCA---CAACAAGTGGTGG----TTGCC---AAACTGTCGCGACACGTTGTGCA---TGCT-A--CG------CAGTCGTCG---GTGG--GCT----------CATTGACCCTTAA-GT-GCC-A--TTGA---------------ACTT---GGTACC---TCA--ACTG-C-GACCCC--AGGT?????????????????????????????????????????????????????????????????????????????????????????????????????????????????????????????????????????????????????????????????????????????????????????????????????????????????????????????????????????????????????????????????????????????????????????????????????????????????????????????????????????????????????????????????????????????????????????????????????????????????????????????????????????????????????????????????????????????????????????????????????????????????????????????????????????????????????????????????????????????????????????????????????????????????????????????????????????????????????????????????????????????????????????????????????????????????????????????????????????????????????????????????????????????????????????????????????????????????????????????????????????????????????????????????????????????????????????????????????????????????????????????????????????????????????????????????????????????????????????????????????????????????????????????????????????????????????????????????????????????????????????????????????????????????????????????
arborea_Miehe ????????????????GGTG-AAGTGTTCGG-ATCGCGG-CGACGTGGG-CGGTTCGCTGCC-GGCGACGTCGCGAGAAGTCCACTGAACCTTATCATTTAGAGGAAGGAGAAGTCGTAACAAGGTTTCCG-TAGGTGAACCTGCGGAAGGATCATTGTCAAAA-CCT-GACA--T---CTAGAAAA-CTC-GTG-AACTTGTT-CATAAA-----GAA---T--GGGG-AAT-GCA-----TCGG-TT-TGG-CCCAG-T-GC----CTCTCCT-----TTTGCTTT----------CCCC--TC----------------------GCGA----GCAGA-CATGCCTGG-AGC-TTTCGAG--CGACG-TGT-TT--GTCT-GCTTGTCGAACAA-CGAA-CCC-CGGCGCAAATCGTGCCAAGGA-T---AA--TGGAATGA---GTTT-GT-----G-CA--TG-CATG-T--CCCT----------RCCC-GTCTA----T------GG--GT----GGCG-------TTGGCTT-GCACATCTTTT-----GTA--------TAA-----C----TA------AA-CGACTCTCGGCAACGGATATCTCGGCTCTTGCATCGATGAAGAACGTAGCGAAATGCGATACTTGGTGTGAATTGCAGAATCCCGTGAACCATCGAGTCTTTGAACGCAAGTTGCGCCTGAAGCC--ATCAGGTTGAAGGCACGTCTGCCTGGGCGTCACGCATCGCGTCGCTCACTC-----ACCCC-GTGCCTC--A-CA---GGGCGGG-----TAA-GTGCGTGGGCGG-ATATTGGCCCCCC-----GTTCACATTT-G-TGCTC--GGTTGGCCTAAAA-A-GAA-GG-TCCC---TGATGACGG-AC-------ATCA---CAACAAGTGGTGG----TTGCC---AAACTGTCGCGACACGTTGTGCA---TGCT-A--CG------CAGTCGTCG---GTGG--GCT----------CATTGACCCTTAA-GT-GCC-A--TTGA---------------ACTT---GGTACC---TCA--ACTG-C-GACCCC--AGGT-CA-GG-C--GGGATTACCC-GCTGAGTTTAAGCATATCAA-TAAGCGG-AGG-AAAAGAAA-CTTACAAGGATT???????????????????????????????????????????????????????????????????????????????????????????CCGGCACGACCCAAGCCCCCC-AT-TGAAT--AATCA-AAGAAGG-CAA---GGA---CATG-CACAGTGGT----CAT-CCGCAACAAGCGACGAACGC---TTTTTTGGGTAAA-TAACGATCG-AAAGAC------GTATA-------CCCG----CATAA-GTTTCAGC--GTCCACGATTAC-AAGTCATAGCTA--ATGGA-CATGGGGG-CCGCAC-AATCAAA-GTGCAATCT-A-CATGAAA-CACTAGC--AGCACTTTGAGGCTCACC-TCCACC-AAAAGTGGTGCAAGG-TGAGA--ATAGGGACTTTT--CG-GAG---AATAGTTCC-A--CCGCATTGGGTAT-GA-GGCACAGGAACCC------------------------------------------------------------------------------------------AAGAT-ATT---GCAACGGGAGAACTTCCTCTT-CCCGT-GCA---TA--CT--ATT--GAAGAG----ATA-TGTCCGATATGGACTTCACTGCACTGAGCAGAGAAATTTCCAATCCCGACAAAA-TCAACTACAACTCATACGCCA-TTACGTACACTTTGCACCAACTCCTCC-AACCAATTGCACCTCGAGGG-ACAAGCTGCCC--AACTAGA-AGC-AAAGGCCAACAGGAGCAACATAA--GCAAC--C-AAAGTTAGGGG--CAATGAG-CTT-GCCTCTCAAC--AATGAGGCATCCC--TAAAA-GGA-ACATCAA--TGCATCA---TCGAGGAT-TATTTCGATAAGGACA---GCAACGTAGCC-AA-AGAGG??????????????????????????????????????????????????????????????????
arborea_l_ANA ACGAATTCATGGT-CCGGTG-AAGTGTTCGG-ATCGCGG-CGACGTGGG-CGGTTCGCTGCC-GGCGACGTCGCGAGAAGTCCACTGAACCTTATCATTTAGAGGAAGGAGAAGTCGTAACAAGGTTTCCG-TAGGTGAACCTGCGGAAGGATCATTGTCAAAA-CCT-GACA--T---CTAGAAAA-CTC-GTG-AACTTGTT-CATAAA-----GAA---T--GGGG-AAT-GCA-----TCGG-TT-TGG-CCCAG-T-GC----CTCTCCT-----TTTGCTTT----------CCCC--TC----------------------GCRA----GCAGA-CRTGCCTGG-AGC-TTTCGAG--CGACG-TGT-TY--GTCT-GCTTGTCGAACAA-CGAA-CCC-CGGCGCAAATCGTGCCAAGGA-T---AA--TGGAATGA---GTTT-GT-----G-CA--TG-CATG-T--CCCT----------GCCC-GTCTA----Y------GG--GT----GGCG-------TTGGCTT-GCACATCTTTT-----GTA--------TAA-----C----TA------AA-CGACTCTCGGCAACGGATATCTCGGCTCTTGCATCGATGAAGAACGTAGCGAAATGCGATACTTGGTGTGAATTGCAGAATCCCGTGAACCATCGAGTCTTTGAACGCAAGTTGCGCCTGAAGCC--ATCAGGTTGAAGGCACGTCTGCCTGGGCGTCACGCATTGCGTCGCTCACTC-----ACCCC-GTGCCTC--A-CA---GGGCGGG-----TAA-GTGYGTGGGCGG-ATATTGGCCCCCC-----GTTCACATTT-G-TGCTC--GGTTGGCCTAAAA-A-KAA-GG-TCCC---TGATGACGG-AC-------ATCA---CAACAAGTGGTGG----TTGCC---ARACTGTCGCGACACGTTGTGCA---TGCT-A--CK------CAGTYGTCG---GYGG--GCT----------CATTGACCCTTAA-GT-GCC-A--TTGA---------------ACTT---GGTACC---TCA--ACTG-C-GACCCC--AGGT-CA-GG-C--GGGATTACCC-GCTGAGTTTAAGCATATCAA-TAAGCGG-AGG-AAAAGAAA-CTTACAAGGATTCCCCTAGTAACGG-CGAGCGAACCGGGGAAT???????????????????????????????????????????????????????????????????????????????????????????????????????????????????????????????????????????????????????????????????????????????????????????????????????????????????????????????????????????????????????????????????????????????????????????????????????????????????????????????????????????????????????????????????????????????????????????????????????????????????????????????????????????????????????????????????????????????????????????????????????????????????????????????????????????????????????????????????????????????????????????????????????????????????????????????????????????????????????????????????????????????????????????????????????????????????????????????????????????????????????????????????????????????????????????????????????????????????????????????????????????????????????????????????????????????????????????????????????????????????????????????????????????????????????????????????????????????????????????????????????????????????
arborea_m_ANA ACGAATTCATGGT-CCGGTG-AAGTGTTCGG-ATCGCGG-CGACGTGGG-CGGTTCGCTGCC-GGCGACGTCGCGAGAAGTCCACTGAACCTTATCATTTAGAGGAAGGAGAAGTCGTAACAAGGTTTCCG-TAGGTGAACCTGCGGAAGGATCATTGTCAAAA-CCT-GACA--T---CTAGAAAA-CTC-GTG-AACTTGTT-CATAAA-----GAA---T--GGGG-AAT-GCA-----TCGG-TT-TGG-CCCAG-T-GC----CTCTCCT-----TTTGCTT-----------CCCC--TC----------------------GCGA----GCAGA-CGTGCCTGG-ASC-TTTCGAG--CGACG-TGT-TC--GTCT-GCTTGTCGAACAA-CGAA-CCC-CGGCGCAAATCGTGCCAAGGA-T---AA--TGGAATGA---GTTT-GT-----G-CA--TG-CATG-T--CCCT----------GCCC-GTCTA----C------GG--GT----GGCG-------TTGGCTT-GCACATCTTTT-----GTA--------TAA-----C----TA------AA-CGACTCTCGGCAACGGATATCTCGGCTCTTGCATCGATGAAGAACGTAGCGAAATGCGATACTTGGTGTGAATTGCAGAATCCCGTGAACCATCGAGTCTTTGAACGCAAGTTGCGCCTGAAGCC--ATCAGGTTGAAGGCACGTCTGCCTGGGCGTCACGCATTGCGTCGCTCACTC-----ACCCC-GTGCCTC--A-CA---GGGCGGG-----TAA-GTGTGTGGGCGG-ATATTGGCCCCCC-----GTTCACATTT-G-TGCTC--GGTTGGCCTAAAA-A-TAA-GG-TCCC---TGATGACGG-AC-------ATCA---CAACAAGTGGTGG----TTGCC---AGACTGTCGCGACACGTTGTGCA---TGCT-A--CT------CAGTTGTCG---GCGG--GCT----------CATTGACCCTTAA-GT-GCC-A--TTGA---------------ACTT---GGTACC---TCA--ACTG-C-GACCCC--AGGT-CA-GG-C--GGGATTACCC-GCTGAGTTTAAGCATATCAA-TAAGCGG-AGG-AAAAGAAA-CTTACAAGGATTCCCCTAGTAACGG-CGAGCGAACCGGGGAAT???????????????????????????????????????????????????????????????????????????????????????????????????????????????????????????????????????????????????????????????????????????????????????????????????????????????????????????????????????????????????????????????????????????????????????????????????????????????????????????????????????????????????????????????????????????????????????????????????????????????????????????????????????????????????????????????????????????????????????????????????????????????????????????????????????????????????????????????????????????????????????????????????????????????????????????????????????????????????????????????????????????????????????????????????????????????????????????????????????????????????????????????????????????????????????????????????????????????????????????????????????????????????????????????????????????????????????????????????????????????????????????????????????????????????????????????????????????????????????????????????????????????????
arborescens_FM747 ??????????????????????????????????????????????????????????????????????????????????????GAACCTTATCATTTAGAGGAAGGAGAAGTCGTAACAAGGTTTCCG-TAGGTGAACCTGCGGAAGGATCATTGTCAAAA-CCT-GACA--T---CTAGAAAA-CTC-GTG-AACTTGTT-CATAAA-----GAA---T--GGGG-AAT-GAA-----TCGG-TT-TGG-CCCAG-T-GC----CTCTCCT-----TTTGCTTT----------CCCC--TC----------------------GCGA----GCGGA-CGTGCCTGG-AGC-TTTCAAG--CGACG-TGT-TC--GTCT-GCTTGTCGAACAA-CGAA-CCC-CGGCGCAAATCGCGCCAAGGA-T---AA--TGGAATGA---GTTT-GT-----G-CA--TG-CATG-T--CCCT----------GCCC-GTCTA----C------GG--GT----GGGG-------TTGGCTT-GCACATCTTTT-----GTA-----TA-TAAA----C----TA------AA-TGACTCTCGGCAACGGATATCTCGGCTCTTGCATCGATGAAGAACGTAGCGAAATGCGATACTTGGTGTGAATTGCAGAATCCCGTGAACCATCGAGTCTTTGAACGCAAGTTGCGCCTGAAGCC--ATCAGGTTGAAGGCACGTCTGCCTGGGCGTCACGCATTGCGTCGCTCACTC-----ACCCC-GTGCCTC--G-CT---GGGCAGG-----TAA-GTGCGTGGGCGG-ATATTGGCCCCCC-----GTTCACATTT-G-TGCTC--GGTTGGCCCAAAA-A-TAA-GG-TCCC---TGATGACGG-CC-------ATCA---CAACAAGTGGTGG----TTGCC---AAACTGTCGCGACATGTTGTGCA---TGCT-A--CT------CCGTCGTCG---GTGG--GCT----------CATTGACCCTTAA-GT-GCC-A--TCGA---------------ACTT---GGTACC---TCA--ACTG-C-GACCCC--AGGT-CA-GG-C--GGGATTACCC-GCTGAGTTTAAGCATATCAA-TAAGCGG-AGG-AAAAGAAA-CTTACAAGGATTCCCCTAGTAACGG-CGAGCGAACCGGG-AATTTGAGACAAGCATATGACTACTGGCAGGATCAA-CCAG-GTAGCATTCCTTTTGC-GACACCAGCACGACCCAAGCCCCCC-AT-TGAAT--AATCA-AAGAAGG-CAA---GGA---CAAG-CACAGTGGT----CAT-CAGCAACAAGCGACGAACGC---TTTTTTGGGTAAA-TAACGATCG-CAAGAC------ATATA-----CCCCCG----CATAA-GTTTCAGC--ATCCACGATTAC-AAGTCACAGCTA--ATGGA-CATGGGGG-CCGCAC-AATCGAA-GTGCAATCT-G-CATGAAA-CACTAGC--AGCACTTCGAGTCTCACC-TCCACC-AAAAGTGGTGCAAGG-CGAGA--ATAGGGACTTTT--CG-GAG---AATAGTTCC-A--CCGCATTGGGTAT-GA-GGCACAGGAACCC------------------------------------------------------------------------------------------AAGAT-ATT---GCAACGAGAGAACTTCCTCTT-CCCGT-GCAT--TA--CT--ATT--GAAGAG----ATA-TGTCCGATATGGACTTCACTGCACGGAGCAGAGAAATTTCCAATCCCGACAAAA-TCAACGACCACCCACACGCCA-TTACGTACACTTTGCGCCAACTCCTCC-AACCAATTGCACCTCGAGGG-ACAAGCTGCCC--AACTAGA-AGC-AAAGGCCAACAGGAGCAA???????????????????????????????????????????????????????????????????????????????????????????????????????????????????????????????????????????????????????????????????????????????????????????????????????????????????
arcuata_MP523 ??????????GGT-CCGGTG-AAGTGTTCGG-ATCGCGG-CGACGTGGG-CGGTTCGCTGCC-GGCGACGTCGCGAGAAGTCCACTGAACCTTATCATTTAGAGGAAGGAGAAGTCGTAACAAGGTTTCCG-TAGGTGAACCTGCGGAAGGATCATTGTCAAAA-CCT-GACA--T---CTAGAAAA-CTC-GTG-AACTTGTT-CATAAA-----GAA---T--GGGG-AAT-GCA-----TCGG-TT-TGG-CCCAG-T-GC----CTCTCCT-----TTTGCTTT----------CCCC--TC----------------------GCGA----GCAGA-CGTGCCTGG-AGC-TTTCGAG--CGATT-TGT-TC--GTCT-GCTTGTCGAACAA-CGAA-CCC-CGGCGCAAATCGCGCCAAGGA-T---AA--TGGAATGA---GTTT-GT-----G-CA--TG-TATG-T--TCCT----------GCCC-GTTTA----C------GG--GT----GGCG-------TTGGCTT-GCACATCTTTT-----GTA--------TAA-----C----TA------AA-TGACTCTCGGCAACGGATATCTCGGCTCTTGCATCGATGAAGAACGTAGCGAAATGCGATACTTGGTGTGAATTGCAGAATCCCGTGAACCATCGAGTCTTTGAACGCAAGTTGCGCCTGAAGCC--ATCAGGTTGAAGGCACGTCTGCCTGGGCGTCACGCAWTGCGTCGCTCACTC-----ACCCC-GTGCCTC--A-CT---GGGCGGG-----TAA-GTGCGTGGGCGG-ATATTGGCCCCCC-----GTTCACATTT-G-TGCTC--GGTTGGCCTAAAA-A-TAA-GG-TCCC---TGATGACGG-AC-------ATCA---CAACAAGTGGTGG----TTGCC---AAACTGTCGCGACACGTTGTGCA---TGCT-A--CT------CCGTCGTCG---GTGG--GCT----------CATTGACCCTTAA-GT-GCC-A--TCGA---------------ACTT---GGTACC---TCA--ACTG-C-GACCCC--AGGT-CA-GG-C--GGGATTACCC-GCTGAGTTTAAGCATATCAA-TAAGCGG-AGG-AAAAGAAA-CTTACAAGGATTCCCCTAGTAACGG-CGAGCGAACCGGG-AAC???????????????????????????????????????????????????????????????????????????????????????????????????????????????????????????????????????????????????????????????????????????????????????????????????????????????????????????????????????????????????????????????????????????????????????????????????????????????????????????????????????????????????????????????????????????????????????????????????????????????????????????????????????????????????????????????????????????????????????????????????????????????????????????????????????????????????????????????????????????????????????????????????????????????????????????????????????????????????????????????????????????????????????????????????????????????????????????????????????????????????????????????????????????????????????????????????????????????????????????????????????????????????????????????????????????????????????????????????????????????????????????????????????????????????????????????????????????????????????????????????????????????????
ardens_MP1076 ?????????????????GTG-AAGTGTTCGG-ATCGCGG-CGACGTGGG-CGGTTCGCTGCC-GGCGACGTCGCGAGAAGTCCACTGAACCTTATCATTTAGAGGAAGGAGAAGTCGTAACAAGGTTTCCG-TAGGTGAACCTGCGGAAGGATCATTGTCAAAA-CCT-GACA--T---CTAGAAAA-CTC-GTG-AACTTGTT-CATAAA-----GAA---T--GGGA-AAT-GCA-----TCGG-TT-TGG-CCCAG-T-GC----CTCTCCT-----TTTGCTTT----------CCCC--TC----------------------GCGA----GCAGA-CGTGCCTGG-AGC-TTTCGAG--CGATG-TGT-TT--GTCT-GCTTGTCGAACAA-CGAA-CCC-CGGCGCAAATCGCGCCAAGGA-C---AA--AGGAATGA---GTTT-GT-----G-CA--TG-TATG-T--CCCT----------GCCC-GTCTA----C------GG--GT----GGTG-------TTGGCTT-GCACATCTTTY-----GTA--------TAA-----C----TA------AA-TGACTCTCGGCAACGGATATCTCGGCTCTTGCATCGATGAAGAACGTAGCGAAATGCGATACTTGGTGTGAATTGCAGAATCCCGTGAACCATCGAGTCTTTGAACGCAAGTTGCGCCTGAAGCC--ATCAGGTTGAAGGCACGTCTGCCTGGGCGTCACGCATTGCGTCGCTCACTC-----ACCCC-GTGCCTC--A-CT---GGGCGGG--GG-TAA-GTGCGTGGGCGG-ATATTGGCCCCCC-----GTTCACATTT-G-TGCTC--GGTCGGCCTAAAA-A-TAA-GG-TCCC---TGATGACGG-AC-------ATCA---CAACAAGTGGTGG----TTGCC---AAACTGTCGCGACACGTTGTGCA---TGCT-A--CT------CCGTTGTCA---GTGG--GCT----------CATTGACCCTTAA-GT-ACC-A--TCGA---------------ACTT---GGTACC---TCA--ACTG-C-GACCCC--AGGT-CA-GG-C--GGGAATACCC-GCTGAGTTTAAGCATATCAA-TAAGCGG-AGG-AAAAGAAA-CTTACAAGGATTCCCCTAGTAACGG-CGAGCGAACCGGG-AAT???????????????????????????????????????????????????????????????????????????????????????????????????????????????????????????????????????????????????????????????????????????????????????????????????????????????????????????????????????????????????????????????????????????????????????????????????????????????????????????????????????????????????????????????????????????????????????????????????????????????????????????????????????????????????????????????????????????????????????????????????????????????????????????????????????????????????????????????????????????????????????????????????????????????????????????????????????????????????????????????????????????????????????????????????????????????????????????????????????????????????????????????????????????????????????????????????????????????????????????????????????????????????????????????????????????????????????????????????????????????????????????????????????????????????????????????????????????????????????????????????????????????????
areolata_EO12502 ???????????GT-CCGGTG-AAGTGTTCGG-ATCGCGG-CGACGTGGG-CGGTTCGCTGCC-GGCGACGTCGCGAGAAGTCCACTGAACCTTATCATTTAGAGGAAGGAGAAGTCGTAACAAGGTTTCCG-TAGGTGAACCTGCGGAAGGATCATTGTCAAAA-CCT-GACA--T---CTAGAAAA-CTC-GTG-AACTTGTT-CATAGA-----GAA---T--GAGG-AAT-GCA-----TCGG-TT-TGG-CCCAG-T-GC----CTCTCCT-----TTTGCTTT----------CCCC--TT----------------------GCGA----GCAGA-CGTGCCTGG-AGC-TTTCGAG--CGATG-TGT-TT--GTCT-GCTTGTCGAACAA-CGAA-CCC-CGGCGCAAATCGCGCCAAGGA-T---AA--TGGAATGA---GTTT-GT-----T-CA--TG-CATG-G--CCCT----------GCCC-GTCTA----C------GG--GT----GGCG-------TTGGCTT-GCACATCTTTT-----GTA--------CAA-----C----TA------AA-TGACTCTCGGCAACGGATATCTCGGCTCTTGCATCGATGAAGAACGTAGCGAAATGCGATACTTGGTGTGAATTGCAGAATCCCGTGAACCATCGAGTCTTTGAACGCAAGTTGCGCCTGAAGCC--ATCAGGTTGAAGGCACGTCTGCCTGGGCGTCACGCAWTGCGTCGCTCACAC-----ACCCC-GTGGCTC--A-CT---GGGCGGG-----TAA-GTGCGTGGGCGG-ATATTGGCCCCCC-----GTTCACATTT-G-TGCGC--GGTTGGCCTAAAA-A-TAA-GG-TCCC---TGATGACGG-AC-------ATCA---CAACAAGTGGTGG----TTACC---AAACTGTCGCAACACGTTG-GCA---TGCTAA--CT------CCGTCGTCG---GTGA--GCT----------CATTGACCCTTAA-GT-GCC-A--T--A---------------ACTT---GGTACC---TCA--ACTG-C-GACCCC--AGGT-CA-GG-C--GGGATTACCC-GCTGAGTTTAAGCATATCAA-TAAGCGG-AGG-AAAAGAAA-CTTACAAGGATTCCCCTAGTAACGG-CGAGCGAACCSGG-AAT???????????????????????????????????????????????????????????????????????????????????????????????????????????????????????????????????????????????????????????????????????????????????????????????????????????????????????????????????????????????????????????????????????????????????????????????????????????????????????????????????????????????????????????????????????????????????????????????????????????????????????????????????????????????????????????????????????????????????????????????????????????????????????????????????????????????????????????????????????????????????????????????????????????????????????????????????????????????????????????????????????????????????????????????????????????????????????????????????????????????????????????????????????????????????????????????????????????????????????????????????????????????????????????????????????????????????????????????????????????????????????????????????????????????????????????????????????????????????????????????????????????????????
argentea_EO12475 ??????????GGT-CCGGTG-AAGTGTTCGG-ATCGCGG-CGACGTGGG-CGGTTCGCTGCC-GGCGACGTCGCGAGAAGTCCACTGAACCTTATCATTTAGAGGAAGGAGAAGTCGTAACAAGGTTTCCG-TAGGTGAACCTGCGGAAGGATCATTGTCAAAA-CCT-GACA--T---CTAGAAAA-CTC-GTG-AACTTGTT-CATAAA-----GAA---T--GGGG-AAT-GTA-----TTGG-TT-TGG-CCCAG-T-GC----CTCTCCA-----TTTGCTTT----------CCCC--TC----------------------GCGA----GCAGA-CGTGCCTGG-AGC-TTTTGAG--CGACA-TGT-TC--GTTT-GCTTGTCGAACAA-CGAA-CCC-CGGCGCAAATCGCGCCAAGGA-T---AA--TGGAATGA---GTTT-GT-----G-CA--AG-CATG-T--CCCT----------GCCC-GTCTA----C------GG--GT----GGCG-------TTGGCTT-GCACATCTTTT-----GGA--------TAA-----C----TA------AA-TGACTCTCGGCAACGGATATCTCGGCTCTTGCATCGATGAAGAACGTAGCGAAATGCGATACTTGGTGTGAATTGCAGAATCCCGTGAACCATCGAGTCTTTGAACGCAAGTTGCGCCTGAAGCC--ATCTGGTTGAAGGCACGTCTGCCTGGGCGTCACGCATTGCGTCGCTCACTC-----ACCTC-GTACCTC--A-CT---AGCAGGG-----TAA-GTGCGTGGGCGG-ATATTGGCCCCCC-----GTTCACATTT-G-TGCTC--GGTTGGCCTAAAT-A-TAAAGG-TCCC---TGATGACGG-AC-------ATCA---CAACAAGTGGTGG----TTGCC---AAACTGTCGCGACACGTTGTGCA---TGCT-A--CT------CCGTCGTCG---GTGG--GCT----------CATTGACCCTTAA-GT-GCC-A--TCGA---------------ACTT---GGTACC---TCA--ATTG-C-GACCCC--AGGT-CA-GG-C--GGGATTACCC-GCTGAGTTTAAGCATATCAA-TAAGCGG-AGG-AAAAGAAA-CTTACAAGGATTCCCCTAGTAACGG-CGAGCGAACCGGG-AAC???????????????????????????????????????????????????????????????????????????????????????????????????????????????????????????????????????????????????????????????????????????????????????????????????????????????????????????????????????????????????????????????????????????????????????????????????????????????????????????????????????????????????????????????????????????????????????????????????????????????????????????????????????????????????????????????????????????????????????????????????????????????????????????????????????????????????????????????????????????????????????????????????????????????????????????????????????????????????????????????????????????????????????????????????????????????????????????????????????????????????????????????????????????????????????????????????????????????????????????????????????????????????????????????????????????????????????????????????????????????????????????????????????????????????????????????????????????????????????????????????????????????????
aristata_EO12830 ????????????T-CCGGTG-AAGTGTTCGG-ATCGCGG-CGACGTGGG-CGGTTCGCTGCC-GGCGACGTCGCGAGAAGTCCACTGAACCTTATCATTTAGAGGAAGGAGAAGTCGTAACAAGGTTTCCG-TAGGTGAACCTGCGGAAGGATCATTGTCAAAA-CCT-GACA--T---CTAGAAAA-CTC-GTG-AACTTGTT-CATAAA-----GAA---T--GGGG-AAT-GCA-----TCGG-TT-TGG-TCCAG-T-GC----CTCTCCT-----TTTCCTTT----------CCCC--TC----------------------GCGA----GCAGA-CGTGCCTAG-AGC-TTTTGAG--CGATG-TGT-TC--GTCT-GCTTGTCGAACAA-CGAA-CCC-CGGCGCAAATCGCGCCAAGGA-T---GA--TGGAATGA---GTTTTGT-----G-CA--TG-CATG-T--CCCT----------GCCC-GTCTA----C------GG--GT----GGTG-------TTGGCTT-GCACATCTTTT-----GT---------TAA-----C----TA------AA-TGACTCTCGGCAACGGATATCTCGGCTCTTGCATCGATGAAGAACGTAGCGAAATGCGATACTTGGTGTGAATTGCAGAATCCCGTGAACCATCGAGTCTTTGAACGCAAGTTGCGCCTGAAGCC--ATCAGGTTGAAGGCACGTCTGCCTGGGCGTCACGCATTGCGTCGCTCACTC-----ACCCC-GTGCCTC--A-CT---GGGCGGG-----TAA-GTGCGTGGGCGG-ATATTGGCCCTCC-----GTTCACATTT-G-TGCTC--GGTTGGCCTAAAA-A-TAA-GG-TCCT---TGATGACGG-AC-------ATCA---CAACAAGTGGTGG----TTGCC---AAACTGTCGCGACACGTTGTGCA---TGCT-A--CT------CCATCGTCG---GTGG--GCT----------CATTGACCCTTAA-GT-GCC-A--TTGA---------------ACTT---GGTACC---TCA--ACTG-C-GACCCC--AGGT-CA-GG-C--GGGATTACCC-GCTGAGTTTAAGCATATCAA-TAAGCGG-AGG-AAAAGAAA-CTTACAAGGATTCCCCTAGTAACGG-CGAGCGAACCGGG-AATTTGAGACAAGCATATGACTACTGGCAGGATCAA-CCAG-GTAGCATTCCTTTTGC-GACACCAGCACAACCCAAGCCCCCC-AT-TGAAT--AATCA-AAGAAGG-CAA---GGA---CAGG-CATAATGGT----CAT-CCGCAACAAGCGACAAACGC---TTTTTTGGGTAAA-TAACGATCG-CAAGAC------GTATA-------CCCG----CATAA-GTTTCAAC--ATCCACGATTAC-AAGTCATAGCTA--ATGGA-CATGGGGG-CCGCAC-AATCAAA-GTGCAATCT-G-CATGAAA-CACTAGC--AACACTTCGAGGCTCACC-TCCACC-AAAAGCGGTGCAAGG-CGAGA--ATAGGGACTTTT--CG-GAG---AATAGTTCC-A--CCGCATTGGGTAT-GA-GGCACAGGAACCA------------------------------------------------------------------------------------------AAGAT-ATT---GCAATGGGAGAACTTCTTCTT-CTTCC-CATGCATA--CT--ATT--GAAGAG----ATA-TGTCCGATATGGACTTCACTGCACAAAGCAGAGAAATTTCCAATCCCGACAAAA-TCAACTACCACCCACACGCCA-TTACGTACACTTTGCACCAACTCCTCC-AACCAATTGCACCTCGAGGG-ACAAGCTGCCC--AACTAGA-AGC-AAAGGCCAACAAGAGAAACATAA--GCCAAA-C-AAAGTTTGGAG--CAATGAG-CTT-GCCTCTCAA----------------------A-GAA-AGGCCAA--TATGTCA---TCAAGGAT-TATTTCGATAGGGACA---GCAAATTACCC-AA-AGAGGATCCAATACCAAA-GTCGTGC--ACTACTAAA-GCCC?????????????????????????????
artemisioides_MP551 ???????????GT-CCGGTG-AAGTGTTCGG-ATCGCGG-CGACGTGGG-CGGTTCGCTGCC-GGCGACGTCGCGAGAAGTCCACTGAACCTTATCATTTAGAGGAAGGAGAAGTCGTAACAAGGTTTCCG-TAGGTGAACCTGCGGAAGGATCATTGTCAAAA-CCT-GACA--T---CTAGAAAA-CTC-GTG-AACTTGTT-CATAGA-----GAA---T--GAGG-AAT-GCA-----TCGG-TT-TGG-CCCAG-T-GC----CTCTCCT-----TTTGCTTT----------CCCC--TT----------------------GCGA----GCAGA-CGTGCCTGG-AGC-TTTCGAG--CGATG-TGT-TT--GTCT-GCTTGTTGAACAA-CGAA-CCC-CGGCGCAAATCGCGCCAAGGA-T---AA--TGGAATGA---GTTT-GT-----T-CA--TG-CATG-G--CCCT----------GCCC-GTCTA----C------GG--GT----GGCG-------TTGGCTT-GCACATCTTTT-----GTA--------CAA-----C----TA------AA-TGACTCTCGGCAACGGATATCTCGGCTCTTGCATCGATGAAGAACGTAGCGAAATGCGATACTTGGTGTGAATTGCAGAATCCCGTGAACCATCGAGTCTTTGAACGCAAGTTGCGCCTGAAGCC--ATCAGGTTGAAGGCACGTCTGCCTGGGCGTCACGCATTGCGTCGCTCACAC-----ACCCC-GTGGCTC--A-CT---GGGCGGG-----TAA-GTGCGTGGGCGG-ATATTGGCCCCCC-----GTTCACATTT-G-TGCGC--GGTTGGCCTAAAA-A-TAA-GG-TCCC---TGATGACGG-AC-------ATCA---CAACAAGTGGTGG----TTACC---AAACTGTCGCAACACGTTG-GCA---TGCTAA--CT------CCGTCGTCG---GTGA--GCT----------CATTGACCCTTAA-GT-GCC-A--TAGA---------------ACTT---GGTACC---TCA--ACTG-C-GACCCC--AGGT-CA-GG-C--GGGATTACCC-GCTGAGTTTAAGCATATCAA-TAAGCGG-AGG-AAAAGAAA-CTTACAAGGATTCCCCTAGTAACGG-CGAGCGAACCGGG-AAT???????????????????????????????????????????????????????????????????????????????????????????????????????????????????????????????????????????????????????????????????????????????????????????????????????????????????????????????????????????????????????????????????????????????????????????????????????????????????????????????????????????????????????????????????????????????????????????????????????????????????????????????????????????????????????????????????????????????????????????????????????????????????????????????????????????????????????????????????????????????????????????????????????????????????????????????????????????????????????????????????????????????????????????????????????????????????????????????????????????????????????????????????????????????????????????????????????????????????????????????????????????????????????????????????????????????????????????????????????????????????????????????????????????????????????????????????????????????????????????????????????????????????
aspalathifolia_DB1408 ??????????GGT-CCGGTG-AAGTGTTCGG-ATCGCGG-CGACGTGGG-CGGTTCGCTGCC-GGCGACGTCGCGAGAAGTCCACTGAACCTTATCATTTAGAGGAAGGAGAAGTCGTAACAAGGTTTCCG-TAGGTGAACCTGCGGAAGGATCATTGTCAAAA-CCT-GACA--T---CTAGAAAA-CTC-GTG-AACTTGTT-CATAAA-----CAA---T--GGGG-AAT-GCA-----ACGG-TT-TGG-CCCAG-T-GC----CTCTCCT-----TTTGCTTT----------CCCC--TC----------------------GCGA----GCGGA-CGTGCCTGG-AGCTTTTCGAG--CGACG-TGT-CC--GTCT-GCTTGTCGAACAA-CGAA-CCC-CGGCGCAAATCGCGCCAAGGA-T---AA--TGGAATGA---GTTT-GTGGCATG-CG--TG-CGTA-T--CCGT----------GCCC-GTCTA----C------GG--GT----GGCG-------TTGGCTT-GCACATCTTTT-----GTA--------TAA-----C----TA------AA-TGACTCTCGGCAACGGATATCTCGGCTCTTGCATCGATGAAGAACGTAGCGAAATGCGATACTTGGTGTGAATTGCAGAATCCCGTGAACCATCGAGTCTTTGAACGCAAGTTGCGCCTGAAGCC--ATCAGGTTGAAGGCACGTCTGCCTGGGCGTCACGCATTGCGTCGCTCACTC-----ACCCC-GTGCCTC--A-CT---GGGCGGG-----TAA-GTGCGTGGGCGG-ATATTGGCCCCCCC----GTTCACATTT-G-TGCTC--GGTTGGCCTAAAA-A-TAA-GG-TCCC---TGATGACGG-AC-------ATCA---CAACAAGTGGTGG----TTGCC---AAACTGTCGCGAAATGTTGTGCA---TGCT-A--CT------TCGTCGTCG---GTGG--GCT----------CATTGACCCTTAA-GT-GCC-A--TCGA---------------ACTT---GGTACC---TCA--ATTG-C-GACCCC--AG-T-CA-GG-C--G???????????????????????????????????????????????????????????????????????????????????????????????TTGAGACAAGCATATGACTACTGGCAGGATCAA-CCAG-GTAGCATTCCTTTATC-GACACCGGCACGACCCAAGCCCCCC-AT-TGAAT--AATCA-AAGAAGG-CAA---GGA---CAGG-CACAGTGGT----CAT-CTGCAACAAGCGACGAACGC---TTTTTTGGGTAAA-TAACGATCA-CAAAAC------ATATA----CCCCCCG----CATAA-GTTTCAGC--ATCCACGATTAC-AAGTCACAGCTA--ATGGA-CATGGACA-ACGCAC-ATTTAAA-GTGCAATCT-AACATGAAA-CACTAGC--AGCACTTCGAGGCTCACC-TCCACC-AAAAGTGGAGCAAGG-CGAGA--ATAGGGACTTTT--CG-GAG---AATAGTTCCCA--CCGCATTGGGTAT-GA-GGCACAGGAACCC------------------------------------------------------------------------------------------AAGAT-ATT---GCAACAGGTGAACTTCCTCTT-GCTGC-GCA---TG--CT--ATT--GAGGAG--ATATA-TGTCCGATATGAACTTCACTGCACGGAGCAGAGAAATTTTAAATCCCGACAAAA-TCAACTACCACCCACACGCCA-TTACGTACACTTTGCACCAACTCCTCC-AACCAATTGCACCTCGAGAG-ACAGGCTGCCTCCAACTAGA-TGC-AAAGGCCGACAGGAGCAA???????????????????????????????????????????????????????????????????????????????????????????????????????????????????????????????????????????????????????????????????????????????????????????????????????????????????
astroites_EO12758 ???????????????CGGTG-AAGTGTTCGG-ATCGCGG-CGACGTGGG-CGGTTCGCTGCC-GGCGACGTCGCGAGAAGTCCACTGAACCTTATCATTTAGAGGAAGGAGAAGTCGTAACAAGGTTTCCG-TAGGTGAACCTGCGGAAGGATCATTGTCAAAA-CCT-GACA--T---CTAGAAAA-CTT-GTG-AACTTGTT-CATAAT-----GAA---T--GGGG-AAT-GCA-----TCGG-TT-TGG-CCCAG-T-GA----CTCTCCT-----TTTGTTTT----------CCCC--TC----------------------GCGA----GCAGA-CATGCCTAT-AGC-TTTCGAG--TGATG-TGT-TT--GTCT-GCTTGTCGAACAA-CGAA-CCC-CGGCGCAAATCGCGCCAAGGA-T---AA--TGGAATGA---GTTT-GT-----G-CA--TG-CATG-T--CCCT----------GCCC-GTCTA----T------GG--GT----GGCG-------TTGGCTT-GCACATCTTTT-----GTA--------TAA-----C----TA------AA-TGACTCTCGGCAACGGATATCTCGGCTCTTGCATCGATGAAGAACGTAGCGAAATGCGATACTTGGTGTGAATTGCAGAATCCCGTGAACCATCGAGTCTTTGAACGCAAGTTGCGCCTGAAGCC--ATCAGGTTGAAGGCACGTCTGCCTGGGCGTCACGCATTGCGTCGCTCACTC-----ACCCC-GTGCCAC--A-TT---GGGCGGG-----TAA-GTGCGTGGGCGG-ATATTGGCCCCCC-----GTTCACATTT-G-TGCTC--GGTTGGCCTAAAA-A-TAA-GG-TCCC---TGATGACGG-AC-------ATCA---CAACAAGTGGTGG----TTGTC---AAACTGTCGCGACACGTTGTGCA---TGCT-A--CT------CCGTTGTCG---GTGG--GCT----------CATTGACCCTTAA-TT-GCC-A--TCGA---------------ACTT---GGTACC---TCA--ACTG-C-GACCCC--AGGT-CA-GG-C--GGGATTACCC-GCTGAGTTTAAGCATATCAA-TAAGCGG-AGG-AAAAGAAA-CTTACAAGGATTCCCCTAGTAACGG-CGAGCGAACCGGG-AAT???????????????????????????????????????????????????????????????????????????????????????????????????????????????????????????????????????????????????????????????????????????????????????????????????????????????????????????????????????????????????????????????????????????????????????????????????????????????????????????????????????????????????????????????????????????????????????????????????????????????????????????????????????????????????????????????????????????????????????????????????????????????????????????????????????????????????????????????????????????????????????????????????????????????????????????????????????????????????????????????????????????????????????????????????????????????????????????????????????????????????????????????????????????????????????????????????????????????????????????????????????????????????????????????????????????????????????????????????????????????????????????????????????????????????????????????????????????????????????????????????????????????????
atherstonei_EO12261 ????????????????????????????????????????????????????????????????????????????????????????????????????AGAGGAAGGAGAAGTCGTAACAAGGTTTCCG-TAGGTGAACCTGCGGAAGGATCATTGTCAAAG-CCT-GACA--T---CTAGAAAA-CTC-GTG-AACTTGTT-CATAAA-----GAA---T--GGGG-AAT-GCA-----TCGG-TT-TGG-CCCAG-T-GC----CTGTCCT-----TTTGCTTT----------CCCC--TC----------------------GCGA----GCGGA-CGTGCCTGG-AGC-TTTCGAG--CGACG-TGT-TC--GTCT-GCTTGTCGAACAA-CGAA-CCC-CGGCGCAAATCGCGCCAAGGA-T---AA--TGGAATGA---GTTT-GT-----G-CAT-TG-CATA-T--CCCT----------GCCC-GTCTA----C------GG--GT----GGCG-------TTGGCTT-GCACATCTTTT-----GTA--------TAA-----C----TA------AA-TGACTCTCGGCAACGGATATCTCGGCTCTTGCATCGATGAAGAACGTAGCGAAATGCGATACTTGGTGTGAATTGCAGAATCCCGTGAACCATCGAGTCTTTGAACGCAAGTTGCGCCTGAAGCC--ATCAGGTTGAAGGCACGTCTGCCTGGGCGTCACGCAATGCGTCGCTCACTC-----ACCCC-GTGACTC--A-CT---GGGCGGG-----TAA-GTGCGTGGGCGG-ATATTGGCCCCCC-----GTTCACATTT-G-TGCTC--GGTTGGCTTAAAA-A-TAA-GG-TCCC---TGATGACGG-AC-------ATCA---CAACAAGTGGTGG-CG-TTGCC---AAACTGTCGCGAAACGTTGTGCA---TGCT-A--CT------TCGTCGTCG---GCGG--GCT----------CATTGACCCTTAA-GT-GCC-A--TCGA---------------ACTT---GGTACC---TCA--ATTG-C-GACCCC--AGGT-CA-GG-C--GGGATCACCC-GCTGAGTTTAAGCATATCAA-TAAGCGG-AGG-AAAAGAAA-CTTACAAGGATTCCCCTAGTAACGG-CGAGCGAACCGGG-AATTTGAGACAAGCATATGACTACTGGCAGGATCAA-CCAG-GTAGCATTCCTTTTGC-GACACCAGCACGACCCAAGCCCCGC-AT-TGAAT--AATCA-AAGAAGG-CAA---GGA---TAGG-CACAGTGGT----CAT-CTGCAACAAGCGACGAACGC---TTTTTTGGGTAAA-TAACGATCG-CAAAAC------GTATA------CCCCG----CATGA-GTTTCAGC--ATCCACGATTAC-AAGTCACAGCTA--ATGGA-CATGGGGG-ACGCAC-AATCAAA-GTGCAATCT-A-CATGAAA-CACTAGC--AGCACTTCGAGGCTCACC-TCCACC-AAAAGTGGTGCAAGG-CCAGA--ATAGGGACTTTT--CG-GAG---AATAGTTCC-A--CCGCATTGGGTAT-GA-GGCACAGGAACCC------------------------------------------------------------------------------------------AAGAT-ATT---GCAACGGGAGAACTTCCCCTT-CCTGT-GCA---TA--CT--ATT--GAAGAG----ATA-AGTCCGATATGGACTTCACTGCACGGAGCAGAGAAATTTCCAATCCCGACAAAA-TCAACTACCACCCACACGCCA-TTACGTACACTTTGCACCAACTCCTCC-AACCAATTGCACCTCGAGAG-ACAATCTGCCCC-AAGTAGA-AGC-AAAGGCCAACAGGAGCAG???????????????????????????????????????????????????????????????????????????????????????????????????????????????????????????????????????????????????????????????????????????????????????????????????????????????????
atromontana_EO12544 ???????????GT-CCGGTG-AAGTGTTCGG-ATCGCGG-CGACGTGGG-CGGTTCGCTGCC-GGCGACGTCGCGAGAAGTCCACTGAACCTTATCATTTAGAGGAAGGAGAAGTCGTAACAAGGTTTCCG-TAGGTGAACCTGCGGAAGGATCATTGTCAAAA-CCT-GACA--T---CTAGAAAA-CTC-GTG-AACTTGTT-CATAAA-----GAA---T--GGGG-AAT-GCA-----TKGG-TT-TGK-CCCAG-T-GC----CTCTCCT-------TGCTTT----------CCCC--TC----------------------GCGA----GCAGA-CGTGCATGG-AGC-TTTCGAG--CGATG-TGT-TC--GTCT-GCTTGTCGAACAA-CGAA-CCC-CGGCGCAAATCGCGCCAAGGA-T---AA--TGGAATGA---GTTT-GT-----G-CA--TG-CATG-T--ACCT----------GCCC-GTCTA----C------GG--GT----GGCG-------TTGGCTT-GCACATCTTTT-----GTA--------TAA-----C----TA------AA-TGACTCTCGGCAACGGATATCTCGGCTCTTGCATCGATGAAGAACGTAGCGAAATGCGATACTTGGTGTGAATTGCAGAATCCCGTGAACCATCGAGTCTTTGAACGCAAGTTGCGCCTGAAGCC--ATCAGGTTGAAGGCACGTCTGCCTGGGCGTCACGCATTGCGTCGCTCACTC-----ACCCC-GYGCCTC--A-YT---GGGCGGG-----TAA-GTGYGTGGGCGG-ATATTGGCCCCCC-----GTTCACATTT-G-TGCTC--GGTTGGCCTAAAA-A-TAA-GG-TCCC---TGATGACGG-AC-------ATCA---CAACAAGTGGTGG----TTGCC---AAACTGTCGCGACACGTTGTGCA---TGCT-A--CT------TCRKCGTCA---GTGG--GCT----------CATTGACCCTTAA-GT-GCC-A--TCGA---------------ACTT---GGTACC---TCA--ACTG-C-GACCCC--AG???????????????????????????????????????????????????????????????????????????????????????????????????????????????????????????????????????????????????????????????????????????????????????????????????????????????????????????????????????????????????????????????????????????????????????????????????????????????????????????????????????????????????????????????????????????????????????????????????????????????????????????????????????????????????????????????????????????????????????????????????????????????????????????????????????????????????????????????????????????????????????????????????????????????????????????????????????????????????????????????????????????????????????????????????????????????????????????????????????????????????????????????????????????????????????????????????????????????????????????????????????????????????????????????????????????????????????????????????????????????????????????????????????????????????????????????????????????????????????????????????????????????????????????????????????????????????????????????????????????????????????????????????????????????????????????????
atrovinosa_MP864 ??????????GGT-CCGGTG-AAGTGTTCGG-ATCGCGG-CGACGTGGG-CGGTTCGCTGCC-GGCGACGTCGCGAGAAGTCCACTGAACCTTATCATTTAGAGGAAGGAGAAGTCGTAACAAGGTTTCCG-TAGGTGAACCTGCGGAAGGATCATTGTCAAAA-CCT-GACA--T---CTAGAAAA-CTC-GTG-AACTTGTT-CATAAA-----GAA---T--GGGG-AAT-GCA-----ACGG-TT-TGG-CCCAG-T-GC----CTCTCCT-----TTTGCTTT----------CCCC--TC----------------------GCGA----GCAGA-CGTGCCTGG-AGC-TTTTGAG--CGACG-TGT-TC--GTTT-GCTTGTCGAACAA-CGAA-CCC-CGGCGCAAATCGCGCCAAGGA-T---AA--TGGAATGA---GTTT-GT-----G-CA--AG-CATG-T--TCCT----------GCCC-GTCTA----C------GG--GT----GGCG-------TTGGCTT-GCACATCTTTT-----GGA--------TAA-----C----TA------AA-TGACTCTCGGCAACGGATATCTCGGCTCTTGCATCGATGAAGAACGTAGCGAAATGCGATACTTGGTGTGAATTGCAGAATCCCGTGAACCATCGAGTCTTTGAACGCAAGTTGCGCCTGAAGCC--ATCTGGTTGAAGGCACGTCTGCCTGGGCGTCACGCAWTGCGTCGCTCACTC-----ACCCC-GTACCTC--A-CT---GGGCGCG--GG-TAA-GTGCGTGGGCGG-ATATTGGCCCCCC-----GTTCACATTT-G-TGCTT--GGTTGGCCTAAAA-ATGAA-GG-TCCC---TGATGACGG-AC-------ATCA---CAACAAGTGGTGG----TTGCC---AAACTGTCGCGACACGTTGTGCA---TGCT-A--CT------CCGTTGTCG---GTGG--GAT----------CATTGACCCGTAA-GT-GCC-A--TCGA---------------ACTT---GGTACC---TCA--ACTG-C-GACCCC--AGGT-CA-GG-C--GGGATTACCC-GCTGAGTTTAAGCATATCAA-TAAGCGG-AGG-AAAAGAAA-CTTACAAGGATTCCCCTAGTAACGG-CGAGCGAACCGGG-AAT???????????????????????????????????????????????????????????????????????????????????????????????????????????????????????????????????????????????????????????????????????????????????????????????????????????????????????????????????????????????????????????????????????????????????????????????????????????????????????????????????????????????????????????????????????????????????????????????????????????????????????????????????????????????????????????????????????????????????????????????????????????????????????????????????????????????????????????????????????????????????????????????????????????????????????????????????????????????????????????????????????????????????????????????????????????????????????????????????????????????????????????????????????????????????????????????????????????????????????????????????????????????????????????????????????????????????????????????????????????????????????????????????????????????????????????????????????????????????????????????????????????????????
australis_PPF ????????????????????????????????????????????????????????????????????????????????????????????????????????????????????????????GTTTCCG-TAGGTGAACCTGCGGAAGGATCATTGTCGAAA-CCT-GACA--T---CTAGAAAA-CTC-KTG-AACTTGTT-CTTAAA-----GAA---T--GGGG-AAT-GCG-----TCGG-TT-TGG-CCTAG-TTGT----CATTCCT-----TTTGCTTT----------ACCC--TC----------------------GCGA----GCAGA-CGTGCTTGG-AGC-TTTCGAG--CGACG-TG--TC--ATCT-GCTTGTCGAACAA-TGAA-CCC-CGGCGCAAATCGCGCCAAGGA-T---GA--TGGAATGA---GTTT-GT-----G-CA--CG------T--CCCT----------GCCC-GTTTA----T------GG--GT----GGCG-------TTGGCTT-GCACATCTTTT-----ATA--------TATA----C----TA------AA-CGACTCTCGGCAACGGATATCTCGGCTCTTGCATCGATGAAGAACGTAGCGAAATGCGATACTTGGTGTGAATTGCAGAATCCCGTGAACCATCGAGTCTTTGAACGCAAGTTGCGCCTGAAGCC--ATCAGGTTGAAGGCACGTCTGCCTGGGCGTCATGCATTGCGTCGCTCACTC-----ACCCC-GTGCCTC--A-TT---GGGCGGG-----TAA-GTGTGTGGGCGG-ATATTGGCCCCCC-----GTTCACATTT-G-TGCTC--GGTCGGCCTAAAA-A-GAA-GG-TCCC---TGATGACGG-AC-------ATCA---CAACAAGTGGTGG----TTGCC---AAACCGTCGCGACATGTTGTGCA---TGCT-A--CT------CTGTCGTTG---GTGT--GCT----------CATTGACCCTTAA-GT-GCC-A--TTGA---------------ACTT---GGTACC---TCA--ACTG-C-GACCCC--AGGT-CA-GG-C--GGGATTACCC-GCTGAGTTTAAGCATATCAA-TAAGCGG-AGG-AAAAGAAA-CTTACAAGGATTCCCCTAGTAACGG-CGAGCGAACCGGG-AAT???????????????????????????????????????????????????????????????????????????????????????????????????????????????????????????????????????????????????????????????????????????????????????????????????????????????????????????????????????????????????????????????????????????????????????????????????????????????????????????????????????????????????????????????????????????????????????????????????????????????????????????????????????????????????????????????????????????????????????????????????????????????????????????????????????????????????????????????????????????????????????????????????????????????????????????????????????????????????????????????????????????????????????????????????????????????????????????????????????????????????????????????????????????????????????????????????????????????????????????????????????????????????????????????????????????????????????????????????????????????????????????????????????????????????????????????????????????????????????????????????????????????????
australis_PPM ????????????????????????????????????????????????????????????????????????????????????????????????????????????????????????????GTTTCCG-TAGGTGAACCTGCGGAAGGATCATTGTCGAAA-CCT-GACA--T---CTAGAAAA-CTC-GTG-AACTTGTT-CTTAAA-----GAA---T--GGGG-AAT-GCG-----TCGG-TT-TGG-CCTAG-TTGT----CATTCCT-----TTTGCTTT----------ACCC--TC----------------------GCGA----GCAGA-CGTGCTTGG-AGC-TTTCGAG--CGACG-TG--TC--ATCT-GCTTGTCGAACAA-TGAA-CCC-CGGCGCAAATCGCGCCAAGGA-T---GA--TGGAATGA---GTTT-GT-----G-CA--CG------T--CCCT----------GCCC-GTTTA----T------GG--GT----GGCG-------TTGGCTT-GCACATCTTTT-----ATA--------TATA----C----TA------AA-CGACTCTCGGCAACGGATATCTCGGCTCTTGCATCGATGAAGAACGTAGCGAAATGCGATACTTGGTGTGAATTGCAGAATCCCGTGAACCATCGAGTCTTTGAACGCAAGTTGCGCCTGAAGCC--ATCAGGTTGAAGGCACGTCTGCCTGGGCGTCATGCATTGCGTCGCTCACTC-----ACCCC-GTGCCTC--A-TT---GGGCGGG-----TAA-GTGTGTGGGCGG-ATATTGGCCCCCC-----GTTCACATTT-G-TGCTC--GGTCGGCCTAAAA-A-GAA-GG-TCCC---TGATGACGG-AC-------ATCA---CAACAAGTGGTGG----TTGCC---AAACCGTCGCGACATGTTGTGCA---TGCT-A--CT------CTGTCGTTG---GTGT--GCT----------CATTGACCCTTAA-GT-GCC-A--TTGA---------------ACTT---GGTACC---TCA--ACTG-C-GACCCC--AGGT-CA-GG-C--GGGATTACCC-GCTGAGTTTAAGCATATCAA-TAAGCGG-AGG-AAAAGAAA-CTTACAAGGATTCCCCTAGTAACGG-CGAGCGAACCGGG-AAT???????????????????????????????????????????????????????????????????????????????????????????????????????????????????????????????????????????????????????????????????????????????????????????????????????????????????????????????????????????????????????????????????????????????????????????????????????????????????????????????????????????????????????????????????????????????????????????????????????????????????????????????????????????????????????????????????????????????????????????????????????????????????????????????????????????????????????????????????????????????????????????????????????????????????????????????????????????????????????????????????????????????????????????????????????????????????????????????????????????????????????????????????????????????????????????????????????????????????????????????????????????????????????????????????????????????????????????????????????????????????????????????????????????????????????????????????????????????????????????????????????????????????
australis_b_ANA ACGAATTCATGGT-CCGGTG-AAGTGTTCGG-ATCGCGG-CGACGTGGG-CGGTTCGCTGCC-GGCGACGTCGCGAGAAGTCCACTGAACCTTATCATTTAGAGGAAGGAGAAGTCGTAACAAGGTTTCCG-TAGGTGAACCTGCGGAAGGATCATTGTCGAAA-CCT-GACA--T---CTAGAAAA-CTC-GTG-AACTTGTT-CTTAAA-----GAA---T--GGGG-AAT-GCG-----TCGG-TT-TGG-CCTAG-TTGT----CATTCCT-----TTTGCTTT----------ACCC--TC----------------------GCGA----GCAGA-CGTGCTTGG-AGC-TTTCGAG--CGACG-TG--TC--ATCT-GCTTGTCGAACAA-TGAA-CCC-CGGCGCAAATCGCGCCAAGGA-T---GA--TGGAATGA---GTTT-GT-----G-CA--CG------T--CCCT----------GCCC-GTTTA----T------GG--GT----GGCG-------TTGGCTT-GCACATCTTTT-----ATA--------TATA----C----TA------AA-CGACTCTCGGCAACGGATATCTCGGCTCTTGCATCGATGAAGAACGTAGCGAAATGCGATACTTGGTGTGAATTGCAGAATCCCGTGAACCATCGAGTCTTTGAACGCAAGTTGCGCCTGAAGCC--ATCAGGTTGAAGGCACGTCTGCCTGGGCGTCATGCATTGCGTCGCTCACTC-----ACCCC-GTGCCTC--A-TT---GGGCGGG-----TAA-GTGTGTGGGCGG-ATATTGGCCCCCC-----GTTCACATTT-G-TGCTC--GGTCGGCCTAAAA-A-GAA-GG-TCCC---TGATGACGG-AC-------ATCA---CAACAAGTGGTGG----TTGCC---AAACCGTCGCGACATGTTGTGCA---TGCT-A--CT------CTGTCGTTG---GTGT--GCT----------CATTGACCCTTAA-GT-GCC-A--TTGA---------------ACTT---GGTACC---TCA--ACTG-C-GACCCC--AGGT-CA-GG-C--GGGATTACCC-GCTGAGTTTAAGCATATCAA-TAAGCGG-AGG-AAAAGAAA-CTTACAAGGATTCCCCTAGTAACGG-CGAGCGAACCGGGGAAT???????????????????????????????????????????????????????????????????????????????????????????????????????????????????????????????????????????????????????????????????????????????????????????????????????????????????????????????????????????????????????????????????????????????????????????????????????????????????????????????????????????????????????????????????????????????????????????????????????????????????????????????????????????????????????????????????????????????????????????????????????????????????????????????????????????????????????????????????????????????????????????????????????????????????????????????????????????????????????????????????????????????????????????????????????????????????????????????????????????????????????????????????????????????????????????????????????????????????????????????????????????????????????????????????????????????????????????????????????????????????????????????????????????????????????????????????????????????????????????????????????????????????
autumnalis_MP665 ???????????GT-CCGGTG-AAGTGTTCGG-ATCGCGG-CGACGTGGG-CGGTTCGCTGCC-GGCGACGTCGCGAGAAGTCCACTGAACCTTATCATTTAGAGGAAGGAGAAGTCGTAACAAGGTTTCCG-TAGGTGAACCTGCGGAAGGATCATTGTCAAAA-CTT-GACA--T---CTAGAAAA-CTC-GTG-AACTTGTT-CATAAA-----AGA---T--GGGG-AAT-GCA-----TTGG-TT-TGA-CCTAG-T-GC----CTCTCCT-----TTTGCTTT----------CCCC--TT----------------------GCGA----GCAGA-CGTGCATGG-AGC-TTTCGAG--CGATG-TGT-TC--GTTT-GCTTGTCGAACAA-CGAA-CCC-CGGCGCAAATCGCGCCAAGGA-T---AA--TAGAATGA---GTTT-GT-----G-CA--TG-CATG-T--CCCT----------ACCC-GTCTA----C------GG--GT----GGCG-------TTGGCTT-GCACATCTTTT-----GTA--------TAA-----C----TA------AA-TGACTCTCGGCAACGGATATCTCGGCTCTTGCATCGATGAAGAACGTAGCGAAATGCGATACTTGGTGTGAATTGCAGAATCCCGTGAACCATCGAGTCTTTGAACGCAAGTTGCGCCTGAAGCC--ATCAGGTTGAAGGCACGTCTGCCTGGGCGTCACGCAWTGCGTCGCTCACTC-----ACCTC-GTGCCTC--A-TT---TGGCGGG-----TAA-GTGCGTGGGCGG-ATATTGGCCTCCC-----GTTCACATTT-G-TGCTC--GGTTGGCCTAAAA-A-TAA-AG-TCCT---TGATGACGG-AC-------ATCA---CAACAAGTGGTGG----TTGCC---AAACTGTCGCGACATGTTGTGCA---TGCT-A--CT------CCGTCATGG---GTGG--GCT----------CATTGACCCTTAA-GT-GCC-A--TCGA---------------ACYT---GGTACC---TCA--ACTG-C-GACCCC--AGGT-CA-GG-C--GGGATTACCC-GCTGAGTTTAAGCATATCAA-TAAGCGG-AGG-AAAAGAAA-CTTACAAGGATTCCCCTAGTAACGG-CGAGCGAACCGGG-AAT???????????????????????????????????????????????????????????????????????????????????????????????????????????????????????????????????????????????????????????????????????????????????????????????????????????????????????????????????????????????????????????????????????????????????????????????????????????????????????????????????????????????????????????????????????????????????????????????????????????????????????????????????????????????????????????????????????????????????????????????????????????????????????????????????????????????????????????????????????????????????????????????????????????????????????????????????????????????????????????????????????????????????????????????????????????????????????????????????????????????????????????????????????????????????????????????????????????????????????????????????????????????????????????????????????????????????????????????????????????????????????????????????????????????????????????????????????????????????????????????????????????????????
axillaris_MP1052 ??????????????CCGGTG-AAGTGTTCGG-ATCGCGG-CGACGTGGG-CGGTTCGCTGCC-GGCGACGTCGCGAGAAGTCCACTGAACCTTATCATTTAGAGGAAGGAGAAGTCGTAACAAGGTTTCCG-TAGGTGAACCTGCGGAAGGATCATTGTCAAAA-CCT-GACA--T---CTAGAAAA-CTC-GTG-AACTTGTT-CATAAA-----GAA---T--GGGG-AAT-GCA-----TTGG-TT-TGG-CCCAR-T-GC----CTCTCCT-----TTTGCTTT----------CCCC--TC----------------------GCGA----GCAAA-CGTGCCTGG-AGC-TTTCGAG--CGATG-TGT-TC--GTTT-GCTTGTCGAACAA-CGAA-CCC-CGGCGCAAATCGCGCCAAGGA-T---AA--TGGAATGA---GTTT-GT-----G-CA--TG-TATG-T--CCCT----------GCCC-GTCTA----T------GG--GT----GGCG-------TTAGCTT-GCACATCTTTT-----GTA--------TAA-----C----TA------AA-TGACTCTCGGCAACGGATATCTCGGCTCTTGCATCGATGAAGAACGTAGCGAAATGCGATACTTGGTGTGAATTGCAGAATCCCGTGAACCATCGAGTCTTTGAACGCAAGTTGCGCCTGAAGCC--ATCAGGTTGAAGGCACGTCTGCCTGGGCGTCACGCATTGCGTCGCTCACTC-----ACCCC-GTGCCTA--A-CT---GGGCGGC-----TAA-GTGCGTGGGCGG-ATATTGGCCCCCC-----GTTCACATTT-G-TGCTC--GGTTGGCCTAAAA-A-TAA-GG-TCCC---TGATGACGG-AC-------ATCA---CAACAAGTGGTGG----TTGCC---AAACTATCGCGACACGTTGTGCA---TGCT-A--CT------CCATCGTTG---GTGG--GCT----------CATTGACCCTTAA-GT-GCC-A--TCGA---------------ACTT---GGTACC---TCA--ACTG-C-GACCCC--AGGT-CA-GG-T--GGGATTACCC-GCTGAGTTTAAGCATATCAA-TAAGCGG-AGG-AAAAGAAA-CTTACAAGGATTCCCCTAGTAACGG-CGAGCGAACCGGG-AAT???????????????????????????????????????????????????????????????????????????????????????????????????????????????????????????????????????????????????????????????????????????????????????????????????????????????????????????????????????????????????????????????????????????????????????????????????????????????????????????????????????????????????????????????????????????????????????????????????????????????????????????????????????????????????????????????????????????????????????????????????????????????????????????????????????????????????????????????????????????????????????????????????????????????????????????????????????????????????????????????????????????????????????????????????????????????????????????????????????????????????????????????????????????????????????????????????????????????????????????????????????????????????????????????????????????????????????????????????????????????????????????????????????????????????????????????????????????????????????????????????????????????????
axillaris_MP594 ???????????GT-CCGGTG-AAGTGTTCGG-ATCGCGG-CGACGTGGG-CGGTTCGCTGCC-GGCGACGTCGCGAGAAGTCCACTGAACCTTATCATTTAGAGGAAGGAGAAGTCGTAACAAGGTTTCCG-TAGGTGAACCTGCGGAAGGATCATTGTCAAAA-CCT-GACA--T---CTAGAAAA-CTC-GTG-AACTTGTT-CATAAA-----GAA---T--GGGG-AAT-GCA-----TTGG-TT-TGG-CCCAG-T-GC----CTCTCCT-----TTTGCTTT----------CCCC--TC----------------------GCGA----GCAAA-CGTGCCTGG-AGC-TTTCGAG--CGATG-TGT-TC--GTTT-GCTTGTCGAACAA-CGAA-CCC-CGGCGCAAATCGCGCCAAGGA-T---AA--TGGAATGA---GTTT-GT-----G-CA--TG-TATG-T--CCCT----------GCCC-GTCTA----T------GG--GT----GGCG-------TTAGCTT-GCACATCTTTT-----GTA--------TAA-----C----TA------AA-TGACTCTCGGCAACGGATATCTCGGCTCTTGCATCGATGAAGAACGTAGCGAAATGCGATACTTGGTGTGAATTGCAGAATCCCGTGAACCATCGAGTCTTTGAACGCAAGTTGCGCCTGAAGCC--ATCAGGTTGAAGGCACGTCTGCCTGGGCGTCACGCATTGCGTCGCTCACTC-----ACCCC-GTGCCTA--A-CT---GGGCGGC-----TWA-GTGCGTGGGCGG-ATATTGGCCCCCC-----GTTCACATTT-G-TGCTC--GGTTGGCCTAAAA-A-TAA-GG-TCCC---TGATGACGG-AC-------ATCA---CAACAAGTGGTGG----TTGCC---AAACTATCGCGACACGTTGTGCA---TGCT-A--CT------CCATCGTTG---GTGG--GCT----------CATTGACCCTTAA-GT-GCC-A--TCGA---------------ACTT---GGTACC---TCA--ACTG-C-GACCCC--AGGT-CA-GG-T--GGGATTACCC-GCTGAGTTTAAGCATATCAA-TAAGCGG-AGG-AAAAGAAA-CTTACAAGGATTCCCCTAGTAACGG-CGAGCGAACCGGG-AAT???????????????????????????????????????????????????????????????????????????????????????????????????????????????????????????????????????????????????????????????????????????????????????????????????????????????????????????????????????????????????????????????????????????????????????????????????????????????????????????????????????????????????????????????????????????????????????????????????????????????????????????????????????????????????????????????????????????????????????????????????????????????????????????????????????????????????????????????????????????????????????????????????????????????????????????????????????????????????????????????????????????????????????????????????????????????????????????????????????????????????????????????????????????????????????????????????????????????????????????????????????????????????????????????????????????????????????????????????????????????????????????????????????????????????????????????????????????????????????????????????????????????????
axilliflora_MP916 ??????????GGT-CCGGTG-AAGTGTTCGG-ATCGCGG-CGACGTGGG-CGGTTCGCTGCC-GGCGACGTCGCGAGAAGTCCACTGAACCTTATCATTTAGAGGAAGGAGAAGTCGTAACAAGGTTTCCG-TAGGTGAACCTGCGGAAGGATCATTGTCAAAA-CCT-GACA--T---CTAGAAAA-CTC-GTG-AACTTGTT-CATAAA-----GAA---T--GGRG-AAT-GCA-----TCGG-TT-TGG-CCTAG-T-GC----CTCTCCT-----TT-GCTTT----------CCCC--TC----------------------GTGA----GCAGA-CGTGCATGG-AGC-TTTTGAG--CAATG-TGT-TC--GTTT-GCTTGTCGAACAA-CGAA-CCC-CGGCGCAAATCGCGCCAAGGA-T---AA--TGGAATGA---GTTT-GT-----G-CA--TG-CATG-T--CCCT----------GCCC-GTCTA----T------GG--GT----GGCG-------TTGGCTT-GCACATCTTTT-----GTA--------TAA-----T----TA------AA-TGACTCTCGGCAACGGATATCTCGGCTCTTGCATCGATGAAGAACGTAGCGAAATGCGATACTTGGTGTGAATTGCAGAATCCCGTGAACCATCGAGTCTTTGAACGCAAGTTGCGCCTGAAGCC--ATCAGGTTGAAGGCACGTCTGCCTGGGCGTCACGCATTACGTCGCTCACTC-----ACCCC-GTGCCTC--A-CT---GGGCGGG-----TAA-GTGTGTGGGCGG-ATATTGGCCCTCC-----GTTCACATTT-G-TGCTT--GGTTGGCCTAAAA-A-TAA-GG-TCCC---TGATGACGG-AC-------ATCA---CAACAAGTGGTGG----TTGCA---AAACTGTCGCGACACGTTGTGCA---TGCT-A--CT------CCATCGTTG---GTGG--GCT----------GGTTGACCCTTAA-GT-GCC-A--TCGA---------------ACTT---GGTACC---TCA--ACTG-C-GACCCC--AGGT-CA-GG-C--GGGATTACCC-GCTGAGTTTAAGCATATCAA-TAAGCGG-AGG-AAAAGAAA-CTTACAAGGATTCCCCTAGTAACGG-CGAGCGAACCGGG-AATTTGAGACAAGCATATGACTACTGGCAGGATCAA-CCAG-GTAGCATTCCTTTTGC-GACACCGGCACGACCCAAGCCCCC--AT-TGAAT--AATCA-AAGAAGG-CAA---GGA---CAGG-CACAGTGGT----CAT-CCGCAACAAGCGACAAACGC---TTTTTTGGGTAAA-TAACGATCA-CGAGAC------GTATA-------CCCA----CATAA-GTTTCAGC--ATCCACAATTAC-AAGTCACAGCTA--ATGGA-CATGGGGG-CCGCAC-AATCAAA-GTGCAATCT-A-CATGAAA-CACTAGC--AACACTTCGAGGCTCACC-TCCACC-AAAARTGGTGCAAGG-CGAGA--ATAGGGACTTTT--CG-GAG---AATAGTTCC-A--CCGCATTGGGTAT-GA-GGCACAGGAACCA------------------------------------------------------------------------------------------AAGAT-ATT---GCAACGGGAGAACTTTCTCTT-CCCAT-GCA---TG--CT--ATT--GAAGAG----ATA-TGTCCGATATGGACTTCACTGCCCAGAGCAGAGAAATTTCCAATCCCGACAAAA-TCAACTACCACCCACACGCCA-TTACGTACACTTTGCACCAACTCCTCC-AACCAATTGCACCTCGAGGG-ACAAGCTGCCC--AACAAGA-AGC-AAAGGCCAACAA?????????????????????????????????????????????????????????????????????????????????????????????????????????????????????????????????????????????????????????????????????????????????????????????????????????????????????????
azorica_b_ANA ACGAATTCATGGT-CCGGTG-AAGTGTTCGG-ATCGCGG-CGACGTGGG-CGGTTCGCTGCC-GGCGACGTCGCGAGAAGTCCACTGAACCTTATCATTTAGAGGAAGGAGAAGTCGTAACAAGGTTTCCG-TAGGTGAACCTGCGGAAGGATCATTGTCGAAA-CCT-GACA--T---CTAGAAAA-CTC-GTG-AACTCGTT-CATAAA-----GAA---T--GGGG-AAT-GCA-----TTGG-TT-GGG-CCCAG-TTGC----CTTTTCT-----TCTGCTTTTT--------CCCT--TC----------------------GCGA----GCAGA-CGTGCTAGT-CGC-TTTCGGG--CGACT-TGT-TC--GTCT-GCTTGTCGAACAA-CGAA-CCC-CGGCGCAAATCGCGCCAAGGA-T---GA--TGGAATGA---GTTT-GT-----G-CA--CG------T--CCTC----------GCCC-GTCTA----C------GG--GT----GGTG-------CTGGCTT-GCACATCTTTT-----GAA--------TAA-----T----TA------AA-CGACTCTCGGCAACGGATATCTCGGCTCTTGCATCGATGAAGAACGTAGCGAAATGCGATACTTGGTGTGAATTGCAGAATCCCGTGAACCATCGAGTCTTTGAACGCAAGTTGCGCCTGAAGCC--ATCAGGTTGAAGGCACGTCTGCCTGGGCGTCACGCATTGCGTCGCTCACTC-----ACCCC-GTTC-TC--A-TT---GGGCGGG-----TAA-GTGTGTGGGCGG-ATATTGGCCCCCC-----GTTCACATTC-G-TGCTC--GGTCGGCCTAAAA-A--AA-GG-TCCC---TGACGACGG-AC-------ATCA---CGACAAGTGGTGG----TTGCC---AAACCGTCGCGAGAAGTCATGCA---TGCT-A--CT------CCGTCGTTC---GTGG--GCT----------CATCGACCCTTAA-GT-GCC-A--TCGA---------------ACTT---GGTACC---TCA--ACTG-C-GACCCC--AGGT-CA-GG-C--GGGATTACCC-GCTGAGTTTAAGCATATCAA-TAAGCGG-AGG-AAAAGAAA-CTTACAAGGATTCCCTTAGTAACGG-CGAGCGAACCGGGGAAT???????????????????????????????????????????????????????????????????????????????????????????????????????????????????????????????????????????????????????????????????????????????????????????????????????????????????????????????????????????????????????????????????????????????????????????????????????????????????????????????????????????????????????????????????????????????????????????????????????????????????????????????????????????????????????????????????????????????????????????????????????????????????????????????????????????????????????????????????????????????????????????????????????????????????????????????????????????????????????????????????????????????????????????????????????????????????????????????????????????????????????????????????????????????????????????????????????????????????????????????????????????????????????????????????????????????????????????????????????????????????????????????????????????????????????????????????????????????????????????????????????????????????
baccans_BG645 ???????????GT-CCGGTG-AAGTGTTCGG-ATCGCGG-CGACGTGGG-CGGTTCGCTGCC-GGCGACGTCGCGAGAAGTCCACTGAACCTTATCATTTAGAGGAAGGAGAAGTCGTAACAAGGTTTCCG-TAGGTGAACCTGCGGAAGGATCATTGTCAAAA-CTT-GACA--T---CTAGAAAA-CTC-GTG-AACTTGTT-CATAAA-----AAA---T--GGGG-AAT-GCA-----TTGG-TT-TGG-CCCAG-T-GC----CTCTCCT-----TTTGCTTT----------CCCC--TC----------------------GCGA----GCAGA-CGTGCCTGG-AGC-TTTCGAG--TGATG-TGT-TT--GTCT-GCTTGTCGAACAA-CGAA-CCC-CGGCGCAAATCGCGCCAAGGA-T---AA--TGGAATGA---GTTT-GT-----G-CA--TG-CATG-T--TCGT----------ACCC-ATCTA----C------GG--GT----AGCG-------TTGGCTT-GCACATCTTTT-----GTA--------TAA-----C----TA------AA-TGACTCTCGGCAACGGATATCTCGGCTCTTGCATCGATGAAGAACGTAGCGAAATGCGATACTTGGTGTGAATTGCAGAATCCCGTGAACCATCGAGTCTTTGAACGCAAGTTGCGCCTGAAGCC--ATCAGGTTGAAGGCACGTCTGCCTGGGCGTCACGCATTGCGTCGCTCACTC-----ACCCC-GTGCCTC--A-TT---GGGCGGG-----TAA-GTGCGTGGGCGG-ATATTGGCCCCCC-----ATTCACATTT-G-TGCAC--GGTTGGCCTAAAA-A-TAA-GG-TCCC---TTATGACGG-AC-------ATCA---CAACAAGTGGTGG----TTGCC---AAACTGTCGCGATACGTTGTGCA---TGCT-A--CT------CCGTCATGG---GTGG--GCT----------CATTGACCCTTAA-GT-GCC-A--TTGA---------------ACTT---GGTATC---TCA--ACTG-C-GACCCC--AG???????????????????????????????????????????????????????????????????????????????????????????????????????????????????????????????????????????????????????????????????????????????????????????????????????????????????????????????????????????????????????????????????????????????????????????????????????????????????????????????????????????????????????????????????????????????????????????????????????????????????????????????????????????????????????????????????????????????????????????????????????????????????????????????????????????????????????????????????????????????????????????????????????????????????????????????????????????????????????????????????????????????????????????????????????????????????????????????????????????????????????????????????????????????????????????????????????????????????????????????????????????????????????????????????????????????????????????????????????????????????????????????????????????????????????????????????????????????????????????????????????????????????????????????????????????????????????????????????????????????????????????????????????????????????????????????
bakeri_EO12828 ????????????T-CCGGTG-AAGTGTTCGG-ATCGCGG-CGACGTGGG-CGGTTCGCTGCC-GGCGACGTCGCGAGAAGTCCACTGAACCTTATCATTTAGAGGAAGGAGAAGTCGTAACAAGGTTTCCG-TAGGTGAACCTGCGGAAGGATCATTGTCAAAA-CTT-GACA--T---CTAGAAAA-CTT-GTG-AACTTGTT-CATAAA------AA---T--GGGG-AAT-GCA-----TTGG-TT-TGA-CCTTG-T-GC----CTCTCCT-----TTTGCTTT----------CCCC--TC----------------------GCGA----GCAGA-CGTGCCTGG-AGC-TTTCGAG--CGATA-TGT-TC--GTTT-GCTTGTCGAACAA-CGAA-CCC-CGGCGCAAATCGCGCCAAGGA-T---AA--TGGAATGA---GTTT-GT-----G-CA--TG-CATG-T--CCCT----------ACCC-GTCTA----C------GG--GT----GGCG-------TTGGCTT-GCACATCTTTT-----GTG--------TAA-----C----TA------AA-TGACTCTCGGCAACGGATATCTCGGCTCTTGCATCGATGAAGAACGTAGCGAAATGCGATACTTGGTGTGAATTGCAGAATCCCGTGAACCATCGAGTCTTTGAACGCAAGTTGCGCCTGAAGCC--ATCAGGTTGAAGGCACGTCTGCCTGGGCGTCACGCATTGCGTCGCTCACTC-----ACCTC-GTGCCTC--A-TT---GGGCGGG-----TAA-GTGTGTGGGCGG-ATATTGGCCTCCC-----GTTCACATTT-G-TGCTC--GGTTGGCCTAAAA-A-TAA-GG-TCCT---TGATGACGG-AC-------ATCA---CAACAAGTGGTGG----TTGCC---AAACTGTCGCGACATGTTGTGCA---TGCT-A--CT------CCGTCATGG---GTGG--GCT----------CATTGACCCTTAA-GT-GCC-A--TCGA---------------ACTT---GGTACC---TCA--ACTG-C-GACCCC--AGGT-CA-GG-C--GGGATTACCC-GCTGAGTTTAAGCATATCAA-TAAGCGG-AGG-AAAAGAAA-CTTACAAGGATTCCCCTAGTAACGG-CGAGCGAACCGGG-AATTTGAGACAAGCATATGACTACTGGCAGGATCAA-CCAG-GTAGCATTCCTTTTGC-GACACCGACATGACACAAGCCCCC--AT-TGAAT--AATCA-AAGAAGG-CAA--GGGA---CAAG-CACAGTGGT----CAT-CCGCAACAAGCGACGAACGC---TTTTTTGGGTAAA-TAACAATCG-CAAGAC------GTATA-------CCCG----CATAA-GTTTCAGC--ATCCACAATTAC-AAGTCACAGCTA--ATGGA-CATGAGGG-CCACAC-AATCAAA-GTGCAATCT-A-CATGAAA-CACTAGC--AACACTTCGAGGCTCACC-TCCACA-AAAAGTGGTGCAAGG-CGAGA--ATAGGGACTTTT--CG-GAT---AATAGTTCC-A--CCGCATTGGGTAT-GA-GGCACAGGAACCC------------------------------------------------------------------------------------------AAGAT-ATT---GCAACAGGAGAACTTCCTCTT-CCCGT-GCA---TA--CT--ATT--GAAGAG----ATA-TGTCCGATATGGACTTCACTGCACGGAGCAGAGAAATTTCCAATCCCGACAATA-TAAACTACAACCCACACGCCATTTACGTACACTTTGCACCAACTCATCC-AACCAATTGCACCTCGAGGG-ACAAGC---CC--AACTAGA-AGC-AAAGGCCAACAAGAGCAACATAA--CAAAAA-CGTGAGTATGGGG--CAGTGAG-CGT-CA------------------------------------------------------TCGATGAT-TATTTCAATAGGGACA---GAAACGTGTCC-AA-GAGTGATACACATCAAG--GTCATGC--ACTAC??????????????????????????????????????
banksii_ban_EO12873 ????????????????????????????????????????CGACGTGGG-CGGTTCGCTGCC-GGCGACGTCGCGAGAAGTCCACTGAACCTTATCATTTAGAGGAAGGAGAAGTCGTAACAAGGTTTCCG-TAGGTGAACCTGCGGAAGGATCATTGTCAAAA-CCT-GACA--T---CTAGAAAA-CTC-GTG-AACTTGTT-CATAGA-----GAA---T--GGGG-AAT-GCA-----TCGG-TT-TGG-CATAG-T-GC----CTCTCCT-----TTTGCTTT----------CCCC--TT----------------------ACGA----GCAGA-CGTGCCTGG-AGC-TTTCGAG--CGATG-TGT-TC--GTCT-GCTTGTCGAAAAAACAAA-CCC-CGGCGCAAATCGCGCCAAGGA-T---AA--TGGAATGA---GTTT-GT-----G-CA--TG-CATG-T--CCCT----------GCCC-GTCTA----C------GG--GT----GGTG-------TTGGCTT-GCACATCTTTT-----GTA--------TAA-----C----TA------AA-TGACTCTCGGCAACGGATATCTTGGCTCTTGCATCGATGAAGAACGTAGCGAAATGCGATACTTGGTGTGAATTGCAGAATCCCGTGAACCATCGAGTCTTTGAACGCAAGTTGCGCCTGAAGCC--ATCAGGTTGAAGGCACGTCTGCCTGGGCGTCACGCATTGCGTCGCTCACTC-----ACCCC-GTGCCTC--A-CT---GGGCGGG-----TAA-GTGCGTGGGCGG-ATATTGGCCCCCC-----GTTCACATTT-G-TGCTC--GGTTGGCCTAAAA-A-TAA-GG-TCCC---CGATGACGG-AC-------ATCA---CAACAAGTGGTGG----TTGCC---AAACTGTCGCGACACGTTGTGCA---TGCT-A--CT------CCGTCGTCG---GTGG--GCT----------CATTGACCCTTAA-GT-GCC-A--TCGA---------------ACTT---GGTACC---TCA--ACTG-C-GACCCC--AGGT-CA-GG-C--GGGATTACCC-GCTGAGTTTAAGCATATCAA-TAAGCGG-AGG-AAAAGAAA-CTTACAAGGATTCCCCTAGTAACGG-CGAGCGAACCGGG-AAT???????????????GACTACTGGCAGGATCAA-CCAG-GTAGCATTCCTTTTGC-GACACCGGCACGACCCAAGCCCCCC-AT-TGAAT--AATCA-AAGAAGG-CAA---GGA---CAGG-CACAGTGGT----AAT-CCGCAACAAGCGACGAACGC---TTTTTTGGGTAAA-TAACGATCG-CAAGAC------GTATA-------CCCG----CATAA-GTTTCAGC--ATCCACGATTAC-AAGTCACAGCTA--ATGGA-CATGGTGG-CCGCAC-AATCAAA-GTGCAATCT-G-CATGAAA-CACTAGC--AACACTTCGAGGCTCACC-TCCACC-AAAAGTGGTGCAAGG-CAAGA--ATAGGGACTTTT--CG-GAG---AATAGTTCC-A--CCGCATTGGGTAC-GA-GGCACAGGAACCC------------------------------------------------------------------------------------------AAGAT-ATT---GCAACGGGAGAACTTCCTCTT-CCCGT-GCA---TA--CT--ATT--GAAGAG----ATA-TGTCCGATATGGACTTCACTGCACAGAGCAGAGAAATTTCCAATCCCGACAAAA-TCAATTACCACCCATACGCCA-TTACGYACACTTTGCACCAACTCCTCC-AACCAATTGCACCTCGAGGG-ACAAGCTGCCC--AACTAGA-AGC-AAAGGCCAACAAGAGCAACATAA--GCAAAA-C-GAAGTTTGGGGCACAATGAG-TTT-GCCTCTCAAC--AATGAGGCATCCC--TAGAA-GGA-ACGCCAA--TATGTCA---TCGAGGAT-TATTTCGATAGGGACA---GCAACGTAGCC-AA-AGAGG------ATCCAA--G???????????????????????????????????????????????????
banksii_com_ANA ACGAATTCATGGT-CCGGTG-AAGTGTTCGG-ATCGCGG-CGACGTGGG-CGGTTCGCTGCC-GGCGACGTCGCGAGAAGTCCACTGAACCTTATCATTTAGAGGAAGGAGAAGTCGTAACAAGGTTTCCG-TAGGTGAACCTGCGGAAGGATCATTGTCAAAA-CCT-GACA--T---CTAGAAAA-CTC-GTG-AACTCGTT-CATAGA-----GAA---T--GGGG-AAT-GCA-----TCGG-TT-TGG-CCTAG-T-GC----CTCTCCT-----TTTGCTTT----------CCCC--TT----------------------ACGA----GCAGA-CGTGCCTGG-AGC-TTTCGAG--CGACG-TGC-TC--GTCT-GCTTGTCGAAAAAACAAA-CCC-CGGCGCAAATCGCGCCAAGGA-T---AA--TGGAATGA---GTTT-GT-----G-CA--TG-CATG-T--CCCT----------GCCC-GTCTA----C------GG--GT----GGTG-------TTGGCTT-GCACATCTTTT-----GTA--------TAA-----C----TA------AA-TGACTCTCGGCAACGGATATCTTGGCTCTTGCATCGATGAAGAACGTAGCGAAATGCGATACTTGGTGTGAATTGCAGAATCCCGTGAACCATCGAGTCTTTGAACGCAAGTTGCGCCTGAAGCC--ATCAGGTTGAAGGCACGTCTGCCTGGGCGTCACGCATTGCGTCGCTCACTC-----ACCCC-GTGCCTC--A-CT---GGGCGGG-----TAA-GTGCGTGGGCGG-ATATTGGCCCCCC-----GTTCACATTT-G-TGCTC--GGTCGGCCTAAAA-A-TAA-GG-TCCC---TGATGACGG-AC-------ATCA---CAACAAGTGGTGG----TTGCC---AAACTGTCGCGACACGTTGTGCA---TGCT-A--CT------CCGTCGTCG---GTGG--GCT----------CATTGACCCTTAA-GT-GCC-A--TCGA---------------ACTT---GGTACC---TCA--ACTG-C-GACCCC--AGGT-CA-GG-C--GGGATTACCC-GCTGAGTTTAAGCATATCAA-TAAGCGG-AGG-AAAAGAAA-CTTACAAGGATTCCCCTAGTAACGG-CGAGCGAACCGGGGAAT???????????????????????????????????????????????????????????????????????????????????????????????????????????????????????????????????????????????????????????????????????????????????????????????????????????????????????????????????????????????????????????????????????????????????????????????????????????????????????????????????????????????????????????????????????????????????????????????????????????????????????????????????????????????????????????????????????????????????????????????????????????????????????????????????????????????????????????????????????????????????????????????????????????????????????????????????????????????????????????????????????????????????????????????????????????????????????????????????????????????????????????????????????????????????????????????????????????????????????????????????????????????????????????????????????????????????????????????????????????????????????????????????????????????????????????????????????????????????????????????????????????????????
banksii_com_MP824 ????????????????????????????????????????????????????????????????????????????????????????????????????????????????????????????GTTTCCG-TAGGTGAACCTGCGGAAGGATCATTGTCAAAA-CCT-GACA--T---CTAGAAAA-CTC-GTG-AACTCGTT-CATAGA-----GAA---T--GGGG-AAT-GCA-----TCGG-TT-TGG-CCTAG-T-GC----CTCTCCT-----TTTGCTTT----------CCCC--TT----------------------ACGA----GCAGA-CGTGCCTGG-AGC-TTTCGAG--CGACG-TGC-TC--GTCT-GCTTGTCGAAAAAACAAA-CCC-CGGCGCAAATCGCGCCAAGGA-T---AA--TGGAATGA---GTTT-GT-----G-CA--TG-CATG-T--CCCT----------GCCC-GTCTA----C------GG--GT----GGTG-------TTGGCTT-GCACATCTTTT-----GTA--------TAA-----C----TA------AA-TGACTCTCGGCAACGGATATCTTGGCTCTTGCATCGATGAAGAACGTAGCGAAATGCGATACTTGGTGTGAATTGCAGAATCCCGTGAACCATCGAGTCTTTGAACGCAAGTTGCGCCTGAAGCC--ATCAGGTTGAAGGCACGTCTGCCTGGGCGTCACGCATTGCGTCGCTCACTC-----ACCCC-GTGCCTC--A-CT---GGGCGGG-----TAA-GTGCGTGGGCGG-ATATTGGCCCCCC-----GTTCACATTT-G-TGCTC--GGTCGGCCTAAAA-A-TAA-GG-TCCC---TGATGACGG-AC-------ATCA---CAACAAGTGGTGG----TTGCC---AAACTGTCACGACACGTTGTGCA---TGCT-A--CT------CCGTCGTCG---GTGG--GCT----------CATTGACCCTTAA-GT-GCC-A--TCGA---------------ACTT---GGTACC---TCA--ACTG-C-GACCCC--AGGT-CA-GG-C--GGGATTACCC-GCTGAGTTTAAGCATATCAA-TAAGCGG-AGG-AAAGGAAA-CTTACAAGGATTCCCCTAGTAACGG-CGAGCGAACCGGG-AAT???????????????????????????????????????????????????????????????????????????????????????????????????????????????????????????????????????????????????????????????????????????????????????????????????????????????????????????????????????????????????????????????????????????????????????????????????????????????????????????????????????????????????????????????????????????????????????????????????????????????????????????????????????????????????????????????????????????????????????????????????????????????????????????????????????????????????????????????????????????????????????????????????????????????????????????????????????????????????????????????????????????????????????????????????????????????????????????????????????????????????????????????????????????????????????????????????????????????????????????????????????????????????????????????????????????????????????????????????????????????????????????????????????????????????????????????????????????????????????????????????????????????????
banksii_pur_NB1753 ???????????GT-CCGGTG-AAGTGTTCGG-ATCGCGG-CGACGTGGG-CGGTTCGCTGCC-GGCGACGTCGCGAGAAGTCCACTGAACCTTATCATTTAGAGGAAGGAGAAGTCGTAACAAGGTTTCCG-TAGGTGAACCTGCGGAAGGATCATTGTCAAAA-CCT-GACA--T---CTAGAAAA-CTC-GTG-AACTTGTT-CATAGA-----GAA---T--GGGG-AAT-GCA-----TCGG-TT-TGG-CCTAG-T-GC----CTCTCCT-----TTTGCTTT----------CCCC--TT----------------------GCGA----GCAGA-CGTGCCTGG-AGC-TTTCGAG--CGATG-TGT-TC--GTCT-GCTTGTCGAAAAA-CGAA-CCC-CGGCGCAAATCGCGCCAAGGA-T---AA--TGGAATGA---GTTT-GT-----G-CA--TG-CATG-T--CCCT----------GCCC-GTCTA----C------GG--GT----GGTG-------TTGGCTT-GCACATCTTTT-----GTA--------TAA-----C----TA------AA-TGACTCTCGGCAACGGATATCTTGGCTCTTGCATCGATGAAGAACGTAGCGAAATGCGATACTTGGTGTGAATTGCAGAATCCCGTGAACCATCGAGTCTTTGAACGCAAGTTGCGCCTGAAGCC--ATCAGGTTGAAGGCACGTCTGCCTGGGCGTCACGCATTGCGTCGCTCACTC-----ACCCC-GTGCCTC--A-CT---GGGCGGG-----TAA-GTGCGTGGGCGG-ATATTGGCCCCCC-----GTTCACATTT-G-TGCTC--GGTTGGCCTAAAA-A-TAA-GG-TCCC---TGATGACGG-AC-------ATCA---CAACAAGTGGTGG----TTGCC---AAACTGTCGCGACACGTTGTGCA---TGCT-A--CT------CCGTCGTCG---GTGG--GCT----------CATTGACCCTTAA-GT-GCC-A--TCGA---------------ACTT---GGTACC---TCA--ACTG-C-GACCCC--AGGT-CA-GG-C--GGGATTACCC-GCTGAGTTTAAGCATATCAA-TAAGCGG-AGG-AAAAGAAA-CTTACAAGGATTCCCCTAGTAACGG-CGAGCGAACCGGG-AAT???????????????????????????????????????????????????????????????????????????????????????????????????????????????????????????????????????????????????????????????????????????????????????????????????????????????????????????????????????????????????????????????????????????????????????????????????????????????????????????????????????????????????????????????????????????????????????????????????????????????????????????????????????????????????????????????????????????????????????????????????????????????????????????????????????????????????????????????????????????????????????????????????????????????????????????????????????????????????????????????????????????????????????????????????????????????????????????????????????????????????????????????????????????????????????????????????????????????????????????????????????????????????????????????????????????????????????????????????????????????????????????????????????????????????????????????????????????????????????????????????????????????????
barbigeroides_MP735 ???????????GT-CCGGTG-AAGTGTTCGG-ATCGCGG-CGACGTGGG-CGGTTCGCTGCC-GGCGACGTCGCGAGAAGTCCACTGAACCTTATCATTTAGAGGAAGGAGAAGTCGTAACAAGGTTTCCG-TAGGTGAACCTGCGGAAGGATCATTGTCAAAA-CTT-GACA--T---CTAGAAAA-CTT-GTG-AACTTGTT-CATAGA-----GAA---T--GGGG-AAT-GCA-----TTGG-TT-TGG-CCCAG-T-GC----CTCTCCT-----TTTGCTTT----------CCCC--TT----------------------GCGA----GCAGA-CGTGCCTGG-AGC-TTTCGAG--CGACG-TGT-TC--GTCT-GCTTGTCGAACAA-CGAA-CCC-CGGCGCAAATCGCGCCAAGGA-T---AA--TGGAATGA---GTTT-GT-----G-CA--TG-CATG-T--CCCT----------GCCC-GTCTA----C------GG--GT----GGCG-------TTGGCTT-GCACATATTTT-----GTA--------TAA-----C----TA------AA-TGACTCTCGGCAACGGATATCTCGGCTCTTGCATCGATGAAGAACGTAGCGAAATGCGATACTTGGTGTGAATTGCAGAATCCCGTGAACCATCGAGTCTTTGAACGCAAGTTGCGCCTGAARCC--ATCAGGTTGAAGGCAMGTCTKCCTGGGSGTCACKCATTG?GT?GCTCACTC-----ACCCC-GTGCC?C--A-??---GGGCGGG-----TAA-GTG?GTGGGCGG-ATATTGGCCCCCC-----GTTC?C??TT-?-?GCTC--GGTTGGCCT?AAA---TAT-GG-TCCC---TGATGATGG-AC-------ATCA---CAACAAGTGGTGG----TTGCC---MAACTGTCGCGACACGTTGTGCA---TGCT-A--CT------CCATCGTCG---GTGG--GCT----------CATTGACCCTTAA-GG-GCC-A--TCAA---------------ACTT---GGTACC---TCA--A?TG-C-GACCCC--AGGT-CA-GG-C--GGGATTACCC-GCTGAGTTTAAGCATATCAA-TAAGCGG-AGG-AAAAGAAA-CTTACAAGGATTCCCCTAGTAACGG-C???????????????????????????????????????????????????????????????????????????????????????????????????????????????????????????????????????????????????????????????????????????????????????????????????????????????????????????????????????????????????????????????????????????????????????????????????????????????????????????????????????????????????????????????????????????????????????????????????????????????????????????????????????????????????????????????????????????????????????????????????????????????????????????????????????????????????????????????????????????????????????????????????????????????????????????????????????????????????????????????????????????????????????????????????????????????????????????????????????????????????????????????????????????????????????????????????????????????????????????????????????????????????????????????????????????????????????????????????????????????????????????????????????????????????????????????????????????????????????????????????????????????????????????????????
baroniana_cf_Lar8 ????????????????????????????????????????????????????????????CC-GGCGACGTCGCGAGAAGTCCACTGAACCTTATCATTTAGAGGAAGGAGAAGTCGTAACAAGGTTTCCG-TAGGTGAACCTGCGGAAGGATCATTGTCAAAA-CCT-GACA--T---CTAGAAAA-CTC-GTG-AACTTGTT-CATAAA-----GAA---T--GGGG-AAT-GAA-----TCGG-TT-TGG-CCCAG-T-GC----CTCTCCT-----TTTGCTTT----------CCCC--TC----------------------GCGA----GCGGA-CGTGCCTGG-AGC-TTTCAAG--CGACG-TGT-TC--GTCT-GCTTGTCGAACAA-CGAA-CCC-CGGCGCAAATCGCGCCAAGGA-T---AA--TGGAATGA---GTTT-GT-----G-CA--TG-CATG-T--CCCT----------GCCT-GTCTA----C------GG--GT----GGCG-------TTGGCTT-GCACATCTTTT-----GTA--------TAA-----C----TA------AA-TGACTCTCGGCAACGGATATCTCGGCTCTTGCATCGATGAAGAACGTAGCGAAATGCGATACTTGGTGTGAATTGCAGAATCCCGTGAACCATCGAGTCTTTGAACGCAAGTTGCGCCTGAAGCC--ATCAGGTTGAAGGCACGTCTGCCTGGGCGTCACGCATTGCGTCGCTCACTC-----ACCCC-GTGCCTC--A-TT---GGGCAGG-----TAA-GTGCGTGGGCGG-ATATTGGCCCCCC-----GTTCACATTT-G-TGCTC--GGTTGGCCCAAAA-A-TAA-GG-TCCC---TGATGACGG-CC-------ATCA---CAACAAGTGGTGG----TTGCC---AAACTGTCGCGACATGTTGTGCA---TGCT-A--CT------CCGTCGTCG---GTGG--GCT----------CATTGACCCATAA-GT-GCC-A--TCGA---------------ACTT---GGTACC---TCA--ACTG-C-GACCCC--AGGT-CA-GG-C--GGGATTACCC-GCTGAGTTTAAGCATATCAA-TAAGCGG-AGG-AAAAGAAA-CTTACAA???????????????????????????????????????????????????????????????????????????????????????????????????????????????????????????????????????????????????????????????????????????????????????????????????????????????????????????????????????????????????????????????????????????????????????????????????????????????????????????????????????????????????????????????????????????????????????????????????????????????????????????????????????????????????????????????????????????????????????????????????????????????????????????????????????????????????????????????????????????????????????????????????????????????????????????????????????????????????????????????????????????????????????????????????????????????????????????????????????????????????????????????????????????????????????????????????????????????????????????????????????????????????????????????????????????????????????????????????????????????????????????????????????????????????????????????????????????????????????????????????????????????????????????????????????????????????????
baueri_bau_MP1233 ????????????????GGTG-AAGTGTTCGG-ATCGCGG-CGACGTGGG-CGGTTCGCTGCC-GGCGACGTCGCGAGAAGTCCACTGAACCTTATCATTTAGAGGAAGGAGAAGTCGTAACAAGGTTTCCG-TAGGTGAACCTGCGGAAGGATCATTGTCAAAA-CTT-GACA--T---CTAGAAAA-CTC-GTG-AACTTGTT-CATAGA-----GAA---T--GGGG-AAT-GCA-----TCGG-TT-TGG-CCCAG-T-GC----CTCTCCT-----TTTGCTTT----------CCCC--TT----------------------GCGA----GCAGA-CGTGCCTGG-AGC-TTTCGAG--CGACG-TGT-TC--GTCT-GCTTGTCGAACAA-CGAA-CCC-CGGCGCAAATCGCGCCAAGGA-T---AA--TGGAATGA---GTTT-GT-----G-CA--TG-CATG-T--CCAT----------GCCC-GTCTA----C------GG--GT----GGCG-------TTTGCTT-GCACATCTTTT-----GTA--------TAA-----C----TA------AA-TGACTCTCGGCAACGGATATCTCGGCTCTTGCATCGATGAAGAACGTAGCGAAATGCGATACTTGGTGTGAATTGCAGAATCCCGTGAACCATCGAGTCTTTGAACGCAAGTTGCGCCTGAAGCC--ATCAGGTTGAAGGCACGTCTGCCTGGGCGTCACGCATTGCGTCGCTCACTC-----ACCCC-GTGCCTC--A-CT---GGGCGGG-----TAA-GTGCGTGGGCGG-ATATTGGCCCCCC-----GTTCACATTT-G-TGCTC--GGTTGGCCTAAAA-A-TAA-GG-TCCC---TGATGACGG-AC-------ATCA---CAACAAGTGGTGG----TTGTC---AAACTGTCGCGACATGTTGTGCA---TGCT-A--CT------CCGTTGTCG---GTGG--GCT----------CATTGACCCTTAA-GT-GCC-A--TCGA---------------ACTT---GGTACC---TCA--ACTG-C-GACCCC--ATGT-CA-GG-C--GGGATTACCC-GCTGAGTTTAAGCATATCAA-TAAGCGG-AGG-AAAAGAAA-CTTACAAGGATTCCCCTAGTAACGG-CGAGCGAACCGGG-AAT???????????????????????????????????????????????????????????????????????????????????????????????????????????????????????????????????????????????????????????????????????????????????????????????????????????????????????????????????????????????????????????????????????????????????????????????????????????????????????????????????????????????????????????????????????????????????????????????????????????????????????????????????????????????????????????????????????????????????????????????????????????????????????????????????????????????????????????????????????????????????????????????????????????????????????????????????????????????????????????????????????????????????????????????????????????????????????????????????????????????????????????????????????????????????????????????????????????????????????????????????????????????????????????????????????????????????????????????????????????????????????????????????????????????????????????????????????????????????????????????????????????????????
baueri_gou_AH862 ?????????????????????????????????????????????????????????????????????????????????????????????ATCATTTAGAGGAAGGAGAAGTCGTAACAAGGTTTCCG-TAGGTGAACCTGCGGAAGGATCATTGTCAAAA-CTT-GACA--T---CTAGAAAA-CTC-GTG-AACTTGTT-CATAGA-----GAA---T--GGGG-AAT-GCA-----TCGG-TT-TGG-CCCAG-T-GC----CTCTCCT-----TTTGCTTT----------CCCC--TT----------------------GCGA----GCAGA-CGTGCCTGG-AGC-TTTCGAG--CGACG-TGT-TC--GTCT-GCTTGTCGAACAA-CGAA-CCC-CGGCGCAAATCGCGCCAAGGA-T---AA--TGGAATGA---GTTT-GT-----G-CA--TG-CATG-T--CCAT----------GCCC-GTCTA----C------GG--GT----GGCG-------TTTGCTT-GCACATCTTTT-----GTA--------TAA-----C----TA------AA-TGACTCTCGGCAACGGATATCTCGGCTCTTGCATCGATGAAGAACGTAGCGAAATGCGATACTTGGTGTGAATTGCAGAATCCCGTGAACCATCGAGTCTTTGAACGCAAGTTGCGCCTGAAGCC--ATCAGGTTGAAGGCACGTCTGCCTGGGCGTCACGCATTGCGTCGCTCACTC-----ACCCC-GTGCCTC--A-CT---GGGCGGG-----TAA-GTGCGTGGGCGG-ATATTGGCCCCCC-----GTTCACATTT-G-TGCTC--GGTTGGCCTAAAA-A-TAA-GG-TCCC---TGATGACGG-AC-------ATCA---CAACAAGTGGTGG----TTGTC---AAACTGTCGCGACATGTTGTGCA---TGCT-A--CT------CCGTTGTCG---GTGG--GCT----------CATTGACCCTTAA-GT-GCC-A--TCGA---------------ACTT---GGTACC---TCA--ACTG-C-GACCCC--AGGT-CA-GG-C--GGGATTACCC-GCTGAGTTT??????????????????????????????????????????????????????????????????????????????GAGACAAGCATATGACTACTGGCAGGATCAA-CCAG-GTAGCATTCCCTTTGC-GACACCGGCACAACCCAAGCCCCCC-AT-TGAAT--AATCA-AAGAAGG-CAA---GGA---CAGG-CACAATGGT----CATCCCGCAACAAGCGACGAACGC---TTTTTTGGGTAAA-TAACGATCG-CGAGAC------GTATA-------CCCG----CATAA-GCTTCAGC--ATCCACGATTAC-AAGTCACAGCTA--ATGGA-CATGGGGG-CCGCAC-AATGAAA-GTGCAATCT-G-CATGAAA-CACTAGC--AACACTTCGAGGCTCACC-TCCACC-AAAACTGGTGCAAGG-CGAGA--ATAGGGACTTTT--CG-GAG---AATAGTTCC-A--CCACATTAGGTAT-GA-GGCACAGGAACCC------------------------------------------------------------------------------------------AAGAT-ATT---GCAACGCGAGAACTTCCTCTT-CCCGT-GCA---TA--CA--ATT--GAAGAG----ATA-TGTCCGATGTGGACTTCACTGCACGGAGCAGAGAAATTTCCAATCCTGACAAAA-TCAACTACCACTCATATGCCA-TTACGTACACTTTGCACCAACTCATCC-AACCAATTGCACCTCGAGGG-ACAAGCATCCC--AACTAGA-AGC-AAAGGCCAAGAAGAGCAACATAA--GCAAAA-C-AAAGTTTGAGG--CAATGAG-CTT-GCCTCTCAAC--AATGAGGCATCCC--CCAAA-GGA-GTGCCAAAGAGTCT-----TCGAGGAGTAATTTCGATAGGGACA--GGGGCCGTGTCC-AA-GGGTGATATACATCCAA--GTCATGC--ACTACTAAA-GCC--ATCAAA--GAGCTAGAGCTACCACAA--
benguelensis_ben_A1 ????????????????????????????????????????????????????????????????????????????????????????????????????????????????????????????GTTTCCG-TAGGTGA-CCTGCGGAAGGATCATTGTCAAAA-CCT-GACA--T---CTAGAAAA-CTC-GTG-AACTTGTT-CATAAA-----GAA---T--GGGG-AAT-GAA-----TCGG-TT-TGG-CCTAG-T-GC----CTCTCCT-----TTTGCTTT----------CCCC--TC----------------------GCGA----GCGGA-CAAGCCTGG-AGC-TTTTGAG--CGACG-TGT-TC--ATCT-GCTTGTCGAACAA-CGAA-CCC-CGGCGCAAATCGCGCCAAGGA-T---AATATGGAATGA---GTTT-GT-----G-CA--TG-CATG-T--CCCT----------GCCC-GTCTA----C------GG--GT----GGCG-------TTGACTT-ACACATCTTTT-----GTA--T-----TAA-----C----TA------AA-TGACTCTCGGCAACGGATATCTCGGCTCTTGCATCGATGAAGAACGTAGCGAAATGCGATACTTGGTGTGAATTGCAGAATCCCGTGAACCATCGAGTCTTTGAACGCAAGTTGCGCCTGAAGCC--ATCAGGTTGAAGGCACGTCTGCCTGGGCGTCACGCATTGCGTCGCTCACTC-----ACCCC-GTGCCTC--A-CT---GGGCGGG-----TAA-GTGCGTGGGCGG-ATATTGGCCCCCC-----GTTCACATTT-G-TGCTC--GGTTGGCCTAAAA-A-TAA-GG-TCCC---TGATGATGG-AC-------ATCA---CAACAAGTGGTGG----TTGCC---AAACTGTCGCGACATGTTGTGCA---TGCT-G--CT------CCATTGTCG---GTGG--GCT----------TATTGACCCTTAA-GT-GCC-A--TTGA---------------ACTT---GGTACC---TCA--ACTG-C-GACCCC?????????????????????????????????????????????????????????????????????????????????????????????????????????????????????????????????????????????????????????AGCATTCCTTTTGT-GACACCGGCACGACCCAAGCCCCCC-AT-CGAAT--AATCA-AAGAAGG-CAA---GGA---CACG-CACAGTGGT----CAT-CCGCAACAAGCGACGAACGC---TTTTTTGGGTAAA-TAACAATCG-CAAGAC------ATATA-------CCCG----CATAA-GTTTCAGC--ATCCACGATTAC-AAGTCATAGCTA--ATGGA-CATGGGGG-CCACAC-AATCAAA-GTGCAATCT-G-CATGAAA-CACTAGC--AGCACTTCGAGTCTCACCCTCCACC-AAAAGTGGTGCAAGG-CGAGA--ATAAGGACTTCT--CG-GAG---AACAGTTCC-A--CCGCATTGGGTAT-GA-GGCACAGCAACCC------------------------------------------------------------------------------------------AAGAT-ATTATTGCAACGGGAGAACTTCCTCTT-CCCGT-GCA---TA--CT--ATT--GAAGAG----ATA-TGTCCGATATGGACTTCACTGCACAGAGCAGAGAAATTTCCAATCCCGACAAAA-TCAACTACCACCCA???????????????????????????????????????????????????????????????????????????????????????????????????????????????????????????????????????????????????????????????????????????????????????????????????????????????????????????????????????????????????????????????????????????????????????????????????????????????????????
benguelensis_ben_DB1174 ??????????GGT-CCGGTG-AAGTGTTCGG-ATCGCGG-CGACGTGGG-CGGTTCGCTGCC-GGCGACGTTGCGAGAAGTCCACTGAACCTTATCATTTAGAGGAAGGAGAAGTCGTAACAAGGTTTCCG-TAGGTGAACCTGCGGAAGGATCATTGTCAAAA-CCT-GACA--T---CTAGAAAA-CTC-GTG-AACTTGTT-CATAAA-----GAA---T--GGGG-AAT-GAA-----TCGG-TT-TGG-CCTAG-T-GC----CTCTCCT-----TTTGCTTT----------CCCC--TC----------------------GCGA----GCGGA-CAAGCCTGG-AGC-TTTTGAG--CGACG-TGT-TC--ATCT-GCTTGTCGAACAA-CGAA-CCC-CGGCGCAAATCGCGCCAAGGA-T---AATATGGAATGA---GTTT-GT-----G-CA--TG-CATG-T--CCCT----------GCCC-GTCTA----C------GG--GT----GGCG-------TTGACTT-ACACATCTTTT-----GTA--T-----TAA-----C----TA------AA-TGACTCTCGGCAACGGATATCTCGGCTCTTGCATCGATGAAGAACGTAGCGAAATGCGATACTTGGTGTGAATTGCAGAATCCCGTGAACCATCGAGTCTTTGAACGCAAGTTGCGCCTGAAGCC--ATCAGGTTGAAGGCACGTCTGCCTGGGCGTCACGCATTGCGTCGCTCRCTC-----ACCCC-GTGCCTC--A-CT---GGGCGGG-----TAA-GTGCGTGGGCGG-ATATTGGCCCCCC-----GTTCACATTT-G-TGCTC--GGTTGGCCTAAAA-A-TAA-GG-TCCC---TGATGATGG-AC-AGAC--ATCA---CAACAAGTGGTGG----TTGCC---AAACTGTCGCGACATGTTGTGCA---TGCT-G--CT------CCATTGTCG---GTGG--GCT----------TATTGACCCTTAA-GT-GCC-A--TTGA---------------ACTT---GGTACC---TCA--ACTG-C-GACCCC--AGGT-CA-GG-C--GGGATTACCC-GCTGAGTTTAAGCATATCAA-TAAGCGG-AGG-AAAAGAAA-CTTACAAGGATTCCCCTAGTAACGG-CGAGCGAACCGGG-AAT???????????????????????????????????????????????????????????????????????????????????????????????????????????????????????????????????????????????????????????????????????????????????????????????????????????????????????????????????????????????????????????????????????????????????????????????????????????????????????????????????????????????????????????????????????????????????????????????????????????????????????????????????????????????????????????????????????????????????????????????????????????????????????????????????????????????????????????????????????????????????????????????????????????????????????????????????????????????????????????????????????????????????????????????????????????????????????????????????????????????????????????????????????????????????????????????????????????????????????????????????????????????????????????????????????????????????????????????????????????????????????????????????????????????????????????????????????????????????????????????????????????????????
benguelensis_ben_QL12641 ???????????GT-CCGGTG-AAGTGTTCGG-ATCGCGG-CGACGTGGG-CGGTTCGCTGCC-GGCGACGTTGCGAGAAGTCCACTGAACCTTATCATTTAGAGGAAGGAGAAGTCGTAACAAGGTTTCCG-TAGGTGAACCTGCGGAAGGATCATTGTCAAAA-CCT-GACA--T---CTAGAAAA-CTC-GTG-AACTTGTT-CATAAA-----GAA---T--GGGG-AAT-GAA-----TCGG-TT-TGG-CCTAG-T-GC----CTCTCCT-----TTTGCTTT----------CCCC--TC----------------------GCGA----GCGGA-CAAGCCTGG-AGC-TTTTGAG--CGACG-TGT-TC--ATCT-GCTTGTCGAACAA-CGAA-CCC-CGGCGCAAATCGCGCCAAGGA-T---AATATGGAATGA---GTTT-GT-----G-CA--TG-CATG-T--CCCT----------GCCC-GTCTA----C------GG--GT----GGCG-------TTGACTT-ACACATCTTTT-----GTA--T-----TAA-----C----TA------AA-TGACTCTCGGCAACGGATATCTCGGCTCTTGCATCGATGAAGAACGTAGCGAAATGCGATACTTGGTGTGAATTGCAGAATCCCGTGAACCATCGAGTCTTTGAACGCAAGTTGCGCCTGAAGCC--ATCAGGTTGAAGGCACGTCTGCCTGGGCGTCACGCATTGCGTCGCTCACTC-----ACCCC-GTGCCTC--A-CT---GGGCGGG-----TAA-GTGCGTGGGCGG-ATATTGGCCCCCC-----GTTCACATTT-G-TGCTC--GGTTGGCCTAAAA-A-TAA-GG-TCCC---TGATGATGG-AC-------ATCA---CAACAAGTGGTGG----TTGCC---AAACTGTCGCGACATGTTGTGCA---TGCT-G--CT------CCATTGTCG---GTGG--GST----------TATTGACCCTTAA-GT-GCC-A--TTGA---------------ACTT---GGTACC---TCA--ACTG-C-GACCCC--AG???????????????????????????????????????????????????????????????????????????????????????????????????????????????????????????????????????????????????????????????????????????????????????????????????????????????????????????????????????????????????????????????????????????????????????????????????????????????????????????????????????????????????????????????????????????????????????????????????????????????????????????????????????????????????????????????????????????????????????????????????????????????????????????????????????????????????????????????????????????????????????????????????????????????????????????????????????????????????????????????????????????????????????????????????????????????????????????????????????????????????????????????????????????????????????????????????????????????????????????????????????????????????????????????????????????????????????????????????????????????????????????????????????????????????????????????????????????????????????????????????????????????????????????????????????????????????????????????????????????????????????????????????????????????????????????????
benthamiana_MP560 ??????????GGT-CCGGTG-AAGTGTTCGG-ATCGCGG-CGACGTGGG-CGGTTCGCTGCC-GGCGACGTCGCGAGAAGTCCACTGAACCTTATCATTTAGAGGAAGGAGAAGTCGTAACAAGGTTTCCG-TAGGTGAACCTGCGGAAGGATCATTGTCAAAA-CTT-GACA--T---CTAGAAAA-CTC-GTG-AACTTGTT-CATAGA-----GAA---T--GGGG-AAT-GCA-----TYGG-TT-TGG-CCCTG-T-GC----CTCTCCT-----TTTGCTTT----------CCCC--TT----------------------GCGA----GCAGA-CGTGCTTGG-AGC-TTTCGAG--CGACG-TGT-TC--GTCT-GCTTGTCGAACAA-CGAA-CCC-CGGCGCAAATCGCGCCAAGGA-T---AA--TGGAATGA---GTTT-GT-----G-CA--TG-CATG-T--CCCT----------GCCC-GTCTA----C------GG--GT----GGCG-------TTGGCTT-GCACATCTTTT-----GTA--------TAA-----C----TA------AA-TGACTCTCGGCAACGGATATCTCGGCTCTTGCATCGATGAAGAACGTAGCGAAATGCGATACTTGGTGTGAATTGCAGAATCCCGTGAACCATCGAGTCTTTGAACGCAAGTTGCGCCTGAAGCC--ATCAGGTTGAAGGCACGTCTGCCTGGGCGTCACGCATTGCGTCGCTCACTC-----ACCCC-GTGCCTC--A-TT---GGGCGGG-----TAA-GTGCGTGGGCGG-ATATTGGCCCCCC-----GTTCACATTT-G-TGCTC--GGTTGGCCTAAAA-A-TAA-GG-TCCC---TGATGATGG-AC-------ATCA---CAACAAGTGGTGG----TTGCC---AAACTGTCGCGACACGTTGTGCA---TGCT-A--CT------CCGTCGTCG---GTGG--GCT----------CATTGACCCGTAA-GT-GCC-A--TCAA---------------ACTT---GGTACC---TCA--ACTG-C-GACCCC--AGGT-CA-GG-C--GGGATTACCC-GCTGAGTTTAAGCATATCAA-TAAGCGG-AGG-AAAAGAAA-CTTACAAGGATTCCCCTAGTAACGG-CGAGCGAACCGGG-AAT???????????????????????????????????????????????????????????????????????????????????????????????????????????????????????????????????????????????????????????????????????????????????????????????????????????????????????????????????????????????????????????????????????????????????????????????????????????????????????????????????????????????????????????????????????????????????????????????????????????????????????????????????????????????????????????????????????????????????????????????????????????????????????????????????????????????????????????????????????????????????????????????????????????????????????????????????????????????????????????????????????????????????????????????????????????????????????????????????????????????????????????????????????????????????????????????????????????????????????????????????????????????????????????????????????????????????????????????????????????????????????????????????????????????????????????????????????????????????????????????????????????????????
bergiana_MP768 ???????????GT-CCGGTG-AAGTGTTCGG-ATCGCGG-CGACGTGGG-CGGTTCGCTGCC-GGCGACGTCGCGAGAAGTCCACTGAACCTTATCATTTAGAGGAAGGAGAAGTCGTAACAAGGTTTCCG-TAGGTGAACCTGCGGAAGGATCATTGTCAAAA-CTT-GACA--T---CTAGAAAA-CTC-GTG-AACTTGTT-CATAAA-----GAA---T--GGGG-AAT-TCA-----TCGG-TT-TGG-CCTAG-T-GT----CTCTCCT-----TTTGCTTT----------CCCC--TC----------------------GCGA----GCAGA-TGTGCTTGG-AGC-TTTTGAG--CGATG-AGT-TT--GTTT-GCTTGTCCAACAA-CGAA-CCC-CGGCGCAAATCGCGCCAAGGA-T---AA--TGGAATGA---GTTT-GT-----G-CA--TG-CATA-T--TCCT----------ACCC-GTCTA----T------GG--GT----GGCG-------TTGGCTT-GCACATCTTTT-----GTA--------TAA-----C----TA------AA-TGACTCTCGGCAACGGATATCTCGGCTCTTGCATCGATGAAGAACGTAGCGAAATGCGATACTTGGTGTGAATTGCAGAATCCCGTGAACCATCGAGTCTTTGAACGCAAGTTGCGCCTGAAGCC--ATCAGGTTGAAGGCACGTCTGCTTGGGCGTCACGCATTGCGTCGCTCACTC-----ACCCC-TTGCCTC--A-TT---GGGCGGG-----TAA-GTG--TGGGCGG-ATATTGGCCCCCC-----GTTCACATTT-G-TGCTC--GGTTGGCCTAAAA-A-TAA-GG-TCCT---TGATGATGG-AC-------ATCA---CAACAAGTGGTGG----TTGCC---AAACTGTCGCGACACGTTGTGCA---TGCT-A--CT------CCGTCATGG---TTGG--GCT----------CATTGACCCTTAA-GT-GCC-A--TCGA---------------ACTT---GGTACC---TCA--ACTG-C-GACCCC--AGGT-CA-GG-C--GGGATTACCC-GCTGAGTTTAAGCATATCAA-TAAGCGG-???-??????AA-CTTACAAGGATTCCCCTAGTAACGG-CGAGCGAACCGGG-AAT???????????????????????????????????????????????????????????????????????????????????????????????????????????????????????????????????????????????????????????????????????????????????????????????????????????????????????????????????????????????????????????????????????????????????????????????????????????????????????????????????????????????????????????????????????????????????????????????????????????????????????????????????????????????????????????????????????????????????????????????????????????????????????????????????????????????????????????????????????????????????????????????????????????????????????????????????????????????????????????????????????????????????????????????????????????????????????????????????????????????????????????????????????????????????????????????????????????????????????????????????????????????????????????????????????????????????????????????????????????????????????????????????????????????????????????????????????????????????????????????????????????????????
bibax_EO12862 ?????????????????????????????????????????????????????????????????????????????????????????????ATCATTTAGAGGAAGGAGAAGTCGTAACAAGGTTTCCG-TAGGTGAACCTGCGGAAGGATCATTGTCAAAA-CTT-GACA--T---CTAGAAAA-CTC-GTG-AACTTGTT-CATAAG-----GAA---T--GGGG-AAT-GCA-----TTGG-TT-TGG-CCCAG-T-GC----CTCTCCT-----TTTTCTTT----------CCCC--TC----------------------GCGA----GCAGA-CGTGCCTGG-AGC-TTTCGAG--CGACG-TGT-TC--TTCT-GCTTGTCGAACAA-CGAA-CCC-CGGCGCAAATCGTGCCAAGGA-T---AA--TGGAATGA---GTTT-GT-----G-CA--TG-CATA-T--CCCT----------ACCC-GTCTA----C------GG--GT----GGCG-------TTGGCTT-GCACATCTTTT-----GTA--------TAA-----C----TA------AA-TGACTCTCGGCAACGGATATCTCGGCTCTTGCATCGATGAAGAACGTAGCGAAATGCGATACTTGGTGTGAATTGCAGAATCCCGTGAACCATCGAGTCTTTGAACGCAAGTTGCGCCTGAAGCC--ATCAGGTTGAAGGCACGTCTGCTTGGGCGTCACGCATTGCGTCACTCACTC-----ACCCC-GTGCCTC--A-TT---GGACGGG-----TAA-GTGCGTGGGCGG-ATATTGGCCCCCC-----GTTCACATTT-G-TGCTC--GGTTGGCCTAAAA-A-TAA-GG-TCCC---TGATGATGG-AC-------ATCA---CAACAAGTGGTGG----TTGCC---AAACTGTCGCGACACGTTGTGCA---TGCT-A--CT------CTGTCATGG---TTGG--GCT----------CATAGACCCTTAA-GT-GCC-A--TCGA---------------ACTT---GGTACC---TCA--ACTG-C-GACCCC--AGGT-CA-GG-C--GGGATTACCC-GCTGAGTTTAAGCATATCAA?????????????????????????????????????????????????????????????????TTGAGACAAGCATATGACTACTGGCAGGATCAA-CCAG-GTAGCATTCCTTTTGC-GACACCGACACGACCCAAGCCCCC--AT-TGAAT--AATCA-AAGATGG-CAA---GGA---CAGG-CACAGTGGT----CAT-CCGCAACAAGCGACGAACGC---TTTTTTGGGTAAA-TAACAATCG-CAAGAC------GTATA-------CCCG----CATAA-GTTTCAGC--ATCCACAATTAC-AAGTCAAAGCTA--ATGGA-CATGGGGG-CCGCAC-AATCAAA-GTGCAATTT-G-CATGAAA-CACTAGC--AACACTTTGAGGCTCACC-TCCACC-AAAAGTGGTGCAAGG-CGAGA--TTAGGGACTTTT--CG-AAG---AATAGTACC-A--CCGCATTGGGTAT-GA-GGCACAGGAACCC------------------------------------------------------------------------------------------AAGAT-ATT---GCAACGGGAGAACTTCCTCTT-CTCGT-GCA---TA--CT--TTT--GAAGAG----ATA-TGTCCGATATGGACTTCACTGCACAGAGCAGAGAAATTTCCAATCCCGACAAAA-TCAACTACCACCCACACACCA-TTACGTACACTTTGCACCAACTCCTCC-AACCAATTGCACCTAGAGGG-ACAAGCTGCCC--AACTAGA-AGC-AAAGGCCAACAAGAGCAACATAA--GCAAAA-C-GAAGTTTGAGG--CAATGAG-CTTTGCCTCTCAAC--ATTTAGGCATCCC--TAAAA-GGA-ACACCAAAATATGTCA---TCGAGGAT-TATTTCAATAGGGACA---GCAACATAGCC-AA-AGAGGATCCAAAACCAAA-GTCATGC--ACTACTAAA-GCCC-GTCAAA--GAGATAGAGCCACCACAA--
bicolor_MP1098 ???????????????????????????????????????????????????????????????????????????????????????????TTATCATTTAGAGGAAGGAGAAGTCGTAACAAGGTTTCCG-TAGGTGAACCTGCGGAAGGATCATTGTCAAAA-CCT-GACA--T---CTAGAAAA-CTT-GTG-AACTTGTT-CATAGA-----AAA---T--GGGG-AAT-GCA-----TCGG-TT-TGG-CCCAG-T-GC----CTCTCCT-----TTTGCTTT----------CCCC--TT----------------------GCGA----GCAGA-CGTGCCTGG-AGC-TTTCGAG--TGATG-CGT-TC--GTCT-GCTTGTCGAACAA-CGAA-CCC-CGGCGCAAATCGCGCCAAGGA-T---GA--CGGAATGA---GTTT-GT-----G-CA--TG-CATG-G--CCCT----------GCCC-ATCTA----C------GG--GT----TGCG-------TTGGCTT-GCACATCTTTT-----GTA--------CAA-----C----TA------AA-TGACTCTCGGCAACGGATATCTCGGCTCTTGCATCGATGAAGAACGTAGCGAAATGCGATACTTGGTGTGAATTGCAGAATCCCGTGAACCATCGAGTCTTTGAACGCAAGTTGCGCCTGAAGCC--ATCAGGTTGAAGGCACGTCTGCCTGGGCGTCACGCATTGCGTCGCTCGCTC-----ACCCC-GTGCCTC--A-CT---GGGCGGG-----TAA-GTGTGTGGGCGG-ATATTGGCCCCCC-----GTTCACATTT-G-TGCTC--GGTTGGCCTAAAA-A-TAA-GG-TCCC---TGATGACGG-AC-------ATCA---CAACAAGTGGTGG----TTGCC---AAACTGTCGCGACATATTGTGCA---TGCT-A--CT------CCGTCGTCG---GTGG--GCT----------TATTGACCCTTAA-GT-GCC-A--TAGA---------------ACTT---GGTACC---TCA--ACTG-C-GACCCC--AGGT-CA-GG???????????????????????????????????????????????????????????????????????????????????????????????????????????????????????????????????????????????????????????????????????????????????????????????????????????????????????????????????????????????????????????????????????????????????????????????????????????????????????????????????????????????????????????????????????????????????????????????????????????????????????????????????????????????????????????????????????????????????????????????????????????????????????????????????????????????????????????????????????????????????????????????????????????????????????????????????????????????????????????????????????????????????????????????????????????????????????????????????????????????????????????????????????????????????????????????????????????????????????????????????????????????????????????????????????????????????????????????????????????????????????????????????????????????????????????????????????????????????????????????????????????????????????????????????????????????????????????????????????????????????????????????????????????????????????
blandfordii_MM4208 ???????????GT-CCGGTG-AAGTGTTCGG-ATCGCGG-CGACGTGGG-CGGTTCGCTGCC-GGCGACGTCGCGAGAAGTCCACTGAACCTTATCATTTAGAGGAAGGAGAAGTCGTAACAAGGTTTCCG-TAGGTGAACCTGCGGAAGGATCATTGTCAAAA-CTT-GACA--T---CTAGAAAA-CTC-GTG-AACTTGTT-CATAAA-----AAA---T--GGGG-AAT-GCA----TTTGG-TT-TGA-CCTAG-T-GC----CTCTCCT-----TTTGCTTT----------CCCC--TC----------------------GCGA----GCAGA-CGTGCCTGG-AGC-TTTCGAG--CGATG-TGT-TC--GTTT-GCTTGTCGAACAA-CGAA-CCC-CGGCGCAAATCGCGCCAAGGA-T---AA--TAGAATGA---GTTT-GT-----G-CA--TG-CCTG-T--CCCT----------ACCC-GTCTA----C------GG--GT----GGCG-------TTGGCTT-GCACATCTTTT-----GTA--------TAA-----C----TA------AA-TGACTCTCGGCAACGGATATCTCGGCTCTTGCATCGATGAAGAACGTAGCGAAATGCGATACTTGGTGTGAATTGCAGAATCCCGTGAACCATCGAGTCTTTGAACGCAAGTTGCGCCTGAAGCC--ATCAGGTTGAAGGCACGTCTGCCTGGGCGTCACGCAWTGCGTCGCTCACTC-----ACCTC-GTGCCTC--A-TT---GGGCGGG-----TAA-GTGCGTGGGCGG-ATATTGGCCTCCC-----GTTCACATTT-G-TGCTC--GGTTGGCCTAAAA-A-TAA-GG-TCCT---TGATGACGG-AC-------ATCA---CAACAAGTGGTGG----TTGCC---AAACTGTCGCGACATGTTGTGCA---TGCT-A--CT------CCGTCATGG---GTGG--GCT----------CATTGACCCTTAA-GT-GCC-A--TCGA---------------ARTT---GGTACC---TCA--ACTG-C-GACCCC--AGGT-CA-GG-C--GGGATTACCC-GCTGAGTTTAAGCATATCAA-TAAGCGG-AGG-AAAAGAAA-CTTACAAGGATTCCCCTAGTAACGG-CGAGCGAACCGGG-AAT???????????????????????????????????????????????????????????????????????????????????????????????????????????????????????????????????????????????????????????????????????????????????????????????????????????????????????????????????????????????????????????????????????????????????????????????????????????????????????????????????????????????????????????????????????????????????????????????????????????????????????????????????????????????????????????????????????????????????????????????????????????????????????????????????????????????????????????????????????????????????????????????????????????????????????????????????????????????????????????????????????????????????????????????????????????????????????????????????????????????????????????????????????????????????????????????????????????????????????????????????????????????????????????????????????????????????????????????????????????????????????????????????????????????????????????????????????????????????????????????????????????????????
blenna_ANA ACGAATTCATGGT-CCGGTG-AAGTGTTCGG-ATCGCGG-CGACGTGGG-CGGTTCGCTGCC-GGCGACGTCGCGAGAAGTCCACTGAACCTTATCATTTAGAGGAAGGAGAAGTCGTAACAAGGTTTCCG-TAGGTGAACCTGCGGAAGGATCATTGTCAAAA-CCT-GACA--T---CTAGAAAA-CTC-GTG-AACTTGTT-CATAAA-----GAA---T--GGGA-AAT-GCA-----TCGG-TT-TGG-CCCAG-T-GC----CTCTCCT-----TTTGCTTT----------CCCC--TC----------------------GCGA----GCAGA-CGTGCCTGG-AGC-TTTCGAG--CGATG-TGT-TT--GTCT-GCTTGTCGAACAA-CGAA-CCC-CGGCGCAAATCGCGCCAAGGA-C---AA--AGGAATGA---GTTT-GT-----G-CA--TG-TATG-T--CCCT----------GCCC-GTCTA----C------GG--GT----GGTG-------TTGGCTT-GCACATCTTTT-----GTA--------TAAAA---C----TA------AA-TGACTCTCGGCAACGGATATCTCGGCTCTTGCATCGATGAAGAACGTAGCGAAATGCGATACTTGGTGTGAATTGCAGAATCCCGTGAACCATCGAGTCTTTGAACGCAAGTTGCGCCTGAAGCC--ATCAGGTTGAAGGCACGTCTGCCTGGGCGTCACGCATTGCGTCGCTCACTC-----ACCCC-GTGCCTC--A-CT---GGGCGGG--GG-TAA-GTGCGTGGGCGG-ATATTGGCCCCCC-----GTTCACATTT-G-TGCTC--GGTCGGCCTAAAA-A-TAA-GG-TCCC---TGATGACGG-AC-------ATCATCACAACAAGTGGTGG----TTGCC---AAACTGTCGCGACACGTTGTGCA---TGCT-A--CT------CCGTTGTCA---GTGG--GCT----------CATTGACCCTTAA-GT-ACC-A--TCGA---------------ACTT---GGTACC---TCA--ACTG-C-GACCCC--AGGT-CA-GG-C--GGGATTACCC-GCTGAGTTTAAGCATATCAA-TAAGCGG-AGG-AAAAGAAA-CTTACAAGGATTCCCCTAGTAACGG-CGAGCGAACCGGGGAAT???????????????????????????????????????????????????????????????????????????????????????????????????????????????????????????????????????????????????????????????????????????????????????????????????????????????????????????????????????????????????????????????????????????????????????????????????????????????????????????????????????????????????????????????????????????????????????????????????????????????????????????????????????????????????????????????????????????????????????????????????????????????????????????????????????????????????????????????????????????????????????????????????????????????????????????????????????????????????????????????????????????????????????????????????????????????????????????????????????????????????????????????????????????????????????????????????????????????????????????????????????????????????????????????????????????????????????????????????????????????????????????????????????????????????????????????????????????????????????????????????????????????????
blenna_MP883 ??????????GGT-CCGGTG-AAGTGTTCGG-ATCGCGG-CGACGTGGG-CGGTTCGCTGCC-GGCGACGTCGCGAGAAGTCCACTGAACCTTATCATTTAGAGGAAGGAGAAGTCGTAACAAGGTTTCCG-TAGGTGAACCTGCGGAAGGATCATTGTCAAAA-CCT-GACA--T---CTAGAAAA-CTC-GTG-AACTTGTT-CATAAA-----GAA---T--GGGA-AAT-GCA-----TCGG-TT-TGG-CCCAG-T-GC----CTCTCCT-----TTTGCTTT----------CCCC--TC----------------------GCGA----GCAGA-CGTGCCTGG-AGC-TTTCGAG--CGATG-TGT-TT--GTCT-GCTTGTCGAACAA-CGAA-CCC-CGGCGCAAATCGCGCCAAGGA-C---AA--AGGAATGA---GTTT-GT-----G-CA--TG-TATG-T--CCCT----------GCCC-GTCTA----C------GG--GT----GGTG-------TTGGCTT-GCACATCTTTT-----GTA--------TAAAA---C----TA------AA-TGACTCTCGGCAACGGATATCTCGGCTCTTGCATCGATGAAGAACGTAGCGAAATGCGATACTTGGTGTGAATTGCAGAATCCCGTGAACCATCGAGTCTTTGAACGCAAGTTGCGCCTGAAGCC--ATCAGGTTGAAGGCACGTCTGCCTGGGCGTCACGCAWTGCGTCGCTCACTC-----ACCCC-GTGCCTC--A-CT---GGGCGGG--GG-TAA-GTGCGTGGGCGG-ATATTGGCCCCCC-----GTTCACATTT-G-TGATC--GGTCGGCCTAAAA-A-TAA-GG-TCCC---TGATGACGG-AC-------ATCATCACAACAAGTGGTGG----TTGCC---AAACTGTCGCGACACGTTGTGCA---TGCT-A--CT------CCGTTGTCA---GTGG--GCT----------CATTGACCCTTAA-GT-ACC-A--TCGA---------------ACTT---GGTACC---TCA--ACTG-C-GACCCC--AGGT-CA-GG-C--GGGATTACCC-GCTGAGTTTAAGCATATCAA-TAAGCGG-AGG-AAAAGAAA-CTTACAAGGATTCCCCTAGTAACGG-CGAGCGAACCGGG-AAT???????????????????????????????????????????????????????????????????????????????????????????????????????????????????????????????????????????????????????????????????????????????????????????????????????????????????????????????????????????????????????????????????????????????????????????????????????????????????????????????????????????????????????????????????????????????????????????????????????????????????????????????????????????????????????????????????????????????????????????????????????????????????????????????????????????????????????????????????????????????????????????????????????????????????????????????????????????????????????????????????????????????????????????????????????????????????????????????????????????????????????????????????????????????????????????????????????????????????????????????????????????????????????????????????????????????????????????????????????????????????????????????????????????????????????????????????????????????????????????????????????????????????
bodkinii_MP1281 ????????????????????????????????????????????GTGGG-CGGTTCGCTGCC-GGCGACGTCGCGAGAAGTCCACTGAACCTTATCATTTAGAGGAAGGAGAAGTCGTAACAAGGTTTCCG-TAGGTGAACCTGCGGAAGGATCATTGTCAAAA-CTT-GACA--T---CTAGAAAA-CTC-GTG-AACTTGTT-CATAGA-----GAA---T--GGGG-AAT-GCA-----TCGG-TT-TGG-CCCAG-T-GC----CTCTCCT-----TTTGCTTT----------CCCC--TT----------------------GCGA----GCAGA-CGTGCCTGG-AGC-TTTCGAG--CGACG-TGT-TC--GTCT-GCTTGTCGAACAA-CGAA-CCC-CGGCGCAAATCGCGCCAAGGA-T---AA--TGGAATGA---GTTT-GT-----G-CA--TG-CATG-T--CCCT----------ACCC-GTCTA----C------GG--GT----GGCG-------TTGTCTT-GCACATCTTTT-----GTA--------TAA-----C----TA------AA-TGACTCTCGGCAACGGATATCTCGGCTCTTGCATCGATGAAGAACGTAGCGAAATGCGATACTTGGTGTGAATTGCAGAATCCCGTGAACCATCGAGTCTTTGAACGCAAGTTGCGCCTGAAGCC--ATCAGGTTGAAGGCACGTCTGCCTGGGCGTCACGCATTGCGTCGCTCACTC-----ACCCC-ATGCCTC--A-CT---GGGCGGG-----TAA-GTGCGTGGGCGG-ATATTGGCCCCCC-----GTTCACATTT-G-TGCTC--GGTTGGCCTAAAA-A-TAA-AG-TCCC---TGATGACGG-AC-------ATCA---CAACAAGTGGTGG----TTGCC---AAACTGTCGCGACACGTTGTGCA---TGCT-A--CT------TCGTCGTCG---GTGG--GCT----------CAATGACCCTTAA-GT-GCC-A--TCGA---------------ACTT--TGGTACC---TCA--ACTG-C-GACCCC--AGGT-CA-GG-C--GGGATTACCC-GCTGAGTTTAAGCATATCAA-TAAGCGG-AGG-AAAAGAAAAC?????????????????????????????????????????????????????????????????????????????????????????????????????????????????????????????????????????????????????????????????????????????????????????????????????????????????????????????????????????????????????????????????????????????????????????????????????????????????????????????????????????????????????????????????????????????????????????????????????????????????????????????????????????????????????????????????????????????????????????????????????????????????????????????????????????????????????????????????????????????????????????????????????????????????????????????????????????????????????????????????????????????????????????????????????????????????????????????????????????????????????????????????????????????????????????????????????????????????????????????????????????????????????????????????????????????????????????????????????????????????????????????????????????????????????????????????????????????????????????????????????????????????????????????????????????????????????????????
bodkinii_TdV204 ??????????????????????????????????????????????????????????????????????????????????????????????????????????????????????????AGGTTTCCG-TAGGTGAACCTGCGGAAGGATCATTGTCAAAA-CTT-GACA--T---CTAGAAAA-CTC-GTG-AACTTGTT-CATAGA-----GAA---T--GGGG-AAT-GCA-----TCGG-TT-TGG-CCCAG-T-GC----CTCTCCT-----TTTGCTTT----------CCCC--TT----------------------GCGA----GCAGR-CGTGCCTGG-AGC-TTTCGAG--CGACG-TGT-TC--GTCT-GCTTGTCGAACAA-CGAA-CCC-CGGCGCAAATCGCGCCAAGGA-T---AA--TGGAATGA---GTTT-GT-----G-CA--TG-CATG-T--CCCT----------ACCC-GTCTA----C------GG--GT----GGCG-------TTGTCTT-GCACATCTTTT-----GTA--------TAA-----C----TA------AA-TGACTCTCGGCAACGGATATCTCGGCTCTTGCATCGATGAAGAACGTAGCGAAATGCGATACTTGGTGTGAATTGCAGAATCCCGTGAACCATCGAGTCTTTGAACGCAAGTTGCGCCTGAAGCC--ATCAGGTTGAAGGCACGTCTGCCTGGGCGTCACGCATTGCGTCGCTCACTC-----ACCCC-ATGCCTC--A-CT---GGGCGGG-----TAA-GTGCGTGGGCGG-ATATTGGCCCCCC-----GTTCACATTT-G-TGCTC--GGTTGGCCTAAAA-A-TAA-AG-TCCC---TGATGACGG-AC-------ATCA---CAACAAGTGGTGG----TTGCC---AAACTGTCGCGACACGTTGTGCA---TGCT-A--CT------TCGTCGTCG---GTGG--GCT----------CAATGACCCTTAA-GT-GCC-A--TCGA---------------ACTT---GGTACC---TCA--ACTG-C-GACCCC--AGGT-CA-GG-C--GGGATTACCC-GCTGAGTTTAAGCATATCAA-TAAGCGG-AGG-AAAAGAAA-CTTACAAGGATTCCCCTAGTAACGG-CGAGCGAACCGGG-AAT???????????????????????????????????????????????????????????????????????????????????????????????????????????????????????????????????????????????????????????????????????????????????????????????????????????????????????????????????????????????????????????????????????????????????????????????????????????????????????????????????????????????????????????????????????????????????????????????????????????????????????????????????????????????????????????????????????????????????????????????????????????????????????????????????????????????????????????????????????????????????????????????????????????????????????????????????????????????????????????????????????????????????????????????????????????????????????????????????????????????????????????????????????????????????????????????????????????????????????????????????????????????????????????????????????????????????????????????????????????????????????????????????????????????????????????????????????????????????????????????????????????????????
bojeri_MP1087 ?????????????????????????????????????GG-CGACGTGGG-CGGTTCGCTGCC-GGCGACGTCGCGAGAAGTCCACTGAACCTTATCATTTAGAGGAAGGAGAAGTCGTAACAAGGTTTCCG-TAGGTGAACCTGCGGAAGGATCATTGTCAAAA-CTT-GACA--T---CTAGAAAA-CTC-GTG-AACTTGTT-CATAAA-----GAA---T--GGGG-AAT-GAA-----CCGG-TT-TGG-CCCAG-T-GC----CTCTCCT-----TTTGCTTT----------CCCC--TC----------------------GCGA----GCGGA-CRTGCCTGG-AGC-TTTCAAG--CGACG-TGG-TC--GTCT-GCTTGTCGAACAA-CGAA-CCC-CGGCGCAAATCGCGCCAAGGA-T---AA--TGGAATGA---GTTT-GT-----G-CA--TG-CATG-T--CCCT----------GCTC-GTCTA----C------GG--GT----GGCG-------TTTGCTT-GCACATCTTTT-----GTA--------TAA-----C----TA------AA-TGACTCTCGGCAACGGATATCTCGGCTCTTGCATCGATGAAGAACGTAGCGAAATGCGATACTTGGTGTGAATTGCAGAATCCCGTGAACCATCGAGTCTTTGAACGCAAGTTGCGCCTGAAGCC--ATCAGGTTGAAGGCACGTCTGCCTGGGCGTCACGCATTGCGTCGCTCACTC-----ACCCC-GTGCCTC--A-CT---GGGCAGG-----TAA-GTGCGTGCGCGG-ATATTGGCCCCCC-----GTTCACATTT-G-TGCTC--GGTTGGCCTAAAA-A-TAA-GG-TCCC---TGATGACGG-AC-------ATCA---CAACAAGTGGTGG----TTGCC---AAACCGTCGCGACATGTTGTGCA---TGCT-A--CT------CCGTCGTCG---GTGG--GCT----------CATTGACCCTTAA-GT-GCC-A--TCGA---------------ACTT---GGTACC---TCA--ACTG-C-GACCCC--AGGT-CA-GG-C--GGGATTACCC-GCTGAGTTTAAGCATATCAA-TAAGCGG-AGG-AAAAGAAA-CTTACAAGGATTCCCCTAGTAACGG-CGAGCGAACCGGG-AAT???????????????????????????????????????????????????????????????????????????????????????????????????????????????????????????????????????????????????????????????????????????????????????????????????????????????????????????????????????????????????????????????????????????????????????????????????????????????????????????????????????????????????????????????????????????????????????????????????????????????????????????????????????????????????????????????????????????????????????????????????????????????????????????????????????????????????????????????????????????????????????????????????????????????????????????????????????????????????????????????????????????????????????????????????????????????????????????????????????????????????????????????????????????????????????????????????????????????????????????????????????????????????????????????????????????????????????????????????????????????????????????????????????????????????????????????????????????????????????????????????????????????????
bokkeveldia_EO12769 ???????????GT-CCGGTG-AAGTGTTCGG-ATCGCGG-CGACGTGGG-CGGTTCGCTGCC-GGCGACGTCGCGAGAAGTCCACTGAACCTTATCATTTAGAGGAAGGAGAAGTCGTAACAAGGTTTCCG-TAGGTGAACCTGCGGAAGGATCATTGTCAAAA-CCT-GACA--T---CTAGAAAA-CTC-GTG-AACTTGTT-CATAAA-----GAA---T--GGGG-AAT-GCA-----TCGG-TT-TGT-CCCAG-T-GC----CTCTCCT-----TTTGCTTT----------CCCC--TC----------------------GCGA----GCAGA-CGTGCTTGG-AGC-TTTTGAG--CGACA-TGT-TC--GTTT-GCTTGTCGAACAA-CGAA-CCC-CGGCGCAAATCGCGCCAAGGA-T---AA--TGGAATGA---GTTT-GT-----G-CA--AG-CATG-T--CCCT----------GCCC-GTTTA----C------GG--GT----GGCG-------TTGGCTT-GCACATCTTTT-----GGA--------TAA-----C----TA------AA-TGACTCTCGGCAACGGATATCTCGGCTCTTGCATCGATGAAGAACGTAGCGAAATGCGATACTTGGTGTGAATTGCAGAATCCCGTGAACCATCGAGTCTTTGAACGCAAGTTGCGCCTGAAGCC--ATCTGGTTGAAGGCACGTCTGCCTGGGCGTCACGCATTGCGTCGCTCACTC-----ACCTC-GTACCTC--A-TT---GGGCGGG-----TAA-GTGCGTGGGCGG-ATATTGGCCCCCC-----GTTCACATTC-G-TGCTC--GGTTGGCCTAAAA-A-TAAAGG-TCCC---TGATGATGG-AC-------ATCA---CAACAAGTGGTGG----TTGCC---AAACTGTCGCGACATGTTGTGCA---TGCT-A--CT------CTGTCGTCG---GTGG--GCT----------CATTGACCCTTTA-GT-GCC-A--TCGA---------------ACTT---GGCACC---TCA--ACTG-C-GACCCC--AGGT-CA-GG-C--GGGATTACCC-GCTGAGTTTAAGCATATCAA-TAAGCGG-AGG-AAAAGAAA-CTTACAAGGATTCCCCTAGTAACGG-CGAGCGAACCGGG-AAT???????????????????????????????????????????????????????????????????????????????????????????????????????????????????????????????????????????????????????????????????????????????????????????????????????????????????????????????????????????????????????????????????????????????????????????????????????????????????????????????????????????????????????????????????????????????????????????????????????????????????????????????????????????????????????????????????????????????????????????????????????????????????????????????????????????????????????????????????????????????????????????????????????????????????????????????????????????????????????????????????????????????????????????????????????????????????????????????????????????????????????????????????????????????????????????????????????????????????????????????????????????????????????????????????????????????????????????????????????????????????????????????????????????????????????????????????????????????????????????????????????????????????
bolusanthus_DEB1720 ????????????????GGTG-AAGTGTTCGG-ATCGCGG-CGACGTGGG-CGGTTCGCTGCC-GGCGACGTCGCGAGAAGTCCACTGAACCTTATCATTTAGAGGAAGGAGAAGTCGTAACAAGGTTTCCG-TAGGTGAACCTGCGGAAGGATCATTGTCAAAA-CCT-GACA--T---CTAGAAAA-CTC-GTG-AACTTGTT-CATAAA-----GAA---T--GGGG-AAT-GCA-----TCGG-TT-TGG-CCCAG-T-GC----CTCTCCT-----TTTGCTTT----------CCCC--TC----------------------GCGA----GCAGA-CGTGCATGG-AGC-TTTCGAG--CGATG-TGT-TC--GTCT-GCTTGTCGAACAA-CGAA-CCC-CGGCGCAAATCGCGCCAAGGA-T---AA--TGGAATGTGA-GTTT-GT-----G-CA--TG-CATG-T--ACCT----------GCCC-GTCTA----C------GG--GT----GGCG-------TTGGCTT-GCACATCTTTT-----GTA--------TAA-----C----TA------AA-TGACTCTCGGCAACGGATATCTCGGCTCTTGCATCGATGAAGAACGTAGCGAAATGCGATACTTGGTGTGAATTGCAGAATCCCGTGAACCATCGAGTCTTTGAACGCAAGTTGCGCCTGAAGCC--ATCAGGTTGAAGGCACGTCTGCCTGGGCGTCACGCATTGCGTCGCTCACTC-----ACCCC-GTGCCTC--A-CT---GGGCGGG-----TAA-GTGCGTGGGCGG-ATATTGGCCCTCC-----GTTCACATTT-G-TGCTC--GGTTGGCCTAAAA-A-TAA-GG-TCCT---TGATGACGG-AC-------ATCA---CAACAAGTGGTGG----TTGCC---AAACTGTCGCGACACGTTGTGCA---TGCT-A--CT------CCGTCGTCA---TTGG--GCT----------CATTGACCCTTAA-GT-GCC-A--TCGA---------------ACTT---GGTACC---TCA--ACTG-C-GACCCC--AGGT-CA-GG-C--GGGATTACCC-GCTGAGTTTAAGCATATCAA-TAAGCGG-AGG-AAAAGAAA-CTTACAAGGATTCCCCTAGTAACGG-CGAGCGAACCGGG-AAT???????????????????????????????????????????????????????????????????????????????????????????????????????????????????????????????????????????????????????????????????????????????????????????????????????????????????????????????????????????????????????????????????????????????????????????????????????????????????????????????????????????????????????????????????????????????????????????????????????????????????????????????????????????????????????????????????????????????????????????????????????????????????????????????????????????????????????????????????????????????????????????????????????????????????????????????????????????????????????????????????????????????????????????????????????????????????????????????????????????????????????????????????????????????????????????????????????????????????????????????????????????????????????????????????????????????????????????????????????????????????????????????????????????????????????????????????????????????????????????????????????????????????
bolusiae_ANA ACGAATTCATGGT-CCGGTG-AAGTGTTCGG-ATCGCGG-CGACGTGGG-CGGTTCGCTGCC-GGCGACGTCGCGAGAAGTCCACTGAACCTTATCATTTAGAGGAAGGAGAAGTCGTAACAAGGTTTCCG-TAGGTGAACCTGCGGAAGGATCATTGTCAAAA-CTT-GACA--T---CTAGAAAA-CTC-GTG-AACTTGTT-CATAAA-----GAA---T--GGGG-AAT-TCA-----TTGG-TT-TGG-CCCAG-T-GC----CTCTCCT-----TTTGCTTT----------CCCC--TC----------------------GCGA----GCAGA-CGTGCTTGG-AGC-TTTCGAG--CGATG-TGT-TT--GTCT-GCTTGTCGAACAA-CGAA-CCC-CGGCGCAAATCGTGCCAAGGA-T---AA--TGGAATGA---GTTT-GT-----G-CA--TG-CATG-C--CCCT----------ACCC-GTGTA----T------GG--GT----GGTG-------TTGGCTT-GCACATCTTTT-----GTA--TT----TAA-----C----TA------AA-TGACTCTCGGCAACGGATATCTCGGCTCTTGCATCGATGAAGAACGTAGCGAAATGCGATACTTGGTGTGAATTGCAGAATCCCGTGAACCATCGAGTCTTTGAACGCAAGTTGCGCCTGAAGCC--ATCAGGTTGAAGGCACGTCTGCCTGGGCGTCACGCATTGCGTCGCTCACTC-----ACCTC-GTGCCTC--A-TT---GGGCGGG-----TAA-GTGCGTGGGCGG-ATATTGGCCCCCC-----GTTCACATTT-G-TGCTC--GGTTGGCCTAAAA-A-TAA-GG-TCCT---TGATGACGG-AC-------ATCA---CAACAAGTGGTGG----TTGCC---AAACTGTCGCGACATGTTGTGCA---TGCT-A--CT------TTGTCATGG---GTGG--GCT----------CATTGACCCTTAA-GT-GCC-A--TCGA---------------ACTT---GGTACC---TCA--ACTG-C-GACCCC--AGGT-CA-GG-C--GGGATTACCC-GCTGAGTTTAAGCATATCAA-TAAGCGG-AGG-AAAAGAAA-CTTACAAGGATTCCCCTAGTAACGG-CGAGCGAACCGGGGAAT???????????????????????????????????????????????????????????????????????????????????????????????????????????????????????????????????????????????????????????????????????????????????????????????????????????????????????????????????????????????????????????????????????????????????????????????????????????????????????????????????????????????????????????????????????????????????????????????????????????????????????????????????????????????????????????????????????????????????????????????????????????????????????????????????????????????????????????????????????????????????????????????????????????????????????????????????????????????????????????????????????????????????????????????????????????????????????????????????????????????????????????????????????????????????????????????????????????????????????????????????????????????????????????????????????????????????????????????????????????????????????????????????????????????????????????????????????????????????????????????????????????????????
boutonii_EO12666 ????????????T-CCGGTG-AAGTGTTCGG-ATCGTGG-CGACGTGGG-CGGTTCGCTGCC-GGCGACGTCGCGAGAAGTCCACTGAACCTTATCATTTAGAGGAAGGAGAAGTCGTAACAAGGTTTCCG-TAGGTGAACCTGCGGAAGGATCATTGTCAAAA-CCT-GACA--T---CTAGAAAA-CTC-GTG-AACTTGTT-CATAAA-----GAA---T--GGGG-AAT-GAA-----TCGG-TT-TGG-CCCAG-T-GC----CTCTCCT-----TTTGCTTT----------CCCC--TC----------------------GCGA----GCGGA-CGTGCCTGG-AGC-TTTCAAG--CGACG-TGT-TC--GTCT-GCTTGTGTAACAA-CGAA-CCC-CGGCGCAAATCGCGCCAAGGA-T---AA--TGGAATGA---GCTT-GT-----G-CA--TG-CATG-T--CCCT----------GCCC-GTCTA----C------GG--GT----GGCG-------TTGGCTT-GCACATCTTTT-----GTA--------TAA-----C----TA------AA-TGACTCTCGGCAACGGATATCTCGGCTCTTGCATCGATGAAGAACGTAGCGAAATGCGATACTTGGTGTGAATTGCAGAATCCCGTGAACCATCGAGTCTTTGAACGCAAGTTGCGCCTGAAGCC--ATCAGGTTGAAGGCACGTCTGCCTGGGCGTCACGCATTGCGTCGCTCACTC-----ACCCC-GTGCCTC--A-CT---GGGCAGG-----TAA-GTGCGTGGGCGG-ATATTGGCCCCCC-----GTTCACATTT-G-TGCTC--GGTTGGCCCAAAA-A-TAA-GG-TCCC---TGATGACGG-CC-------ATCA---CAACAAGTGGTGG----TTGCC---AAACTGTCGCGACATGTTGTGCA---TGCT-A--CT------CCGTCGTCG---GTGG--GCT----------CATTGACCCTTAA-GT-GCC-A--TCGA---------------ACTTGGTGGTACC---TCA--ACTG-C-GACCCC--AGGT-CA-GG-C--GGGATTACCC-GCTGAGTTTAA??????????????????????????????????????????????????????????????????????????TTGAGACAAGCATATGAATACTGGCAGGATCAA-CCAG-GTAGCATTCCTTTTGC-GACACCAGCACGACCCAAGCCCCCC-AT-TGAAT--AATCA-AAGAAGG-CAAA--GGA---CAAG-CACAGTGGT----CAT-CCGCAACAAGCGACGAACGC---TTTTTTGGGTAAA-TAACGATCG-CAAGAC------ATATA-----CCCCCG----CATAA-GTTTCAGC--ATCCACGATTAC-AAGTCACAGCTA--ATGGA-CATGGGGG-CCGCAC-AATCGAA-GTGCAATCT-G-CATGAAA-CACTAGC--AGCACTTCGAGTCTCACC-TCCACC-AAAAGTGGTGCAAGG-CGAGA--ATAGGGACTTTT--CG-GAG---AATAGTTCC-A--CCGCATTGGGTAT-GA-GGCACAGGAACCC------------------------------------------------------------------------------------------AAGAT-ATT---GCAACGAGAGAACTTCCTCTT-CCCGT-GCA---TA--CT--ATT--GAAGAG----ATA-TGTCCGATATGGACTTCACTGCACGGAGCAGAGAAATTTCCAATCCCGACAAAA-TCAACTACCACCCACACGCCA-TTACGTACACTTTGCCCCAACTCCTCC-AACCAATTGCACCTCGAGGG-ACAAGCTGCCC--AACTAGA-AGC-AAAGGCCAACAGGAGCAA???????????????????????????????????????????????????????????????????????????????????????????????????????????????????????????????????????????????????????????????????????????????????????????????????????????????????
brachialis_MP734 ???????????GT-CCGGTG-AAGTGTTCGG-ATCGCGG-CGACGTGGG-CGGTTCGCTGCC-GGCGACGTCGCGAGAAGTCCACTGAACCTTATCATTTAGAGGAAGGAGAAGTCGTAACAAGGTTTCCG-TAGGTGAACCTGCGGAAGGATCATTGTCAAAA-CTT-GACA--T---CTAGAAAA-CTC-GTG-AACTTGTT-CATAAA-----GAA---T--GGGG-AAT-GCA-----TTGG-TT-TGG-CCCAG-T-GC----CTCTCCT-----TTTGCTTT----------CCCC--TC----------------------GCGA----GCAGA-CGTGCCTGG-AGC-TTTCGAG--TGATG-TGT-TC--GTCT-GCTTGTCGAACAA-CGAA-CCC-CGGCGCAAATCGCGCCAAGGA-T---AA--TGGAATGA---GTTT-GT-----G-CA--TG-CATG-T--TCGT----------ACCC-CTCTA----C------GG--GT----GGCG-------TTGGCTT-GCACATCTTTT-----GTA--------TAA-----C----TA------AA-TGACTCTCGGCAACGGATATCTCGGCTCTTGCATCGATGAAGAACGTAGCGAAATGCGATACTTGGTGTGAATTGCAGAATCCCGTGAACCATCGAGTCTTTGAACGCAAGTTGCGCCTGAAGCC--CTCAGGTTGAAGGCACGTYTGCTTGGGCGTCACGCAWTGCGTCGCTCACTC-----ACCCC-GTGCCTC--A-TT---GGGCGGG-----TAA-GTGCGTGGGCGG-ATATTGGTCCCCC-----GTTCACATTT-G-TGCTC--GGTTGGCCTAAAA-A-TAA-GG-TCCC---TTATGATGG-AC-------ATCA---CAACAAGTGGTGG----TTGCC---AAACTGTCGCGATACGTTGTGCA---TGCT-A--CT------CCGTCATGG---GTGG--GCT----------CATTGACCCTTAA-GT-GCC-A--TCGA---------------ACTT---GGTACC---TCA--ACTG-C-GACCCC--AGGT-CA-GG-C--GGGATTACCC-GCTGAGTTTAAGCATATCAA-TAAGCGG-AGG-AAAAGAAA-CTTACAAGGATTCCCCTAGTAACGG-CGAGCG????GGG-AAT???????????????????????????????????????????????????????????????????????????????????????????????????????????????????????????????????????????????????????????????????????????????????????????????????????????????????????????????????????????????????????????????????????????????????????????????????????????????????????????????????????????????????????????????????????????????????????????????????????????????????????????????????????????????????????????????????????????????????????????????????????????????????????????????????????????????????????????????????????????????????????????????????????????????????????????????????????????????????????????????????????????????????????????????????????????????????????????????????????????????????????????????????????????????????????????????????????????????????????????????????????????????????????????????????????????????????????????????????????????????????????????????????????????????????????????????????????????????????????????????????????????????????
brachyphylla_EO12809 ??????????????????????????????????????????????????????????????????????????????????CACTGAACCTTATCATTTAGAGGAAGGAGAAGTCGTAACAAGGTTTCCG-TAGGTGAACCTGCGGAAGGATCATTGTCAAAA-CCT-GACA--T---CTAGAAAA-CTC-GTG-AACTTGTT-CATAAA-----GAA---T--GGGG-AAT-GAA-----TCGG-TT-TGG-CCCAG-T-GC----CTCTCCT-----TTTGCTTT----------CCCC--TC----------------------GCGA----GCGGA-CGTGCCTGG-AGC-TTTGAAG--CGACG-TGT-TC--GTCT-GCTTGTCGAACAG-CGAA-CCC-CGGCGCAAATCGCGCCAAGGA-T---AA--GGGAATGA---GTTT-GT-----G-CA--TG-CATG-T--CCCT----------GCCC-GTCTA----C------GG--GT----GGGG-------TTGGCTT-GCACATCTTTT-----GTA--T-----TAA-----C----TA------AA-TGACTCTCGGCAACGGATATCTCGGCTCTTGCATCGATGAAGAACGTAGCGAAATGCGATACTTGGTGTGAATTGCAGAATCCCGTGAACCATCGAGTCTTTGAACGCAAGTTGCGCCTGAAGCCCCATCAGGTTGAAGGCACGTCTGCCTGGGCGTCACGCATTGCGTCGCTCACTC-----ACCCC-GTGCCTC--G-CT---GGGCAGG-----TAA-GTGCGTGGGCGG-ATATTGGCCCCCC-----GTTCACATTT-G-TGCTC--GGTTGGCCCAAAA-A-TAA-GG-TCCC---TGATGACGG-CC-------ATCA---CAACAAGTGGTGG----TTGCC---AAACTGTCGCGACATGTTGTGCA---TGCT-A--CT------CCGTCGTCG---GTGG--GCT----------CATTGACCCTTAA-GT-GCC-A--TCGA---------------ACTT---GGTACC---TCA--ACTG-C-GA???????????????????????????????????????????????????????????????????????????????????????????????????????????????????????????????????????????????????????????????????????????????????????????????????????????????????????????????????????????????????????????????????????????????????????????????????????????????????????????????????????????????????????????????????????????????????????????????????????????????????????????????????????????????????????????????????????????????????????????????????????????????????????????????????????????????????????????????????????????????????????????????????????????????????????????????????????????????????????????????????????????????????????????????????????????????????????????????????????????????????????????????????????????????????????????????????????????????????????????????????????????????????????????????????????????????????????????????????????????????????????????????????????????????????????????????????????????????????????????????????????????????????????????????????????????????????????????????????????????????????????????????????????????????????????????????????????
brachyphylla_EO12810 ??????????????????????????????????????????ACGTGGG-CGGTTCGCTGCC-GGCGACGTCGCGAGAAGTCCACTGAACCTTATCATTTAGAGGAAGGAGAAGTCGTAACAAGGTTTCCG-TAGGTGAACCTGCGGAAGGATCATTGTCAAAA-CCT-GACA--T---CTAGAAAA-CTC-GTG-AACTTGTT-CATAAA-----GAA---T--GGGG-AAT-GAA-----TCGG-TT-TGG-CCCAG-T-GC----CTCTCCT-----TTTGCTTT----------CCCC--TC----------------------GCGA----GCGGA-CGTGCCTGG-AGC-TTTGAAG--CGACG-TGT-TC--GTCT-GCTTGTCGAACAG-CGAA-CCC-CGGCGCAAATCGCGCCAAGGA-T---AA--GGGAATGA---GTTT-GT-----G-CA--TG-CATG-T--CCCT----------GCCC-GTCTA----C------GG--GT----GGGG-------TTGGCTT-GCACATCTTTT-----GTA--T-----TAA-----C----TA------AA-TGACTCTCGGCAACGGATATCTCGGCTCTTGCATCGATGAAGAACGTAGCGAAATGCGATACTTGGTGTGAATTGCAGAATCCCGTGAACCATCGAGTCTTTGAACGCAAGTTGCGCCTGAAGCCCCATCAGGTTGAAGGCACGTCTGCCTGGGCGTCACGCATTGCGTCGCTCACTC-----ACCCC-GTGCCTC--G-CT---GGGCAGG-----TAA-GTGCGTGGGCGG-ATATTGGCCCCCC-----GTTCACATTT-G-TGCTC--GGTTGGCCCAAAA-A-TAA-GG-TCCC---TGATGACGG-CC-------ATCA---CAACAAGTGGTGG----TTGCC---AAACTGTCGCGACATGTTGTGCA---TGCT-A--CT------CCGTCGTCG---GTGG--GCT----------CATTGACCCTTAA-GT-GCC-A--TCGA---------------ACTT---GGTACC---TCA--ACTG-C-GACCCC--AGGT-CA-GG-C--GGGATTACCC-GCTGAGTTTAAG?????????????????????????????????????????????????????????????????????????TTGAGACAAGCATATGACTACTGGCAGGATCAA-CCAG-GTAGCATTCCTTTTGC-GACACCAGCACGACCCAAGCCCCCC-AT-TGAAT--AATCA-AAGAAGG-CAA---GGA---CAAG-CACAGTGGT----CAT-CAGCAACAAGCGACGAACGC---TTTTTTGGGTAAA-TAACGATCG-CAAGAC----ATATATA-----CCCCCG----CATAA-GTTTCAGC--ATCCACGATTAC-AAGTCACAGCTA--ATGGA-CATGGGGG-CCGCAC-AATCGAA-GTGCAATCT-G-CATGAAA-CACTAGC--AGCACTTCGAGTCTCACC-TCCACC-AAAAGTGGTGCAAGG-CGAGA--ATAGGGACTTTT--CG-GAG---AATAGTTCC-A--CCGCATTGGGTAC-GA-GGCACAGGAACCC------------------------------------------------------------------------------------------AAGAT-ATT---GCAACGAGAGAACTTCCTCTT-CCCGT-GCAT--TA--CT--ATT--GAAGAG----ATA-TGTCCGATATGGACTTCACTGCACGGAGCAGAGAAATTTCCAATCCCGACAAAA-TCAACGACCACCCACACGCCA-TTACGTACACTTTGCGCCAACTCCTCC-AACCAATTGCACCTCGAGGG-ACAAGCTGCCC--AACTAGA-AGC-AAAGGCCAACAGGAGCAG???????????????????????????????????????????????????????????????????????????????????????????????????????????????????????????????????????????????????????????????????????????????????????????????????????????????????
brachysepala_EO12727 ????????????????GGTG-AAGTGTTCGG-ATCGCGG-CGACGTGGG-CGGTTCGCTGCC-GGCGACGTCGCGAGAAGTCCACTGAACCTTATCATTTAGAGGAAGGAGAAGTCGTAACAAGGTTTCCG-TAGGTGAACCTGCGGAAGGATCATTGTCAAAA-CTT-GACA--T---CTAGAAAA-CTC-GTG-AACTTGTT-CATAGA-----GAA---T--GGGG-AAT-GCA-----TCGG-TT-TGG-CCCAG-T-GC----CTCTCCT-----TTTGCTTT----------CCCC--TT----------------------GCGA----GCAGA-CGTGCCTGG-AGC-TTTCGAG--CGACG-TGT-TC--GTCT-GCTTGTCGAACAA-CGAA-CCC-CGGCGCAAATCGCGCCAAGGA-T---AA--TGGAATGA---GTTT-GT-----G-CA--TG-CATG-T--CCCT----------GCCC-GTCTA----C------GG--GT----GGCG-------TTGGCTT-GCACATCTTTT-----GTA--------TAA-----C----TA------AA-TGACTCTCGGCAACGGATATCTCGGCTCTTGCATCGATGAAGAACGTAGCGAAATGCGATACTTGGTGTGAATTGCAGAATCCCGTGAACCATCGAGTCTTTGAACGCAAGTTGCGCCTGAAGCC--ATCAGGTTGAAGGCACGTCTGCCTGGGCGTCACGCATTGCGTCGCTCACTC-----ACCTC-GTGCCTC--A-TT---GGGCGGG-----TAA-GTGCGTGGGCGG-ATATTGGCCCCCC-----GTTCACATTT-G-TGCTC--GGTTGGCCTAAAA-A-TAA-GG-TCCC---TGATGACGG-AC-------ATCA---CAACAAGTGGTGG----TTGCC---AAACTGTCGCGACACGTTGTGCA---TGCT-A--CT------CCGTCGTCG---GTGG--GCT----------CATTGACCCTTAA-GT-GCC-A--TCGA---------------ACTT---GGTACC---TCA--ACTGGC-GACCCC--AGGT-CA-GG-C--GGGATTACCC-GCTGAGTTTAAGCATATCAA-TAAGCGG-AGG-AAAAGAAA-CTTACAAGGATTCCCCTAGTAACGG-CGAGCGAACCGGG-AAT???????????????????????????????????????????????????????????????????????????????????????????????????????????????????????????????????????????????????????????????????????????????????????????????????????????????????????????????????????????????????????????????????????????????????????????????????????????????????????????????????????????????????????????????????????????????????????????????????????????????????????????????????????????????????????????????????????????????????????????????????????????????????????????????????????????????????????????????????????????????????????????????????????????????????????????????????????????????????????????????????????????????????????????????????????????????????????????????????????????????????????????????????????????????????????????????????????????????????????????????????????????????????????????????????????????????????????????????????????????????????????????????????????????????????????????????????????????????????????????????????????????????????
bracteolaris_MP577 ??????????GGT-CCGGTG-AAGTGTTCGG-ATCGCGG-CGACGTGGG-CGGTTCGCTGCC-GGCGACGTCGCGAGAAGTCCACTGAACCTTATCATTTAGAGGAAGGAGAAGTCGTAACAAGGTTTCCG-TAGGTGAACCTGCGGAAGGATCATTGTCAAAA-CCT-GACA--T---CTAGAAAA-CTC-GTG-AACTTGTT-CATAAA-----GAA---T--GGGG-AAT-GCA-----TCGG-TT-TGG-CCCAG-T-GC----CTCTCCT-----TTTGCTTT----------CCCC--TC----------------------GCGA----GCAGA-CTTGCCTGG-AGC-TTTTCAG--TGATG-TGT-TC--GTCT-GCTTGTCGAACAA-CGAA-CCC-CGGCGCAAATCGCGCCAAGGA-A---AA--TGGAATGA---GTTT-GT-----G-CA--T--CATG-T--CCTT----------GCCC-GTCTA----C------GG--GT----GGCA-------TTGGCTT-GCACATCTTTT-----GTA--------TAA-----C----TA------AA-TGACTCTCGGCAACGGATATCTTGGCTCTTGCATCGATGAAGAACGTAGCGAAATGCGATACTTGATGTGAATTGCAGAATCCCGTGAACCATCGAGTCTTTGAACGCAAGTTGCGCCTGAAGCC--ATCAGGTTGAAGGCACGTCTGCCTGGGCGTCACGCATTGCGTCGCTCACTC-----ACCCC-GTGCCTC--A-CT---GGGCTGG-----TAA-GTGCGTGGGCGG-ATATTGGCCCCCC-----GTTCACATTT-G-TGCTC--GGTTGGCCTAAAA-A-TAA-GG-TCCC---TGATGACGG-AC-------ATCA---CAACAAGTGGTGG----TTGCC---AAACTGTCGCGACACGTTGTGCA---TGCT-A--CT------CCGTCGTTG---GTGG--GCT----------CATTAACCCTTAA-GT-GCC-A--TTGA---------------ACTT---GGTACC---TCA--ACTG-C-GACCCC--AGGT-CA-GG-C--GGGATTACCC-GCTGAGTTTAAGCATATCAA-TAAGCGG-AGG-AAAAGAAA-CTTACAAGGATTCCCCTAGTAACGG-CGAGCGAACCGGG-AAT???????????????????????????????????????????????????????????????????????????????????????????????????????????????????????????????????????????????????????????????????????????????????????????????????????????????????????????????????????????????????????????????????????????????????????????????????????????????????????????????????????????????????????????????????????????????????????????????????????????????????????????????????????????????????????????????????????????????????????????????????????????????????????????????????????????????????????????????????????????????????????????????????????????????????????????????????????????????????????????????????????????????????????????????????????????????????????????????????????????????????????????????????????????????????????????????????????????????????????????????????????????????????????????????????????????????????????????????????????????????????????????????????????????????????????????????????????????????????????????????????????????????????
brevifolia_EO12459 ??????????GGT-CCGGTG-AAGTGTTCGG-ATCGCGG-CGACGTGGG-CGGTTCGCTGCC-GGCGACGTCGCGAGAAGTCCACTGAACCTTATCATTTAGAGGAAGGAGAAGTCGTAACAAGGTTTCCG-TAGGTGAACCTGCGGAAGGATCATTGTCAAAA-CCT-GACA--T---CTAGAAAA-CTC-GTG-AACTTGTT-CATAGA-----GAA---T--GGGG-AAT-GCA-----TCGG-TT-TGG-CCCAG-T-GC----CTCTCCT-----TTTGCTTT----------TCCC--TT----------------------GCGA----GCAGA-CGTGCCTGG-AGC-TTTCGAG--CGATG-TGT-TC--GTCT-GCTTGTCGAACAA-CGAA-CCC-CGGCGCAAATCGCGCCAAGGA-T---AA--TGGAATGA---GTTT-GT-----G-CA--TG-CATG-G--CCCT----------GCCC-GTCTA----C------GG--GT----GGCG-------TTGGCTT-GCACATCTTTT-----GTA--------TAA-----C----TA------AA-TGACTCTCGGCAACGGATATCTCGGCTCTTGCATCGATGAAGAACGTAGCGAAATGCGATACTTGGTGTGAATTGCAGAATCCCGTGAACCATCGAGTCTTTGAACGCAAGTTGCGCCTGAAGCC--ATCAGGTTGAAGGCACGTCTGCCTGGGCGTCACGCAWTGCGTCGCTCACTC-----ACCCC-GTGCCTC--A-CT---GGGCGGG-----TAA-GTGCGTGGGCGG-ATATTGGCCCCCC-----GTTCACATTT-G-TGCTC--GGTTGGCCTAAAA-A-TAA-GG-TCCC---TGATGACGG-AC-------ATCA---CAACAAGTGGTGG----TTGCC---AAACTGTCGCGACACGTTGTGCA---TGCT-A--CT------CCGTCGTCG---GTGG--GCT----------CATTGACCCTTAA-GT-GCC-A--TGGA---------------ACTT---GGTACC---TCA--ACTG-C-GACCCC--AGGT-CA-GG-C--GGGATTACCC-GCTGAGTTTAAGCATATCAA-TAAGCGG-AGG-AAAAGAAA-CTTACAAGGATTCCCCTAGTAACGG-CGAGCGAACCGGG-AAT???????????????????????????????????????????????????????????????????????????????????????????????????????????????????????????????????????????????????????????????????????????????????????????????????????????????????????????????????????????????????????????????????????????????????????????????????????????????????????????????????????????????????????????????????????????????????????????????????????????????????????????????????????????????????????????????????????????????????????????????????????????????????????????????????????????????????????????????????????????????????????????????????????????????????????????????????????????????????????????????????????????????????????????????????????????????????????????????????????????????????????????????????????????????????????????????????????????????????????????????????????????????????????????????????????????????????????????????????????????????????????????????????????????????????????????????????????????????????????????????????????????????????
brevifolia_MP1008 ????????????????GGTG-AAGTGTTCGG-ATCGCGG-CGACGTGGG-CGGTTCGCTGCC-GGCGACGTCGCGAGAAGTCCACTGAACCTTATCATTTAGAGGAAGGAGAAGTCGTAACAAGGTTTCCG-TAGGTGAACCTGCGGAAGGATCATTGTCAAAA-CCT-GACA--T---CTAGAAAA-CTC-GTG-AACTTGTT-CATAGA-----GAA---T--GGGG-AAT-GCA-----TCGG-TT-TGG-CCCAG-T-GC----CTCTCCT-----TTTGCTTT----------TCCC--TT----------------------GCGA----GCAGA-CGTGCCTGG-AGC-TTTCGAG--CGATG-TGT-TC--GTCT-GCTTGTCGAACAA-CGAA-CCC-CGGCGCAAATCGCGCCAAGGA-T---AA--TGGAATGA---GTTT-GT-----G-CA--TG-CATG-G--CCCT----------GCCC-GTCTA----C------GG--GT----GGCG-------TTGGCTT-GCACATCTTTT-----GTA--------TAA-----C----TA------AA-TGACTCTCGGCAACGGATATCTCGGCTCTTGCATCGATGAAGAACGTAGCGAAATGCGATACTTGGTGTGAATTGCAGAATCCCGTGAACCATCGAGTCTTTGAACGCAAGTTGCGCCTGAAGCC--ATCAGGTTGAAGGCACGTCTGCCTGGGCGTCACGCATTGCGTCGCTCACTC-----ACCCC-GTGCCTC--A-CT---GGGCGGG-----TAA-GTGCGTGGGCGG-ATATTGGCCCCCC-----GTTCACATTT-G-TGCTC--GGTTGGCCTAAAA-A-TAA-GG-TCCC---TGATGACGG-AC-------ATCA---CAACAAGTGGTGG----TTGCC---AAACTGTCGCGACACGTTGTGCA---TGCT-A--CT------CCGTCGTTG---GTGG--GCT----------CATTGACCCTTAA-GT-GCC-A--TGGA---------------ACTT---GGTACC---TCA--ACTG-C-GACCCC--AGGT-CA-GG-C--GGGATTACCC-GCTGAGTTTAAGCATATCAA-TAAGCGG-AGG-AAAAGAAA-CTTACAAGGATTCCCCTAGTAACGG-CGAGCGAACCGGG-AAT??GAGACAAGCATATGACTACTGGCAGGATCAA-CCAG-GTAGCATTCTTTCTAC-GACACCGGCACAACCCAAGCCCCCC-AT-TGAAT--AACCA-AAGAAGG-CAA---GGA---CAGG-CACAGTGGT----CAT-CCGCAACAAGCGACGAACGC---TTTTTTGGGTAAA-TAACGATCG-CAAGAC------GTATA-------CCCG----CATAA-GTTTCAGC--ATCCACGATTAC-AAGTCACAGCTA--ATGGA-CATGGGGG-CCGCAC-AATCAAA-GTGCAATCT-G-CATGAAA-CACTAGC--AAGACTTCGAGGCTCACC-TCCACC-AAAAGTGGTGCATGG-CGAGA--ATAGGTACTTTT--CG-GAG---AATAGTTCC-A--CCGCATTGGGTAT-GA-GGCACAGAAACCC------------------------------------------------------------------------------------------AAGAT-ATT---TCAACGGGAGAACTTCCTCTT-CCCGT-GCA---TA--CT--ATT--GAAGAG----ATA-TGTCCGATATGGACTTCACTGCACGGAGCAGAGAAATTTCCAATCCCGACAAAA-TCAACTACCACCCATACGCCA-TTACGTACACTTTGCACCAACTCCTCC-AACCAATTGCACCTCGAGGG-ACAAGCTGCCC--AACTAGA-AGC-AAAGGCCAACAAGAGCAACATAA--GCAAAA-CCGAAGTTTGGGG--CAATGAG-CTC-GCCTCTCAAC--AATGAGGCATCCC--CCGCG-GGAGAAGCCAA--TGCGTCT---TCGAGGAG-TATTTCGATAGGGACA---GCGGCGTGTCC-AAAGGGTGATACACATCCAA--GTCATGC--ACTACTAAA-GCC--ATCAAA--GAGCTAGAGCTAC???????
bruniades_EO12465 ??????????GGT-CCGGTG-AAGTGTTCGG-ATCGCGG-CGACGTGGG-CGGTTCGCTGCC-GGCGACGTCGCGAGAAGTCCACTGAACCTTATCATTTAGAGGAAGGAGAAGTCGTAACAAGGTTTCCG-TAGGTGAACCTGCGGAAGGATCATTGTCAAAA-CCT-GACA--T---CTAGAAAA-CTC-GTG-AACTTGTT-CATAGA-----GAA---T--GGGG-AAT-GCA-----TCGG-TT-TGG-CCCGG-T-GC----CTCTCCT-----TTTGCTTT----------CCCC--TT----------------------GCGA----GCAGA-CGTGCCTGG-AGC-TTTCGAG--CGATG-TGT-TC--GTCT-GCTTGTCGAACAA-CGAA-CCC-CGGCGCAAATCGCGCCAAGGA-T---AA--TGGAATGA---GTTT-GT-----G-CA--TG-CACG-G--CCCT----------GCCC-GTCTA----C------GG--GT----GGCG-------TTGGCTT-GCACATCTTTT-----GTA--------TAA-----C----TA------AA-TGACTCTCGGCAACGGATATCTCGGCTCTTGCATCGATGAAGAACGTAGCGAAATGCGATACTTGGTGTGAATTGCAGAATCCCGTGAACCATCGAGTCTTTGAACGCAAGTTGCGCCTGAAGCC--ATCAGGTTGAAGGCACGTCTGCCTGGGCGTCACGCATTGCGTCGCTCACTC-----ACCCC-GTGCCTC--A-CT---GGGCGGG-----TAA-GTGCGTGGGCGG-ATATTGGCCCCCC-----GTCCACATTT-G-TGCTC--GGTTGGCCTAAAA-A-TAA-GG-TCCC---TGATGACGG-AC-------ATCA---CAACAAGTGGTGG----TTGCC---AAACTGTCGCGACACGTTGTGCA---TGCT-A--CT------CCGTCGTCG---GTGG--GCT----------CATTGACCCTTAA-GT-GCC-A--TAGA---------------ACTT---GGTACC---TCA--ACTG-C-GACCCC--AGGT-CA-GG-C--GGGATTACCC-GCTGAGTTTAAGCATATCAA-TAAGCGG-AGG-AAAAGAAA-CTTACAAGGATTCCCCTAGTAACGG-CGAGCGAACCGGG-AAG????????????????????????????????????????????????????????????CCGGCACGACCCAAGCTCCCC-AT-TGAAT--AATCA-ATGAAGG-CAA---GGA---CAGG-CACAGTGGT----CAT-CCGCAACAAGCGACGAACGC---TTTTTTGGGCAAA-TAACGATCG-CAAGAC------GTATA-------CCCG----CATAA-GTTTCAGC--ATCCACGATTAC-GAGTCACAGCTA--ATGGA-CATGGGGG-CCGCAC-AATCGAA-GTGCAATCT-G-CATGAAA-CACTAGC--AACACTTCGAGGCTCGCC-TCCAAC-AAAAGTGGTGCAAGG-CGAGA--ATAGGTACTTTT--CG-GAG---AATAGTTCC-A--CCGCATTGGGTAT-GA-GGCACAAGAACCC------------------------------------------------------------------------------------------GAGAT-ATT---GCAACGGGAGAACTTCCTCTT-CCCGT-GCA---TA--CT--ATTTTGAAGAG----ATA-TGTCCGATATGGACTTCACTGCACGGAGCAGAGAAATTTCCAAACCCGACAAAA-TCAACTACCACCCATACGCCA-TTACGTACACTTTGCACCAACTCCTCC-AACCAATTGCACCTCGAGGG-ACAAGCTGCCC--AACTAGA-AGC-AAAGGCCGACAAGAGGAACATAA--GCAAAAACCGAAGTTTGGGG--CAATGAG-CTT-GCCACTCAAC--AATGACGCATCCC--TAAAA-GGA-ACGCCAAA-TATGACA---TCGAGGAT-TACTTGGATAGGGACA---GCAACGTAGCCCAA-AGAGGATGCAACACCAAA-GCCGTGC--ACTACTAAAAGCCCCGTCAA---GAGCTAGAGCTAC???????
bruniifolia_EO12460 ??????????GGT-CCGGTG-AAGTGTTCGG-ATCGCGG-CGACGTGGG-CGGTTCGCTGCC-GGCGACGTCGCGAGAAGTCCACTGAACCTTATCATTTAGAGGAAGGAGAAGTCGTAACAAGGTTTCCG-TAGGTGAACCTGCGGAAGGATCATTGTCAAAA-CCT-GACA--T---CTAGAAAA-CTC-GCG-AACTTGTT-CATAAA-----GAA---T--GGGGAAAT-GCA-----TCGG-TT-TGG-TCCAG-T-GC----CTCTCCT-----TTTGCTTT----------CCCC--TT----------------------GCGA----GCAGA-CGTGCTTGG-AGC-TTTCGAG--CGATG-TGT-TC--GTCT-GCTTGTCGAACAA-CGAA-CCC-CGGCGCAAATCGCGCCAAGGA-T---AA--TGAAATGA---GTTT-GT-----G-CA--TG-CATG-T--CCCT----------GCCC-GTTTA----T------GG--GT----GGCG-------TTTGCTT-GCACATCTTTT-----GTA-----TA-TAA-----C----TA------AA-TGACTCTCGGCAACGGATATCTCGGCTCTTGCATCGATGAAGAACGTAGCGAAATGCGATACTTGGTGTGAATTGCAGAATCCCGTGAACCATCGAGTCTTTGAACGCAAGTTGCGCCTGAAGCC--ATCAGGTTGAAGGCACGTCTGCCTGGGCGTCACGCATTGCGTCGCTCACTC-----ACCTC-GTGC--------------------------------GTGGGCGG-ATATTGGCCCCCC---GTGTTCACATTT-G-TGCTC--GGTCGGCCTAAAA-A-TAA-GG-TCCC---TGATGACGG-AC-------ATCA---CAACAAGTGGTGG----TTACC---AAACTGTCGCGACACGTTGTGCA---TGCT-A--CT------CCGTCGTCG---GTGG--GCT----------CATTGACCCTTAA-GT-GCC-A--TCGA---------------ATTT---GGTACC---TCA--ACTG-C-GACCCC--AGGT-CA-GG-C--GGGATTACCC-GCTGAGTTTAAGCATATCAA-TAAGCGG-AGG-AAAAGAAA-CTTACAAGGATTCCCCTAGTAACGG-CGAGCGAACCGGG-AAT??????????????????????????????????CCAG-GTAGCATTCCTTTTGC-GACACCGGCACGACCCAAGCCCCCC-AT-TGAAT--AATCA-AAGAAGGGCAA---GGA---CAGGGCACGGTGGT----CAT-CCGCAACAAGCGACGAACGC---TTTTTTGGGTAAAATAACGATCG-CAAGAC------GTATA-------CCCG----CATAAAGTTTCAGC--ATCCACGATTAC-AAGTCACAGCTA--ATGGA-CATGGGGG-CCACAC-AATCAAA-GTGCAATCT-G-CATGAAA-CACTAGC--AACACTTCGAGGCTCGCC-TCCACC-AAAAGTGGTGCAAGG-CGAGA--ATAGGGACTTTT--CG-GAG---AATAGTTCC-A--CCACATTAGGTAT-GA-GGCACAGGAACCC------------------------------------------------------------------------------------------AAGAT-ATT---GCAACGGGAGAACTTCCTCTT-CCCGT-GCA---TA--CT--ATT--GAAGAG----ATA-TGTCCGATATGGACTTCACTGCACGGAGCAGAGAAATTTCCAATCCCGACAAAA-TCAACTACCACCCATACGCCA-TTACGTACACTTTGCACCAACTCCTCC-AACCAATTGCACCTCGAGGG-ACAAGCTGCCC--AACTAGA-AGC-AAAGGCCAACAAGAGCAACATAA--GCAAAA-C-GAAGTT-GGGG--CAATGAG-----------------------GCATCCC--TAAAA-GGA-ACGCCAA--TATGACA---CCGAGGAT-TATTTCGATAGGGACA---GCAACGTGGCC-AA-AGAGGATCCAAGACCAAA-GTCGTGC--ACTACTAAA-GCCC-GTCAAA--GAGCTAGAGCTACCACAA--
cabernetea_EO12882 ?????????????????????????????????????????GACGTGGG-CGGTTCGCTGCC-GGCGACGTCGCGAGAAGTCCACTGAACCTTATCATTTAGAGGAAGGAGAAGTCGTAACAAGGTTTCCG-TAGGTGAACCTGCGGAAGGATCATTGTCAAAA-CCT-GACA--T---CTAGAAAA-CTC-GTG-AACTTGTT-CATAAA-----------T--GGGG-AAT-GCA-----TCGG-TT-TGG-CCTAG-T-GC----CTCTCCT-----TTTGCTTT----------CCCC--TC----------------------GCGA----GCAGA-CGTGCTTGG-AGC-TTTTGAG--CGATG-TGT-TC--GTCT-GCTTGTCAAACAA-CGAA-CCC-CGGCGCAAATCGCGCCAAGGA-T---AA--TGGAATGA---GTTT-GT-----G-CA--TG-CATG-T--CCCT----------GCCC-GTATA----C------GG--GT----GGTG-------TTGGCTT-GCACTTCTTTT-----GTA--------TAA-----C----TA------AA-TGACTCTCGGCAACGGATATCTCGGCTCTTGCATCGATGAAGAACGTAGCGAAATGCGATACTTGGTGTGAATTGCAGAATCCCGTGAACCATCGAGTCTTTGAACGCAAGTTGCGCCTGAAGCC--ATCAGGTTGAAGGCACGTCTGCCTGGGCGTCACGCATTGCGTCGCTCACTC-----ACCCC-GTGCCTC--A-CT---GGGCGGG-----TAA-GTGTGTGGGCGG-ATATTGGCCCTCC-----GTTCACACTT-G-TGCTC--GGTTGGCCTAAAA-A-TAA-GG-TCCC---TGATGACGG-AC-------ATCA---CAACAAGTGGTGG----TTGCA---AAACTGTCGCGACATGTTGTGCA---TGCT-A--CT------CCATCGTCG---GTGG--GCT----------CATTGACCCTTAA-GT-GCC-A--TAGA---------------ACTT---GGTACC---TCA--ACTG-C-GACCCC--AGGT-CA-GG-C--GGGATTACCC-GCTGAGTTTAAGCATATCAA-TAAGCGG-AGG-AAAAGAAA-CTTACAAGGATTCCCCTAGTAACGG-CGAGCGAACCGGG-AAT?????????????ATGACTACTGGCAGGATCAA-CCAG-GTAGCATTCCTTTTGC-GACACCGGCACAACCCAAGCCCCC--AT-TGAAT--AATCA-AAGAAAG-CAA---GGT---CAGG-CACAGTGGT----CAT-CCGCAACAAGCGACAAACGC---TTTTTTGGGTAAA-TAACAATCA-CAAGAC------GTATA-------CCCA----CATAA-GTTTCAGC--ATCCACAATTAC-AAGTCACAGCTA--ATGGA-CATGGGGG-CCACAC-AATCAAA-GTGCAATCT-G-CATGAAA-CACTAGC--AACACTTCGAGGCTCACC-TCCACC-AAAAGTGGTGCAAGG-CGAGA--GTAGGGACTTTT--CG-GAG---AATAGTTCC-A--CCACATTGGGTAT-GA-GGCACAGGAACCA------------------------------------------------------------------------------------------AAGAT-ATT---GCAACGGGAGAACTTCCTCTT-CCCAT-GCA---TA--CT--ATT--GAAGAG----ATA-TGTCTGATATGGACTTCACTGCCCAGAGCAGAGAAATTTCCAATCCCGACAAAA-TCAACTACCACTCACACGCCA-TTACGTACACTTTGCACCAACTCCTCC-AACCAATTGCACCTCGAGGG-ACAAGCTGCCC--AACAAGA-AGC-AAAGGCCAACAAGAGCAACATAA--GCAAAA-C-GAAGTTTGGGG--CAATGAG-CTT-GCCTCTCAAC--AATGAGGCATCCA--TAAAA-GGA-AGGCCAA--TATGTCA---ACGAGGAT-TATTTCGATAGGGACA---GAATCGTAGCC-AA-AGAGGATCCAAGACCAAA-GTCATGC--ACTACTAAA-GCCC-ATCAAA--GAGC????????????????
caespitosa_MP642 ??????????GGT-CCGGTG-AAGTGTTCGG-ATCGCGG-CGACGTGGG-CGGTTCGCTGCC-GGCGACGTCGCGAGAAGTCCACTGAACCTTATCATTTAGAGGAAGGAGAAGTCGTAACAAGGTTTCCG-TAGGTGAACCTGCGGAAGGATCATTGTCAAAA-CCT-GACA--T---CTAGAAAA-CTC-GTG-GACTTGTT-CATAGA-----GAA---T--GGGG-AAT-GCA-----TTGG-TT-TGG-CCCAG-T-GC----CTCTCCT-----TTTGCTTT----------CCCC--TT----------------------GCGA----GCAGA-CGTGCCTGG-AGC-TTTCAAG--CGATG-TGT-TC--GTCT-GCTTGTCGAACAA-CGAA-CCC-CGGCGCAARTCGCGCCAAGGA-T---AA--TGGAATTA---GTTT-GT-----G-CA--TG-CATG-T--CCCT----------GCCC-GTTTA----C------GG--GT----GGCG-------TTGGCTT-GCACATCTTTT-----GTA--------TAA-----C----TA------AA-CGACTCTCGGCAACGGATATCTCGGCTCTTGCATCGATGAAGAACGTAGCGAAATGCGATACTTGGTGTGAATTGCAGAATCCCGTGAACCATCGAGTCTTTGAACGCAAGTTGCGCCTGAAGCC--ATCAGGTTGAAGGCACGTCTGCCTGGGCGTCACGCATTGCGTCGCTCACTC-----ACCAC-GTGCCTC--A-TT---GGGCAGG-----TAA-GTGCGTGGGCGG-ATATTGGCCCCCC-----GTACACATTT-G-TGCTC--GGTTGGCCTAAAA-A-TAA-GG-TCCC---TGATGACGG-AC-------ATCA---CAACAAGTGGTGG----TTGCC---AAGCTGTCGCGACATGTTGTGCA---TGCT-A--CT------TTGTCGTYG---GTGG--GCT----------CATTGACCCTTAA-GT-GCC-A--TCGA---------------ACTT---GGTACC---TCA--AYTG-C-GACCCC--AGGT-CA-GG-C--GGGATTACCC-GCTGAGTTTAAGCATATCAA-TAAGCGG-AGG-AAAAGAAA-CTTACAAGGATTCCCCTAGTAACGG-CGAGCGAACCGGG-AAT???????????????????????????????????????????????????????????????????????????????????????????????????????????????????????????????????????????????????????????????????????????????????????????????????????????????????????????????????????????????????????????????????????????????????????????????????????????????????????????????????????????????????????????????????????????????????????????????????????????????????????????????????????????????????????????????????????????????????????????????????????????????????????????????????????????????????????????????????????????????????????????????????????????????????????????????????????????????????????????????????????????????????????????????????????????????????????????????????????????????????????????????????????????????????????????????????????????????????????????????????????????????????????????????????????????????????????????????????????????????????????????????????????????????????????????????????????????????????????????????????????????????????
caffra_ANA ??????????????????????????????G-ATCGCGG-CGACGTGGG-CGGTTCGCTGCC-GGCGACGTCGCGAGAAGTCCACTGAACCTTATCATTTAGAGGAAGGAGAAGTCGTAACAAGGTTTCCG-TAGGTGAACCTGCGGAAGGATCATTGTCAAAA-CCT-GACA--T---CTAGAAAA-CTC-GTG-AACTTGTT-CATAAA-----GAA---T--GGGG-AAT-GCA-----TCGG-TT-TGG-CCYAG-T-GC----CTCTCCT-----TTTGCTTT----------CCCC--TT----------------------GTGA----GCAGA-CGTGCTTGG-AGC-TTTCGAG--CGATG-TGT-TC--GTCT-GCTTGTCGAACAA-CGAA-CCC-CGGCGCAAATCGYGCCAAGGA-T---AG--TGGAATGA---GTTT-GT-----G-CA--TG-TATG-T--CCCT----------GCCC-GCCTA----T------GG--GT----GGCG-------TTGGCTT-GCACATCTTTT-----GTA--------TAA-----C----TA------AA-TGACTCTCGGCAACGGATATCTCGGCTCTTGCATCGATGAAGAACGTAGCGAAATGCGATACTTGGTGTGAATTGCAGAATCCCGTGAACCATCGAGTCTTTGAACGCAAGTTGCGCCTGAAGCC--ATCAGGTTGAAGGCACGTCTGCCTGGGCGTCACGCATTGCGTCGCTCACTC-----ACCAC-GTGCCTC--A-TT---GGGCAGG-----TAA-GTGYGTGGGCGG-ATATTGGCCCCCC-----GTTCACATTT-G-TGCTC--GGTTGGCCTAAAA-A-TAA-GG-TCCC---TGATGATGG-AC-------ATCA---CAACAAGTGGTGG----TTGCC---AAACTGTCGCGACACGTTGTGCA---TGCT-A--CT------CCGAYGTTG---GTGG--GCT----------CATTGACCCTTAA-GT-GCC-A--TYGA---------------ACTT---GGTACC---TCA--ACTG-C-GACCCC--AGGT-CA-GG-C--GGGATTACCC-GCTGAGTTTAAGCATATCAA-TAAGCGG-AGG-AAAAGAAA-CTTACAAGGATTCCCCTA?????????????????????????TTGAGACAAGCATATGACTACTGGCAGGATCAA-CCAG-GTAGCATTCCTTTTGT-GACACCGACACGACC-AAGCCCCC--AT-TGAAT--AATCA-AAGAAGG-CAA---GGA---CAGG-CACAGTGGT----CAA-CCGCAACAAGCGACAAACGC---TTTTTTGGGTAAA-TAACGATCG-CAAGAC------GTATA-------CCCG----CATAA-GTTTCAGC--ATCCACGATTAC-AGGTCACAGCTA--ATGGA-CATGGGGG-CCGCAC-AATCAAA-GTGCAATCT-G-CATGAAA-CACTAGC--AACACTTCGCGGCTCACC-TCCACC-AGAAGTGGTGCAAGG-AGAGA--ATAGGGACTCTT--CG-GAG---AATAGTTCC-A--CCGCATTGGGTAT-GA-GGCACAGGAACCC------------------------------------------------------------------------------------------AAGAT-ATT---GCAACGAGAGAAMTTCTTCTT-CCCGT-GCA---TA--CT--ATT--GAAGAG----ACA-TGTCCGATATGGACTTCACTGCACGAAGCAGAGAAATTTCCAATCCCGACAAAG-TCAACTACCACCCATATGCCA-TTACGTACACTTTGCACCAACTCCTCC-AACCAATTGCACCTCGAGGG-ACAAGCTGCCC--AACTAGA-AGC-AAAGGCCAACAAGAGCA????????????????????????????????????????????????????????????????????????????????????????????????????????????????????????????????????????????????????????????????????????????????????????????????????????????????????
caffra_C_MP528 ??????????GGT-CCGGTG-AAGTGTTCGG-ATCGCGG-CGACGTGGG-CGGTTCGCTGCC-GKCGACGTCGCGAGAAGTCCACTGAACCTTATCATTTAGAGGAAGGAGAAGTCGTAACAAGGTTTCCG-TAGGTGAACCTGCGGAAGGATCATTGTCAAAA-CCT-GACA--T---CTAGAAAA-CTC-GTG-AACTTGTT-CATAAA-----GAA---T--GGGG-AAT-GCA-----TCGG-TT-TGG-CCTAG-T-GC----CTCTCCT-----TTTGCTTT----------CCCC--TT----------------------GTGA----GCAGA-CGTGCTTGG-AGC-TTTCGAG--CGATG-TGT-TC--GTCT-GCTTGTCGAACAA-CGAA-CCC-CGGCGCAAATCGTGCCAAGGA-T---AG--TGGAATGA---GTTT-GT-----G-CA--TG-TATG-T--CCCT----------GCCC-GCCTA----T------GG--GT----GGCG-------TTGGCTT-GCACATCTTTT-----GTA--------TAA-----C----TA------AA-TGACTCTCGGCAACGGATATCTCGGCTCTTGCATCGATGAAGAACGTAGCGAAATGCGATACTTGGTGTGAATTGCAGAATCCCGTGAACCATCGAGTCTTTGAACGCAAGTTGCGCCTGAAGCC--ATCAGGTTGAAGGCACGTCTGCCTGGGCGTCACGCATTGCGTCGCTCACTC-----ACCAC-GTGCCTC--A-TT---GGGCAGG-----TAA-GTGTGTGGGCGG-ATATTGGCCCCCC-----GTTCACATTT-G-TGCTC--GGTTGGCCTAAAA-A-TAA-GG-TCCC---TGATGATGG-AC-------ATCA---CAACAAGTGGTGG----TTGCC---AAACTGTCGCGACACGTTGTGCA---TGCT-A--CT------CCGACGTTG---GTGG--GCT----------CATTGACCCTTAA-GT-GCC-A--TTGA---------------ACTT---GGTACC---TCA--ACTG-C-GACCCC--AGGT-CA-GG-C--GGGATTACCC-GCTGAGTTTAAGCATATCAA-TAAGCGG-AGG-AAAAGAAA-CTTACAAGGATTCCCCTAGTAACGG-CGAGCGAACCGGG-AATTTGAGACAAGCATATGACTACTGGCAGGATCAA-CCAG-GTAGCATTCCTTTTGT-GACACCGACACGACC-AAGCCCCC--AT-TGAAT--AATCA-AAGAAGG-CAA---GGA---CAGG-CACAGTGGT----CAA-CCGCAACAAGCGACAAACGC---TTTTTTGGGTAAA-TAACGATCG-CAAGAC------GTATA-------CCCG----CATAA-GTTTCAGC--ATCCACGATTAC-AGGTCACAGCTA--ATGGA-CATGGGGG-CCGCAC-AATCAAA-GTGCAATCT-G-CATGAAA-CACTAGC--AACACTTCGCGGCTCACC-TCCACC-AGAAGTGGTGCAAGG-AGAGA--ATAGGGACTCTT--CG-GAG---AATAGTTCC-A--CCGCATTGGGTAT-GA-GGCACAGGAACCC------------------------------------------------------------------------------------------AAGAT-ATT---GCAACGAGAGAACTTCTTCTT-CCCGT-GCA---TA--CT--ATT--GAAGAG----ACA-TGTCCGATATGGACTTCACTGCACGAAGCAGAGAAATTTCCAATCCCGACAAAG-TCAACTACCACCCATATGCCA-TTACGTACACTTTGCACCAACTCCTCC-AACCAATTGCACCTCGAGGG-ACAAGCTGCCC--AACTAGA-AGC-AAAGGCCAACAAGAGCAACATAA--GCAAAA-C-GAAGTTTGGGG--CAAGGAG-CTT-GCCTCTCAAC--AATGAGGCATCCC--CCAAA-GGAGAAGCCAA--TGCGTCT---TCGAGGAG-TATTTCACTAGGGACA---GCACTGTAGCC-AA-GGTTGATCCATCATCAAA-GCCATGC--ACTACTAAA-GCC--GCCAGA--GAGCTAGGGCTACCACAA--
caffra_D_MP655 ???????????GT-CCGGTG-AAGTGTTCGG-ATCGCGG-CGACGTGGG-CGGTTCGCTGCC-GGCGACGTCGCGAGAAGTCCACTGAACCTTATCATTTAGAGGAAGGAGAAGTCGTAACAAGGTTTCCG-TAGGTGAACCTGCGGAAGGATCATTGTCAAAA-CCT-GACA--T---CTAGAAAA-CTC-GTG-AACTTGTT-CATAAA-----GAA---T--GGGG-AAT-GCA-----TCGG-TT-TGG-CCTAG-T-GC----CTCTCCT-----TTTGCTTT----------CCCC--TT----------------------GTGA----GCAGA-CGTGCTTGG-AGC-TTTCGAG--CGATG-TGT-TC--GTCT-GCTTGTCGAACAA-CGAA-CCC-CGGCGCAAATCGTGCCAAGGA-T---AG--TGGAATGA---GTTT-GT-----G-CA--TG-TATG-T--CCCT----------GCCC-GCCTA----T------GG--GT----GGCG-------TTGGCTT-GCACATCTTTT-----GTA--------TAA-----C----TA------AA-TGACTCTCGGCAACGGATATCTCGGCTCTTGCATCGATGAAGAACGTAGCGAAATGCGATACTTGGTGTGAATTGCAGAATCCCGTGAACCATCGAGTCTTTGAACGCAAGTTGCGCCTGAAGCC--ATCAGGTTGAAGGCACGTCTGCCTGGGCGTCACGCAWTGCGTCGCTCACTC-----ACCAC-GTGCCTC--A-TT---GGGCAGG-----TAA-GTGTGTGGGCGG-ATATTGGCCCCCC-----GTTCACATTT-G-TGCTC--GGTTGGCCTAAAA-A-TAA-GG-TCCC---TGATGATGG-AC-------ATCA---CAACAAGTGGTGG----TTGCC---AAACTGTCGCGACACGTTGTGCA---TGCT-A--CT------CCGACGTTG---GTGG--GCT----------CATTGACCCTTAA-GT-GCC-A--TTGA---------------ACTT---GGTACC---TCA--ACTG-C-GACCCC--AGGT-CA-GG-C--GGGATTACCC-GCTGAGTTTAAGCATATCAA-TAAGCGG-AGG-AAAAGAAA-CTTACAAGGATTCCCCTAGTAACGG-CGAGCGAACCGGG-AAT???????????????????????????????????????????????????????????????????????????????????????????????????????????????????????????????????????????????????????????????????????????????????????????????????????????????????????????????????????????????????????????????????????????????????????????????????????????????????????????????????????????????????????????????????????????????????????????????????????????????????????????????????????????????????????????????????????????????????????????????????????????????????????????????????????????????????????????????????????????????????????????????????????????????????????????????????????????????????????????????????????????????????????????????????????????????????????????????????????????????????????????????????????????????????????????????????????????????????????????????????????????????????????????????????????????????????????????????????????????????????????????????????????????????????????????????????????????????????????????????????????????????????
caffrorum_DB1445 ????????????????????????????????????????????????????????????????????????????????????????????????????????????????????????????????????TAGGTGAACCTGCGGAAGGATCATTGTCAAAA-CCT-GACA--T---CTAGAAAA-CTC-GTG-AACTTGTT-CATAAA-----GAA---T--GGGG-AAT-GCA-----TCGG-TT-TGG-CCCAG-T-GC----CTCTCCT-----TTTGCTTT----------CCCC--TC----------------------GCGA----GCGGA-CGTGCCTGG-AGC-TTTCGAG--TGACG-TGT-CC--GTCT-GCTTGTCGAACAA-CGAA-CCC-CGGCGCAAATCGCGCCAAGGA-T---AA--TGGAATGA---GATT-GT-----G-CA--TG-CATG-T--CCCT----------GCCC-GTCTA----C------GG--GT----GGCG-------TTGGCTT-GCACATCCTTT-----GTA-----TA-TAA-----C----TA------AA-TGACTCTCGGCAACGGATATCTCGGCTCTTGCATCGATGAAGAACGTAGCGAAATGCGATACTTGGTGTGAATTGCAGAATCCCGTGAACCATCGAGTCTTTGAACGCAAGTTGCGCCTGAAGCC--ATCAGGTTGAAGGCACGTCTGCCTGGGCGTCACGCATTGCGTTGCTCACTC-----ACCCC-GTGCCTC--A-CT---GGGCGGG-----TAA-GTGCGTGGGCGG-ATATTGGCCCCCC-----GTTCACATTT-G-TGCTC--GGTTGGCCTAAAA-A-TAA-GG-TCCC---TGATGACGG-AC-------ATCA---CAACAAGTGGTGG----TTGCC---AAACTGTCGCGACATGTTGTGCA---TGCT-A--CT------CCGTCGTCG---GTGG--GCT----------CATTGACCCTTAA-GT-GCC-A--TCGA---------------ACTT---GGTACC---TCA--AT-G-C-GACCCC--A?????????????????????????????????????????????????????????????????????????????????????????????????????????????TTGAGACAAGCATATGACTACTGGCAGGATCAA-CCAG-GTAGCATTCCTTTTGC-GACACCGGCACGACCCAAGCCCCTC-AT-TGAAT--AATCA-AAGAAGG-CAA--GGGA---CAGG-CACAGTGGT----CAT-CCGCAACAAGCGACAAACGC---TTTTTTGGGTAAA-TAACGATCG-CAAGAC------GTATA-------CCCC----CATAA-GTTTCAGC--ATCCACGATTAC-AAGTCACAGCTA--ATGGA-CATGAGGG-CCACAC-AATCAAA-GTGCAATCT-A-CATGAAA-CACTAGC--AGCACTTCAAGGCCCACC-TCCACC-AAAAGTGGTGCAAGG-CGAGA--ATAGGGACTTTT--CG-GAG---AATAGTTCC-A--CCGCATTGGGTAT-GA-GGCACAGGAACCC------------------------------------------------------------------------------------------AAGAT-ATT---GCAACGGGAGAACTTCCTCTT-CCCGT-GCA---TA--CT--ATT--AAAGAG----ATA-TGTCCGATATGGACTTCACTGCACAAAGCAGAGAAATTTCCAATCCCGACAAAA-TCAGCTACCACCCACACGCCA-TTACGTACACTTTGCACCAACTCCTCC-AACCAATTGCACCTCGAGGG-ACAAGCTGCCC--AACTAGA-AGC-AAAGGCCAACAGGAGCAG???????????????????????????????????????????????????????????????????????????????????????????????????????????????????????????????????????????????????????????????????????????????????????????????????????????????????
caffrorum_MP644 ??????????GGT-CCGGTG-AAGTGTTCGG-ATCGCGG-CGACGTGGG-CGGTTCGCTGCC-GGCGACGTCGCGAGAAGTCCACTGAACCTTATCATTTAGAGGAAGGAGAAGTCGTAACAAGGTTTCCG-TAGGTGAACCTGCGGAAGGATCATTGTCAAAA-CCT-GACA--T---CTAGAAAA-CTY-GTG-AACTTGTT-CATAAA-----GAA---T--GGGG-AAT-GCA-----TCGG-TT-TGG-CCCAG-T-GC----CTCTCCT-----TTTGCTTT----------CCCC--TC----------------------GCGA----GCGGA-CGTGCCTGG-AGC-TTTCGAG--TGACG-TGT-CC--GTCT-GCTTGTCGAACAA-CGAA-CCC-CGGCGCAAATCGCGCCAAGGA-T---AA--TGGAATGA---GATT-GT-----G-CA--TG-CATG-T--CCCT----------GCCC-GTCTA----C------GG--GT----GGCG-------TTGGCTT-GCACATCCTTT-----GTA-----TA-TAA-----C----TA------AA-TGACTCTCGGCAACGGATATCTCGGCTCTTGCATCGATGAAGAACGTAGCGAAATGCGATACTTGGTGTGAATTGCAGAATCCCGTGAACCATCGAGTCTTTGAACGCAAGTTGCGCCTGAAGCC--ATCAGGTTGAAGGCACGTCTGCCTGGGCGTCACGCATTGCGTTGCTCACTC-----ACCCC-GTGCCTC--A-CT---GGGCGGG-----TAA-GTGCGTGGGCGG-ATATTGGCCCCCC-----GTTCACATTT-G-TGCTC--GGTTGGCCTAAAA-A-TAA-GG-TCCC---TGATGACGG-AC-------ATCA---CAACAAGTGGTGG----TTGCC---AAACTGTCGCGACAWGTTGTGCA---TGCT-A--CT------CCRTYGTCG---GTGG--GCT----------CATTGACCCTTAA-GT-GCC-A--TCGA---------------ACTT---GGTACC---TCA--ATTG-C-GACCCC--AGGT-CA-GG-C--GGGATTACCC-GCTGAGTTTAAGCATATCAA-TAAGCGG-AGG-AAAAGAAA-CTTACAAGGATTCCCCTAGTAA????????????????????????????????????????????????????????????????????????????????????????????????????????????????????????????????????????????????????????????????????????????????????????????????????????????????????????????????????????????????????????????????????????????????????????????????????????????????????????????????????????????????????????????????????????????????????????????????????????????????????????????????????????????????????????????????????????????????????????????????????????????????????????????????????????????????????????????????????????????????????????????????????????????????????????????????????????????????????????????????????????????????????????????????????????????????????????????????????????????????????????????????????????????????????????????????????????????????????????????????????????????????????????????????????????????????????????????????????????????????????????????????????????????????????????????????????????????????????????????????????????????????????????????????????????
calcareophila_EO30159 ??????????GGT-CCGGTG-AAGTGTTCGG-ATCGCGG-CGACGTGGG-CGGTTCGCTGCC-GGCGACGTCGCGAGAAGTCCACTGAACCTTATCATTTAGAGGAAGGAGAAGTCGTAACAAGGTTTCCG-TAGGTGAACCTGCGGAAGGATCATTGTCAAAA-CTT-GACA--T---CTAGAAAA-CTC-GTG-AACTTGTT-CATAGA-----GAA---T--GGGG-AAT-GCA-----TTGG-TT-TGG-CCCAG-T-GC----CTCTCCT-----TTTGCTTT----------CCCC--TT----------------------GCGA----GCAGA-CGTGCCTGG-AGC-TTTCGAG--CGATG-TGT-TC--GTCT-GCTTGTCGAACAA-CGAA-CCC-CGGCGCAAATCGCGCCAAGGA-T---AA--TGGAATGA---GTTT-GT-----G-CA--TG-CATG-T--CCCT----------ACCC-GTCTA----C------GG--GT----GGCG-------TTGGCTT-GCACATCTTTT-----GTA--------TAA-----C----TA------AA-TGACTCTCGGCAACGGATATCTCGGCTCTTGCATCGATGAAGAACGTAGCGAAATGCGATACTTGGTGTGAATTGCAGAATCCCGTGAACCATCGAGTCTTTGAACGCAAGTTGCGCCTGAAGCC--ATCAGGTTGAAGGCACGTCTGCCTGGGCGTCACGCATTGCGTCGCTCACTC-----ACCCC-GTGCCTC--A-CT---GGGCGGG-----TAA-GTGCGTGGGCGG-ATATTGGCCCCCC-----GTTCACATTT-G-TGCTC--GGTTGGCCTAAAA-A-TAA-AG-TCCC---TGATGACGG-AC-------ATCA---CAACAAGTGGTGG----TTGCC---AAACTGTCGCGACACGTTGTGCA---TGTT-A--CT------CCGTCGTCG---GTGG--GCT----------CATTGACCCTTAA-GT-GCC-A--TCGA---------------ACTT---GGTACC---TCA--ACTG-C-GACCCC--AGGT-CA-GG-C--GGGATTACCC-GCTGAGTTTAAGCATATCAA-TAAGCGG-AGG-AAAAGAAA-CTTACAAGGATTCCCCTAGTAACGG-CGAGCGAACCGGG-AAT???????????????????????????????????????????????????????????????????????????????????????????????????????????????????????????????????????????????????????????????????????????????????????????????????????????????????????????????????????????????????????????????????????????????????????????????????????????????????????????????????????????????????????????????????????????????????????????????????????????????????????????????????????????????????????????????????????????????????????????????????????????????????????????????????????????????????????????????????????????????????????????????????????????????????????????????????????????????????????????????????????????????????????????????????????????????????????????????????????????????????????????????????????????????????????????????????????????????????????????????????????????????????????????????????????????????????????????????????????????????????????????????????????????????????????????????????????????????????????????????????????????????????
calcicola_EO12814 ????????????????????????????????????????????????????????????????????????????????????????????????????????????????????????????GTTTCCG-TAGGTGA-CCTGCGGAAGGATCATTGTCAAAA-CCT-GACA--T---CTAGAAAA-CTC-GTG-AACTTGTT-CATAGA-----GAA---T--GAGG-AAT-GCA-----TCGG-TT-TGG-CCCAG-T-GC----CTCTCCT-----TTTGCTTT----------CCCC--TT----------------------GCGA----GCAGA-CGTGCCTGG-AGC-TTTCGAG--CAATG-TGT-TT--GTCT-GCTTGTCGAACAA-CGAA-CCC-CGGCGCAAATCGCGCCAAGGA-T---AA--TGGAATGA---GTTT-GT-----T-CA--TG-CATG-G--CCCT----------GCCC-GTCTA----C------GG--GT----GGCG-------TTGGCTT-GCACATCTTTT-----GTA--------CAA-----C----TA------AA-TGACTCTCGGCAACGGATATCTCGGCTCTTGCATCGATGAAGAACGTAGCGAAATGCGATACTTGGTGTGAATTGCAGAATCCCGTGAACCATCGAGTCTTTGAACGCAAGTTGCGCCTGAAGCC--ATCAGGTTGAAGGCACGTCTGCCTGGGCGTCACGCATTGCGGCGCTCACAC-----ACCCT-GTGGCTC--A-CT---GGGCGGG-----TAA-GTGCGTGGGCGG-ATATTGGCCCCCC-----GTTCACATTT-G-TGCGC--GGTTGGCCTAAAA-A-TAA-GG-TCCC---TGATGACGG-AC-------ATCC---CAACAAGTGGTGG----TTACC---AAACTGTCGCGACACGTTGTGCA---TGCTAA--CT------CCGTCGTCG---GTGA--GCT----------CATTGACCCTTAA-GT-GCC-A--TAGA---------------ACTT---GGTACC---TCA--ACTG-C-GACCCC--AGGT-CA-GG-C--GGGATTACCC-GCTGAGTTTA??????????????????????????????????????????????????????????????????????????????????????????????????????????????????????????????????????????????????????????????????????????????????????????????????????????????????????????????????????????????????????????????????????????????????????????????????????????????????????????????????????????????????????????????????????????????????????????????????????????????????????????????????????????????????????????????????????????????????????????????????????????????????????????????????????????????????????????????????????????????????????????????????????????????????????????????????????????????????????????????????????????????????????????????????????????????????????????????????????????????????????????????????????????????????????????????????????????????????????????????????????????????????????????????????????????????????????????????????????????????????????????????????????????????????????????????????????????????????????????????????????????????????????????????????????????????????????????????????????????????????????????????
caledonica_JW103 ????????????????????????????????????????????????????????????????????????????????????????????????????????????????????????????????????????TGAACCTGCGGAAGGATCATTGTCAAAA-CCT-GACA--T---CTAGAAAA-CTC-GTG-AACTTGTT-CATAAA-----GAA---T--GGGG-AAT-GCA-----TTGG-TT-TGG-CCCAG-T-GC----CTCTCCT-----TTTGCTTT----------CCCC--TT----------------------GCGA----GCAGA-CGTGCTTGG-AGC-TTTTCAG--CGATG-TGT-TC--GTCT-GCTTGTCGAACAA-CGAA-CCC-CGGCGCAAATCGCGCCAAGGA-A---AA--TGGAATGA---GTTT-GT-----G-CA--T--CATG-T--CCTT----------GCCC-GTCTA----C------GG--GT----GGCA-------TTGGCTT-GCACATCTTTT-----GTA--------TAA-----C----TA------AA-TGACTCTCGGCAACGGATATCTCGGCTCTTGCATCGATGAAGAACGTAGCGAAATGCGATACTTGGTGTGAATTGCAGAATCCCGTGAACCATCGAGTCTTTGAACGCAAGTTGCGCCTGAAGCC--ATCAGGTTGAAGGCACGTCTGCCTGGGCGTCACGCATTGCGTCGCTCACTC-----ACCCC-GTGCCTC--A-CT---GGGCGGG-----TAA-GTGCGTGGGCGG-ATATTGGCCCCCC-----GTTCACATTT-G-TGCTC--GGTTGGCCTAAAA-A-TAA-GG-TCCT---TGATGATGG-AC-------ATCA---CAACAAGTGGTGG----TTGCC---AAACTGTCGCGACACGTTGTGCA---TGCT-A--CT------CCGTCGTTG---GTGG--GCT----------CATTGACCCTTAA-GT-GCC-A--TTGA---------------ACTT---GGTACC---TCA--ACTG-C-GACCCC--AGGT-CA-GG-C--GGGATTACCC-GCTGAGTTTAAGCATATCAA-TAAGCGG-AGG-AAAAGAAA-CTTACAAGGATTCCCCTAGTAACGG-CGAGCGAACCGGG-AAT???????????????????????????????????????????????????????????????????????????????????????????????????????????????????????????????????????????????????????????????????????????????????????????????????????????????????????????????????????????????????????????????????????????????????????????????????????????????????????????????????????????????????????????????????????????????????????????????????????????????????????????????????????????????????????????????????????????????????????????????????????????????????????????????????????????????????????????????????????????????????????????????????????????????????????????????????????????????????????????????????????????????????????????????????????????????????????????????????????????????????????????????????????????????????????????????????????????????????????????????????????????????????????????????????????????????????????????????????????????????????????????????????????????????????????????????????????????????????????????????????????????????????
calycina_EO12532 ??????????GGT-CCGGTG-AAGTGTTCGG-ATCGCGG-CGACGTGGG-CGGTTCGCTGCC-G?CGACGTCGCGAGAAGTCCACTGAACCTTATCATTTAGAGGAAGGAGAAGTCGTAACAAGGTTTCCG-TAGGTGAACCTGCGGAAGGATCATTGTCAAAA-CCT-GACA--T---CTAGAAAA-CTC-GTG-AACCTGTT-CATAGA-----GAA---T--GGGG-AAT-GCA-----TCGG-TT-TGG-CCCAG-T-GC----CTCTCCT-----TTTGCTTT----------CCCC--TT----------------------GCGA----GCAGA-CGTGCCTGG-AGC-TTTCGAG--CGATG-TGT-TC--GTCT-GCTTGTCGAACAA-CGAA-CCC-CGGCGCAAATCGCGCCAAGGA-T---AA--TGGAATGA---GTTT-GT-----G-CA--TG-CATG-G--CCCT----------GCCC-GTCTA----C------GG--GT----GG?G-------TTGGCTT-GCACATCTTTT-----GTA--------TAA-----C----TA------AA-TGACTCTCGGCAACGGATATCTCGGCTCTTGCATCGATGAAGAACGTAGCGAAATGCGATACTTGGTGTGAATTGCAGAATCCCGTGAACCATCGAGTCTTTGAACGCAAGTTGCGCCTGAAGCC--ATCAGGTTGAAGGCACGTCTGCCTGGGCGTCACGCATTGCGTCGCTCACTC-----ACCCC-GTGCCTC--A-CT---GGGCGGG--GG-TAA-GTGCGTGGGCGG-ATATTGGCCCCCC-----GTTCACATTT-G-TGCTC--GGTTGGCCTAAAA-A-TAA-GG-TCCC---TGATGACGG-AC-------ATCA---CAACAAGTGGTGG----TTGCC---AAACTGTCGCGACACGTTGTGCA---TGCT-A--?T------CCGTCGTCG---GTGG--GCT----------CATTGACCCTTAA-GTTGCC-A--TAGA---------------ACTT---GGTACC---TCA--ACTG-C-GACCCC--AGGT-CA-??-?--???ATTACCC-GCTGAGTTTAAGCATATCAA-TAA????????????????????????????????????????????????????????????????????????????????????????????????????????????????????????????????????????????????????????????????????????????????????????????????????????????????????????????????????????????????????????????????????????????????????????????????????????????????????????????????????????????????????????????????????????????????????????????????????????????????????????????????????????????????????????????????????????????????????????????????????????????????????????????????????????????????????????????????????????????????????????????????????????????????????????????????????????????????????????????????????????????????????????????????????????????????????????????????????????????????????????????????????????????????????????????????????????????????????????????????????????????????????????????????????????????????????????????????????????????????????????????????????????????????????????????????????????????????????????????????????????????????????????????????????????????????????????????????????????????????
cameronii_ANA ACGAATTCATGGT-CCGGTG-AAGTGTTCGG-ATCGCGG-CGACGTGGG-CGGTTCGCTGCC-GGCGACGTCGCGAGAAGTCCACTGAACCTTATCATTTAGAGGAAGGAGAAGTCGTAACAAGGTTTCCG-TAGGTGAACCTGCGGAAGGATCATTGTCAAAA-CCT-GACA--T---CTAGAAAA-CTC-GTG-AACTTGTT-CATAAA-----GAA---T--GGGG-AAT-GCA-----TCGG-TT-TGG-CCCYG-T-GC----CTCTC-T-----TTTGCTTT----------CCCC--TC----------------------GCGA----GCAGA-CGTGCCTGG-AGC-TTTCGAG--CGATG-TGT-TC--GTCT-GCTTGTCGAACAA-CGAA-CCC-CGGCGCAAATCGCGCCAAGGA-T---AA--TGGAATGA---GTTT-GT-----G-CA--TG-CATG-T--CCCT----------GCCC-GTCTA----C------GG--GT----GGCG-------TTGGMTT-GCACATCTTTT-----GTA--------TAA-----C----TA------AA-TGACTCTCGGCAACGGATATCTCGGCTCTTGCATCGATGAAGAACGTAGCGAAATGCGATACTTGGTGTGAATTGCAGAATCCCGTGAACCATCGAGTCTTTGAACGCAAGTTGCGCCTGAAGCC--ATCAGGTTGAAGGCACGTCTGCCTGGGCGTCACGCATTGCGTCGCTCACTC-----ACCCC-GTGCCTC--A-TT---GGGCGGG-----TAA-GTGCGTGGGCGG-ATRTTGGCCCCCC-----GTTCACATTT-G-TGCTC--GGTTGGCCTAAAA-A-TAA-GT-TCCC---TGATGATGG-AC-------ATCA---CAACAAGTGGTGG----TTGCC---AAACTGTCGCGACATGTTGTGCA---TGCT-A--CT------CCGTCGTCG---GTGG--GCT----------CATTGACCCTTAA-GT-GCC-A--TCGA---------------ACTT---GGTACC---TCA--ACTG-C-GACCCC--AGGT-CA-GG-C--GGGATTACCC-GCTGAGTTTAAGCATATCAA-TAAGCGG-AGG-AAAAGAAA-CTTACAAGGATTCCCCTAGTAACGG-CGAGCGAACCGGGGAAT???????????????????????????????????????????????????????????????????????????????????????????????????????????????????????????????????????????????????????????????????????????????????????????????????????????????????????????????????????????????????????????????????????????????????????????????????????????????????????????????????????????????????????????????????????????????????????????????????????????????????????????????????????????????????????????????????????????????????????????????????????????????????????????????????????????????????????????????????????????????????????????????????????????????????????????????????????????????????????????????????????????????????????????????????????????????????????????????????????????????????????????????????????????????????????????????????????????????????????????????????????????????????????????????????????????????????????????????????????????????????????????????????????????????????????????????????????????????????????????????????????????????????
campanularis_EO11352 ???????????GT-CCGGTG-AAGTGTTCGG-ATCGCGG-CGACGTGGG-CGGTTCGCTGCC-GGCGACGTCGCGAGAAGTCCACTGAACCTTATCATTTAGAGGAAGGAGAAGTCGTAACAAGGTTTCCG-TAGGTGAACCTGCGGAAGGATCATTGTCAAAA-CTT-GACA--T---CTAGAAAA-CTC-GTG-AACTTGTT-CATAAG-----GAA---T--GGGG-AAT-GCA-----TTGG-TT-TGG-CCTAG-T-GC----CTCTCCT-----TTTTCTTT----------CCCC--TC----------------------ACGA----GCAGA-CGTGCCTGG-AGC-TTTCGAG--CGACG-TGT-TC--GTCT-GCTTGTCGAACAA-CGAA-CCC-CGGCGCAAATCGCGCCAAGGA-T---AA--TGAAATGA---GTTT-GT-----G-CA--TG-CATA-T--CCCT----------ACCC-GTCTA----C------GG--GT----GGCG-------TTGGCTT-GCACATCTTTT-----GTA--------TAA-----C----TA------AA-TGACTCTCGGCAACGGATATCTCGGCTCTTGCATCGATGAAGAACGTAGCGAAATGCGATACTTGGTGTGAATTGCAGAATCCCGTGAACCATCGAGTCTTTGAACGCAAGTTGCGCCTGAAGCC--ATCAGGTTGAAGGCACGTCTGCTTGGGCGTCACGCATTGCGTCACTCACTC-----ACCCC-GTGCCTC--A-TT---GGGCGGG-----TAA-GTGCGTGGGCGG-ATATTGGCCCCCC-----GTTCACATTT-G-TGCTC--GGTTGGCCTAAAA-A-TAA-GG-TCCA---TGATGATGG-AC-------ATCA---CAACAAGTGGTGG----TTGCC---AAACTGTCGCGACATGTTGTGCA---TGCT-A--CT------CTGTCATGG---TTGG--GCT----------CATAGACCCTTAA-GT-GCC-A--TCGA---------------ACTT---GGTACC---TCA--ACTG-C-GACCCC--AG???????????????????????????????????????????????????????????????????????????????????????????????????????????????????????????????????????????????????????????????????????????????????????????????????????????????????????????????????????????????????????????????????????????????????????????????????????????????????????????????????????????????????????????????????????????????????????????????????????????????????????????????????????????????????????????????????????????????????????????????????????????????????????????????????????????????????????????????????????????????????????????????????????????????????????????????????????????????????????????????????????????????????????????????????????????????????????????????????????????????????????????????????????????????????????????????????????????????????????????????????????????????????????????????????????????????????????????????????????????????????????????????????????????????????????????????????????????????????????????????????????????????????????????????????????????????????????????????????????????????????????????????????????????????????????????????
canaliculata_BG590 ??????????GGT-CCGGTG-AAGTGTTCGG-ATCGCGG-CGACGTGGG-CGGTTCGCTGCC-GGCGACGTCGCGAGAAGTCCACTGAACCTTATCATTTAGAGGAAGGAGAAGTCGTAACAAGGTTTCCG-TAGGTGAACCTGCGGAAGGATCATTGTCAAAA-CCT-GACA--T---CTAGAAAA-CTT-GTG-AACTTGTT-CATAGA-----GAA---T--GGGG-AAT-GCA-----TCGG-TC-TGG-CCCAG-T-GC----CTCTCCT-----TTTGCTTT----------CCCC--TC----------------------GCGA----GCAGA-CGTGCTTGG-AGC-TTTCGAG--CAATG-TGT-TC--GTCT-GCTTGTCGAACAA-CGAA-CCC-CGGCACAAATCGTGCCAAGGA-T---AA--TGGAATGA---GTTT-GT-----G-CA--TG-CATT-T--CCCT----------GCCC-GTCTA----C------GG--GT----GGCG-------TTGGCTT-GCACATCTTTT-----GTA--------TAA-----C----TA------AA-TGACTCTCGGCAACGGATATCTCGGCTCTTGCATCGATGAAGAACGTAGCGAAATGCGATACTTGGTGTGAATTGCAGAATCCCGTGAACCATCGAGTCTTTGAACGCAAGTTGCGCCTGAAGCC--ATCAGGTTGAAGGCACGTCTGCCTGGGCGTCACGCAWTGCGTCGCTCACTC-----ACCCC-GTGCCTC--A-CT---GGGCGGG-----TAA-GTGCGTGGGCGG-ATATTGGCCCCCC-----GTTCACATTT-G-TGCTC--GGTTGGCCTAAAA-A-TAA-GG-TCCC---TGATGACGG-AC-------ATCA---CAACAAGTGGTGG----TTGCC---AAACTGTCGCGACACGTTGTGCA---TGCT-A--CT------CCATCGTCG---GTGG--GCT----------CATTGACCCTTAA-GT-GCC-A--TCGA---------------ACTT---GGTACC---TCA--ATTG-C-GACCCC--AGGT-CA-GG-C--GGGATTACCC-GCTGAGTTTAAGCATATCAA-TAAGCGG-AGG-AAAAGAAA-CTTACAAGGATTCCCCTAGTAACGG-CGAGCGAACCGGG-AAT???????????????????????????????????????????????????????????????????????????????????????????????????????????????????????????????????????????????????????????????????????????????????????????????????????????????????????????????????????????????????????????????????????????????????????????????????????????????????????????????????????????????????????????????????????????????????????????????????????????????????????????????????????????????????????????????????????????????????????????????????????????????????????????????????????????????????????????????????????????????????????????????????????????????????????????????????????????????????????????????????????????????????????????????????????????????????????????????????????????????????????????????????????????????????????????????????????????????????????????????????????????????????????????????????????????????????????????????????????????????????????????????????????????????????????????????????????????????????????????????????????????????????
canescens_ANA ACGAATTCATGGT-CCGGTG-AAGTGTTCGG-ATCGCGG-CGACGTGGG-CGGTTCGCTGCC-GGCGACGTCGCGAGAAGTCCACTGAACCTTATCATTTAGAGGAAGGAGAAGTCGTAACAAGGTTTCCG-TAGGTGAACCTGCGGAAGGATCATTGTCAAAA-CTT-GACA--T---CTAGAAAA-CTC-GTG-AACTTGTT-CATAAA-----GAA---T--GGGG-AAT-GCA-----TTGG-TT-TGG-CCCAG-T-GC----CTCTCCT-----TTTGCTTT----------CCCC--TC----------------------GCGA----GCAGA-CGTGCTTGG-AGC-TTTCGAG--CGATG-TGT-TC--GTCT-GCTTGTCGAACAA-CGAA-CCC-CGGCGCAAATCGCGCCAAGGA-T---GA--TGGAATGA---GTTT-GT-----G-CA--TG-CATG-T--CCCT----------ACCC-GTCTA----C------GG--GT----GGCG-------TTGGCTT-GCACATCTTTT-----GTA--------TAA-----C----TA------AA-TGACTCTCGGCAACGGATATCTCGGCTCTTGCATCGATGAAGAACGTAGCGAAATGCGATACTTGGTGTGAATTGCAGAATCCCGTGAACCATCGAGTCTTTGAACGCAAGTTGCGCCTGAAGCC--ATCAGGTTGAAGGCACGTCTGCCTGGGCGTCACGCATTGCGTCGCTCACTC-----ACCTC-GTGCCTC--A-TT---GGGCGGG-----TAA-GTGCGTGGGCGG-ATATTGGCCGCCC-----GTTCACATTT-G-TGCTC--GGTTGGCCTAAAA-A-TAA-GG-TCCT---TGATGACGG-AC-------ATCA---CAACAAGTGGTGG----TTGCC---AAACTGTCGCGACATGTTGTGCA---TGCT-A--CT------TCGTCATGG---GTGG--GCT----------CATTGACCCTTAA-GT-GCC-A--TTGA---------------ACTT---GGTACC---TCA--ACTG-C-GACCCC--AGGT-CA-GG-C--GGGATTACCC-GCTGAGTTTAAGCATATCAA-TAAGCGG-AGG-AAAAGAAA-CTTACAAGGATTCCCCTAGTAACGG-CGAGCGAACCGGGGAAT???????????????????????????????????????????????????????????????????????????????????????????????????????????????????????????????????????????????????????????????????????????????????????????????????????????????????????????????????????????????????????????????????????????????????????????????????????????????????????????????????????????????????????????????????????????????????????????????????????????????????????????????????????????????????????????????????????????????????????????????????????????????????????????????????????????????????????????????????????????????????????????????????????????????????????????????????????????????????????????????????????????????????????????????????????????????????????????????????????????????????????????????????????????????????????????????????????????????????????????????????????????????????????????????????????????????????????????????????????????????????????????????????????????????????????????????????????????????????????????????????????????????????
capensis_MP1047 ????????????????????????????????????????????????????????????????????????????????????????????????????????????????????????????GTTTCCG-TAGGTGAACCTGCGGAAGGATCATTGTCAAAA-CTT-GACA--T---CTAGAAAA-CTC-GTG-AACTTGTT-CATAAA-----AAA---T--GGGG-AAT-GCA-----TTGG-TT-TGA-CCTAG-T-GC----CTTTCCT-----TTTGCTTT----------CCCC--TT----------------------GCGA----GCAAA-CGTGCTTGG-AGC-TTTCGAG--CGATT-TGT-TC--GTTT-GCTTGTCGAACAA-CGAA-CCC-CGGCGCAAATCGCGCCAAGGA-T---AA--TAGAATGA---GTTT-GT-----G-CA--TG-CATG-T--CCCT----------ACCC-GTCTA----T------GG--GT----GGCG-------TTGGCTT-GCACATCTTTT-----GTA--------TAA-----C----TA------AA-TGACTCTCGGCAACGGATATCTCGGCTCTTGCATCGATGAAGAACGTAGCGAAATGCGATACTTGGTGTGAATTGCAGAATCCCGTGAACCATCGAGTCTTTGAACGCAAGTTGCGCCTGAAGCC--ATCAGGTTGAAGGCACGTCTGCCTGGGCGTCACGCATTGCGTCGCTCACTC-----ACCTC-GTGCCTC--A-TT---GGGCGGG-----TAAAGTGCGTGGGCGG-ATATTGGCCTCCC-----GTTCACATTT-G-TGCTC--GGTTGGCCTAAAA-A-TAA-GG-TCCT---TGATGACGG-AT-------ATCA---CAACAAGTGGTGG----TTGCC---AAACTGTCGCGACATGTTGTGCA---TGCT-A--CT------CTGTCACGG---GTGG--GCT----------CATTGACCCTTAA-GT-GCC-A--TTGA---------------ACTT---GGTACC---TCA--ACTG-C-GACCCC--AGGT-CA-GG-C--GG?????????????????????????????????????????????????????????????????????????????????????????????????????????????????????????????????????????????????????????????????????????????????????????????????????????????????????????????????????????????????????????????????????????????????????????????????????????????????????????????????????????????????????????????????????????????????????????????????????????????????????????????????????????????????????????????????????????????????????????????????????????????????????????????????????????????????????????????????????????????????????????????????????????????????????????????????????????????????????????????????????????????????????????????????????????????????????????????????????????????????????????????????????????????????????????????????????????????????????????????????????????????????????????????????????????????????????????????????????????????????????????????????????????????????????????????????????????????????????????????????????????????????????????????????????????????????????????????????????????????????????????????????????????????????
capillaris_MP1066 ????????????T-CCGGTG-AAGTGTTCGG-ATCGCGG-CGACGTGGG-CGGTTCGCTGCC-GGCGACGTCGCGAGAAGTCCACTGAACCTTATCATTTAGAGGAAGGAGAAGTCGTAACAAGGTTTCCG-TAGGTGAACCTGCGGAAGGATCATTGTCAAAA-CTT-GACA--T---CTAGAAAA-CTC-GTG-AACTTGTT-CATAGA-----GAA---T--GGGG-AAT-GCA-----TTGG-TT-TGG-CCCAG-T-GC----CTCTCCT-----TTTGCTTT----------CCCC--TT----------------------GCGA----GCAGA-CGTGCTTGG-AGC-TTTCGAG--CGACG-TGT-TT--GTCT-GCTTGTTGAACAA-CGAA-CCC-CGGCGCAAATCGCGCCAAGGA-T---AA--TGGAATGA---GTTT-GT-----G-CA--TG-CATG-T--CCCT----------GCCC-GTCTA----C------GG--GT----GGCG-------TTGGCTT-GCACATCTTTT-----GTA--------TAA-----C----TA------AA-TGACTCTCGGCAACGGATATCTCGGCTCTTGCATCGATGAAGAACGTAGCGAAATGCGATACTTGGTGTGAATTGCAGAATCCCGTGAACCATCGAGTCTTTGAACGCAAGTTGCGCCTGAAGCC--ATCAGGTTGAAGGCACGTCTGCCTGGGCGTCACGCATTGCGTCGCTCACTC-----ACCCG-GTGCCTC--A-TT---GAGCGGG-----TAA-GTGCGTGGGCGG-ATATTGGCCTCCC-----GTTCACATTT-G-TTCTC--GGTTGGCCTAAAA-A-TAA-GG-TCCC---TGATGACGG-AC-------ATCA---CAACAAGTGGTGG----TTGCC---AAACTGTCGCGACACGTTGTGCA---TGCT-A--CT------TCGTCGTCG---GTGG--GCT----------CATTGACCCTTAA-GT-GCC-A--TCGA---------------ACTT---GGTACC---TCA--ACTG-C-GACCCC--AGGT-CA-GG-C--GGGATTACCC-GCTGAGTTTAAGCATATCAA-TAAGCGG-AGG-AAAAGAAA-CTTACAAGGATTCCCCTAGTAACGG-CGAGCGAACCGGG-AAT???????????????????????????????????????????????????????????????????????????????????????????????????????????????????????????????????????????????????????????????????????????????????????????????????????????????????????????????????????????????????????????????????????????????????????????????????????????????????????????????????????????????????????????????????????????????????????????????????????????????????????????????????????????????????????????????????????????????????????????????????????????????????????????????????????????????????????????????????????????????????????????????????????????????????????????????????????????????????????????????????????????????????????????????????????????????????????????????????????????????????????????????????????????????????????????????????????????????????????????????????????????????????????????????????????????????????????????????????????????????????????????????????????????????????????????????????????????????????????????????????????????????????
capitata_ANA ACGAATTCATGGT-CCGGTG-AAGTGTTCGG-ATCGCGG-CGACGTGGG-CGGTTCGCTGCC-GGCGACGTCGCGAGAAGTCCACTGAACCTTATCATTTAGAGGAAGGAGAAGTCGTAACAAGGTTTCCG-TAGGTGAACCTGCGGAAGGATCATTGTCAAAA-CCC-GACA--T---CTAGAAAA-CTC-GTG-AACTTGTT-CATAGA-----GAA---T--GGGG-AAT-GCA-----TCCG-TT-TGG-CCCAG-T-GC----CTCTCCT-----TTTGCTTT----------CCCC--TT----------------------GCGA----GCAGA-SGTGCCTGG-ATC-TTTCGAG--CGACG-TGT-TC--GTCT-GCTTGTCGAACAA-CGAA-CCC-CGGCGCAAGTCGCGCCAAGGA-T---AA--TGGAATGA---GTTT-GT-----G-CA--TG-CATG-G--CCCT----------GCCC-GTCTA----C------GG--GT----GGCG-------TTGGCTT-GCACATCTTTT-----GTA--------TAA-----C----TA------AA-TGACTCTCGGCAACGGATATCTCGGCTCTTGCATCGATGAAGAACGTAGCGAAATGCGATACTTGGTGTGAATTGCAGAATCCCGTGAACCATCGAGTCTTTGAACGCAAGTTGCGCCTGAAGCC--ATCAGGTTGAAGGCACGTCTGCCTGGGCGTCACGCATTGCGTCGCTCACTC-----ACCCC-GTGCCTC--A-CT---GGGCGGG-----TAA-GTGCGTGGGCGG-ATATTGGCCCCCC-----GTTCACATTT-G-TGCTC--GGTTGGCCTAAAA-A-TAA-GG-TCCC---TGATGACGG-AC-------ATCA---CAACAAGTGGTGG----TTGCC---AAACTGTCGCGACACGTTGTGCA---TGCT-A--CT------CCGTCGTCG---GTGG--GCT----------CATTGACCCTTAA-GT-GCC-A--TAGA---------------ACTT---GGTACC---TCA--ACTG-C-GACCCC--AGGT-CA-GG-C--GGGATTACCC-GCTGAGTTTAAGCATATCAA-TAAGCGG-AGG-AAAAGAAA-CTTACAAGGATTCCCCTAGTAACGG-CGAGCGAACCGGGGAAT????????????????????????????????????????????????????????GACACCGGCACGACCCAAGCTCCCC-AT-TGAAT--AATCA-AAGAAGG-CAA---GGA---CAGG-CACAGTGGT----CAT-CCGCAACAAGCGACGAACGC---TTTTTTGGGCAAA-TAACGATCG-CAAGAC------GTATA-------CCGG----CATAA-GTTTCGGC--ATCCACGATTAC-GAGTCACAGCTATAATGGA-CATGGGGG-CCGCAC-AATCAAA-GTGCAATCT-G-CATGAAA-CACTAGC--AACACTTCGAGGCTCACC-TCCAAC-AAAAGTGGTGCAAGG-CGAGA--ATAGGTACCTTT--CG-GAG---AATAGTTCC-A--CCGCATTGGGTAT-GA-GGCACAAGAACCA------------------------------------------------------------------------------------------GAGAC-ATT---GCAACGGGAGCACTTCCACTT-CCCGT-GCA---TA--CC--ATTTTGAAGAG----ATA-TGTCCGATATGGACTTCACTGCACGGAGCAGAGAAATTTCCAATCCCGACAAAA-TCAACTACCACCCATACGCCA-TTACGTACACTTTGCACCAACTCCTCC-AACCAATTGCACCTCGAGGG-ACAATCTGCCC--AACAAGA-AGC-AAAGGCCAACAAGAGCAACATAA--GCAAAA-CCGAAGTTTGGGG--CAATGAG-CTT-GCCACTCAAC--AATGACGAATCCC--TAAAA-GGA-ACGCCAA--TATGACA---TCGAGGAT-TACCTGGATAGGGACA---GCGACGTAGCC-AA-AGAGGATGCAACAACAAA-GTCGTGC--ACTACTA????????????????????????????????????
capitata_MP1044 ???????????????????????????????????????????????????????????????????????????????????????????????????????????????????????????????????????GTGAACCTGCGGAAGGATCATTGTCAAAA-CCC-GACA--T---CTAGAAAA-CTC-GTG-AACTTGTT-CATAGA-----GAA---T--GGGG-AAT-GCA-----TCCG-TT-TGG-CCCAG-T-GC----CTCTCCT-----TTTGCTTT----------CCCC--TT----------------------GCGA----GCAGA-SGTGCCTGG-ATC-TTTCGAG--CGACG-TGT-TC--GTCT-GCTTGTCGAACAA-CGAA-CCC-CGGCGCAAGTCGCGCCAAGGA-T---AA--TGGAATGA---GTTT-GT-----G-CA--TG-CATG-G--CCCT----------GCCC-GTCTA----C------GG--GT----GGCG-------TTGGCTT-GCACATCTTTT-----GTA--------TAA-----C----TA------AA-TGACTCTCGGCAACGGATATCTCGGCTCTTGCATCGATGAAGAACGTAGCGAAATGCGATACTTGGTGTGAATTGCAGAATCCCGTGAACCATCGAGTCTTTGAACGCAAGTTGCGCCTGAAGCC--ATCAGGTTGAAGGCACGTCTGCCTGGGCGTCACGCATTGCGTCGCTCACTC-----ACCCC-GTGCCTC--A-CT---GGGCGGG-----TAA-GTGCGTGGGCGG-ATATTGGCCCCCC-----GTTCACATTT-G-TGCTC--GGTTGGCCTAAAA-A-TAA-GG-TCCC---TGATGACGG-AC-------ATCA---CAACAAGTGGTGG----TTGCC---AAACTGTCGCGACACGTTGTGCA---TGCT-A--CT------CCGTCGTCG---GTGG--GCT----------CATTGACCCTTAA-GT-GCC-A--TAGA---------------ACTT---GGTACC---TCA--ACTG-C-GACCCC--AG???????????????????????????????????????????????????????????????????????????????????????????????????????????????????????????????????????????????????????????????????????????????????????????????????????????????????????????????????????????????????????????????????????????????????????????????????????????????????????????????????????????????????????????????????????????????????????????????????????????????????????????????????????????????????????????????????????????????????????????????????????????????????????????????????????????????????????????????????????????????????????????????????????????????????????????????????????????????????????????????????????????????????????????????????????????????????????????????????????????????????????????????????????????????????????????????????????????????????????????????????????????????????????????????????????????????????????????????????????????????????????????????????????????????????????????????????????????????????????????????????????????????????????????????????????????????????????????????????????????????????????????????????????????????????????????????
caprina_EO12772 ???????????GT-CCGGTG-AAGTGTTCGG-ATCGCGG-CGACGTGGG-CGGTTCGCTGCC-GGCGACGTCGCGAGAAGTCCACTGAACCTTATCATTTAGAGGAAGGAGAAGTCGTAACAAGGTTTCCG-TAGGTGAACCTGCGGAAGGATCATTGTCAAAA-CCT-GACA--T---CTAGAAAA-CTC-GTG-AACTTGTT-CATAAA-----GAA---T--GGGG-AAT-GTA-----TCGG-TT-TGG-CCCAG-T-GC----CTCTCCT-----TTTGCTTT----------CCCC--TC----------------------GCGA----GCAGA-CGTGCCTGG-AGC-TTTTGAG--CGACA-TGT-TC--GTTT-GCTTGTCGAACAA-CGAA-CCC-CGGCGCAAATCGCGCCAAGGA-T---AA--TGGAATGA---GTTT-GT-----G-CA--AG-CATG-T--CCAT----------GCCC-GTCTA----C------GG--GT----GGCG-------TTGGCTT-GCACATCTTTT-----GGA--------TAA-----C----TA------AA-TGACTCTCGGCAACGGATATCTCGGCTCTTGCATCGATGAAGAACGTAGCGAAATGCGATACTTGGTGTGAATTGCAGAATCCCGTGAACCATCGAGTCTTTGAACGCAAGTTGCGCCTGAAGCC--ATCTGGTTGAAGGCACGTCTGCCTGGGCGTCACGCATTGCGTCGCTCACTC-----ACCCC-GTACCTC--A-CT---GGGCGGG-----TAA-GTGCGTGGGCGG-ATATTGGCCCCCC-----GTTCACATTT-G-TGCTC--GGTTGGCCTAAAA-A-TAAAGG-TCCC---TGATGACGG-AC-------ATCA---CAACAAGTGGTGG----TTGCC---AAACTGTCGCGACACGTTGTGCA---TGCT-A--CT------CAATCGTCG---GTGG--GCT----------CATTGACCCTTAA-GT-GCC-A--TCGA---------------ACTT---GGTACC---TCA--ATTG-C-GACCCC--AGGT-CA-GG-C--GGGATTACCC-GCTGAGTTTAAGCATATCAA-TAAGCGG-AGG-AAAAGAAA-CTTACAAGGATTCCCCTAGTAACGG-CGAGCGAACCGGG-AAT???????????????????????????????????????????????????????????????????????????????????????????????????????????????????????????????????????????????????????????????????????????????????????????????????????????????????????????????????????????????????????????????????????????????????????????????????????????????????????????????????????????????????????????????????????????????????????????????????????????????????????????????????????????????????????????????????????????????????????????????????????????????????????????????????????????????????????????????????????????????????????????????????????????????????????????????????????????????????????????????????????????????????????????????????????????????????????????????????????????????????????????????????????????????????????????????????????????????????????????????????????????????????????????????????????????????????????????????????????????????????????????????????????????????????????????????????????????????????????????????????????????????????
carnea_ATsn5 ???????????????????????????????????????????????????????????????????????????????????????????????????????????????????????????GGTTTCCG-TAGGTGAACCTGCGGAAGGATCATTGTCGAAA-CCT-GACA--C---CTAGAAAM-CTY-GCG-AACTTGTT-CATAAA-----GAA---T--GGGG-ATT-GTG-----TCGG-TT-GGG-CCCAG-TTGC----CTCTCTT-----TCTACTTT----------CCCC--TC----------------------GCGA----GCCGA-CGTGCATGG-AGC-TTTCGGG--CGACA-TGT-TC--GTCT-GCTTGTCGAACAA-CGAA-CCC-CGGCGCAAATCGCGCCAAGGA-T---GA--TGGAATGA---GTTT-GT-----G-CA--CG------T--CCCT----------GCCC-GTCTA----T------GG--GT----GGCG-------TTGGCTT-GCACATCTTTC-----GAA--------TAA-----C----TA------AA-CGACTCTCGGCAACGGATATCTCGGCTCTTGCATCGATGAAGAACGTAGCGAAATGCGATACTTGGTGTGAATTGCAGAATCCCGTGAACCATCGAGTCTTTGAACGCAAGTTGCGCCTGAAGCC--GTCAGGTTGAAGGCACGTCTGCCTGGGCGTCACGCATTGCGTCGCTCACTC-----ACCCC-GTGCCTC--A-TT---GTGCGGG-----TAA-GTGTGTGGGCGG-ATATTGGCCCCCC-----GTTCACATTC-G-TGCTC--GGTCGGCCTAAAA-A-GAA-GG-TCCC---TGACGACGG-AC-------ATCA---CAACAAGTGGTGG----TTGCC---AAACCGTCGCGACACGTTGTGCA---TGCT-A--CT------CCGCCGTCG---GTGG--GCT----------CATCGACCCTTAA-GT-GCC-A--TCGA---------------ACTT---GGTACC---TCA--ACTG-C-GACCCC--AGGT-CA-GG-C--GGGATTACCC-GCTGAGTTTAAGCATATCAA-TAAGCGG-AGG-AAAAGAAA-CTTACAAGGATTCCCCTAGTAACGG-CGAGCGAACCGGG-AACTTGAGACAAGCATATGACTACTGGCAGGATCAA-CCAG-GTAGCATTCCTTTTGC-GACACCGGCACAGCTCAAGCCCTC--AT-TGACT--AATCA-AAGAAGA-CAA---GGA---CAGG-CACAGTGGT----CAT-CCGCAACAAGCGACGAACGC---TTTTTTGGGTAAA-TAACGATCG-CAAGAC------GTATA-------CCCG----CATAA-GTTTCTGC--ATCCACGATTAC-GAGTCACAGCTA--ATGGA-CATGGTGG-AAGCAC-A-TCAA--GTGCGATCT-A-CATGAAA-CACTAGC--AGCACTTCAAGGCTCACC-TCAACC-AAAAGTGGTGCAAGG-CGAGA--ATAGCGACTTTT--TG-GAG---AAAAATTCC-A--CCGCATTGGGTAT-GA-GGCACAGTAACCC------------------------------------------------------------------------------------------AAGAT-ATT---GCAACGGGAGAACTTCCTCTT-CCCGT-GCA---TA--CT--ATT--GAAGAG----AGA-TGCCTGATATGGACTTCACTGCACGGAGCAGAGAAATATCCAATCTCGACAAAAATCGACTACCACTCACACACCA-TTACGTACACTATGCACCAACTCCTCC-AACCAATTGCACCTAGAGGG-ACAAGTTGCCC--AACTAGA-AAC-AAAGGCCAAAAGGAGCCACATAA--AGAACA-C-ATAATTCGGGA--CAATAAG-CTC-TCCACTCGGC--AAGGAGGCATCCCCCTAAGG-GGG-AAACCAA--TGCGTCT---TCGAGGAG-AATTTCGATAGGGACA---ACACCGTGTCC-AA-AGGGGATCCACCAACGAA-GTCGTGC--ACTACTAAA-GCC--GCCAGA--GAGCTAGAGCTGCCACAA--
carnea_b_ANA ??????????????????????????????G-ATCGCGG-CGACGTGGG-CGGTTCGCTGCC-GGCGACGTCGCGAGAAGTCCACTGAACCTTATCATTTAGAGGAAGGAGAAGTCGTAACAAGGTTTCCG-TAGGTGAACCTGCGGAAGGATCATTGTCGAAA-CCT-GACA--C---CTAGAAAA-CTY-GCG-AACTTGTT-CATAAA-----GAA---T--GGGG-ATT-GTG-----TCGG-TT-GGG-CCCAG-TTGC----CTCTCTT-----TCTACTTT----------CCCC--TC----------------------GCGA----GCCGA-CGTGCATGG-AGC-TTTCGGG--CGACA-TGT-TC--GTCT-GCTTGTCGAACAA-CGAA-CCC-CGGCGCAAATCGCGCCAAGGA-T---GA--TGGAATGA---GTTT-GT-----G-CA--CG------T--CCCT----------GCCC-GTCTA----T------GG--GT----GGCG-------TTGGCTT-GCACATCTTTC-----GAA--------TAA-----C----TA------AA-CGACTCTCGGCAACGGATATCTCGGCTCTTGCATCGATGAAGAACGTAGCGAAATGCGATACTTGGTGTGAATTGCAGAATCCCGTGAACCATCGAGTCTTTGAACGCAAGTTGCGCCTGAAGCC--GTCAGGTTGAAGGCACGTCTGCCTGGGCGTCACGCATTGCGTYGCTCACTC-----ACCCC-GTGCCTC--A-TT---GTGCGGG-----TAA-GTGTGTGGGCGG-ATATTGGCCCCCC-----GTTCACATTC-G-TGCTC--GGTCGGCCTAAAA-A-GAA-GG-TCCC---TGACGACGG-AC-------ATCA---CAACAAGTGGTGG----TTGCC---AAACCGTCGCGACACGTTGTGCA---TGCT-A--CT------CCGCCGTCG---GTGG--GCT----------CATCGACCCTTAA-GT-GCC-A--TCGA---------------ACTT---GGTACC---TCA--ACTG-C-GACCCC--AGGT-CA-GG-C--GGGATTACCC-GCTGAGTTTAAGCATATCAA-TAAGCGG-AGG-AAAAGAAA-CTTACAAGGATTCCCCTA????????????????????????????????????????????????????????????????????????????????????????????????????????????????????????????????????????????????????????????????????????????????????????????????????????????????????????????????????????????????????????????????????????????????????????????????????????????????????????????????????????????????????????????????????????????????????????????????????????????????????????????????????????????????????????????????????????????????????????????????????????????????????????????????????????????????????????????????????????????????????????????????????????????????????????????????????????????????????????????????????????????????????????????????????????????????????????????????????????????????????????????????????????????????????????????????????????????????????????????????????????????????????????????????????????????????????????????????????????????????????????????????????????????????????????????????????????????????????????????????????????????????????????????????????????????
caterviflora_EO12785 ????????????????????????????????????????????????????????????????????????????????????????????????????????????????????????????GTTTCCG-TAGGTGAACCTGCGGAAGGATCATTGTCAAAA-CTT-GACA--T---CTAGAAAA-CTC-GTG-AACTTGTT-CATAAA-----GAA---T--GGGG-AAT-GCA-----TTGG-TT-TGG-CCCAG-T-GC----CTCTCCT-----TTTGCTTT----------CCCC--TC----------------------GCGA----GCAGA-CGTGCTTGG-AGC-TTTCGAG--CGATG-TGT-TC--GTCT-GCTTGTCGAACAA-CGAA-CCC-CGGCGCAAATCGCGCCAAGGA-T---GA--TGGAATGA---GTTT-GT-----G-CA--TG-CATG-T--CCCT----------ACCC-GTCTA----C------GG--GT----GGCG-------TTGGCTT-GCACATCTTTT-----GTA--------TAA-----C----TA------AA-TGACTCTCGGCAACGGATATCTCGGCTCTTGCATCGATGAAGAACGTAGCGAAATGCGATACTTGGTGTGAATTGCAGAATCCCGTGAACCATCGAGTCTTTGAACGCAAGTTGCGCCTGAAGCC--ATCAGGTTGAAGGCACGTCTGCCTGGGCGTCACGCATTGCGTCGCTCACTC-----ACCTC-GTGCCTC--A-TT---GGGCGGG-----TAA-GTGCGTGGGCGG-ATATTGGCCGCCC-----GTTCACATTT-G-TGCTC--GGTTGGCCTAAAA-A-TAA-GG-TCCT---TGATGACGG-AC-------ATCA---CAACAAGTGGTGG----TTGCC---AAACTGTCGCGACATGTTGTGCA---TGCT-A--CT------TCGTCATGG---GTGG--GCT----------CATTGACCCTTAA-GT-GCC-A--TTGA---------------ACTT---GGTACC---TCA--ACTG-C-GACCCC--AGGT-CA-GG-C--GGGATTACCC-GCTGAGTTTAAGCATATCAA-TAAGCGG-AGG-AAAAGAAA-CTTACAAGGATTCCCCTAGTAACGG-CGAGCGAACCGGG-AAT???????????????????????????????????????????????????????????????????????????????????????????????????????????????????????????????????????????????????????????????????????????????????????????????????????????????????????????????????????????????????????????????????????????????????????????????????????????????????????????????????????????????????????????????????????????????????????????????????????????????????????????????????????????????????????????????????????????????????????????????????????????????????????????????????????????????????????????????????????????????????????????????????????????????????????????????????????????????????????????????????????????????????????????????????????????????????????????????????????????????????????????????????????????????????????????????????????????????????????????????????????????????????????????????????????????????????????????????????????????????????????????????????????????????????????????????????????????????????????????????????????????????????
cereris_MP863 ??????????GGT-CCGGTG-AAGTGTTCGG-ATCGCGG-CGACGTGGG-CGGTTCGCTGCC-GGCGACGTCGCGAGAAGTCCACTGAACCTTATCATTTAGAGGAAGGAGAAGTCGTAACAAGGTTTCCG-TAGGTGAACCTGCGGAAGGATCATTGTCAAAA-CCT-GACA--T---CTAGAAAA-TTC-GTG-AACTTGTT-CATAAA-----GAA---T--GGGG-AAT-GCA-----TCGG-TT-TGG-CCTAG-T-GC----CTCTCCT-----TTTGCTTT----------CCCC--TC----------------------GCGA----GCAGA-CGTGCTTGG-AGC-TTTTGAG--CGACA-TGT-TT--GTTT-GCTTGTCGAACAA-CGAA-CCC-CGGCGCAAATCGCGCCAAGGA-T---AA--TGGAATGA---GTTT-GT-----G-CA--AG-CATG-T--CCCT----------GCCC-GTCTA----C------GG--GC----GGTG-------TTGGCTT-GCACATCTTTT-----GGA---TTT--TAA-----C----TA------AA-TGACTCTCGGCAACGGATATCTCGGCTCTTGCATCGATGAAGAACGTAGCGAAATGCGATACTTGGTGTGAATTGCAGAATCCCGTGAACCATCGAGTCTTTGAACGCAAGTTGCGCCTGAAGCC--ATCTGGTTGAAGGCACGTCTGCCTGGGCGTCACGCAWTGCGTCGCTCACTC-----ACCCC-GTACCTC--A-CT---GGGCGGG-----TAA-GTGCGTGGGCGG-ATATTGGTCCCCC-----GTTCACATTT-G-TGCTC--GGTTGGCCTAAAA-A-TAAAGG-TCCC---TGATGACGG-AC-------ATCA---CAGCAAGTGGTGG----TTGCC---AAACTGTCGCGACATGTTGTGTA---TGCT-A--CT------CCGTCGTTG---GTGG--GCT----------CATTGACCCTTAA-GT-GCC-A--TCGA---------------ACTT---GGTACC----AA--ATTG-C-GACCCC--AGGT-CA-GG-C--GGGATTACCC-GCTGAGTTTAAGCATATCAA-TAAGCGG-AGG-AAAAGAAA-CTTACAAGGATTCCCCTAGTAACGG-CGAGCGAACCGGG-AAT???????????????????????????????????????????????????????????????????????????????????????????????????????????????????????????????????????????????????????????????????????????????????????????????????????????????????????????????????????????????????????????????????????????????????????????????????????????????????????????????????????????????????????????????????????????????????????????????????????????????????????????????????????????????????????????????????????????????????????????????????????????????????????????????????????????????????????????????????????????????????????????????????????????????????????????????????????????????????????????????????????????????????????????????????????????????????????????????????????????????????????????????????????????????????????????????????????????????????????????????????????????????????????????????????????????????????????????????????????????????????????????????????????????????????????????????????????????????????????????????????????????????????
cerinthoides_ANA ??????????????????????????????G-ATCGCGG-CGACGTGGG-CGGTTCGCTGCC-GGCGACGTCGCGAGAAGTCCACTGAACCTTATCATTTAGAGGAAGGAGAAGTCGTAACAAGGTTTCCG-TAGGTGAACCTGCGGAAGGATCATTGTCAAAA-CCT-GACA--T---CTAGAAAA-CTC-GTG-AACTTGTT-CATAAA-----GAA---T--GGGG-AAA-GCA-----TCGG-TT-TGG-CCTAG-T-CC----CTCTCCT-----TTTGCTTT----------CCCC--TC----------------------GCGA----GCAGA-CGTGCGTGG-AGC-TTTCGAG--CGATG-TGT-TC--ATCT-GCTTGTCGAACAA-CGAA-CCC-CGGCGCAAATCGCGCCAAGGA-T---AA--TGGAATGA---GTTT-GT-----G-CA--TG-TATG-T--CCCT----------GCCC-GTCTA----T------GG--GT----GGCG-------TTGGCTT-GCACATCTTTT-----GTA--------AAA-----C----TA------AA-TGACTCTCGGCAACGGATATCTCGGCTCTTGCATCGATGAAGAACGTAGCGAAATGCGATACTTGGTGTGAATTGCAGAATCCCGTGAACCATCGAGTCTTTGAACGCAAGTTGCGCCTGAAGCC--ATCAGGTTGAAGGCACGTCTGCCTGGGCGTCACACATTGCGTCGCTCACTC-----ACCCT-GTCCCTG--A-AT---GGGCGGG-----TAA-ATGCGTGGGCGG-ATATTGGCCCTCCC----GTTCACATTT-G-TGCTC--GGTTGGCCTAAAA-A-TAA-GG-TCCC---CGATGATGG-AC-------ATCA---CAACAAGTGGTGG----TTGCC---AAACTGTCGCGACATGTTGTGCA---TGCT-A--CT------CCGTCGTTG---GTGT--GCT----------CTTTGACCCTTAA-GT-GCC-A--TCGA---------------ACTT---GGTACC---TCA--ATTG-C-GACCCC--AGGT-CA-GG-C--GGGATTACCC-GCTGAGTTTAAGCATATCAA-TAAGCGG-AGG-AAAAGAAA-CTTACAAGGATTCCCCTA?????????????????????????TTGAGACAAGCATATGACTACTGGCAGGATCAA-CCAG-GTAGCATTCCTTTTGC-GACACCGGCACAACCCAAGCCCCCC-AT-TGAAT--AATCA-AAGAAGG-CAAA--GGA---CAAG-CACAGTGGT----CAT-CCGCAACAAGCAACGAACGC---TTTTTTGGGTAAA-TAACGATCA-CAAGAT------GTGTA-------CCCA----CATAG-GTTTCAAC--ATCCACGATTAC-AAGTCATAGCTA--ATGGA-CATGGGAC-CCACAC-AATCAAA-GTGCAATCT-G-CATGAAA-CACTAGC--AACACTTCGAGGCTTACC-TCCACC-AAAAGTGGTGGAAGG-CGAGA--ATAGGGACTTTT--CG-GAG---AATAGTTCC-A--CCGCATTGGGTAT-GA-GGCACAGGATCCC------------------------------------------------------------------------------------------AAGAT-ATT---GCAATGGGAGAACTTCCTCTT-CCCGT-GCA---TA--CT--ACT--GAAGAG----ATA-TGTCCGATATGGACTTCACTGC-CAAAGCAGAGAAATTTCCAATCCCGACAAAA-TCAACTACCACTCACACGCCA-TTACGTACACTTTGCACCAACTCTTCC-AACCAATTGCACCTCGAGGG-ACAAGCTGCCC--AACTAGA-AGC-AAAGGCCAACAAGAGCAG???????????????????????????????????????????????????????????????????????????????????????????????????????????????????????????????????????????????????????????????????????????????????????????????????????????????????
cerinthoides_MP653 ???????????GT-YCGGTG-AAGTGTTCGG-ATCGCGG-CGACGTGGG-CGGTTCGCTGCC-GGCGACGTCGCGAGAAGTCCACTGAACCTTATCATTTAGAGGAAGGAGAAGTCGTAACAAGGTTTCCG-TAGGTGAACCTGCGGAAGGATCATTGTCAAAA-CCT-GACA--T---CTAGAAAA-CTC-GTG-AACTTGTT-CATAAA-----GAA---T--GGGG-AAT-GCA-----TCGG-TT-TGG-CCTAG-T-CC----CTCTCCT-----TTTGCTTT----------CCCC--TC----------------------GCGA----GCAGA-CGTGCCTGG-AGC-TTTCGAG--CRATG-TGT-TC--GTCT-GCTTGTCGAACAA-CGAA-CCC-CGGCGCAAATCGCGCCAAGGA-T---AA--TGGAATGA---GTTT-GT-----G-CA--TG-TATG-T--CCCT----------GCCC-GTCTA----T------GG--GT----GGCG-------TTGGCTT-GCACATCTTTT-----GTA--------AAA-----C----TA------AA-TGACTCTCGGCAACGGATATCTCGGCTCTTGCATCGATGAAGAACGTAGCGAAATGCGATACTTGGTGTGAATTGCAGAATCCCGTGAACCATCGAGTCTTTGAACGCAAGTTGCGCCYGAAGCC--MTTAGGTTGAAGGCACGTYTGCCTGGGSGTCACACAWTGSGTCGCTCACTC-----ACCCT-GTCCCTG--A-AT---GGGCGGG-----TAA-ATGCGTGGGSGG-ATATTGGCCCTCCC----GTTCAYATTT-G-TGCTT--GGTTGGCCTAAAA-A-TAA-GG-TCCC---CGATGATGG-AC-------ATCA---CAACAAGTGGTGG----TTGCC---AAACTGTCGCGACATGTTGTGCA---TGCT-A--MT------CCGTYGTTG---GTGG--GCT----------YTTTGACCCTTAA-GT-GCC-A--TCGA---------------ACTT---GGTACC---TCA--ATTG-C-GACCCC--AGGT-CM-GG-C--GGGATTACCC-GCTGAGTTTAAGCATATCAA-TAAGCGG-AGG-AAAAGAAA-CTTACAAGGATTCCCCTAGTAACGG-CGAGCGAACCGGG-AAT???????????????????????????????????????????????????????????????????????????????????????????????????????????????????????????????????????????????????????????????????????????????????????????????????????????????????????????????????????????????????????????????????????????????????????????????????????????????????????????????????????????????????????????????????????????????????????????????????????????????????????????????????????????????????????????????????????????????????????????????????????????????????????????????????????????????????????????????????????????????????????????????????????????????????????????????????????????????????????????????????????????????????????????????????????????????????????????????????????????????????????????????????????????????????????????????????????????????????????????????????????????????????????????????????????????????????????????????????????????????????????????????????????????????????????????????????????????????????????????????????????????????????
cernua_EO12474 ??????????GGT-CCGGTG-AAGTGTTCGG-ATCGCGG-CGACGTGGG-CGGTTCGCTGCC-GGCGACGTCGCGAGAAGTCCACTGAACCTTATCATTTAGAGGAAGGAGAAGTCGTAACAAGGTTTCCG-TAGGTGAACCTGCGGAAGGATCATTGTCAAAA-CCT-GACA--T---CTAGAAAA-CTC-GTG-AACTTGTT-CATAAA-----GAA---T--GGGG-AAT-GCA-----ACGG-TT-TGG-CCCAG-T-GC----CTCTCCT-----TTTGCTTT----------CCCC--TC----------------------GCGA----GCAGA-CGTGCCTGG-AGC-TTTTGAG--CGACG-TGT-TC--GTTT-GCTTGTCGAACAA-CGAA-CCC-CGGCGCAAATCGCGCCAAGGA-T---AA--TGGAATGA---GTTT-GT-----G-CA--AG-CATG-T--TCCT----------GCCC-GTCTA----C------GG--GT----GGCG-------TTGGCTT-GCACATCTTTT-----GGA--------TAA-----C----TA------AA-TGACTCTCGGCAACGGATATCTCGGCTCTTGCATCGATGAAGAACGTAGCGAAATGCGATACTTGGTGTGAATTGCAGAATCCCGTGAACCATCGAGTCTTTGAACGCAAGTTGCGCCTGAAGCC--ATCTGGTTGAAGGCACGTCTGCCTGGGCGTCACGCATTGCGTCGCTCACTC-----ACCCC-GTACCTC--A-CT---GGGCGGG-----TAA-GTGCGTGGGCGG-ATATTGGCCCCCC-----GTTCACATTT-G-TGCTT--GGTTGGCCTAAAA-A-TAAAGG-TCCC---TGATGACGG-AC-------ATCA---CAACAAGTGGTGG----TTGCC---AAACTGTCGCGACACGTTGTGCA---TGCT-A--CT------CTGTTGTCG---GTGG--GAT----------CATTGACCCTTAA-GT-GCC-A--TCGA---------------ACTT---GGTACC---TCA--ATTG-C-GACCCC--AGGT-CA-GG-C--GGGATTACCC-GCTGAGTTTAAGCATATCAA-TAAGCGG-AGG-AAAAGAAA-CTTACAAGGATTCCCCTAGTAACGG-CGAGCGAACCGGG-AAT???????????????????????????????????????????????????????????????????????????????????????????????????????????????????????????????????????????????????????????????????????????????????????????????????????????????????????????????????????????????????????????????????????????????????????????????????????????????????????????????????????????????????????????????????????????????????????????????????????????????????????????????????????????????????????????????????????????????????????????????????????????????????????????????????????????????????????????????????????????????????????????????????????????????????????????????????????????????????????????????????????????????????????????????????????????????????????????????????????????????????????????????????????????????????????????????????????????????????????????????????????????????????????????????????????????????????????????????????????????????????????????????????????????????????????????????????????????????????????????????????????????????????
cetrata_EO12064 ???????????GT-CCGGTG-AAGTGTTCGG-ATCGCGG-CGACGTGGG-CGGTTCGCTGCC-GGCGACGTCGCGAGAAGTCCACTGAACCTTATCATTTAGAGGAAGGAGAAGTCGTAACAAGGTTTCCG-TAGGTGAACCTGCGGAAGGATCATTGTCAAAA-CCT-GACA--T---CTAGAAAA-CTC-GTG-AACTTGTT-CATAAA-----GAA---T--GGGG-AAT-GTA-----TCGG-TT-TGG-CCCAG-T-GC----CTCTCCT-----TTTGCTTT----------CCCC--TC----------------------GCGA----GCAGA-CGTGCCTGG-AGC-TTTTGAG--CGACA-TGT-TC--GTTT-GCTTGTCGAACAA-CGAA-CCC-CGGCGCAAATCGCGCCAAGGA-C---AA--TGGAATGA---GTTT-GT-----G-CA--AG-CATG-T--CCCT----------GCCC-GTCTA----C------GG--GT----GGCG-------TTGGCTT-GCACATCTTTT-----GGA--------TAA-----C----TA------AA-TGACTCTCGGCAACGGATATCTCGGCTCTTGCATCGATGAAGAACGTAGCGAAATGCGATACTTGGTGTGAATTGCAGAATCCCGTGAACCATCGAGTCTTTGAACGCAAGTTGCGCCTGAAGCC--ATCTGGTTGAAGGCACGTCTGCCTGGGCGTCACGCATTGCGTCGCTCACAA-----ACCCT-GTACCTC--C-CT---GGCGGGG-----TAA-CTGCGTGGGCGG-ATATTGGCCCCCC-----GTTCACATTT-G-TGCTC--GGTTGGCCTAAAA-A-TAAAGG-TCCC---TGATGACGG-AC-------ATCA---CAACAAGTGGTGG----TTGCC---AAACTGTCGCGACACGTTGTGCA---TGTT-A--CT------CCGTCGTCG---GTGG--GCT----------CATTGACCCTTAA-GT-GCC-A--TCGA---------------ACTT---GGTACC---TCA--ATTG-C-GACCCC--AG???????????????????????????????????????????????????????????????????????????????????????????????????????????????????????????????????????????????????????????????????????????????????????????????????????????????????????????????????????????????????????????????????????????????????????????????????????????????????????????????????????????????????????????????????????????????????????????????????????????????????????????????????????????????????????????????????????????????????????????????????????????????????????????????????????????????????????????????????????????????????????????????????????????????????????????????????????????????????????????????????????????????????????????????????????????????????????????????????????????????????????????????????????????????????????????????????????????????????????????????????????????????????????????????????????????????????????????????????????????????????????????????????????????????????????????????????????????????????????????????????????????????????????????????????????????????????????????????????????????????????????????????????????????????????????????????
chamissonis_RT2188 ????????????????????????????????????????????????????????????????????????????????????????????????????????????????????????????GTTTCCG-TAGGTGAACCTGCGGAAGGATCATTGTCAAAA-CCT-GACA--T---CTAGAAAA-CTC-GTG-AACTTGTT-CATAAA-----GAA---T--GGGG-AAT-GCA-----TCGG-TT-TGG-CCCAG-T-GC----CTCTCCT-----TTTGCTTT----------CCCC--TC----------------------GCGG----GCAGA-CGTTCTTGG-AGC-TTTCGAG--CGATG-TGT-TC--GTCT-GCCTGTCTAACAA-CGAA-CCC-CGGCGCAAATCGCGCCAAGGA-T---AA--TGGAATGA---GTTT-GT-----G-CA--TG-CATG-T--CCC-----------GCCC-GCCTA----C------GG--GTGGGTGGCG-------TTGTCTT-GCACATCTTTT-----GTA--------TAA-----C----TA------AA-TGACTCTCGGCAACGGATATCTCGGCTCTTGCATCGATGAAGAACGTAGCGAAATGCGATACTTGGTGTGAATTGCAGAATCCCGTGAACCATCGAGTCTTTGAACGCAAGTTGCGCCTGAAGCC--ATCAGGTTGAAGGCACGTCTGCCTGGGCGTCGCGCATTGCGTCGCTCACTC-----ACCCC-GTGCCTC--A-CT---GGGCGGG------AA-GTGCGTGGGCGG-ATATTGGCCCCCC-----GTTCACATTT-G-TGCTC--GGTTGGCCTAAAA-A-TAA-GG-TCCC---TGATGACGG-AC-------ATCA---CAACAAGTGGTGG----TTGCC---AAACTGTCGCGACACGTTGTGCA---TGAT-A--CT------CCGTCGTCG---GTGG--GCT----------CATTGACCCTTAA-GT-GCC-A--TGGA---------------ACTT---GGTACC---TCA--ACTG-C-GACCCC--AGGT-CA-GG-C--GGGATTACCC-GCTGAGTTTAAGCATATCAA-TAAGCGG-AGG-AAAAG-AA-CTTACAAGGATTCCCCTAGTAACGG-CGAGCGAACCGGG-AAT???????????????????????????????????????????????????????????????????????????????????????????????????????????????????????????????????????????????????????????????????????????????????????????????????????????????????????????????????????????????????????????????????????????????????????????????????????????????????????????????????????????????????????????????????????????????????????????????????????????????????????????????????????????????????????????????????????????????????????????????????????????????????????????????????????????????????????????????????????????????????????????????????????????????????????????????????????????????????????????????????????????????????????????????????????????????????????????????????????????????????????????????????????????????????????????????????????????????????????????????????????????????????????????????????????????????????????????????????????????????????????????????????????????????????????????????????????????????????????????????????????????????????
chartacea_EO11408 ????????????????GGTG-AAGTGTTCGG-ATCGCGG-CGACGTGGG-CGGTTCGCTGCC-GGCGACGTCGCGAGAAGTCCACTGAACCTTATCATTTAGAGGAAGGAGAAGTCGTAACAAGGTTTCCG-TAGGTGAACCTGCGGAAGGATCATTGTCAAAA-CCT-GACA--T---CTAGAAAA-CTC-GTG-AACTTGTT-CATGGA-----GAA---T--GGGG-AAT-GCA-----TCGG-TT-TGG-CCCGG-T-GC----CTCTCCT-----TTTGCTTT----------CCC---TT----------------------GCGA----GCAGA-CGTGCATGG-AGC-TTTCGAG--CGATG-TGT-TC--GTCT-GCTTGTCGAACAA-CGAA-CCC-CGGCGCAAATCGCGCCAAGGA-T---AA--TGGAATGA---GTTT-GT-----G-CA--TG-CATG-G--CCCT----------GCCC-GTCTA----C------GG--GT----GGCG-------TTGGCTT-GCACATCTTTT-----GTA--------TAA-----C----TA------AA-TGACTCTCGGCAACGGATATCTCGGCTCTTGCATCGATGAAGAACGTAGCGAAATGCGATACTTGGTGTGAATTGCAGAATCCCGTGAACCATCGAGTCTTTGAACGCAAGTTGCGCCTGAAGCC--ATCAGGTTGAAGGCACGTCTGCCTGGGCGTCACGCATTGCGTCGCTCACTC-----ACCCC-GTGCCTC--A-CT---GGGCGGG----TTAA-GTGCGTGGGCGG-ATATTGGCCCCCC-----GTTCACATTT-G-TGCTC--GGTTGGCCTAAAA-A-TAA-GG-TCCC---TGATGACGG-AC-------ATCA---CAACAAGTGGTGG----TTGCC---AAACTGTCGCGACACGTTGTGCA---TGCT-A--CT------CTGTCGTCG---GTGG--GCT----------CATTGACCCTTAA-GT-GCC-A--TGGA---------------ACTT---GGTACC---TCA--ACTG-C-GACCCC--AG???????????????????????????????????????????????????????????????????????????????????????????????????????????????????????????????????????????????????????????????????????????????????????????????????????????????????????????????????????????????????????????????????????????????????????????????????????????????????????????????????????????????????????????????????????????????????????????????????????????????????????????????????????????????????????????????????????????????????????????????????????????????????????????????????????????????????????????????????????????????????????????????????????????????????????????????????????????????????????????????????????????????????????????????????????????????????????????????????????????????????????????????????????????????????????????????????????????????????????????????????????????????????????????????????????????????????????????????????????????????????????????????????????????????????????????????????????????????????????????????????????????????????????????????????????????????????????????????????????????????????????????????????????????????????????????????
chionodes_EO11699 ????????????????????????????????????????????????????????????????????????????????????????????????????????????????????????????GTTTCCG-TAGGTGAACCTGCGGAAGGATCATTGTCAAAA-CCT-GACA--T---CTAGAAAA-CTC-GTG-AACTTGTT-CATAAA-----GAA---T--GGGG-AAT-GCA-----TTGG-TT-TGG-CCAAG-T-GC----CTCTCCT-----TTTGCTTT----------CCCC--TC----------------------GCGA----GCAGA-CGTGCCTGG-AGC-TTTCGAG--CGAAT-CGT-TC--GTCT-GCTTGTCGAACAA-CGAA-CCC-CGGCGCAAATCGCGCCAAGGA-A---AA--TGGAATGA---GTTT-GT-----G-CA--TG-CATG-T--CCCT----------GTCC-GTCTA----T------GG--GT----GGGG-------TTGGCTT-GCACATCTTTT-----GTA--------TAA-----C----TA------AA-TGACTCTCGGCAACGGATATCTCGGCTCTTGCATCGATGAAGAACGTAGCGAAATGCGATACTTGGTGTGAATTGCAGAATCCCGTGAACCATCGAGTCTTTGAACGCAAGTTGCGCCTGAAGCC--ATCAGGTTGAAGGCACGTCTGCCTGGGCGTCACGCATTGCGTCGCTCACTC-----ACCTC-GTGCCTC--A-CT---GGGCGGG-----TAA-GTGCGTGGGCGG-ATATTGGCCCCCC-----GTTCACATTT-G-TGCTC--GGTTGGCCTAAAA-A-TAA-GG-TCCC---TGATGACGG-GC-------ATCA---CAACAAGTGGTGG----TTGCC---AAACTGTCGCGACACGTTGTGCA---TGCT-A--CT------CTGTCGTTG---GTGG--GCT----------CATTGACCCTTAA-GT-GCC-A--TCGA---------------ACTT---GGTACC---TCA--ACTG-C-GACCCC--AGGT-CA-GG-C--GGGATTACCC-GCTGAGTTTAAGCATATCAA-TAAGCGG-AGG-AAAAGAAA-CTTACAAGGATTCCCCTAGTAACGG-CGAGCGAACCGGG-AAT???????????????????????????????????????????????????????????????????????????????????????????????????????????????????????????????????????????????????????????????????????????????????????????????????????????????????????????????????????????????????????????????????????????????????????????????????????????????????????????????????????????????????????????????????????????????????????????????????????????????????????????????????????????????????????????????????????????????????????????????????????????????????????????????????????????????????????????????????????????????????????????????????????????????????????????????????????????????????????????????????????????????????????????????????????????????????????????????????????????????????????????????????????????????????????????????????????????????????????????????????????????????????????????????????????????????????????????????????????????????????????????????????????????????????????????????????????????????????????????????????????????????????
chionophila_MP790 ??????????GGT-CCGGTG-AAGTGTTCGG-ATCGCGG-CGACGTGGG-CGGTTCGCTGCC-GGCGACGTCGCGAGAAGTCCACTGAACCTTATCATTTAGAGGAAGGAGAAGTCGTAACAAGGTTTCCG-TAGGTGAACCTGCGGAAGGATCATTGTCAAAA-CTT-GACA--T---CTAGAAAA-CTC-GTG-AACTTGTT-CATAAA-----GAA---T--GGGG-AAT-GCA-----TCGG-TT-TGG-CCCAG-T-GC----CTCTCCT-----TTTGCTTG----------CCCC--TC----------------------GCGA----GCAGA-CGTGCTTGG-AGC-TTTCGAG--CGATG-TGT-TC--GTCT-GCTTGTCGAACAA-CGAA-CCC-CGGCGCAAATCGCGCCAAGGA-T---AA--TGGAATGA---GTTT-GT-----G-CA--TG-CAAA-T--ACCT----------ACCC-GTCTC-----------GG--GT----TGTG-------TTGGCTT-GCACATCTTTT-----GTA--------TAA-----C----TA------AA-TGACTCTCGGCAACGGATATCTCGGCTCTTGCATCGATGAAGAACGTAGCGAAATGCGATACTTGGTGTGAATTGCAGAATCCCGTGAACCATCGAGTCTTTGAACGCAAGTTGCGCCTGAATCC--ATCAGGTTGAAGGCACGTCTGCTTGGGCGTCACGCATTGCGTCGCTCACTC-----ACCCC-GTGCCTC--A-TT---GGGCGGG-----TAA-GTGCGTGGGCGG-ATATTGGCCCCCC-----GTTCACATTT-G-TGGTC--GGTTGGCCTAAAA-A-AAA-GG-TCCC---TGATGACGG-AC-------ATCA---CAACAAGTGGTGG----TTGCC---AAACTGTCGCGACACGTTGTGCA---TGCT-A--CT------CCGTCATGG---TTGG--GCT----------CATTGACCTTTAA-GT-GCC-A--TCGA---------------ACTT---GGTACC---TCA--ACTG-C-GACCCC--AGGT-CA-GG-C--GGGATTACCC-GCTGAGTTTAAGCATATCAA-TAAGCGG-AGG-AAAAGAAA-CTTACAAGGATTCCCCTAGTAACGG-CGAGCGAACCGGG-AAT???????????????????????????????????????????????????????????????????????????????????????????????????????????????????????????????????????????????????????????????????????????????????????????????????????????????????????????????????????????????????????????????????????????????????????????????????????????????????????????????????????????????????????????????????????????????????????????????????????????????????????????????????????????????????????????????????????????????????????????????????????????????????????????????????????????????????????????????????????????????????????????????????????????????????????????????????????????????????????????????????????????????????????????????????????????????????????????????????????????????????????????????????????????????????????????????????????????????????????????????????????????????????????????????????????????????????????????????????????????????????????????????????????????????????????????????????????????????????????????????????????????????????
chiroptera_MP814 ????????????????????????????????????????????????????????????????????????????????????????????????????????????????????????????GTTTCCG-TAGGTGAACCTGCGGAAGGATCATTGTCAAAA-CCT-GACA--T---CTAGAAAA-CTC-GTG-AACTTGTT-CATAAA-----GAA---T--GGGG-AAT-GCA-----TCGG-TT-TGG-CCCAG-T-GC----CTCTCCT-----TTTGCTTT----------CCCC--TT----------------------GCGA----GTAGA-CGTGCATGG-AGC-TTTCGAG--CAATG-TGT-TC--GTCT-GCTTGTCGAACAA-CGAA-CCC-CGGCGCAAATCGCGCCAAGGA-T---AA--TGGAATGA---GTTT-GT-----G-CA--TG-CATG-T--CCCT----------GCCC-GTCTA----C------GG--GT----GGTG-------TTGGCTT-GCACATCTTTT-----GTG--------TAA-----C----TA------AA-TGACTCTCGGCAACGGATATCTCGGCTCTTGCATCGATGAAGAACGTAGCGAAATGCGATACTTGGTGTGAATTGCAGAATCCCGTGAACCATCGAGTCTTTGAACGCAAGTTGCGCCTGAAGCC--ATCAGGTTGAAGGCACGTCTGCCTGGGCGTCACGCATTGCGTCGCTCACTC-----ACCTC-GTGCCTA--A-CT---GGGCGGG-----TAA-GTGCGTGGGCGG-ATATTGGCCCCCC-----GTTCACATTT-G-TGCTC--GGTTGGCCTAAAA-A-TAA-GG-TCCC---TGATGACGG-AC-------ATCA---CAACAAGTGGTGG----TTGCC---AAACTGTCGCGACACGTTGTGCA---TACT-A--CT------CCGTCGTCG---GTGG--GCT----------CATTGACCCTTCA-GT-GCC-A--TCGA---------------ACTT---GGTACC---TCA--ACTG-C-GACCCC--AGGT-CA-GG-C--GGGATTACCC-GCTGAGTTTAAGCATATCAA-TAAGCGG-AGG-AAAAGAAA-CTTACAAGGATTCCCCTAGTAACGG-CGAGCGAACCGGG-AAT???????????????????????????????????????????????????????????????????????????????????????????????????????????????????????????????????????????????????????????????????????????????????????????????????????????????????????????????????????????????????????????????????????????????????????????????????????????????????????????????????????????????????????????????????????????????????????????????????????????????????????????????????????????????????????????????????????????????????????????????????????????????????????????????????????????????????????????????????????????????????????????????????????????????????????????????????????????????????????????????????????????????????????????????????????????????????????????????????????????????????????????????????????????????????????????????????????????????????????????????????????????????????????????????????????????????????????????????????????????????????????????????????????????????????????????????????????????????????????????????????????????????????
chrysocodon_ANA ACGAATTCATGGT-CCGGTG-AAGTGTTCGG-ATCGCGG-CGACGTGGG-CGGTTCGCTGCC-GGCGACGTCGCGAGAAGTCCACTGAACCTTATCATTTAGAGGAAGGAGAAGTCGTAACAAGGTTTCCG-TAGGTGAACCTGCGGAAGGATCATTGTCAAAA-CTT-GACA--T---CTAGAAAA-CTC-GTG-AACTTGTT-CATAAA-----GAA---T--GGGG-AAT-GCA-----TTGG-TT-TGG-CCCAG-T-GC----CTCTCCT-----TTTTCTTT----------CCCC--TC----------------------GCGA----GCAGA-CGTGCCCGG-AGC-TTTCGAG--CGACG-TGT-TC--GTCT-GCTTGTCGAACAA-CGAA-CCC-CGGCGCAAATCGTGCCAAGGA-T---AA--TGAAATGA---GTTT-GT-----G-CT--TG-CATA-T--CCCT----------ACCC-ATCTA----C------GG--GT----GGCG-------TTGGTTT-GCACATCTTTT-----GTA--------TAA-----C----TA------AA-TGACTCTCGGCAACGGATATCTCGGCTCTTGCATCGATGAAGAACGTAGCGAAATGCGATACTTGGTGTGAATTGCAGAATCCCGTGAACCATCGAGTCTTTGAACGCAAGTTGCGCCTGAAGCC--ATCAGGTTGAAGGCACGTCTGCTTGGGCGTCACGCATTGCGTCACTCACTC-----ACCCC-GTGCCTC--A-TT---GGGCGGG-----TAA-GTGCGTGGGCGG-ATATTGGCCCCCCC----GTTCACATTT-G-TGCTC--GGTTGGCCTAAAA-A-TAA-GG-TCCC---TAATGATGG-AC-------ATCA---CAACAAGTGGTGG----TTGCC---AAACTGTCGCGACATGTTGTGCA---TGCT-A--CT------CTGTCATGG---TTGG--GCT----------CATAGACCCTTAA-GT-GCC-A--TCGA---------------ACTT---GGTACC---TCA--ACTG-C-GACCCC--AGGT-CA-GG-C--GGGATTACCC-GCTGAGTTTAAGCATATCAA-TAAGCGG-AGG-AAAAGAAA-CTTACAAGGATTCCCCTAGTAACGG-CGAGCGAACCGGGGAAT???????????????????????????????????????????????????????????????????????????????????????????????????????????????????????????????????????????????????????????????????????????????????????????????????????????????????????????????????????????????????????????????????????????????????????????????????????????????????????????????????????????????????????????????????????????????????????????????????????????????????????????????????????????????????????????????????????????????????????????????????????????????????????????????????????????????????????????????????????????????????????????????????????????????????????????????????????????????????????????????????????????????????????????????????????????????????????????????????????????????????????????????????????????????????????????????????????????????????????????????????????????????????????????????????????????????????????????????????????????????????????????????????????????????????????????????????????????????????????????????????????????????????
chrysocodon_EO12845 ???????????GT-CCGGTG-AAGTGTTCGG-ATCGCGG-CGACGTGGG-CGGTTCGCTGCC-GGCGACGTCGCGAGAAGTCCACTGAACCTTATCATTTAGAGGAAGGAGAAGTCGTAACAAGGTTTCCG-TAGGTGAACCTGCGGAAGGATCATTGTCAAAA-CTT-GACA--T---CTAGAAAA-CTC-GTG-AACTTGTT-CATAAA-----GAA---T--GGGG-AAT-GCA-----TTGG-TT-TGG-CCCAG-T-GC----CTCTCCT-----TTTTCTTT----------CCCC--TC----------------------GCGA----GCAGA-CGTGCCCGG-AGC-TTTCGAG--CGACG-TGT-TC--GTCT-GCTTGTCGAACAA-CGAA-CCC-CGGCGCAAATCGTGCCAAGGA-T---AA--TGAAATGA---GTTT-GT-----G-CT--TG-CATA-T--CCCT----------ACCC-ATCTA----C------GG--GT----GGCG-------TTGGTTT-GCACATCTTTT-----GTA--------TAA-----C----TA------AA-TGACTCTCGGCAACGGATATCTCGGCTCTTGCATCGATGAAGAACGTAGCGAAATGCGATACTTGGTGTGAATTGCAGAATCCCGTGAACCATCGAGTCTTTGAACGCAAGTTGCGCCTGAAGCC--ATCAGGTTGAAGGCACGTCTGCTTGGGCGTCACGCATTGCGTCACTCACTC-----ACCCC-GTGCCTC--A-TT---GGGCGGG-----TAA-GTGCGTGGGCGG-ATATTGGCCCCCCC----GTTCACATTT-G-TGCTC--GGTTGGCCTAAAA-A-TAA-GG-TCCC---TAATGATGG-AC-------ATCA---CAACAAGTGGTGG----TTGCC---AAACTGTCGCGACATGTTGTGCA---TGCT-A--CT------CTGTCATGG---TTGG--GCT----------CATAGACCCTTAA-GT-GCC-A--TCGA---------------ACTT---GGTACC---TCA--ACTG-C-GACCCC--AGGT-CA-GG-C--GGGATTACCC-GCTGAGTTTAAGCATATCAA-TAAGCGG-AGG-AAAAGAAA-CTTACAAGGATTCCCCTAGTAACGG-CGAGCGAACCGGG-AATTTGAGACAAGCATATGACTACTGGCAGGATCAA-CCAG-GTAGCATTCCTTTTGC-GACACCGGCACGACCCAAGCCCCC--AT-TGAAT--AATCA-AAGATGG-CAA---GGA---CAGG-CACAGTGGT----CAT-CCGCAACAAGCGACGAACGC---TTTTTTGGGTAAA-TAACAATCG-CAAGAC------GTATA-------CCCG----CATAA-GTTTCAGC--ATCCACAATTAC-AAGTCACAGCTA--ATGGA-CATGGGGG-CCGCAC-AATCAAA-GTGCAATTT-G-CATGAAA-CACTAGC--AACACTTTGAGGCTCACC-TCCACC-AAAAGTGGTGCAAGG-CGAGA--TTAGGGACTTTT--CG-AAG---AATAGTACC-A--CCGCATTGGGTAC-GA-GGCACAGGAACCC------------------------------------------------------------------------------------------AAGAT-ATT---GCAACGGGAGAACTTCCTCTT-CTCGT-GCA---TA--CT--TTT--GAAGAG----ATA-TGTCCGATATGGACTTCACTGCACAGAGCAGAGAAATTTCCAATCCCGACAAAA-TCAACTACCACCCACACACCA-TTACGTACACTTTGCACCAACTCCTCC-AACCAATTGCACCTCGAGGG-ACAAGCTGCCC--AACTAGA-AGC-AAAGGCCAACAAGAGCAACATAA--GCAAAA-C-GAAGTTTGGGG--CAATGAG-CTTTGCCTCTCAAC--AATTAGGCATCCC--TAAAA-GGA-ACACCAAAATATGTCA---TCGAGGAT-TATTTCGATAGGGACA---GCAACATAGCC-AA-AGAGGATCCAAAACCAAA-GTCATGA?????????????????????????????????????????????
ciliaris_EO12622 ?????????????????????????????GG-ATCGCGG-CGACGTGGG-CGGTTCGCTGCC-GGCGACGTCGCGAGAAGTCCACTGAACCTTATCATTTAGAGGAAGGAGAAGTCGTAACAAGGTTTCCG-TAGGTGAACCTGCGGAAGGATCATTGTCGAAA-CCT-GACA--T---CTAGAAAA-CTC-GTG-AACTCGTT-CATAAA-----GAA---T--GGGG-AAT-GCG-----TCGG-TG-GGG-CCTAG-TTGC----CTCTCCT-----TTTGCTTT----------CCCC--TC----------------------GCGA----GCAGA-CGTGCATGG-AGC-TTTTGGG--CGATG-TGT-TC--ATCT-GCTTGTCGAACAA-CGAA-CCC-CGGCGCAAATCGCGCCAAGGA-T---GA--TGGAATGA---GTTT-GT-----G-CA--TG------T--CCCT----------GCCC-GTCTA----A------GG--GT----GGCG-------TTGGCTT-GCACATCTTTT-----GAA--------TAA-----C----TA------AA-CGACTCTCGGCAACGGATATCTCGGCTCTTGCATCGATGAAGAACGTAGCGAAATGCGATACTTGGTGTGAATTGCAGAATCCCGTGAACCATCGAGTCTTTGAACGCAAGTTGCGCCTGAAGCC--ATCAGGTTGAAGGCACGTCTGCTTGGGCGTCACGCATTGCGTCGCCCACTC-----ACCCC-ATGCCTC--A-CT---AGGTGGG-----TAA-GTGAGTGGGCGG-ATATTGGCCCCCC-----GTTCACATTT-G-TGCTC--GGCCGGCCTAAAA-A-TAA-GG-TCCC---TGATGACGG-AC-------ATCA---CGACAAGTGGTGG----TTGCC---AAACCGTCGCGACATGTCATGCA---TGCT-A--CT------CCGTTGTTG---GTGG--GCT----------CATCGACCCTTAA-GT-GCC-A--TCAA---------------ACTT---GGTACC---TCA--ACTG-C-GACCCC--AG-T-CA-GG-C--GGGATTACCC-GCTGAGTTTAAGCATATCAA-TAAGCGG-AGG-AAAAGAAA-CTTACAAGGATTCCCCTAGTAACG--CGAGCGAACCGGG-A-T???????????????????????????????????????????????????????????????????????????????????????????????????????????????????????????????????????????????????????????????????????????????????????????????????????????????????????????????????????????????????????????????????????????????????????????????????????????????????????????????????????????????????????????????????????????????????????????????????????????????????????????????????????????????????????????????????????????????????????????????????????????????????????????????????????????????????????????????????????????????????????????????????????????????????????????????????????????????????????????????????????????????????????????????????????????????????????????????????????????????????????????????????????????????????????????????????????????????????????????????????????????????????????????????????????????????????????????????????????????????????????????????????????????????????????????????????????????????????????????????????????????????????
ciliaris_KKN1 ?????????????????????????????????????????????????????????????????????????????????????????????????????????????????????TAACAAGGTTTCCG-TAGGTGAACCTGCGGAAGGATCATTGTCGAAA-CCT-GACA--T---CTAGAAAA-CTC-GTG-AACTCGTT-CATAAA-----GAA---T--GGGG-AAT-GCG-----TCGG-TG-GGG-CCTAG-TTGC----CTCTCCT-----TTTGCTTT----------CCCC--TC----------------------GCGA----GCAGA-CGTGCATGG-AGC-TTTTGGG--CGATG-TGT-TC--ATCT-GCTTGTCGAACAA-CGAA-CCC-CGGCGCAAATCGCGCCAAGGA-T---GA--TGGAATGA---GTTT-GT-----G-CA--TG------T--CCCT----------GCCC-GTCTA----A------GG--GT----GGCG-------TTGGCTT-GCACATCTTTT-----GAA--------TAA-----C----TA------AA-CGACTCTCGGCAACGGATATCTCGGCTCTTGCATCGATGAAGAACGTAGCGAAATGCGATACTTGGTGTGAATTGCAGAATCCCGTGAACCATCGAGTCTTTGAACGCAAGTTGCGCCTGAAGCC--ATCAGGTTGAAGGCACGTCTGCTTGGGCGTCACGCATTGCGTCGCCCACTC-----ACCCC-ATGCCTC--A-CT---AGGTGGG-----TAA-GTGAGTGGGCGG-ATATTGGCCCCCC-----GTTCACATTT-G-TGCTC--GGCCGGCCTAAAA-A-TAA-GG-TCCC---TGATGACGG-AC-------ATCA---CGACAAGTGGTGG----TTGCC---AAACCGTCGCGACATGTCATGCA---TGCT-A--CT------CCGTTGTTG---GTGG--GCT----------CATCGACCCTTAA-GT-GCC-A--TCAA---------------ACTT---GGTACC---TCA--ACTG-C-GACCCC--A????????????????????????????????????????????????????????????????????????????????????????????????????????????????????????????????????????????????????????????????????????????????????????????????????????????????????????????????????????????????????????????????????????????????????????????????????????????????????????????????????????????????????????????????????????????????????????????????????????????????????????????????????????????????????????????????????????????????????????????????????????????????????????????????????????????????????????????????????????????????????????????????????????????????????????????????????????????????????????????????????????????????????????????????????????????????????????????????????????????????????????????????????????????????????????????????????????????????????????????????????????????????????????????????????????????????????????????????????????????????????????????????????????????????????????????????????????????????????????????????????????????????????????????????????????????????????????????????????????????????????????????????????????????????????????????????
ciliaris_c_ANA ACGAATTCATGGT-CCGGTG-AAGTGTTCGG-ATCGCGG-CGACGTGGG-CGGTTCGCTGCC-GGCGACGTCGCGAGAAGTCCACTGAACCTTATCATTTAGAGGAAGGAGAAGTCGTAACAAGGTTTCCG-TAGGTGAACCTGCGGAAGGATCATTGTCGAAA-CCT-GACA--T---CTAGAAAA-CTC-GTG-AACTCGTT-CATAAA-----GAA---T--GGGG-AAT-GCG-----TCGG-TG-GGG-CCTAG-TTGC----CTCTCCT-----TTTGCTTT----------CCCC--TC----------------------GCGA----GCAGA-CGTGCATGG-AGC-TTTTGGG--CGATG-TGT-TC--ATCT-GCTTGTCGAACAA-CGAA-CCC-CGGCGCAAATCGCGCCAAGGA-T---GA--TGGAATGA---GTTT-GT-----G-CA--TG------T--CCCT----------GCCC-GTCTA----A------GG--GT----GGCG-------TTGGCTT-GCACATCTTTT-----GAA--------TAA-----C----TA------AA-CGACTCTCGGCAACGGATATCTCGGCTCTTGCATCGATGAAGAACGTAGCGAAATGCGATACTTGGTGTGAATTGCAGAATCCCGTGAACCATCGAGTCTTTGAACGCAAGTTGCGCCTGAAGCC--ATCAGGTTGAAGGCACGTCTGCTTGGGCGTCACGCATTGCGTCGCCCACTC-----ACCCC-ATGCCTC--A-CT---AGGTGGG-----TAA-GTGAGTGGGCGG-ATATTGGCCCCCC-----GTTCACATTT-G-TGCTC--GGCCGGCCTAAAA-A-TAA-GG-TCCC---TGATGACGG-AC-------ATCA---CGACAAGTGGTGG----TTGCC---AAACCGTCGCGACATGTCATGCA---TGCT-A--CT------CCGTTGTTG---GTGG--GCT----------CATCGACCCTTAA-GT-GCC-A--TCAA---------------ACTT---GGTACC---TCA--ACTG-C-GACCCC--AGGT-CA-GG-C--GGGATTACCC-GCTGAGTTTAAGCATATCAA-TAAGCGG-AGG-AAAAGAAA-CTTACAAGGATTCCCCTAGTAACGG-CGAGCGAACCGGGGAAT???????????????????????????????????????????????????????????????????????????????????????????????????????????????????????????????????????????????????????????????????????????????????????????????????????????????????????????????????????????????????????????????????????????????????????????????????????????????????????????????????????????????????????????????????????????????????????????????????????????????????????????????????????????????????????????????????????????????????????????????????????????????????????????????????????????????????????????????????????????????????????????????????????????????????????????????????????????????????????????????????????????????????????????????????????????????????????????????????????????????????????????????????????????????????????????????????????????????????????????????????????????????????????????????????????????????????????????????????????????????????????????????????????????????????????????????????????????????????????????????????????????????????
cinerea_MP967 ????????????T-CCGGTG-AAGTGTTCGG-ATCGCGG-CGACGTGGG-CGGTTCGCTGCC-GGCGACGTCGCGAGAAGTCCACTGAACCTTATCATTTAGAGGAAGGAGAAGTCGTAACAAGGTTTCCG-TAGGTGAACCTGCGGAAGGATCATTGTCGAAA-CCT-GACA--T---CTAGAAAA-CTC-GAG-AACTTGTT-CATAAA-----GAA---T--GGGG-AAT-GCG-----TTGG-TT-TGG-CCTAG-TTGC----CTCTCCT-----TTCGCTTT----------CCCC--TC----------------------GCGA----GCAGA-CGTTCTTGG-AGC-TTTCGAG--CGACG-TGT-GC--TTCT-GCTTGTCGAACAA-CGAA-CCC-CGGCGCAAATCGCGCCAAGGAAT---GA--TCGAATGA---GTTT-GT-----G-CA--CG------T--CCCT----------GCCC-GTCTA----T------GG--GT----GGCG-------TTGGCTT-GCACAACTTTT-----GTA--------TAA-----C----TA------AA-CGACTCTCGGCAACGGATATCTCGGCTCTTGCATCGATGAAGAACGTAGCGAAATGCGATACTTGGTGTGAATTGCAGAATCCCGTGAACCATCGAGTCTTTGAACGCAAGTTGCGCCTGAAGCC--ATCAGGTTGAAGGCACGTCTGCCTGGGCGTCACGCATTGCGTCGCTCACTC-----ACCCC-GTGCATC--A-TT---GGGCGGG-----CAA-GTGTGTGGGCGG-ATATTGGCCCCCC-----GTTCACATTT-G-TGCTC--GGTCGGCCTAAAA-A-GAA-GG-TCCT---TGATGACGG-AC-------ATCA---CAACAAGTGGTGG----TTGCT---AAACCGTCGCGCCATGTTGTGCA---TTAT-A--CT------CCGTCGTCG---GTTG--CCT----------CATTGACCCTTAA-GT-GCC-A--TTGA---------------ACTT---GGTACC---TCA--ACTG-C-GACCCC--AGGT-CA-GG-C--GGGATTACCC-GCTGAGTTTAAGCATATCAA-TAAGCGG-AGG-AAAAGAAA-CTTACAAGGATTCCCCTAGTAACGG-CGAGCGAACCGGG-AATTTGAGACAAGCATATGACTACTGGCAGGATCAA-CCAG-GTAGCATTCCTCTTGA-GACACCGGCACAACCCAAGACCCCC-AA-AGAAT--AATCA-AAGAAGG-CAA---AGG---CAGG-CACAGTGGT----CAT-CCGCAACAAGCGACGAACGC---TTTTTTGGGTAAA-TAACGATCG-CAAGAC------GTATA-------CCCG----CATAA-GTTTCAGC--ATCCACGATTAC-AAGTCACAGCTA--ATGGA-CATGACGG-CCACAC-AATCAA--GTGCAATCT-G-CATGATA-CATTAGC--AGCACTTTGAGGCTCACC-TCCACC-AAAACTGGTGCAAGG-CGAGA--ATAGGGACATTT--CC-AAG---ATTATTTCC-A--CCGCATTGGGTAT-GA-GGCACAGGAACCC------------------------------------------------------------------------------------------AAGAT-ATT---GCAACGAGAGAACTTCCTCTT-CTCGT-GCA---TA--CT--ATT--GAAGAG----AGA-TGTCTGATATGGACTTCACTGCACGGAGCAGAGAAATTTCCAATCACGACAAAC-TCAACTACCACTCACACGCCA-TTACGTACACTTTGCACCAACTCCTAC-AACCAATTGCACCTCGAGGG-ACATGCTGCCC--AACAAGA-AGC-AAAAGCCATTAGGAGCAAAATAA--GAACC------AATTAGGGG--CAA------------------------------------------GGA-ACACCAA--TGCGTCT---TCGAGGCG-TGCTTCGATAGGGACA---GCAACATGCCC-AA-GGGTGATGCCAGTCCAA--GTCATGC--ACTACTAAA-GCT--GTCAAA--GAGCTAGAGCCACCACAA--
cinerea_Popp ??????????????????????????????????????????????????????????????????????????????????????GAACCTTATCATTTAGAGGAAGGAGAAGTCGTAACAAGGTTTCCG-TAGGTGAACCTGCGGAAGGATCATTGTCGAAA-CCT-GACA--T---CTAGAAAA-CTC-GAG-AACTTGTT-CATAAA-----GAA---C--GGGG-AAT-GCG-----TTGG-TT-TGG-CCTAG-TTGC----CTCTCCT-----TTCGCTTT----------CCCC--TC----------------------GCGA----GCAGA-CGTTCTTGG-AGC-TTTCGAG--CGACG-TGT-GC--TTCT-GCTTGTCGAACAA-CGAA-CCC-CGGCGCAAATCGCGCCAAGGAAT---GA--TCGAATGA---GTTT-GT-----G-CA--CG------T--CCCT----------GCCC-GTCTA----T------GG--GT----GGCG-------TTGGCTT-GCACAACTTTT-----GTA--------TAA-----C----TA------AA-CGACTCTCGGCAACGGATATCTCGGCTCTTGCATCGATGAAGAACGTAGCGAAATGCGATACTTGGTGTGAATTGCAGAATCCCGTGAACCATCGAGTCTTTGAACGCAAGTTGCGCCTGAAGCC--ATCAGGTTGAAGGCACGTCTGCCTGGGCGTCACGCATTGCGTCGCTCACTC-----ACCCC-GTGCATC--A-TT---GGGCGGG-----CAA-GTGTGTGGGCGG-ATATTGGCCCCCC-----GTTCACATTT-G-TGCTC--GGTCGGCCTAAAA-A-GAA-GG-TCCT---TGATGACGG-AC-------ATCA---CAACAAGTGGTGG----TTGCT---AAACCGTCGCGCCATGTTGTGCA---TTAT-A--CT------CCGTCGTCG---GTTG--CCT----------CATTGACCCTTAA-GT-GCC-A--TTGA---------------ACTT---GGTACC---TCA--ACTG-C-GACCCC--AGGT-CA-GG-C--GGGATTACCC-GCT-AGTTTAAGCATATCAA-TAAGCGG-AG?????????????????????????????????????????????????????????????????????????????????????????????????????????????????????????????????????????????????????????????????????????????????????????????????????????????????????????????????????????????????????????????????????????????????????????????????????????????????????????????????????????????????????????????????????????????????????????????????????????????????????????????????????????????????????????????????????????????????????????????????????????????????????????????????????????????????????????????????????????????????????????????????????????????????????????????????????????????????????????????????????????????????????????????????????????????????????????????????????????????????????????????????????????????????????????????????????????????????????????????????????????????????????????????????????????????????????????????????????????????????????????????????????????????????????????????????????????????????????????????????????????????????????????????????????????????????????????????????????????
cinerea_a_ANA ??????????????????????????????G-ATCGCGG-CGACGTGGG-CGGTTCGCTGCC-GGCGACGTCGCGAGAAGTCCACTGAACCTTATCATTTAGAGGAAGGAGAAGTCGTAACAAGGTTTCCG-TAGGTGAACCTGCGGAAGGATCATTGTCGAAA-CCT-GACA--T---CTAGAAAA-CTC-GAG-AACTTGTT-CATAAA-----GAA---C--GGGG-AAT-GCG-----TTGG-TT-TGG-CCTAG-TTGC----CTCTCCT-----TTCGCTTT----------CCCC--TC----------------------GCGA----GCAGA-CGTTCTTGG-AGC-TTTCGAG--CGACG-TGT-GC--TTCT-GCTTGTCGAACAA-CGAA-CCC-CGGCGCAAATCGCGCCAAGGAAT---GA--TCGAATGA---GTTT-GT-----G-CA--CG------T--CCCT----------GCCC-GTCTA----T------GG--GT----GGCG-------TTGGCTT-GCACAACTTTT-----GTA--------TAA-----C----TA------AA-CGACTCTCGGCAACGGATATCTCGGCTCTTGCATCGATGAAGAACGTAGCGAAATGCGATACTTGGTGTGAATTGCAGAATCCCGTGAACCATCGAGTCTTTGAACGCAAGTTGCGCCTGAAGCC--ATCAGGTTGAAGGCACGTCTGCCTGGGCGTCACGCATTGCGTCGCTCACTC-----ACCCC-GTGCATC--A-TT---GGGCGGG-----CAA-GTGTGTGGGCGG-ATATTGGCCCCCC-----GTTCACATTT-G-TGCTC--GGTCGGCCTAAAA-A-GAA-GG-TCCT---TGATGACGG-AC-------ATCA---CAACAAGTGGTGG----TTGCT---AAACCGTCGCGCCATGTTGTGCATCATTAT-A--CT------CCGTCGTCG---GTTG--CCT----------CATTGACCCTTAA-GT-GCC-A--TTGA---------------ACTT---GGTACC---TCA--ACTG-C-GACCCC--AGGT-CA-GG-C--GGGATTACCC-GCTGAGTTTAAGCATATCAA-TAAGCGG-AGG-AAAAGAAA-CTTACAAGGATTCCCCTA????????????????????????????????????????????????????????????????????????????????????????????????????????????????????????????????????????????????????????????????????????????????????????????????????????????????????????????????????????????????????????????????????????????????????????????????????????????????????????????????????????????????????????????????????????????????????????????????????????????????????????????????????????????????????????????????????????????????????????????????????????????????????????????????????????????????????????????????????????????????????????????????????????????????????????????????????????????????????????????????????????????????????????????????????????????????????????????????????????????????????????????????????????????????????????????????????????????????????????????????????????????????????????????????????????????????????????????????????????????????????????????????????????????????????????????????????????????????????????????????????????????????????????????????????????????
clavisepala_ANA ACGAATTCATGGT-CCGGTG-AAGTGTTCGG-ATCGCGG-CGACGTGGG-CGGTTCGCTGCC-GGCGACGTCGCGAGAAGTCCACTGAACCTTATCATTTAGAGGAAGGAGAAGTCGTAACAAGGTTTCCG-TAGGTGAACCTGCGGAAGGATCATTGTCAAAA-CTT-GACA--T---CTAGAAAA-CTC-GTG-AACTTGTT-CATAAAA----GAA---T--GGGG-AAT-GCA-----TTGG-TT-TGG-CCCAG-T-AC----CTCTCCT-----TTTGCTTT----------CCCC--TT----------------------GCGA----GCAGA-CGTGCTTGG-AGC-TTTCGAG--CGATG-TGT-TT--GTCT-GCTTGTCGAACAA-CGAA-CCC-CGGCGCAAATCGCGCCAAGGA-T---AA--TGGAATGA---GTTT-GT-----G-CA--TG-CATG-T--CCCT----------ACCT-GTCTA----C------GG--GT----GGTG-------TTGGCTT-GCACATCTTTT-----GTA--------TAA-----C----TA------AA-TGACTCTCGGCAACGGATATCTCGGCTCTTGCATCGATGAAGAACGTAGCGAAATGCGATACTTGGTGTGAATTGCAGAATCCCGTGAACCATCGAGTCTTTGAACGCAAGTTGCGCCTGAAGCC--ATCAGGTTGAAGGCACGTCTGCCTGGGCGTCACGCATTGCGTCTCTCACTC-----ACCTC-GTGCCTC--A-TT---GGGCGGG-----TAA-GTGCGTGGGCGG-ATATTGGCCCCCC-----GTTCACATTT-G-TGCTC--GGTTGGCCCAAAA-A-TAA-GG-TCCT---TGATGACGG-AC-------ATCA---CAACAAGTGGTGG----TTGCC---AAACTGTTGCGACATGTTGTGCA---TGCT-A--CT------TCGTCATGG---GTGG--GCT----------CATTGACCCTTAA-GT-GCC-A--TTGA---------------ACTT---GGTACC---TCA--ACTG-C-GACCCC--AGGT-CA-GG-C--GGGATTACCC-GCTGAGTTTAAGCATATCAA-TAAGCGG-AGG-AAAAGAAA-CTTACAAGGATTCCCTTAGTAACGG-CGAGCGAACCGGGGAAT???????????????????????????????????????????????????????????????????????????????????????????????????????????????????????????????????????????????????????????????????????????????????????????????????????????????????????????????????????????????????????????????????????????????????????????????????????????????????????????????????????????????????????????????????????????????????????????????????????????????????????????????????????????????????????????????????????????????????????????????????????????????????????????????????????????????????????????????????????????????????????????????????????????????????????????????????????????????????????????????????????????????????????????????????????????????????????????????????????????????????????????????????????????????????????????????????????????????????????????????????????????????????????????????????????????????????????????????????????????????????????????????????????????????????????????????????????????????????????????????????????????????????
clavisepala_MP1063 ???????????GT-CCGGTG-AAGTGTTCGG-ATCGCGG-CGACGTGGG-CGGTTCGCTGCC-GGCGACGTCGCGAGAAGTCCACTGAACCTTATCATTTAGAGGAAGGAGAAGTCGTAACAAGGTTTCCG-TAGGTGAACCTGCGGAAGGATCATTGTCAAAA-CTT-GACA--T---CTAGAAAA-CTC-GTG-AACTTGTT-CATAAAA----GAA---T--GGGG-AAT-GCA-----TTGG-TT-TGG-CCCAG-T-AC----CTCTCCT-----TTTGCTTT----------CCCC--TT----------------------GCGA----GCAGA-CGTGCTTGG-AGC-TTTCGAG--CGATG-TGT-TT--GTCT-GCTTGTCGAACAA-CGAA-CCC-CGGCGCAAATCGCGCCAAGGA-T---AA--TGGAATGA---GTTT-GT-----G-CA--TG-CATG-T--CCCT----------ACCT-GTCTA----C------GG--GT----GGTG-------TTGGCTT-GCACATCTTTT-----GTA--------TAA-----C----TA------AA-TGACTCTCGGCAACGGATATCTCGGCTCTTGCATCGATGAAGAACGTAGCGAAATGCGATACTTGGTGTGAATTGCAGAATCCCGTGAACCATCGAGTCTTTGAACGCAAGTTGCGCCTGAAGCC--ATCAGGTTGAAGGCACGTCTGCCTGGGCGTCACGCATTGCGTCTCTCACTC-----ACCTC-GTGCCTC--A-TT---GGGCGGG-----TAA-GTGCGTGGGCGG-ATATTGGCCCCCC-----GTTCACATTT-G-TGCTC--GGTTGGCCCAAAA-A-TAA-GG-TCCT---TGATGACGG-AC-------ATCA---CAACAAGTGGTGG----TTGCC---AAACTGTTGCGACATGTTGTGCA---TGCT-A--CT------TCGTCATGG---GTGG--GCT----------CATTGACCCTTAA-GT-GCC-A--TTGA---------------ACTT---GGTACC---TCA--ACTG-C-GACCCC--AGGT-CA-GG-C--GGGATTACCC-GCTGAGTTTAAGCATATCAA-TAAGCGG-AGG-AAAAGAAA-CTTACAAGGATTCCCTTAGTAACGG-CGAGCGAACCGGG-AAT???????????????????????????????????????????????????????????????????????????????????????????????????????????????????????????????????????????????????????????????????????????????????????????????????????????????????????????????????????????????????????????????????????????????????????????????????????????????????????????????????????????????????????????????????????????????????????????????????????????????????????????????????????????????????????????????????????????????????????????????????????????????????????????????????????????????????????????????????????????????????????????????????????????????????????????????????????????????????????????????????????????????????????????????????????????????????????????????????????????????????????????????????????????????????????????????????????????????????????????????????????????????????????????????????????????????????????????????????????????????????????????????????????????????????????????????????????????????????????????????????????????????????
coacervata_MP761 ???????????GT-CCGGTG-AAGTGTTCGG-ATCGCGG-CGACGTGGG-CGGTTCGCTGCC-GGCGACGTCGCGAGAAGTCCACTGAACCTTATCATTTAGAGGAAGGAGAAGTCGTAACAAGGTTTCCG-TAGGTGAACCTGCGGAAGGATCATTGTCAAAA-CCT-GACA--T---CTAGAAAA-CTC-GTG-AACTTGTT-CATAAA-----GAA---T--GGGG-AAT-TCA-----TCGG-TT-TGG-CCCAG-T-GC----CTCTCCT-----TTTGCTTT----------CCCC--TC----------------------GCGA----GCAGA-CGTGCATGG-AGC-TTTTGAG--CGACA-TGT-TC--GTTT-GCTTGTCGAACAA-CGAA-CCC-CGGCGCAAATCGCGCCAAGGA-T---AA--TGGAATGA---GTTT-GT-----G-CA--AG-CATG-T--CCCT----------GCCC-GTCTA----C------GG--GC----GGCG-------TTGGCTT-GCACATCTTTT-----GGA--------TAA-----C----TA------AA-TGACTCTCGGCAACGGATATCTCGGCTCTTGCATCGATGAAGAACGTAGCGAAATGCGATACTTGGTGTGAATTGCAGAATCCCGTGAACCATCGAGTCTTTGAACGCAAGTTGCGCCTGAAGCC--ATCTGGTTGAAGGCACGTCTGCCTGGGCGTCACGCATTGCGTCGCTCACTC-----ACCCC-GTACCTC--A-CT---GGGCGGG-----TAA-GTGCGTGGGCGG-ATATTGGCCCCCC-----GTTCACGTTT-G-TGCTC--GGTTGGCCTAAAA-A-TAAAGG-TCCC---TGATGATGG-AC-------ATCA---CAACAAGTGGTGG----TTGCC---AGACTGTCGCGACATGTTGTGCA---TGCT-A--CT------CCGTCGTCG---GTGG--GCT----------CATTGACCCTTAA-GT-GCC-A--TCGA---------------ACTT---GGTACC---TCA--ACTG-C-GACCCC--AGGT-CA-GG-C--GGGATTACCC-GCTGAGTTTAAGCATATCAA-TAAGCGG-AGG-AAAAGAAA-CTTACAAGGATTCCCCTAGTAACGG-CGAGCGAACCGGG-AAT???????????????????????????????????????????????????????????????????????????????????????????????????????????????????????????????????????????????????????????????????????????????????????????????????????????????????????????????????????????????????????????????????????????????????????????????????????????????????????????????????????????????????????????????????????????????????????????????????????????????????????????????????????????????????????????????????????????????????????????????????????????????????????????????????????????????????????????????????????????????????????????????????????????????????????????????????????????????????????????????????????????????????????????????????????????????????????????????????????????????????????????????????????????????????????????????????????????????????????????????????????????????????????????????????????????????????????????????????????????????????????????????????????????????????????????????????????????????????????????????????????????????????
coarctata_ANA ACGAATTCATGGT-CCGGTG-AAGTGTTCGG-ATCGCGG-CGACGTGGG-CGGTTCGCTGCC-GGCGACGTCGCGAGAAGTCCACTGAACCTTATCATTTAGAGGAAGGAGAAGTCGTAACAAGGTTTCCG-TAGGTGAACCTGCGGAAGGATCATTGTCAAAA-CTT-GACA--T---CTAGAAAA-CTC-GTG-AACTTGTT-CATAGA-----GAA---T--GGGG-AAT-GCA-----TCGA-TT-TGG-CCCAG-T-GC----CTCTCCT-----TTTGCTTT----------CCCC--TT----------------------GCGA----GCAGA-CGTGCCTGG-AGC-TTTCGAG--CGACG-TGT-TT--GTCT-GCTTGTCGAACAA-CGAA-CCC-CGGCGCAAATCGCGCCAAGGA-T---AA--TGGAATGA---GTTT-GT-----G-CA--TG-CATG-T--CCCT----------GCCC-GTCTA----C------GG--GT----GGCG-------TTGGCTT-GCACATCATTT-----GTA--------TAA-----C----TA------AA-TGACTCTCGGCAACGGATATCTCGGCTCTTGCATCGATGAAGAACGTAGCGAAATGCGATACTTGGTGTGAATTGCAGAATCCCGTGAACCATCGAGTCTTTGAACGCAAGTTGCGCCTGAAGCC--ATCAGGTTGAAGGCACGTCTGCCTGGGCGTCACGCATTGCGTCGCTCACTC-----ACCCC-GTGCCTC--A-TT---GGGCGGG-----TAA-GTGCGTGGGCGG-ATATTGGCCCCCC-----GTTCACATTT-G-TGCTC--GGTTGGCCTAAAA-A-TAA-GG-TCCC---TGATGACGG-AC-------ATCA---CAACAAGTGGTGG----TTGCC---AAACTGTCGCGACACGTTGTGCA---TGCT-A--CT------TCGTCGTCG---GTGG--GCT----------CATTGACCCTTAA-GT-GCC-A--TCGA---------------ACTT---GGTACT---TCA--ACTG-C-GACCCC--AGGT-CA-GG-C--GGGATTACCC-GCTGAGTTTAAGCATATCAA-TAAGCGG-AGG-AAAAGAAA-CTTACAAGGATTCCCCTAGTAACGG-CGAGCGAACCGGGGAAT?????????????????????????????????????????????????????GC-GACACCGGCACGACCCAAGCCCCCC-AT-TGAAT--AATCA-AAGAAGG-CAA---GGA---CAGG-CACAGTRGT----CATCCCACAACAAGCGACGAACGC---TTTTTTGGGCAAA-TAACGATCG-CAAGAC------GTATA-------CCCG----CATAA-GTTTCAGC--ATCCACGATTAC-AAGTCACAGCTA--ATGGA-CATGGGGA-CCGCAC-AAATAAA-GTGCAATCT-G-CATGAAA-CACTAGC--AACACTTCGAGGCTCACC-TCCACC-AAAAATGGTGCAAGG-CGAGA--ATAGGGACTTTT--CG-GAG---ACTAATTCC-A--CCGCATTGGGTAT-GA-GGCACAGGAACCC------------------------------------------------------------------------------------------AAGAT-ATT---GCAACGGGAGAACTTCCTCTT-CCCGT-GCA---TA--CT--ATT--GAAGAG----ATA-TGTCCGATATGGACTTCACTGCACGGAGCAGAGAAATTTCCAATCCTGACAAAA-TCAACTACCACCCATATGCCA-TTACGTACACTTTGCACCAACTCCTCC-AACCAATTGCACCTCGAGGG-ACAAGCTGCCC--AACTAGA-AGC-AAAGGCCAACAAGAGCAACAAAA--GCAAAA-C-GAAGTTTGAGG--CAATGAG-CTT-GCATCTCAAC--AATGAGGCATCCC--CCAAA-GGAGAAGCCAA--TGCGTCT---TCGAGGAG-TATTTCGATAGGGACA---GCGCCGTGTCC-AA-GGGTGATACACATCCAA--GTCATGC--ACTACTAAA-GCC--GTCAAA--GAGCTGGAGCTACCACA???
coarctata_MP590 ??????????GGT-CCGGTG-AAGTGTTCGG-ATCGCGG-CGACGTGGG-CGGTTCGCTGCC-GGCGACGTCGCGAGAAGTCCACTGAACCTTATCATTTAGAGGAAGGAGAAGTCGTAACAAGGTTTCCG-TAGGTGAACCTGCGGAAGGATCATTGTCAAAA-CTT-GACA--T---CTAGAAAA-CTC-GTG-AACTTGTT-CATATA-----GAA---T--GGGG-AAT-GCA-----TGGG-TT-TGG-CCCAG-T-GC----CTCTCCT-----TTTGCTTT----------CCCC--TT----------------------GCGA----GCAGA-CGTGCTTGG-AGC-TTTCGAG--CGACG-TGT-TC--GTCT-GCTTGTCGAACAA-CGAA-CCC-CGGCGCAAATCGCGCCAAGGA-T---AA--TGGAATGA---GTTT-GT-----G-CA--TG-CATG-T--CCCT----------GCCC-GTCTA----C------GG--GT----GGTG-------TTGGCTT-GCACATCTTTT-----GTA--------TAA-----C----TA------AA-TGACTCTCGGCAACGGATATCTCGGCTCTTGCATCGATGAAGAACGTAGCGAAATGCGATACTTGGTGTGAATTGCAGAATCCCGTGAACCATCGAGTCTTTGAACGCAAGTTGCGCCTGAAGCC--ATCAGGTTGAAGGCACGTCTGCCTGGGCGTCACGCATTGCGTCGCTCACTC-----ACCCC-GTGCCTC--A-CT---GGGCGGG-----TAA-GTGCGTGGGCGG-ATATTGGCCCCCC-----GTTCACATTT-G-TGCTC--GGTTGGCCTAAAA-A-TAA-GG-TCCC---TGATGACGG-AC-------ATCA---CAACAAGTGGTGG----TTGCC---AAACTGTCGCGACACGTTGTGCA---TGCT-A--CT------CCGTCCTCG---GTGG--TCT----------CATTGACCCTTAA-GT-GCC-A--TTGA---------------ACTT---GGTACC---TCA--ACTG-C-GACCCC--AGGT-CA-GG-C--GGGATTACCC-GCTGAGTTTAAGCATATCAA-TAAGCGG-AGG-AAAAGAAA-CTTACAAGGATTCCCCTAGTAACGG-CGAGCGAACCGGG-AAT?????????GCATATGACTACTGGCAGGATCAA-CCAG-GTAGCATTCCTTTTGC-GACACCGGCACAACCCAAGCCCCCC-AT-TGAAT--AATCA-AAGAAGG-CAA---GGA---CAGG-CACAGTGGT----CATTCCGCAACAAGCGACGAACGC---TTTTCTGGGTAAA-TAACGATCG-CAAGAC------GTATA-------CCCG----CATAA-GTTTCAGC--ATCCACGATTAC-AAGTCACAGCTA--ATGGA-CATGGGGG-CCGCAC-GATCAAA-GTGCAATCT-G-CATGAAA-CACTAGC--AGCACTTCGAGGCTCACC-TCCACC-AAAAGTGGTGCAAGG-CGAGA--ATAGGGACTTTA--CG-GAG---AATAGTTCC-A--CCGCATTGGGTAT-GA-GGCACAGGAACCC------------------------------------------------------------------------------------------AAGAT-ATT---GCAACAGGAGAACTTCCTCTT-CCCAT-GCA---TA--CT--ATT--GAAGAG----ATA-TGTCCGATATGGACTTCACTGCACGGAGCAGAGAAATTTCCAATCCTGACAAAA-TCAACTACCACTCATATGCCA-TTACGTACACTTTGCACCAACTCCTCC-AACCAATTGCACCTTGAGGG-ACAAGCTGCCC--AACAAGA-AGC-AAAGGCCAAGAAGAGCAACATA---GCAAAA-C-GAAGTTTGAGG--CAATGAG-CTT-GCCTCCCAAC--AATGAGGCATCCC--CCAAA-GGAGAAGCCAA--TGCGTCT---TTGAGGAG-TATTTCGATAGGGACA---GTGCCGTGTCC-AAAGGGTGATACACATCCAA--GTCATGC--ACTACTAAA-GCC--GTCAAA--GAGCTTGAGCTAC???????
coccinea_coc_MP1020 ?????????????????????????????????????????????????????????????????????????????????????????????????TTTAGAGGAAGGAGAAGTCGTAACAAGGTTTCCG-TAGGTGAACCTGCGGAAGGATCATTGTCAAAA-CCT-GACA--T---CTAGAAAA-CTT-GTG-AACTTGTT-CATAGA-----GAA---T--GGGG-AAT-GCA-----TCGG-TT-TGG-CCCAG-T-GC----CTTTC-T-----TTTGCTTT----------CCCC--TT----------------------GCGA----GCAGA-CGTGCCTGG-AGC-TTTCGAG--CGATA-TGT-TC--GTCT-GCTTGCCGAACAA-CGAA-CCC-CGGCGCAAATCGCGCCAAGGA-T---AA--TGGAAYGA---GTTT-GT-----G-CA--TG-CATG-G--CCCT----------GCCC-GTCTA----C------GG--GT----GGTG-------TTGGCTT-GCACATCTTTT-----GTA--------TAA-----C----TA------AA-TGACTCTCGGCAACGGATATCTCGGCTCTTGCATCGATGAAGAACGTAGCGAAATGCGATACTTGGTGTGAATTGCAGAATCCCGTGAACCATCGAGTCTTTGAACGCAAGTTGCGCCTGAAGCC--ATCAGGTTGAAGGCACGTCTGCCTGGGCGTCACGCATTGCGTCGCTCACTC-----ACCCC-GTGCCTC--A-CT---GGGCGGG-----TAA-GTGCGTGGGCGG-ATATTGGCCCCCC-----GTTCACATTT-G-TGCTC--GGTTGGCCTAAAA-A-TAA-GG-TCCC---TGATGACGG-AC-------ATCA---CAACAAGTGGTGG----TTGCC---AAACTGTCGCGACACGTTGTGCA---TGCT-A--CT------CCGTCGTCG---GTGG--GCT----------CATCGACCCTTAA-GT-GCC-A--TGGA---------------ACTT---GGTACC---TCA--ACTG-C-GACCCC--AGGT-CA-GG-C--GGGATTACCC-GCTGAGTTTAAGCATATC???????????????????????????????????????????????????????????????????????????????????????????????????????????????????????????????CCGGCACGACCCAAGCCCCCC-AT-TGAAT--AATCA-AAGAAGG-CAA---GGA---CAGG-CACAGTGGT----CAT-CCGCAACAAGCGACGAACGC---TTTTTTGGGTAAA-TAACGATCG-CAAGAC------GTATA-------CCCG----CATAA-GTTTCAGC--ATCCACGATTAC-AAGTCACAGCTA--ATGGA-CATGGGGG-CCGCAC-AATCAAA-GTGCAATCT-G-CATGAAA-CACTAGC--AAGACTTCGAGGCTCACC-TCCACC-AAAAGTGGTGCAAGG-CGAGA--ATAGGTAATTTT--CG-GAG---AATAGTTCC-A--CCGCATTGGGTAT-GA-GGCACAGAAACCC------------------------------------------------------------------------------------------AAGAT-ATT---GCAACGGGAGAACTTCCTCTT-CCCGT-GCA---TA--CT--ATT--GAAGAG----ATA-TGTCCGATATGGACTTCACTGCACGGAGCAGAGAAATTTCCAATCCCGACAAAA-TCAACTACCACCCATACGCCA-TTACGTACACTTTGCACCAACTCCTCC-AACCAATTGCACCTCGAGGG-ACAAACTGCCC--AACAAGA-AGC-AAAGGCCAACAAGAGCAACATAA--GCAAAA-CCGAAGTTTGGGG--CAATGAG-CAT-ACCTCTCAAC--AATGCGGAATCCC--CCGAA-GGAGAAGCCAA--CGTGTCT---TCGAGGAG-TATTTCGATAGGGACA---GCGGCGTGTCC-AAAGGGTGATACACATCCAA--GTCATGC--ACTACTAAA-GCC--ATCAAA--GAGCTAGAGCTACCACAA--
coccinea_coc_MP1053 ?????????????????????????????????????????????????????????????????????????????????????????????????TTTAGAGGAAGGAGAAGTCGTAACAAGGTTTCCG-TAGGTGAACCTGCGGAAGGATCATTGTCAAAA-CCT-GACA--T---CTAGAAAA-CTC-GTG-AACTTGTT-CATAGA-----GAA---T--GGGG-AAT-GCA-----TCGG-TT-TGG-CCCAG-T-GC----CTTTC-T-----TTTGCTTT----------CCCC--TT----------------------GCGA----GCAGA-CGTGCCTGG-AGC-TTTCGAG--CGATA-TGT-TC--GTCT-GCTTGCCGAACAA-CGAA-CCC-CGGCGCAAATCGCGCCAAGGA-T---AA--TGGAATGA---GTTT-GT-----G-CA--TG-CATG-G--CCCT----------GCCC-GTCTA----C------GG--GT----GGTG-------TTGGCTT-GCACATCTTTT-----GTA--------TAA-----C----TA------AA-TGACTCTCGGCAACGGATATCTCGGCTCTTGCATCGATGAAGAACGTAGCGAAATGCGATACTTGGTGTGAATTGCAGAATCCCGTGAACCATCGAGTCTTTGAACGCAAGTTGCGCCTGAAGCC--ATCAGGTTGAAGGCACGTCTGCCTGGGCGTCACGCATTGCGTCGCTCACTC-----ACCCC-GTGCCTC--A-CT---GGGCGGG-----TAA-GTGCGTGGGCGG-ATATTGGCCCCCC-----GTTCACATTT-G-TGCTC--GGTCGGCCTAAAA-A-TAA-GG-TCCC---TGATGACGG-AC-------ATCA---CAACAAGTGGTGG----TTGCC---AAACTGTCGCGACACGTTGTGCA---TGCT-A--CT------CCGTCGTCG---GTGG--GCT----------CATCGACCCTTAA-GT-GCC-A--TGGA---------------ACTT---GGTACC---TCA--ACTG-C-GACCCC--A???????????????????????????????????????????????????????????????????????????????????????????????????????????????????????????????????????????????????????????????????????CACCGGCACGACCCAAGCCCCCC-AT-TGAAT--AATCA-AAGAAGG-CAA---GGA---CAGG-CACAGTGGT----CAT-TCGCTACAAGCGACGAACGC---TTTTTTGGGTAAA-TAACGATCG-CAAGAC------GTATA-------CCCG----CATAA-GTTTCAGC--ATCCACGATTAC-AAGTCACAGCTA--ATGGA-CATGGGGG-CCGCAC-AATCAAA-GTGCAATCT-G-CATGAAA-CACTAGC--TACACTTCGAGGCTCACC-TCCACC-AAAAGTGGTGCAAGG-CGAGA--ATAGGTACTTTT--CG-GAG---AATAGTTCC-A--CCGCATTGGGTAT-GA-GGCACAGAAACCC------------------------------------------------------------------------------------------AAGAT-ATT---GCAACGGGAGAACTTCCTCTT-CCCGT-GCA---TA--CT--ATT--GAAGAG----ATA-TGTCCGATATGGACTTCACTGCACGGAGCAGAGAAATTTCCAATCCCGACAAAA-TCAACTACCACCCATACGCCA-TTACGTACACTTTGCACCAACTCCTCC-AACCAATTGCACCTCGAGGG-ACAAACTGCCC--AACAAGA-AGC-AAAGGCCAACAAGAGCAACATAA--GCAAAA-CCGAAGTTTGGGG--CAATGAG-CTT-GCCTCTCAAC--AATCAGGCATCCC--CCGAA-GGAGAAGCCAA--TGCGTCT---TCGAGGTG-TATTTCGATAGGGACA---GCGGCGTGTCC-AAAGGGTGATACACATCCAA--GTCATGC--ACTACTAAA-GCC--GTCAAA--GAGCTAGAGCTACCACAA--
coccinea_coc_MP598 ???????????GT-CCGGTG-AAGTGTTCGG-ATCGCGG-CGACGTGGG-CGGTTCGCTGCC-GGCGACGTCGCGAGAAGTCCACTGAACCTTATCATTTAGAGGAAGGAGAAGTCGTAACAAGGTTTCCG-TAGGTGAACCTGCGGAAGGATCATTGTCAAAA-CCT-GACA--T---CTAGAAAA-CTC-GTG-AACTTGTT-CATAGA-----GAA---T--GGGG-AAT-GCA-----TCGG-TT-TGG-CCCAG-T-GC----CTCTC-T-----TTTGCTTT----------CCCC--TT----------------------GCGA----GCAGA-CGTGCCTGG-AGC-TTTCGAG--CGATA-TGT-TA--GTCT-GCTTGCCGAACAA-CGAA-CCC-CGGCGCAAATCGCGCCAAGGA-T---AA--TGGAATGA---GTTT-GT-----G-CA--TG-CATG-G--CCCT----------GCCC-GTCTA----C------GG--GT----GGTG---TG--TTGGCTT-GCACATCTTTTT----GTA--------TAA-----C----TA------AA-TGACTCTCGGCAACGGATATCTCGGCTCTTGCATCGATGAAGAACGTAGCGAAATGCGATACTTGGTGTGAATTGCAGAATCCCGTGAACCATCGAGTCTTTGAACGCAAGTTGCGCCTGAAGCC--ATCAGGTTGAAGGCACGTCTGCCTGGGCGTCACGCATTGCGTCGCTCACTC-----ACCCC-GTGCCTC--A-CT---GGGCGGG-----YAA-GTGCGTGGGCGG-ATATTGGCCCCCC-----GTTCACATTT-G-TGCTC--GGTTGGCCTAAAA-A-TAA-GG-TCCC---TGATGACGG-AC-------ATCA---CAACAAGTGGTGG----TTGCC---AAACTGTCGCGACACGTTGTGCA---TGCT-A--CT------CCGTCGTCG---GTGG--GCT----------CATCGACCCTTAA-GT-GCC-A--TGGA---------------ACTT---GGTACC---TCA--ACTG-C-GACCCC--AGGT-CA-GG-C--GGGATTACCC-GCTGAGTTTAAGCATATCAA-TAAGCGG-AGG-AAAAGAAA-CTTACAAGGATTCCCCTAGTAACGG-CGAGCGAACCGGG-AAT???????????????????????????????????????????????????????????????????????????????????????????????????????????????????????????????????????????????????????????????????????????????????????????????????????????????????????????????????????????????????????????????????????????????????????????????????????????????????????????????????????????????????????????????????????????????????????????????????????????????????????????????????????????????????????????????????????????????????????????????????????????????????????????????????????????????????????????????????????????????????????????????????????????????????????????????????????????????????????????????????????????????????????????????????????????????????????????????????????????????????????????????????????????????????????????????????????????????????????????????????????????????????????????????????????????????????????????????????????????????????????????????????????????????????????????????????????????????????????????????????????????????????
coccinea_uni_EO12849 ????????????????????????????????????????????????????????????????????????????????????????????????????????????????????GTAACAAGGTTTCCG-TAGGTGAACCTGCGGAAGGATCATTGTCAAAA-CCT-GACA--T---CTAGAAAA-CTT-GTG-AACTTGTT-CATAGA-----GAA---T--GGGG-AAT-GCA-----TCGG-TT-TGG-CCCAG-T-GC----CTTTC-T-----TTTGCTTT----------CCCC--TT----------------------GCGA----GCAGA-CGTGCCTGG-AGC-TTTCGAG--CGATA-TGT-TC--GTCT-GCTTGCCGAACAA-CGAA-CCC-CGGCGCAAATCGCGCCAAGGA-T---AA--TGGAATGA---GTTT-GT-----G-CA--TG-CATG-G--CCCT----------GCCC-GTCTA----C------GG--GT----GGTG-------TTGGCTT-GCACATCTTTT-----GTA--------TAA-----C----TA------AA-TGACTCTCGGCAACGGATATCTCGGCTCTTGCATCGATGAAGAACGTAGCGAAATGCGATACTTGGTGTGAATTGCAGAATCCCGTGAACCATCGAGTCTTTGAACGCAAGTTGCGCCTGAAGCC--ATCAGGTTGAAGGCACGTCTGCCTGGGCGTCACGCATTGCGTCGCTCACTC-----ACCCC-GTGCCTC--A-CT---GGGCGGG-----TAA-GTGCGTGGGCGG-ATATTGGCCCCCC-----GTTCACATTT-G-TGCTC--GGTTGGCCTAAAA-A-TAA-GG-TCCC---TGATGACGG-AC-------ATCA---CAACAAGTGGTGG----TTGCC---AAACTGTCGCGACACGTTGTGCA---TGCT-A--CT------CCGTCGTCG---GTGG--GCT----------CATCGACCCTTAA-GT-GCC-A--TGGA---------------ACTT---GGTACC---TCA--ACTG-C-GAC?????????????????????????????????????????????????????????????????????????????????????????????????????????????????????????????CATATGACTACTGGCAGGATCAA-CCAG-GTAGCATTCCTTCTGC-GACACCGGCACGACCCAAGCCCCCC-AT-TGAAT--AATCA-AAGAAGG-CAA---GGA---CAGG-CACAGTGGT----CAT-CCGCAACAAGCGACGAACGC---TTTTTTGGGTAAA-TAACGATCG-CAAGAC------GTATA-------CCCG----CATAA-GTTTCAGC--ATCCACGATTAC-AAGTCACAGCTA--ATGGA-CATGGGGG-CCGCAC-AATCAAA-GTGCAATCT-G-CATGAAA-CACTAGC--AAGACTTCGAGGCTCACC-TCCACC-AAAAGTGGTGCAAGG-CGAGA--ATAGGTAATTTT--CG-GAG---AATAGTTCC-A--CCGCATTGGGTAT-GA-GGCACAGAAACCC------------------------------------------------------------------------------------------AAGAT-ATT---GCAACGGGAGAACTTCCTCTT-CCCGT-GCA---TA--CT--ATT--GAAGAG----ATA-TGTCCGATATGGACTTCACTGCACGGAGCAGAGAAATTTCCAATCCCGACAAAA-TCAACTACCACCCATACGCCA-TTACGTACACTTTGCACCAACTCCTCC-AACCAATTGCACCTCGAGGG-ACAAACTGCCC--AACAAGA-AGC-AAAGGCCAACAAGAGCAACATAA--GCAAAA-CCGAAGTTTGGGG--CAATGAG-CAT-ACCTCTCAAC--AATGCGGCATCCC--CCGAA-GGAGAAGCCAA--CGTGTCT---TCGAGGAG-TATTTCGATAGGGACA---GCGGCGTGTCC-AA-GGGTGATACACATCCAA--GTCATGC--ACTACTAAA-GCC--ATCAAA--GAGCTAGAGCTACCACAA--
collina_EO12613_ITS ???????????????CGGTG-AAGTGTTCGG-ATCGCGG-CGACGTGGG-CGGTTCGCTGCC-GGCGACGTCGCGAGAAGTCCACTGAACCTTATCATT-AGAGGAAGGAGAAGTCGTAACAAGGTTTCCG-TAGGTGAACCTGCGGAAGGATCATTGTCAAAA-CCT-GACA--T---CTAGAAAA-CTC-GTG-AACTTGTT-CATAAA-----GAA---T--GGGG-AAT-GCA-----TTGG-TT-TGG-CCCAG-T-GC----CTCTCCT-----TT-GCTTT----------CCCC--TC----------------------GCGA----GCAGA-CGTGCATGG-AGC-TTTTGAG--CAATG-TGT-TC--GTCT-GCTTGTCGAACAA-CGAA-CCC-CGGCGCAAATCGCGCCAAGGA-T---AA--TGGAATGA---GTTT-GT-----G-CA--TG-CATG-T--CCCT----------GCCC-GTCTA----C------GG--GT----GGCG-------TTGGCTT-GCACATCTTTT-----GTA--------TAA-----T----TA------AA-TGACTCTCGGCAACGGATATCTCGGCTCTTGCATCGATGAAGAACGTAGCGAAATGCGATACTTGGTGTGAATTGCAGAATCCCGTGAACCATCGAGTCTTTGAACGCAAGTTGCGCCTGAAGCC--ATCAGGTTGAAGGCACGTCTGCYTGGGCGTCACGCATTGCGTCGCTCACTC-----ACCCC-GTGCCTC--A-CT---GGGCGGG-----TAA-GTGTGTGGGCGG-ATATTGGCCCTCC-----GTTCACATTT-G-TGCTC--GGTTGGCCTAAAA-A-TAA-GG-TCCC---TGATGACGG-AC-------ATCA---CAACAAGTGGTGG----TTGCA---AAACTGTCGCGACACGTTGTGCA---TGCT-A--CT------CCATCGTTG---GTGG--GCT----------CGTTGACCCTTAA-GT-GCC-A--TCGA---------------ACTT---GGTACC---TCA--ACTG-C-GACCCC--AGGT-CA-GG-C?????????????????????????????????????????????????????????????????????????????????????????????????????????????????????????????????????????????????????????????????????????????????????????????????????????????????????????????????????????????????????????????????????????????????????????????????????????????????????????????????????????????????????????????????????????????????????????????????????????????????????????????????????????????????????????????????????????????????????????????????????????????????????????????????????????????????????????????????????????????????????????????????????????????????????????????????????????????????????????????????????????????????????????????????????????????????????????????????????????????????????????????????????????????????????????????????????????????????????????????????????????????????????????????????????????????????????????????????????????????????????????????????????????????????????????????????????????????????????????????????????????????????????????????????????????????????????????????????????????????????????????????????????????????????????
colorans_EO12717 ???????????GT-CCGGTG-AAGTGTTCGG-ATCGCGG-CGACGTGGG-CGGTTCGCTGCC-GGCGACGTCGCGAGAAGTCCACTGAACCTTATCATTTAGAGGAAGGAGAAGTCGTAACAAGGTTTCCG-TAGGTGAACCTGCGGAAGGATCATTGTCAAAA-CTT-GACA--T---CTAGAAAA-CTC-GTG-AACTTGTT-CATAAG-----GAA---T--GGGG-AAT-GCA-----TTGG-TT-TGG-CCCAG-T-GC----CTCTCCT-----TTTTCTTT----------CCCC--TC----------------------GCGA----GCAGA-CGTGCCTGG-AGC-TTTCGAG--CGACG-TGT-TC--TTCT-GCTTGTCGAACAA-CGAA-CCC-CGGCGCAAATCGTGCCAAGGA-T---AA--TGGAATGA---GTTT-GT-----G-CA--TG-CATA-T--CCCT----------ACCC-GTCTA----C------GG--GT----GGCG-------TTGGCTT-GCACAGCTTTT-----GTA--------TAA-----C----TA------AA-TGACTCTCGGCAACGGATATCTCGGCTCTTGCATCGATGAAGAACGTAGCGAAATGCGATACTTGGTGTGAATTGCAGAATCCCGTGAACCATCGAGTCTTTGAACGCAAGTTGCGCCTGAAGCC--ATCAGGTTGAAGGCACGTCTGCTTGGGCGTCACGCATTGCGTCACTCACTC-----ACCCC-GTGCCTC--A-TT---GGGCGGG-----TAA-GTGCGTGGGCGG-ATATTGGCCCCCC-----GTTCACATTT-G-TGCTC--GGTTGGCCTAAAA-A-TAA-GT-TCCC---TGATGATGG-AC-------ATCA---CAACAAGTGGTGG----TTGCC---AAACTGTCGCGACACGTTGTGCA---TGCT-A--CT------CTGTCATGG---TTGG--GCT----------CATAAACCCTTAA-GT-GCC-A--TCGA---------------ACTT---GGTACC---TCA--ACTG-C-GACCCC--AGGT-CA-GG-C--GGGATTACCC-GCTGAGTTTAAGCATATCAA-TAAGCGG-AGG-AAAAGAAA-CTTACAAGGATTCCCCTAGTAACGG-CGAGCGAACCGGG-AAT???????????????????????????????????????????????????????????????????????????????????????????????????????????????????????????????????????????????????????????????????????????????????????????????????????????????????????????????????????????????????????????????????????????????????????????????????????????????????????????????????????????????????????????????????????????????????????????????????????????????????????????????????????????????????????????????????????????????????????????????????????????????????????????????????????????????????????????????????????????????????????????????????????????????????????????????????????????????????????????????????????????????????????????????????????????????????????????????????????????????????????????????????????????????????????????????????????????????????????????????????????????????????????????????????????????????????????????????????????????????????????????????????????????????????????????????????????????????????????????????????????????????????
condensata_MP890 ??????????GGT-CCGGTG-AAGTGTTCGG-ATCGCGG-CGACGTGGG-CGGTTCGCTGCC-GGCGACGTCGCGAGAAGTCCACTGAACCTTATCATTTAGAGGAAGGAGAAGTCGTAACAAGGTTTCCG-TAGGTGAACCTGCGGAAGGATCATTGTCAAAA-CCT-GACA--T---CTAGAAAA-CTC-GTG-AACTTGTT-CATAAA-----GAA---T--GGGG-AAT-GCA-----TCGG-TTAAAG-CCTAG-T-GC----CTCTCCT-----TTTGCTTT----------CCCC--TC----------------------GCGA----GCAGA-CGTGCTTAG-AGC-TTTCGAG--CGATG-TGT-TC--GTCT-GCTTGTCGAACAA-CGAA-CCC-CGGCGCAAATCGCGCCAAGGA-T---AA--TGGAATGA---GTTT-GT-----G-CA--TG-CATG-T--CCCT----------GCCC-GTCTA----T------GG--GT----GGCG-------TTGGCTT-GCACATCTTTT-----GTA--------TAA-----C----TA------AA-TGACTCTCGGCAACGGATATCTCGGCTCTTGCATCGATGAAGAACGTAGCGAAATGCGATACTTGGTGTGAATTGCAGAATCCCGTGAACCATCGAGTCTTTGAACGCAAGTTGCGCCTGAAGCC--ATCAGGTTGAAGGCACGTCTGCCTGGGCGTCACGCAWTGCGTCGCTCACTC-----ACCCC-GTGCCTC--A-TT---GGGCGGG-----CAA-GTGCGTGGGCGG-ATATTGGCCCCCC-----GTTCACATTT-G-TGCTC--GGTTGGCCTAAAA-G-TAA-GG-TCCC---TGATGACGG-AC-------ATCG---CAACAAGTGGTGG----TTGTC---AAACTGTCGCGACACGTTGTGCA---TGCT-A--CT------CTGTCGTCG---GGGG--GCT----------CATCGACCCTTAA-GT-GCC-A--TCGA---------------ACTT---GGTACC---TCA--ACTG-T-GACCCC--AGGT-CA-GG-C--GGGATTACCC-GCTGAGTTTAAGCATATCAA-TAAGCGG-AGG-AAAAGAAA-CTTACAAGGATTCCCCTAGTAACGG-CGAGCGAACCGGG-AAT???????????????????????????????????????????????????????????????????????????????????????????????????????????????????????????????????????????????????????????????????????????????????????????????????????????????????????????????????????????????????????????????????????????????????????????????????????????????????????????????????????????????????????????????????????????????????????????????????????????????????????????????????????????????????????????????????????????????????????????????????????????????????????????????????????????????????????????????????????????????????????????????????????????????????????????????????????????????????????????????????????????????????????????????????????????????????????????????????????????????????????????????????????????????????????????????????????????????????????????????????????????????????????????????????????????????????????????????????????????????????????????????????????????????????????????????????????????????????????????????????????????????????
conferta_MP887_ITS ???????????GT-CCGGTG-AAGTGTTCGG-ATCGCGG-CGACGTGGG-CGGTTCGCTGCC-GGCGACGTCGCGAGAAGTCCACTGAACCTTATCATTTAGAGGAAGGAGAAGTCGTAACAAGGTTTCCG-TAGGTGAACCTGCGGAAGGATCATTGTCAAAA-CCT-GACA--T---CTAGAAAA-CTC-GTG-AACTTGTT-CATAGA-----GAA---T--GAGG-AAT-GCA-----TCGG-TT-TGG-CCCAG-T-GC----CTCTCCT-----TTTGCTTT----------CCCC--TT----------------------GCGA----GCAGA-CGTGCCTGG-AGC-TTTCGAG--CGATG-TGT-TT--GTCT-GCTTGTTGAACAA-CGAA-CCC-CGGCGCAAATCGCGCCAAGGA-T---AA--TGGAATGA---GTTT-GT-----T-CA--TG-CATG-G--CCCT----------GCCC-GTCTA----C------GG--GT----GGCG-------TTGGCTT-GCACATCTTTT-----GTA--------CAA-----C----TA------AA-TGACTCTCGGCAACGGATATCTCGGCTCTTGCATCGATGAAGAACGTAGCGAAATGCGATACTTGGTGTGAATTGCAGAATCCCGTGAACCATCGAGTCTTTGAACGCAAGTTGCGCCTGAAGCC--ATCAGGTTGAAGGCACGTCTGCCTGGGCGTCACGCATTGCGTCGCTCACAC-----ACCCC-GTGGCTC--A-CT---GGGCGGG-----TAA-GTGCGTGGGCGG-ATATTGGCCCCCC-----GTTCACATTT-G-TGCGC--GGTTGGCCTAAAA-A-TAA-GG-TCCC---TGATGACGG-AC-------ATCA---CAACAAGTGGTGG----TTACC---AAACTGTCGCAACACGTTG-GCA---TGCTAA--CT------CCGTCGTCG---GTGA--GCT----------CATTGACCCTTAA-GT-GCC-A--TAGA---------------ACTT---GGTACC---TCA--ACTG-C-GACCCC--AGGT-CA-GG-C--GGGATTACCC-GCTGAGTTTAAGCATATCAA-TAAGCGG-AGG-AAAAGAAA-CTTACAAGGATTCCCCTAGTAACGG-CGAGCGAACCGGG-AAT???????????????????????????????????????????????????????????????????????????????????????????????????????????????????????????????????????????????????????????????????????????????????????????????????????????????????????????????????????????????????????????????????????????????????????????????????????????????????????????????????????????????????????????????????????????????????????????????????????????????????????????????????????????????????????????????????????????????????????????????????????????????????????????????????????????????????????????????????????????????????????????????????????????????????????????????????????????????????????????????????????????????????????????????????????????????????????????????????????????????????????????????????????????????????????????????????????????????????????????????????????????????????????????????????????????????????????????????????????????????????????????????????????????????????????????????????????????????????????????????????????????????????
conspicua_CS1 ???????????GT-CCGGTG-AAGTGTTCGG-ATCGCGG-CGACGTGGG-CGGTTCGCTGCC-GGCGACGTCGCGAGAAGTCCACTGAACCTTATCATTTAGAGGAAGGAGAAGTCGTAACAAGGTTTCCG-TAGGTGAACCTGCGGAAGGATCATTGTCAAAA-CTT-GACA--T---CTAGAAAA-CTC-GTG-AACTTGTT-CATAAG-----GAA---T--TGGG-AAT-GCA-----TTGG-TT-TGG-CCCAG-T-GC----CTCTCCT-----TTTTCTTT----------CCCC--TC----------------------GCGA----GCAGA-CGTGCCTGG-AGC-TTTCGAG--CGACG-TGT-TT--GTCT-GCTTGTCCAACAA-TGAA-CCC-CGGCGCAAATCGCGCCAAGGA-T---AA--TGAAATGA---GTTT-GT-----G-CA--TG-CATA-T--CCCT----------ACCC-GTCTA----C------GG--GT----GGCG-------TTGGCTT-GCACATCTTTT-----GTA--------TAA-----C----TA------AA-TGACTCTCGGCAACGGATATCTCGGCTCTTGCATCGATGAAGAACGTAGCGAAATGCGATACTTGGTGTGAATTGCAGAATCCCGTGAACCATCGAGTCTTTGAACGCAAGTTGCGCCTGAAGCC--ATCAGGTTGAAGGCACGTCTGCTTGGGCGTCACGCATTGSGTCACTCACTC-----ACCCC-GTGCCTC--A-TT---GGGCGGG-----TAA-GTGCGTGGGCGG-ATATTGGCCCCCC-----GTTCACATTT-G-TGCTC--GGTTGGCCTAAAA-A-TAA-GG-TCCC---TGATGACGG-AC-------ATCA---CAACAAGTGGTGG----TTGCC---AAACTGTCGCGACACGTTGTGCA---TGCT-A--CT------CTGTCATGG---TTGG--GCT----------CATAGACCCTTAA-GT-GCC-A--TAGA---------------ACTT---GGTACC---TCA--ACTG-C-GACCCC--AGGT-CA-GG-C--GGGATTACCC-GCTGAGTTTAAGCATATCAA-TAAGCGG-AGG-AAAAGAAA-CTTACAAGGATTCCCCTAGTAACGG-CGAGCGAACCGGG-AAT???????????????????????????????????????????????????????????????????????????????????????????????????????????????????????????????????????????????????????????????????????????????????????????????????????????????????????????????????????????????????????????????????????????????????????????????????????????????????????????????????????????????????????????????????????????????????????????????????????????????????????????????????????????????????????????????????????????????????????????????????????????????????????????????????????????????????????????????????????????????????????????????????????????????????????????????????????????????????????????????????????????????????????????????????????????????????????????????????????????????????????????????????????????????????????????????????????????????????????????????????????????????????????????????????????????????????????????????????????????????????????????????????????????????????????????????????????????????????????????????????????????????????
cooperi_EO12588 ????????????????GGTG-AAGTGTTCGG-ATCGCGG-CGACGTGGG-CGGTTCGCTGCG-GGCGACGTCGCGAGAAGTCCACTGAACCTTATCATTTAGAGGAAGGAGAAGTCGTAACAAGGTTTCCG-TAGGTGAACCTGCGGAAGGATCATTGTCAAAA-CCT-GACA--T---CTAGAAAA-CTC-GTG-AACTTGTT-CATAAA-----GAA---T--GGGG-AAT-GCA-----TTGG-TT-TGR-CCCAG-T-GC----CTCTCCT-----TTTGCTTT----------CCCC--TC----------------------GCGA----GCGGA-CGTGCCTGG-AGC-TTTCGAG--CGACG-TGT-TC--GTCT-GCTTGTCGAACAA-CGAA-CCC-CGGCGCAAATCGCGCCAAGGA-T---AA--TGGAATGA---GTTT-GT-----G-CA--TG-CATA-T--CCCT----------GCCC-GTCTA----C------GG--GT----GGCG-------TTGGCTT-GCACATCTTTT-----GTA--------TAA-----C----TA------AA-TGACTCTCGGCAACGGATATCTCGGCTCTTGCATCGATGAAGAACGTAGCGAAATGCGATACTTGGTGTGAATTGCAGAATCCCGTGAACCATCGAGTCTTTGAACGCAAGTTGCGCCTGAAGCC--ATCAGGTTGAAGGCACGTCTGCCTGGGCGTCACGCATTGCGTCGCTCACTC-----ACCCC-GTGCCTC--A-CT---CGGCGGG-----TAA-GTGCGTGGGCGG-ATATTGGCCCCCC-----GTTCACATTT-G-TGCTC--GGTTGGCCTAAAA-A-TAA-GG-TCCC---TGATGACGG-AC-------ATCA---CAACAAGTGGTGG----TTGCC---AAACTGTCGCGAAACGTTGTGCA---TGCT-A--CT------TCGTCGTCG---GTGG--GCT----------CATTGACCCTTAA-GT-GCC-A--TCGA---------------ACTT---GGTACC---TCA--ATTG-C-GACCCC--AGGT-CA-GG-C--GGGATTACCC-GCTGAGTTTAAGCATATCAA-TAAGCGG-AGG-AAAAGAAA-CTTACAAGGATTCCCCTAGTAACGG-CGAGCGAACCGGG-AGT???????????????????????????????????????????????????????????????????????????????????????????????????????????????????????????????????????????????????????????????????????????????????????????????????????????????????????????????????????????????????????????????????????????????????????????????????????????????????????????????????????????????????????????????????????????????????????????????????????????????????????????????????????????????????????????????????????????????????????????????????????????????????????????????????????????????????????????????????????????????????????????????????????????????????????????????????????????????????????????????????????????????????????????????????????????????????????????????????????????????????????????????????????????????????????????????????????????????????????????????????????????????????????????????????????????????????????????????????????????????????????????????????????????????????????????????????????????????????????????????????????????????????
copiosa_BG610 ??????????GGT-CCGGTG-AAGTGTTCGG-ATCGCGG-CGACGTGGG-CGGTTCGCTGCC-GGCGACGTCGTGAGAAGTCCACTGAACCTTATCATTTAGAGGAAGGAGAAGTCGTAACAAGGTTTCCG-TAGGTGAACCTGCGGAAGGATCATTGTCAAAA-CCT-GACA--T---CTAGAAAA-CTT-GTG-AACTTGTT-CATAAA-----GAA---T--GGGG-AAT-GCA-----TTGG-TT-TGG-CCCAG-T-GC----CTCTCCT-----TTTGCTTT----------CCCC--TT----------------------GCGA----GCAGA-CGTGCCT---AGC-TTTCGAG--CGATG-TAA-TT--GTTT-GCTTG-CGAACAA-CGAA-CCC-CGGCGCAAATCGCGCCAAGGA-T---AA--TGGAATGA---GTTT-GT-----G-CA--TG-CATG-T--CCCT----------GCTC-GACTA----C------GG--GT----GGCG-------TTGGCTT-GCACATCTTTT-----GTA--------TAA-----C----TA------AA-TGACTCTCGGCAACGGATATCTCGGCTCTTGCATCGATGAAGAACGTAGCGAAATGCGATACTTGGTGTGAATTGCAGAATCCCGTGAACCATCGAGTCTTTGAACGCAAGTTGCGCCTGAATCC--ATCAGGTTGAAGGCACGTCTGCCTGGGCGTCACGCATTGCGTCGCTCACTC-----ATCCC-GTGCCTC--A-CT---GGGCGGG-----TAA-GTGCGTGGGCGG-ATATTGGCCCCCC-----GTTCACATTT-G-TGCTC--GGTTGGCCTAAAA-A-TAA-GG-TCCT---TGACGACGG-AC-------ATCA---CAACGAGTGGTGG----TTGTC---AAACTGTCGCGACACGTTGT???-?????????????-----CCGTCGTGG---GTGG--GCT----------CATTGACCCTTAA-GT-GCC-A--TCGA---------------ACTT---GGTACC---TCA--ACTG-C-GACCCC--AGGT-CA-GG-C--GGGATTACCC-GCTGAGTTTAAGCATATCAA-TAAGCGG-AGG-AAAAAAAA-CTTACAAGGATTCCCCTAGTAACGG-CGAGCGAACCGGG-AAT???????????????????????????????????????????????????????????????????????????????????????????????????????????????????????????????????????????????????????????????????????????????????????????????????????????????????????????????????????????????????????????????????????????????????????????????????????????????????????????????????????????????????????????????????????????????????????????????????????????????????????????????????????????????????????????????????????????????????????????????????????????????????????????????????????????????????????????????????????????????????????????????????????????????????????????????????????????????????????????????????????????????????????????????????????????????????????????????????????????????????????????????????????????????????????????????????????????????????????????????????????????????????????????????????????????????????????????????????????????????????????????????????????????????????????????????????????????????????????????????????????????????????
cordata_MP571 ???????????GT-CCGGTG-AAGTGTTCGG-ATCGCGG-CGACGTGGG-CGGTTCGCTGCC-GGCGACGTCGTGAGAAGTCCACTGAACCTTATCATTTAGAGGAAGGAGAAGTCGTAACAAGGTTTCCG-TAGGTGAACCTGCGGAAGGATCATTGTCAAAA-CCT-GACA--T---CTAGAAAA-CTT-GTG-AACTTGTT-CATAAA-----GAA---T--GGGG-AAA-GCA-----TCGG-TT-TGG-CCCAG-T-GC----CTCTCCT-----TTTGCTTT----------CCCC--TT----------------------GCGA----GCAGA-CGTGCCTAG-AGC-TTTCGAG--CGATG-TGT-TC--GTCT-GCTTG-CGAACAA-CGAA-CCC-CGGCGCAAATCGCGCCAAGGA-T---GA--TGGAATGA---GTTT-GT-----G-CA--TG-CATG-T--CCCT----------GCCC-GTCTA----C------GG--GT----GGYG-------TTGGCTT-GCACATCTTTT-----GTA--------TAA-----C----TA------AA-TGACTCTCGGCAACGGATATCTCGGCTCTTGCATCGATGAAGAACGTAGCGAAATGCGATACTTGGTGTGAATTGCAGAATCCCGTGAACCATCGAGTCTTTGAACGCAAGTTGCGCCTGAAGCC--ATCAGGTTGAAGGCACGTCTGCCTGGGCGTCACGCAWTGCGTCGCTCACTC-----ATCCC-GTGCCTC--A-CT---GGGCGGG-----TAA-GTGCGTGGGCGG-ATATTGGCCCCCC-----GTTCACATTT-G-TGCTC--GGTTGGCCTAAAA-A-TAA-GG-TCCC---TGATGACGG-AC-------ATCA---CAACAAGTGGTGG----TTGTC---AAACTGTCGCGACACGTTGTGCA---TGCT-A--CT------CCGTCGTCG---GTGG--GCT----------CATTGACCCTTAA-GT-GCC-A--TCGA---------------ACTT---GGTACC---TCA--ACTG-C-GACCCC--AGGT-CA-GG-C--GGGATTACCC-GCTGAGTTTAAGCATATCAA-TAAGCGG-AGG-AAAAGAAA-CTTACAAGGATTCCCCTAGTAACGG-CGAGCGAACCGGG-AAT???????????????????????????????????????????????????????????????????????????????????????????????????????????????????????????????????????????????????????????????????????????????????????????????????????????????????????????????????????????????????????????????????????????????????????????????????????????????????????????????????????????????????????????????????????????????????????????????????????????????????????????????????????????????????????????????????????????????????????????????????????????????????????????????????????????????????????????????????????????????????????????????????????????????????????????????????????????????????????????????????????????????????????????????????????????????????????????????????????????????????????????????????????????????????????????????????????????????????????????????????????????????????????????????????????????????????????????????????????????????????????????????????????????????????????????????????????????????????????????????????????????????????
corifolia_ANA ACGAATTCATGGT-CCGGTG-AAGTGTTCGG-ATCGCGG-CGACGTGGG-CGGTTCGCTGCC-GGCGACGTCGCGAGAAGTCCACTGAACCTTATCATTTAGAGGAAGGAGAAGTCGTAACAAGGTTTCCG-TAGGTGAACCTGCGGAAGGATCATTGTCAAAA-CCT-GACA--T---CTAGAAAA-CTC-GTG-AACTTGTT-CATAAA-----GAA---T--GGGG-AAT-GCA-----TCGG-TT-TGG-CCCAG-T-GC----CTCTCCT-----TTTGCTTT----------CCCC--TC----------------------GCGA----GCAGA-CGTGCTTGG-AGC-TTTTCAG--CGATG-TGT-TC--GTCT-GCTTGTCGAACAA-CGAA-CCC-CGGCGCAAATCGTGCCAAGGA-A---AA--TGGAATGA---GTTT-GT-----G-CA--T--CATG-T--CCTT----------GCCC-GTCTA----C------GG--GT----GGCA-------TTGGCTT-GCACATCTTTT-----GTC--------TAA-----C----TA------AA-TGACTCTCGGCAACGGATATCTCGGCTCTTGCATCGATGAAGAACGTAGCGAAATGCGATACTTGGTGTGAATTGCAGAATCCCGTGAACCATCGAGTCTTTGAACGCAAGTTGCGCCTGAAGCC--ATCAGGTTGAAGGCACGTCTGCCTGGGCGTCACGCATTGCGTCGCTCACTC-----ACCCC-GTGCCTC--A-CT---GGGCGGG-----TAA-GTGCGTGGGTGG-ATATTGGCCCCCC-----GTTCACATTT-G-TGCTC--GGTTGGCCTAAAA-A-TAA-GG-TCCC---TGATGACGG-AC-------ATCA---CAACAAGTGGTGG----TTGCC---AAACTGTCGCGACACGTTGTGCA---TGCT-A--CT------CTGTCGTTG---GTGG--GCT----------CATTGACCCTTAA-GT-GCC-A--TTGA---------------ACTT---GGTACC---TCA--AYTG-C-GACCCC--AGGT-CA-GG-C--GGGATTACCC-GCTGAGTTTAAGCATATCAA-TAAGCGG-AGG-AAAAGAAA-CTTACAAGGATTCCCCTAGTAACGG-CGAGCGAACCGGGGAAT???????????????????????????????????????????????????????????????????????????????????????????????????????????????????????????????????????????????????????????????????????????????????????????????????????????????????????????????????????????????????????????????????????????????????????????????????????????????????????????????????????????????????????????????????????????????????????????????????????????????????????????????????????????????????????????????????????????????????????????????????????????????????????????????????????????????????????????????????????????????????????????????????????????????????????????????????????????????????????????????????????????????????????????????????????????????????????????????????????????????????????????????????????????????????????????????????????????????????????????????????????????????????????????????????????????????????????????????????????????????????????????????????????????????????????????????????????????????????????????????????????????????????
corifolia_MP823 ??????????GGT-CCGGTG-AAGTGTTCGG-ATCGCGG-CGACGTGGG-CGGTTCGCTGCC-GGCGACGTCGCGAGAAGTCCACTGAACCTTATCATTTAGAGGAAGGAGAAGTCGTAACAAGGTTTCCG-TAGGTGAACCTGCGGAAGGATCATTGTCAAAA-CCT-GACA--T---CTAGAAAA-CTC-GTG-AACTTGTT-CATAAA-----GAA---T--GGGG-AAT-GCA-----TCGG-TT-TGG-CCCAG-T-GC----CTCTCCT-----TTTGCTTT----------CCCC--TC----------------------GCGA----GCAGA-CGTGCATGG-AGC-TTTTCAG--CGATG-TGT-TC--GTCT-GCTTGTCGAACAA-CGAA-CCC-CGGCGCAAATCGTGCCAAGGA-A---AA--TGGAATGA---GTTT-GT-----G-CA--T--CATG-T--CCTT----------GCCC-GTCTA----C------GG--GT----GGCA-------TTGGCTT-GCACATCTTTT-----GTA--------TAA-----C----TA------AA-TGACTCTCGGCAACGGATATCTCGGCTCTTGCATCGATGAAGAACGTAGCGAAATGCGATACTTGGTGTGAATTGCAGAATCCCGTGAACCATCGAGTCTTTGAACGCAAGTTGCGCCTGAAGCC--ATCAGGTTGAAGGCACGTCTGCCTGGGCGTCACGCATTGCGTCGCTCACTC-----ACCCC-GTGCCTC--A-TT---GGGCGGG-----TAA-GTGCGTGGGTGG-ATAWTGGCCCCCC-----GTTCACATTT-G-TGCTC--GGTTGGCCTAAAA-A-TAA-GG-TCCA---TGATGACGG-AC-------ATCA---CAACAAGTGGTGG----TTGCC---AAACTGTCGCGACACGTTGTGCA---TGCT-A--CT------C????GTTG---GTGG--GCT----------CATTGACCCTTAA-GT-GCC-A--TYGA---------------ACTT---GGTACC---TCA--ACTG-C-GACCCC--AGGT-CA-GG-C--G???TTACCC-GCTGAGTTTAAGCATATCAA-TAAGCGG-AGG-?????AAA-CTTACAAGGATTCCCCTAGTAACGG-CGAGCGAA?????????TTGAGACAAGCATATGACTACTGGCAGGATCAA-CCAG-GTAGCATTCCTTTTAT-GACACCAGCACAACCCGAGCCCCCC-AT-TGAAT--AATCA-AAGAAGG-CAA---GGA---CAGG-CACAGTGGT----CAT-CCGCAACAAGCGACGAACGC---TTTTTTGGGTAAA-TAACGATCG-CAAGAC------GTATA-------TCCG----CATAA-GTTTCAGC--ATCCACGATTAC-AAGTCACAGCTA--ATGGA-CATGGGGG-CTACAC-AATCAAA-GTGCAATCT-G-CATGAAA-CACTAGC--AACACTTCAAGGCTCACC-TCCACC-AAAAGTGGTGCATGG-CGAGA--AAAGGGACTTTT--TT-GAG---AATAGTTCC-A--CCACATTGGGTAT-GA-GGCACAGGAACCC------------------------------------------------------------------------------------------AAGAT-ATT---GCAACGGGAGAACTTCCTCTT-CCCAA-GCA---TA--CT--ATT--GAAGAG----ATA-TGTCCGATATGGACTTCACTGCCCAGAGCAGAGAAAATTCCAATCCCGACAAAA-TCAACTACCACCCACACGCCA-TTACGTACACTTTGCACCAACTCCTCC-AACCAATTGCACCTCGCTGG-ACAAGCTGCCC--AACTAGA-AGC-AAAGGCCAACAAGAGCAACATAG--GCAAAA-C-AAAAATTAGGG--CAACGAG------------------------------------------------------------------GAT-TATTTGGATAGGGACA---ACAACGTAGCC-AA-AGAGGATCCAAGACCAAA-GTCGTGC--ACTACTAAA-GCCA-ATCAAA--GAGCTAGATCTACCACAA--
corydalis_AH2536 ??????????????????????????TTCGG-ATCGCGG-CGACGTGGG-CGGTTCGCTGCC-GGCGACGTCGCGAGAAGTCCACTGAACCTTATCATTTAGAGGAAGGAGAAGTAGTAACAAGGTTTCCG-TAGGTGAACCTGCGGAAGGATCATTGTCAAAA-CCT-GACA--T---CTAGAAAA-CTC-GTG-AACTTGTT-CATAGA-----GAA---T--GGGG-AAT-GCA-----TTGG-TT-TGG-CCTAG-T-GC----CTCTCCT-----TTTGCTTT----------CCCC--TT----------------------GCGA----GCAGA-CGTGCCCGG-AGC-TTTTGAG--CGATG-TGT-TC--GTCT-GCTTGTCGAAAAA-CGAA-CCC-CGGCGCAAATCGCGCCAAGGA-T---AA--TGGAATGA---GTTT-GT-----G-CA--TG-CATG-T--CCCT----------GCCC-GTCTA----C------GG--GT----GGTG-------TTGGCTT-GCACATCTTTT-----GTA--------TAA-----C----TA------AA-TGACTCTCGGCAACGGATATCTTGGCTCTTGCATCGATGAAGAACGTAGCGAAATGCGATACTTGGTGTGAATTGCAGAATCCCGTGAACCATCGAGTCTTTGAACGCAAGTTGCGCCTGAAGCC--ATCAGGTTGAAGGCACGTCTGCCTGGGCGTCACGCATTGCGTCGCTCACTC-----ACCCC-GTGCCTC--A-TT---GGGCGGG-----TAA-GTGCGTGGGCGG-ATATTGGCCCCCC-----GTTCACATTT-G-TGCTC--GGTTGGCCTAAAA-A-TAA-GG-TCCC---TGATGATGG-AC-------ATCA---CAACAAGTGGTGG----TTGTC---AAACTGTCGCGTCACGTTGTGCA---TGCT-A--CT------CTGTCGTCG---GTGG--GCT----------CATTGACCCTTAA-GT-GCC-A--TCGA---------------ACTT---GGTACC---TCA--ACTG-C-GACCCC--AGGT-CA-GG-C--GGGATTACCC-GCTGAGTTTAAGCATATCAA-TAAGCGG-AGG-AAAAGAAA-CTTACAAGGATTCCCCTAGTAACGG-CGAGCGAACCGGG-AAT???????????????????????????????????????????????????????????????????????????????????????????????????????????????????????????????????????????????????????????????????????????????????????????????????????????????????????????????????????????????????????????????????????????????????????????????????????????????????????????????????????????????????????????????????????????????????????????????????????????????????????????????????????????????????????????????????????????????????????????????????????????????????????????????????????????????????????????????????????????????????????????????????????????????????????????????????????????????????????????????????????????????????????????????????????????????????????????????????????????????????????????????????????????????????????????????????????????????????????????????????????????????????????????????????????????????????????????????????????????????????????????????????????????????????????????????????????????????????????????????????????????????????
corydalis_MP1005 ????????????T-CCGGTG-AAGTGTTCGG-ATCGCGG-CGACGTGGG-CGGTTCGCTGCC-GGCGACGTCGCGAGAAGTCCACTGAACCTTATCATTTAGAGGAAGGAGAAGTCGTAACAAGGTTTCCG-TAGGTGAACCTGCGGAAGGATCATTGTCAAAA-CCT-GACA--T---CTAGAAAA-CTC-GTG-AACTTGTT-CATAGA-----GAA---T--GGGG-AAT-GCA-----TCGG-TT-TGG-CCTAG-T-GC----CTCTCCT-----TTTGCTTT----------CCCC--TT----------------------GCGA----GCAGA-CGTGCCCGG-AGC-TTTTGAG--CGATG-TGT-TC--GTCT-GCTTGTCGAAAAA-CGAA-CCC-CGGCGCAAATCGCGCCAAGGA-T---AA--TGGAATGA---GTTT-GT-----G-CA--TG-CATG-T--CCCT----------GCCC-KTCTA----C------GG--GT----GGTG-------TTGGCTT-GCACATCTTTT-----GTA--------TAA-----C----TA------AA-TGACTCTCGGCAACGGATATCTTGGCTCTTGCATCGATGAAGAACGTAGCGAAATGCGATACTTGGTGTGAATTGCAGAATCCCGTGAACCATCGAGTCTTTGAACGCAAGTTGCGCCTGAAGCC--ATCAGGTTGAAGGCACGTCTGCCTGGGCGTCACGCATTGCGTCGCTCACTC-----ACCCC-GTGCCTC--A-YT---GGGCGGG-----TAA-GTGCGTGGGCGG-ATATTGGCCCCCC-----GTTCACATTT-G-TGCTC--GGTTGGCCTAAAA-A-TAA-GG-TCCC---TGATGACGG-AC-------ATCA---CAACAAGTGGTGG----TTGCC---AAACTGTCGCGACACGTTGTGCA---TGCT-A--CT------CTGTCGTCG---GTGG--GCT----------CATTGACCCTTAA-GT-GCC-A--TCGA---------------ACTT---GGTACC---TCA--ACTG-C-GACCCC--AGGT-CA-GG-C--GGGATTACCC-GCTGAGTTTAAGCATATCAA-TAAGCGG-AGG-AAAAGAAA-CTTACAAGGATTCCCCTAGTAACGG-CGAGCGAACC??????????????????????????????????????????????????????????????????????????????????????????????????????????????????????????????????????????????????????????????????????????????????????????????????????????????????????????????????????????????????????????????????????????????????????????????????????????????????????????????????????????????????????????????????????????????????????????????????????????????????????????????????????????????????????????????????????????????????????????????????????????????????????????????????????????????????????????????????????????????????????????????????????????????????????????????????????????????????????????????????????????????????????????????????????????????????????????????????????????????????????????????????????????????????????????????????????????????????????????????????????????????????????????????????????????????????????????????????????????????????????????????????????????????????????????????????????????????????????????????????????????????????????????
coventryi_EO12832 ????????ATGGT-CCGGTG-AAGTGTTCGG-ATCGCGG-TGACGTGGG-CGGTTCGCTGCC-GGCGACGTCGCGAGAAGTCCACTGAACCTTATCATTTAGAGGAAGGAGAAGTCGTAACAAGGTTTCCG-TAGGTGAACCTGCGGAAGGATCATTGTCAAAA-CTT-GACA--T---CTAGAAAA-CTC-GTG-AACTTGTT-CATAAG-----GAA---T--GGGG-AAT-GCA-----TTGG-TT-TGG-CCCAG-T-GC----CTCTCCT-----TTTTCTTT----------CCCC--TC----------------------GCGA----GCAGA-CGTGCCTGG-AGC-TTTCGAG--CGACG-TGT-TC--TTCT-GCTTGTCGAACAA-CGAA-CCC-CGGCGCAAATCGTGCCAAGGA-T---AA--TGGAATGA---GTTT-GT-----G-CA--TG-CATA-TATCCCT----------ACCC-GTCTA----T------GG--GT----GGCG-------TTGGCTT-GCACATCTTTT-----GTA--------TAA-----C----TA------AA-TGACTCTCGGCAACGGATATCTCGGCTCTTGCATCGATGAAGAACGTAGCGAAATGCGATACTTGGTGTGAATTGCAGAATCCCGTGAACCATCGAGTCTTTGAACGCAAGTTGCGCCTGAAGCC--ATCAGGTTGAAGGCACGTCTGCTTGGGCGTCACGCATTGCGTCACTCACTC-----ACCCC-GTGCCTC--A-TT---GGGCGGG-----TAA-GTGCGTGGGCGG-ATATTGGCCCCCC-----GTTCACATTT-G-TGCTC--GGTTGGCCTAAAA-A-TAA-GG-TCCC---TGATGATGG-AC-------ATCA---CAACAAGTGGTGG----TTGCC---AAACTGTCGCGACACGTTGTGCA---TGCT-A--CT------CTGTCATGG---TTGG--GAT----------CATAGACCCTTAA-GT-GCC-A--TCGA---------------ACTT---GGTACC---TCA--ACTG-C-GACCCC--AGGT-CA-GG-C??????????????????????????????????????????????????????????????????????????????????????????????????TTGAGACAAGCATATGACTACTGGCAGGATCAA-CCAG-GTAGCATTCCTTTTGC-GACACCGGCACGACCCAAGCCCCC--AT-TGAAT--AATCA-AAGATGG-CAA---GGA---CAGG-CACAGTGGT----CAT-CCGCAACAAGCGACGAACGC---TTTTTTGGGTAAA-TAACAATCG-CAAGAC------GTATA-------CCCG----CATAA-GTTTCAGC--ATCCACAATTAC-AAGTCATAGCTA--ATGGA-CATGGGGG-CCGCAC-AATCAAA-GTGCAATTT-G-CATGAAA-CACTAGC--AACACTTTGAGGCTCACC-TCCACC-AAAAGTGGTGCAAGG-CGAGA--TTAGGGACTTTT--CG-AAG---AATAGTACC-A--CCGCATTGGGTAT-GA-GGCACAGGAACCC------------------------------------------------------------------------------------------AAGAT-ATT---GCAACGGGAGAACTTCCTCTT-CTCGT-GCA---TA--CT--TTT--GAAGAG----ATA-TGTCCGATATGGACTTCACTGCACAGAGCAGAGAAATTTCCAATCCCGACAAAA-TCAACTACCACCCACACACCA-TTACGTACACTTTGCACCAACTCCTCC-AACCAATTGCACCTCGAGGG-ACAAGCTGCCC--AACTAGA-AGC-AAAGGCCAACAAGAGCAACATAA--GCAAAA-C-GAAGTTTGGGG--?TATGAG-CTTTGCCTCTCAAC--AATTAGGCATCCC--TAAAA-GGA-ACACCAAAATATGTCA---TCAAGGAT-TATTTCGATA???????????????????????????????????????????????????????????????????????????????????????????????
cristata_MP820 ???????????????????G-AAGKGTTCGG-ATCGCGG-CGACGTGGG-CGGTTCGCTGCC-GGCGACGTCGCGAGAAGTCCACTGAACCTTATCAYTTAGAGGAAGGAGAAGTCGTAACAAGGTTTCCG-TAGGTGAACCTGCGGAAGGATCATTGTCAAAA-CCT-GACA--T---CTAGAAAA-CTC-GTG-AACTTGTT-CATAAA-----GAA---T--GGGG-AAT-GCA-----TCGG-TT-TGG-CCCAG-T-GC----CTCTCCT-----TTTCCTTT----------CCCC--TC----------------------GCGA----GCAGA-CGTGCCTGG-AGC-TTTTGAG--CGACG-TGT-TC--GTCT-GCTTGTCGAACAA-CGAA-CCC-CGGCGCAAATCGCGCCAAGGA-A---AA--TGGAATGA---GTTT-GT-----G-CA--TG-CATG-T--CCCT----------GCCC-GTCTA----C------GG--GT----GGTG-------TTGGCTT-GCACATCTTTT-----GTA--------TAA-----C----TA------AA-TGACTCTCGGCAACGGATATCTCGGCTCTTGCATCGATGAAGAACGTAGCGAAATGCGATACTTGGTGTGAATTGCAGAATCCCGTGAACCATCGAGTCTTTGAACGCAAGTTGCGCCTGAAGCC--ATCAGGTTGAAGGCACGTCTGCCTGGGCGTCACGCATTGCGTTGCTCACTC-----ACCCC-GTGCCTC--A-CT---GGGCGGG-----TAA-GTGCGTGGGCGG-ATATTGGCCCTCC-----GTTCACATTT-G-TGCTC--GGTTAGCCTAAAA-A-TAA-GG-TCCT---TGATGACGG-AC-------ATCA---CAACAAGTGGTGG----TTGCC---AAACTGTCGCGACACGTTGTGCA---TGAT-A--GT------CCATCGTCA---GTGG--GCT----------CATTAACCCTTAA-GT-GCC-A--TTGA---------------ACTT---GGTACC---TCA--ACTG-C-GACCCC--AGGT-CA-GG-C--GGGATCACCC-GCTGAGTTTAAGCATATCAA-TAAGCGG-AGG-AAAAGAAA-CTTACAAGGATTCCCCTAGTAACGG-CGAGCGAA?????????TTGAGACAAGCATATGACTACTGGCAGGATCAA-CCAG-GTAGCATTCCTTTTGC-GACACCGGCACAACCCAAGCCCCCC-AT-TGAAT--AATCA-AAGAAGG-CAA---GGA---CAGG-CACAGTGGT----CAT-CCGCAATAAGCGACAAACGC---TTTTTTGGGTAAA-TAACGATCG-CAAAAC------GTATA-------CCCG----CATAA-GTTTCAAC--ATCCACGATTAC-AAGTCACAGCTA--ATGGA-CATGGGGG-CCGCAC-AATCAAAAGTGCAATCT-G-CATGAAA-CACTAGC--AACACTTCGAGGCTCACC-TCCACC-AAAAGTGGTGCAAGG-CGAGA--ATAGGGACTTTT--CG-GAG---AATAGTTCC-A--CCGCATTGGGTAT-GA-GGTACAGGAACCA------------------------------------------------------------------------------------------AAGAT-ATT---GCAATGGGAGAACTTCTTCTT-CCCAT-GCA---TA--CT--ATT--GAAGAG----ATA-TGTCCGATATGGACTTCACTGCACAAAGCAGAGAAATTTCCAATCCCGACAAAA-TCAACTACCACCCACACGCCA-TTACGTACACTTTGCACCAACTCCTCC-AACCAATTGCACCTCGAGGG-ACAAGCTGCCC--AACTAGA-AGC-AAAGGCCAACAAGAGCAACATAA--GCAAAA-C-AAAGTTTGGGG--CAATGAG-CTT-GCCTCTCAAC--AATGAGGCATCCC--TAAAA-GGA-AGGCCAA--TATGTCA---TCAAGGAT-TATTTCGATAGGGACA---GCAACGTACCC-AA-AGAGGATCCAAGACCAAA-GTCGTGC--ACTACTAAA-GCCC-GTCAAA--GAGCTAGAGCTACCACAA--
croceovirens_JP387 ??????????????????????????????????????????????????????????????????????????????????????????????TCATTTAGAGGAAGGAGAAGTCGTAACAAGGTTTCCG-TAGGTGAACCTGCGGAAGGATCATTGTCAAAA-CCT-GACA--T---CTAGAAAA-CTC-GTG-AACTTGTT-CATAAA-----GAA---T--GGGA-AAT-GCA-----TCGG-TT-TGG-CCCAG-T-GC----CTCTCCT-----TTTGATTT----------CCCC--TC----------------------GCGA----GCAGA-CGTGCCTGG-AGC-TTTCGAG--CGATG-TGT-TT--GTCT-GCTTGTCGAACAA-CGAA-CCC-CGGCGCAAATCGCGCCAAGGA-T---AA--AGGAATGA---GTTT-GT-----G-CA--TG-TATG-T--CCCT----------GCCC-GTCTA----C------GG--GT----GGTG-------TTGGCTT-GCACATCTTTT-----GTA--------TAA-----C----TA------AA-TGACTCTCGGCAACGGATATCTCGGCTCTTGCATCGATGAAGAACGTAGCGAAATGCGATACTTGGTGTGAATTGCAGAATCCCGTGAACCATCGAGTCTTTGAACGCAAGTTGCGCCTGAAGCC--ATCAGGTTGAAGGCACGTCTGCCTGGGCGTCACGCATTGCGTCGCTCACTC-----ACCCC-GTGCCTC--A-CT---GGGCGGG-----CAA-GTGCGTGGGCGG-ATATTGGCCCCCC-----GTTCACATTT-G-TGCTC--GGTCGGCCTAAAA-A-TAA-GG-TCCT---TGATGACGG-AC-------ATCA---CAACAAGTGGTGG----TTGCC---AAACTGTCGCGACACGTTGTGCA---TGCT-A--CT------CCGTTGTCA---GTGG--GCT----------CATTGACCCTTAA-GT-ACC-A--TCGA---------------ACTT---GGTACC---TCA--ACTG-C-GACCCC--AGGT-CA-GG-C--GGGATTACCC-GCTGAGTTTAA??????????????????????????????????????????????????????????????????????????TTGAGACAAGCATATGACTACTGGCAGGATCAA-CCAG-GTAGCATTCCTTTTGC-GACACCGACACAACCCAAGCCCCCC-AT-TGAAT--AATCA-AAGAAGG-CAA---GGA---CAGG-TACAGTGGT----CAT-CCGCAATAAGCGACGAACGC---TTTTTTGGGTAAA-TAACGATCG-CAAGAT------GTATA-------CCCG----CATAA-GTTTCAGC--ATCCACGATTAC-AAGTCACAGCTA--ATGGA-CATGGGGC-CTGCAC-AATCAAA-GTGCAATCT-G-CACGAAA-CACTAGC--AACACTTCGAGGCTTACC-TCCACC-AAAAGTGGTGCAAGG-CGAGA--ATGGGGACTTTT--CG-AAG---AATAGTTCC-A--CCGCATTGGGTAT-GA-GGCACAGGAACCC------------------------------------------------------------------------------------------AAGAT-ATT---GCAACGGGAGAAGTTCCTCTT-CCCGT-GCA---TA--CT--ATT--GAAAAG----ATA-TGTCCGATATGGACTTCACTGCACGAAGCAGAGAAATTTCCAATCCCGACAAAA-TCAACTACCACCCACACGCCA-TTACGTACACTTTGCACCAACTCCTCC-AACCAATTGCACCTCGAGGG-ACAAGATGCCC--AACTAGA-AGC-AATGGCCAACAAGAGCAACATAA--GCAGCA-C-GAAAATTGGGG--CAATGAG-CTT-ACCTCCAAAC--TATGAGCCATCCC--TAAAA-GGA-ACGCCAA--TACGTCA---TAGAGGAT-CATTTCGATAGGGACA---ACAACGTAGCC-AA-AGAGGATCCAAGACCAAA-GTCGTGC--ACTACTAAA-GCCC-GTGAAG--GAGCTAGAGCTACCACAA--
cruenta_MP745_NR ???????????GT-CCGGTG-AAGTGTTCGG-ATCGCGG-CGACGTGGG-CGGTTCGCTGCC-GGCGACGTCGCGAGAAGTCCACTGAACCTTATCATTTAGAGGAAGGAGAAGTCGTAACAAGGTTTCCG-TAGGTGAACCTGCGGAAGGATCATTGTCAAAA-CCT-GACA--T---CTAGAAAA-CTC-GTG-AACTTGTT-CATAAA-----GAA---T--GGGG-AAT-GCA-----TCGG-TT-TGG-CCCAG-T-GC----CTCTCCT-----TT-GCTCT----------CCCC--TC----------------------GCGA----GCAGA-CGTGCTTGG-AGC-TTTTGAG--CAATG-TGT-TC--GTCT-GCTTGTCGAACAA-CGAA-CCC-CGGCGCAAATCGCGCCAAGGA-T---AA--TGGAATGA---GTTT-GT-----G-CA--TG-CATG-T--CCCT----------GCCC-GTCTA----C------GG--GT----GGCG-------TTGGCTT-GCACATTTTTT-----GTA--------TAA-----T----CA------AA-TGACTCTCGGCAACGGATATCTCGGCTCTTGCATCGATGAAGAACGTAGCGAAATGCGATACTTGGTGTGAATTGCAGAATCCCGTGAACCATYGAGTCTTTGAACGCAAGTTGCGCCTGAAGCC--ATCAGGTTGAAGGCACGTCTGCCTGGGCGTCACGCAWTGCGTCGCTCACTC-----ACCCC-GTGCCTC--A-CT---GGGCGGG--GG-TAA-GTGCGTGGGCGG-ATATTGGCCCTCC-----GTTCACATTT-G-TGCTC--GGTTGGCCTAAAA-A-TAA-GG-TCCC---TGATGACGG-AC-------ATCC---CAACAAGTGGTGG----TTGCA---AAACTGTCGCGACACGTTGTGCA---TGCT-A--CT------CCATCGTTG---GTGG--GCT----------CGTTGACC-TTAA-GT-GCC-A--TCGA---------------ACTT---GGTGCC---TCA--ACTG-C-GACCCC--AGGT-CA-GG-C--GGGATTACCC-GCTGAGTTTAAGCATATCAA-TAAGCGG-AGG-AAAAGAAA-CTTACAAGGATTCCCCTAGTAACGG-CGAGCGAACCGGG-AATTTGAGACAAGCATATGACTACTGGCAGGATCAA-CCAG-GTAGCATTCCTTTTGC-GACACCGGCACGACCCAAGCCCCC--AT-TGAAT--AATCA-AAGAAGG-CAA---GGA---CAGG-CACAGTGGT----CAT-CCGCAGCAAGCGACGAACAC---TTTTTTGGGTAAA-TAACGATCA-CGAGAC------GTATA-------CCCA----CATAA-GTTTCAGC--ATCCACAATTAC-AAGTCACAGCTA--ATGGA-CATGGGGG-CCGCAC-AATCAAA-GTGCAATCT-G-CATGAAA-CACTAGC--AACACTTGGAGGCTCACC-TCCACC-AAGAGTGGTGCAAGG-CGAGA--ATAGGGACTTTT--CG-GAG---AATAGTTCC-A--CCGCATTGGGTAT-GA-GGCATAGGAACCA------------------------------------------------------------------------------------------AAGAT-ATT---GCAACGGGAGAACTTCCTCTT-CCCAT-GCA---TA--CT--ATT--GAAGAG----ATA-TGTCCGATATGGACTTCACTGCCCAGAGCAGAGAAATTTCCAATCCCGACAAAA-TCAACTACCACCCACACGCCA-TTACGTACACTTTGCACCAACTCCTCC-AACCAATTGCACCTCGAGGG-ACAAGCTGCCC--AACAAGA-AGC-AAAGGCCAACAAGAGC?????????????????????????????????????????????????????????????????????????????????????????????????????????????????????????????????????????????????????????????????????????????????????????????????????????????????????
cruenta_MP999_NR ?????????????????????????????????????????????????????????????????????????????????????????????ATCATTTAGAGGAAGGAGAAGTCGTAACAAGGTTTCCG-TAGGTGAACCTGCGGAAGGATCATTGTCAAAA-CCT-GACA--T---CTAGAAAA-CTC-GTG-AACTTGTT-CATAAA-----GAA---T--GGGG-AAT-GCA-----TCGG-TT-TGG-CCCAG-T-GC----CTCTCCT-----TT-GCTCT----------CCCC--TC----------------------GCGA----GCAGA-CGTGCTTGG-AGC-TTTTGAG--CAATG-TGT-TC--GTCT-GCTTGTCGAACAA-CGAA-CCC-CGGCGCAAATCGCGCCAAGGA-T---AA--TGGAATGA---GTTT-GT-----G-CA--TG-CATG-T--CCCT----------GCCC-GTCTA----C------GG--GT----GGCG-------TTGGCTT-GCACATTTTTT-----GTA--------TAA-----T----CA------AA-TGACTCTCGGCAACGGATATCTCGGCTCTTGCATCGATGAAGAACGTAGCGAAATGCGATACTTGGTGTGAATTGCAGAATCCCGTGAACCATCGAGTCTTTGAACGCAAGTTGCGCCTGAAGCC--ATCAGGTTGAAGGCACGTCTGCCTGGGCGTCACGCATTGCGTCGCTCACTC-----ACCCC-GTGCCTC--A-CT---GGGCGGGGG---TAA-GTGCGTGGGCGG-ATATTGGCCCTCC-----GTTCACATTT-G-TGCTC--GGTTGGCCTAAAA-A-TAA-GG-TCCC---TGATGACGG-AC-------ATCC---CAACAAGTGGTGG----TTGCA---AAACTGTCGCGACACGTTGTGCA---TGCT-A--CT------CCATCGTTG---GTGG--GCT----------CGTTGA-CCTTAA-GT-GCC-A--TCGA---------------ACTT---GGTGCC---TCA--ACTG-C-GACCCC--AGGT-CA-GG-C--GGGATTACCC-GCTGAGTTTAAGCATAT????????????????????????????????????????????????????????????????????TTGAGACAAGCATATGACTACTGGCAGGATCAA-CCAG-GTAGCATTCCTTTTGC-GACACCGGCACGACCCAAGCCCCC--AT-TGAAT--AATCA-AAGAAGG-CAA---GGA---CAGG-CACAATGGT----CAT-CCGCAGCAAGCGACGAACAC---TTTTTTGGGTAAA-TAACGATCA-CGAGAC------GTATA-------CCCA----CATAA-GTTTCAGC--ATCCACAATTAC-AAGTCACAGCTA--ATGGA-CATGGGGG-CCGCAC-AATCAAA-GTGCAATCT-G-CATGAAA-CACTAGC--AACACTTGGAGGCTCACC-TCCACC-AAGAGTGGTGCAAGG-CGAGA--ATAGGGACTTTT--CG-GAG---AATAGTTCC-A--CCGCATTGGGTAT-GA-GGCATAGGAACCA------------------------------------------------------------------------------------------AAGAT-ATT---GCAACGGGAGAACTTCCTCTT-CCCAT-GCA---TA--CT--ATT--GAAGAG----ATA-TGTCCGATATGGACTTCACTGCCCAGAGCAGAGAAATTTCCAATCCCGACAAAA-TCAACTACCACCCACACGCCA-TTACGTACACTTTGCACCAACTCCTCC-AACCAATTGCACCTCGAGGG-ACAAGCTGCCC--AACAAGA-AGC-AAAGGCCAACAAGAGCAACATAAAAGCAAAA-C-GAAGTTTGGGG--CAATGAG-CTT-GCCTCTCAAC--AATGAGCCATCCC--TAAAA-GGA-AGGCCAA--TATGTCA---ACGAGGAT-TATTTAGATAGGGACG---GCAACATAGCC-AA-AGAGGATCCAACACCAAA-GTCGTGC--ACTACTAAA-GCC--CTCAAA--GAGCTGGAGCTACCACAA--
cryptoclada_EO12684 ????????????????????????????????????????????????????????????????????????????????????????????TATCATTTAGAGGAAGGAGAAGTCGTAACAAGGTTTCCG-TAGGTGAACCTGCGGAAGGATCATTGTCAAAA-CCT-GACA--T---CTAGAAAA-CTC-GTG-AACTTGTT-CATAAA-----GAA---T--GGGG-AAT-GAA-----TCGG-TT-TGG-CCCAG-T-GG----CTCTCCT-----TTTGCTTT----------CCCC--TC----------------------GCGA----GCGGA-CGTGCCTGG-AGC-TTTCAAG--CGACG-TGT-TC--GTCT-GCTTGTCGAACAA-CGAA-ACC-CGGCGCAAATCGCGCCAAGGA-T---AA--TGGAATGA---GTTT-GT-----G-CA--TG-CATG-T--CCCT----------GCCC-GTCTA----C------GG--GT----GGCG-------TTGGCTT-GCACATCTTTT-----GTA--------TAA-----C----TA------AA-TGACTCTCGGCAACGGATATCTCGGCTCTTGCATCGATGAAGAACGTAGCGAAATGCGATACTTGGTGTGAATTGCAGAATCCCGTGAACCATCGAGTCTTTGAACGCAAGTTGCGCCTGAAGCC--ATCAGGTTGAAGGCACGTCTGCCTGGGCGTCACGCATTGCGTCGCTCACTC-----ACCCC-GTGCCTC--A-CT---GGGCAGG-----TAA-GTGCGTGGGCGG-ATATTGGCCCCCC-----GTTCACATTT-G-TGCTC--GGTTGGCCCAAAA-A-TAA-GG-TCCC---TGATGACGG-CC-------ATCA---CAACAAGTGGTGG----TTGCC---AAACTGTCGCGACATGTTGTGCA---TGCT-A--CT------CCGTCGTCG---GTGG--GCT----------CATTGACCCTTAA-GT-GCC-A--TCGA---------------ACTT---GGTACC---TCA--ACTG-C-GACCCC--AGGT-CA-GG-C--GGGATTACCC-GCTGAGTTTAAGCATATCAA-TAAGCGG-AGG-AAAAGAAA-CTTACAAGGATTCCCTTAGTAACGG-CGAGCGAACCGGG-AATTTGAGACAAGCATATGACTACTGGCAGGATCAA-CCAG-GTAGCATTCCTTTTGC-GACACCAGCACGACCCAAGCCCCCC-AT-TGAAT--AATCA-AAGAAGG-CAA---GGA---CAAG-CACAGTGGT----CAT-CCGCAACAAGCGACGAACGC---TTTTTTGGGTAAA-TAACGATCG-CAAGAC------ATATA-----CCCCCG----CATAA-GTTTCAGC--ATCCACGATTAC-AAGTCACAGCTA--ATGGA-CATGGGGG-CCGCAC-AATCGAA-GTGCAATCT-A-CATGAAA-CACTAGC--AGCACTTCGAGTCTCACC-TCCACC-AAAAGTGGTGCAAGG-CAAGA--ATAGGGACTTTT--CG-GAG---AATAGTTCC-A--CCGCATTGGGTAT-GA-GGCACAGGAACCC------------------------------------------------------------------------------------------AAGAT-ATT---GCAACGAGAGAACTTCCTCTT-CCCGT-GCA---TA--CT--ATT--GAAGAG----ATA-TGTCCGATATGGACTTCACTGCGCGGAGCAGAGAAATTTCCAATTCCGACAAAA-TCAACTACCACCCACACGCCATTTACGTACACTTTGCGCCAACTCCTCC-AACCAATTGCACCTCGAGGG-ACAAGCTGCCC--AACTAGA-AGC-AAAGGCCAACAGGAGAAA???????????????????????????????????????????????????????????????????????????????????????????????????????????????????????????????????????????????????????????????????????????????????????????????????????????????????
cubica_MP623 ??????????GGT-CCGGTG-AAGTGTTCGG-ATCGCGG-CGACGTGGG-CGGTTCGCTGCC-GGCGACGTCGCGAGAAGTCCACTGAACCTTATCATTTAGAGGAAGGAGAAGTCGTAACAAGGTTTCCG-TAGGTGAACCTGCGGAAGGATCATTGTCAAAA-CCT-GACA--T---CTAGAAAA-CTC-GTG-AACTTGTT-CATAAA-----GAA---T--GGGG-AAT-GCA-----TCGG-TT-TGG-CCCTG-T-GC----CTCTC-T-----TTTGCTTT----------CCCC--TC----------------------GCGA----GCAGA-CGTGCCTGG-AGC-TTTCGAG--CGATG-TGT-TT--GTCT-GCTTGTCGAACAA-CGAA-CCC-CGGCGCAAATCGCGCCAAGGA-T---AA--TGGAATGA---GTTT-GT-----G-CA--TG-CATG-T--CCCT----------GCCC-GTCTA----C------GG--GT----GGCG-------TTGGCTT-GCACATCTTTT-----GTA--------TAA-----C----TA------AA-TGACTCTCGGCAACGGATATCTCGGCTCTTGCATCGATGAAGAACGTAGCGAAATGCGATACTTGGTGTGAATTGCAGAATCCCGTGAACCATCGAGTCTTTGAACGCAAGTTGCGCCCGAAGCC--ATCAGGTTGAAGGCACGTCTGCCTGGGCGTCACGCATTGCGTCGCTCACTC-----ACCCC-GTGCCTC--A-TT---GGGCGGG-----TAA-GTGCGTGGGCGG-ATATTGGCCCCCC-----GTTCACATTT-G-TGCTC--GGTTGGCCTAAAA-A-TAA-GT-TCCC---TGATGATGG-AC-------ATCA---CAACAAGTGGTGG----TTGCC---AAACTGTCGCGACATGTTGTGCA---TGCT-A--CT------CCGTWGTCG---GTGG--GCT----------CATTGACCCTTAA-GT-GCC-A--TCGA---------------ACTT---GGTACC---TCA--ACTG-C-GACCCC--AGGT-CA-GG-C--GGGATTACCC-GCTGAGTTTAAGCATATCAA-TAAGCGG-AGG-AAAAGAAA-CTTACAAGGATTCCCCTAGTAACGG-CGAGCGAACCGGG-AAT???????????????????????????????????????????????????????????????????????????????????????????????????????????????????????????????????????????????????????????????????????????????????????????????????????????????????????????????????????????????????????????????????????????????????????????????????????????????????????????????????????????????????????????????????????????????????????????????????????????????????????????????????????????????????????????????????????????????????????????????????????????????????????????????????????????????????????????????????????????????????????????????????????????????????????????????????????????????????????????????????????????????????????????????????????????????????????????????????????????????????????????????????????????????????????????????????????????????????????????????????????????????????????????????????????????????????????????????????????????????????????????????????????????????????????????????????????????????????????????????????????????????????
cumuliflora_EO12699 ??????????????????????????????????????????????????????????????????????????????????????????????TCATTTAGAGGAAGGAGAAGTCGTAACAAGGTTTCCG-TAGGTGA-CCTGCGGAAGGATCATTGTCAAAA-CCT-GACA--T---CTAGAAAA-CTC-GTG-AACTTGTT-CATAGA-----GAA---T--GGGG-AAT-GCA-----TCGG-TT-TGG-CCCAG-T-GT----CTCTCCT-----TTTGCTTT----------CCCC--TT----------------------GCGA----GCAGA-CGTGCATGG-AGC-TTTTGAG--CGATG-TGT-TC--GTCT-GCTTGTCGAACAA-CGAA-CCC-CGGCGCAAATCGCGCCAAGGA-A---AA--TGGAATGA---GTTT-GT-----G-CA--TG-CATG-G--CCCT----------GCCC-GTCTA----C------GG--GT----GGCG-------TTGGCTT-GCACTTCTTTT-----GTA--------TAA-----C----TA------AA-TGACTCTCGGCAACGGATATCTCGGCTCTTGCATCGATGAAGAACGTAGCGAAATGCGATACTTGGTGTGAATTGCAGAATCCCGTGAACCATCGAGTCTTTGAACGCAAGTTGCGCCTGAAGCC--ATCAGGTTGAAGGCACGTCTGCCTGGGCGTCACGCATTGCGTCGCTCACTC-----ACCCC-GTGCCTC--A-TT---GGGCGGG-----TAA-GTGCGTGGGCGG-ATATTGGCCCCCC-----GTTCACATTT-G-TGCTC--GGTTGGCCTAAAA-A-TAA-GG-TCCC---TGATGACGG-AC-------ATCA---CAACAAGTGGTGG----TTGCC---AAACCGTCGCGTCACGTTGTGCA---TGCT-A--CT------CCGTCGTCG---GTGG--GCT----------CATTGACCCTTAA-GT-GCC-A--TAGA---------------ACTT---GGTACC---TCA--ACTG-C-GACCCC--AGGT-CA-GG-C--GGGATTACCC-GCTGAGTTTAAGCATATCAA-TAAGCGG-AGG-AA????????????????????????????????????????????????????????????CATATGACTACTGGCAGGATCAA-CCAG-GTAGCATTCCTTTTGC-GACACCGGCACGACCCAAGCCCCCC-AT-TGAAT--AATCA-AAGAAGG-CAA---GGA---CAGG-CACAGTGGT----CAT-CCGCAACAAGCGACGAACGC---TTTTTTGGGTAAA-TAACGATCG-CAAGAC------GTATA-------CCCG----CATGA-GTTTCAGC--ATCCACGATTAC-AAGTCACAGCTA--ATGGA-CATGGGGG-CCACAC-AATCAAA-GTGCAATCT-G-CATGAAA-CACTAGC--AACACTTCGAGGCTCACC-TCCACC-AAAAGTGGTGCAAGG-CGAGA--ATAGGTACTTTT--CG-GAG---AATAGTTCC-A--CCGCATTGGGTAT-GA-GTCACAGGAACCC------------------------------------------------------------------------------------------AAGAT-ATT---GCAACGGGAGAACTTCCTCTT-CCCGT-GCA---TA--CT--ATT--GAAGAG----ATA-TGTCCGATATGGACTTCACTGCGCGGAGCAGAGAAATTTCCAATCCCGACAAAA-TCAACTACCACCCATACGCCA-TTACGTACACTTTGCACCAACTCCTCC-AACCAATTGCACCTCGAGGG-ACAAGCTGCCC--AACTAGA-AGC-AAAGGCCAACAAGAGCAACATAA--GCAAAA-CCGAAGTT----------------------------------------------------------------------------------------ACGATAGGGACA---GCAACGTAGCC-AA-AGAG???????????????????????????????????????????????????????????????????
curtophylla_EO12750 ???????????GT-CCGGTG-AAGTGTTCGG-ATCGCGG-CGACGTGGG-CGGTTCGCTGCC-GGCGACGTCGCGAGAAGTCCACTGAACCTTATCATTTAGAGGAAGGAGAAGTCGTAACAAGGTTTCCG-TAGGTGAACCTGCGGAAGGATCATTGTCAAAA-CTT-GACA--T---CTAGAAAA-CTC-GTG-AACTTGTT-CATAGA-----GAA---T--GGGG-AAT-GCA-----TCGG-TT-TGG-CCCAG-T-GC----CTCTCCT-----TTTGCTTT----------CCCC--TT----------------------GCGA----GCAGA-CGTGCCTGG-AGC-TTTCGAG--CGACG-TGT-TC--GTCT-GCTTGTCGAACAA-CGAA-CCC-CGGCGCAAATCGCGCCAAGGA-T---AA--TGGAATGA---GTTT-GT-----G-CA--TG-CATG-T--CCCT----------GCCC-GTCTA----A------GG--GT----GGCG-------TTGGCTT-GCACATCTTTT-----GTA--------TAA-----C----TA------AA-TGACTCTCGGCAACGGATATCTCGGCTCTTGCATCGATGAAGAACGTAGCGAAATGCGATACTTGGTGTGAATTGCAGAATCCCGTGAACCATCGAGTCTTTGAACGCAAGTTGCGCCTGAAGCC--ATCAGGTTGAAGGCACGTCTGCCTGGGCGTCACGCATTGCGTCGCTCACTC-----ACCCC-GTGCCTC--A-CT---GGGCGGG-----TAA-GTGCGTGGGCGG-ATATTGGCCCCCC-----GTTCACATTT-G-TGCTC--GGTTGGCCTAAAA-A-TAA-GG-TCCC---TGATGACGG-AC-------ATCA---CAACAAGTGGTGG----TTGCC---AAACTGTCGCGACACGTTGTGCA---TGCT-A--CT------TCGTCGTCG---GTGG--GCT----------CATTGACCCTTAA-GT-GCC-A--TCGA---------------ACTT---GGTACT---TCA--ACTG-C-GACCCC--AGGT-CA-GG-C--GGGATTACCC-GCTGAGTTTAAGCATATCAA-TAAGCGG-AGG-AAAAGAAA-CTTACAAGGATTCCCCTAGTAACGG-CGAGCGAACCGGG-AAT???????????????????????????????????????????????????????????????????????????????????????????????????????????????????????????????????????????????????????????????????????????????????????????????????????????????????????????????????????????????????????????????????????????????????????????????????????????????????????????????????????????????????????????????????????????????????????????????????????????????????????????????????????????????????????????????????????????????????????????????????????????????????????????????????????????????????????????????????????????????????????????????????????????????????????????????????????????????????????????????????????????????????????????????????????????????????????????????????????????????????????????????????????????????????????????????????????????????????????????????????????????????????????????????????????????????????????????????????????????????????????????????????????????????????????????????????????????????????????????????????????????????????
curviflora_MP765 ??????????GGT-CCGGTG-AAGTGTTCGG-ATCGCGG-CGACGTGGG-CGGTTCGCTGCC-GGCGACGTCGCGAGAAGTCCACTGAACCTTATCATTTAGAGGAAGGAGAAGTCGTAACAAGGTTTCCG-TAGGTGAACCTGCGGAAGGATCATTGTCAAAA-CTT-GACA--T---CTAGAAAA-CTC-GTG-AACTTGTT-CATAAG-----GAA---T--TGGG-AAT-GCA-----TTGG-TT-TGG-CCCAG-T-GC----CTCTCCT-----TTTTCTTT----------CCCC--TC----------------------GCGA----GCAGA-CGTTCCTGG-AGC-TTTCGAG--CGACG-TGT-TT--GTCT-GCTTGTCCAACAA-TGAA-CCC-CGGCGCAAATCGCGCCAAGGA-T---AA--TGAAATGA---GTTT-GT-----G-CA--TG-CATA-T--CCCT----------ACCC-GTCTA----C------GG--GT----GGCG-------TTGGCTT-GCACATCTTTT-----GTA--------TAA-----C----TA------AA-TGACTCTCGGCAACGGATATCTCGGCTCTTGCATCGATGAAGAACGTAGCGAAATGCGATACTTGGTGTGAATTGCAGAATCCCGTGAACCATCGAGTCTTTGAACGCAAGTTGCGCCTGAAGCC--ATCAGGTTGAAGGCACGTCTGCTTGGGCGTCACGCATTGCGTCACTCACTC-----ACCCC-GTGCCTC--A-TT---GGGCRGG-----TAA-GTGCGTGGGCGG-ATATTGGCCCCCC-----GTTCACATTT-G-TGCTC--GGTTGGCCTAAAA-A-TAA-GG-TCCC---TGATGACGG-AC-------ATCA---CAACAAGTGGTGG----TTGCC---AAACTGTCGCGACACGTTGTGCA---TGCT-A--CT------CTGTCATGG---TTGG--GCT----------CATAGACCCTTAA-GT-GCC-A--TAGA---------------ACTT---GGTACC---TCA--ACTG-C-GACCCC--AGGT-CA-GG-C--GGGATTACCC-GCTGAGTTTAAGCATATCAA-TAAGCGG-AGG-AAAAGAAA-CTTACAAGGATTCCCCTAGTAACGG-CGAGCGAACCGGG-A-T???????????????????????????????????????????????????????????????????????????????????????????????????????????????????????????????????????????????????????????????????????????????????????????????????????????????????????????????????????????????????????????????????????????????????????????????????????????????????????????????????????????????????????????????????????????????????????????????????????????????????????????????????????????????????????????????????????????????????????????????????????????????????????????????????????????????????????????????????????????????????????????????????????????????????????????????????????????????????????????????????????????????????????????????????????????????????????????????????????????????????????????????????????????????????????????????????????????????????????????????????????????????????????????????????????????????????????????????????????????????????????????????????????????????????????????????????????????????????????????????????????????????????
curviflora_dif_EO12742 ????????????????????????????????????????????????????????????????????????????????????????????????????????????????????????????GTTTCCG-TAGGTGA-CCTGCGGAAGGATCATTGTCAAAA-CTT-GACA--T---CTAGAAAA-CTC-GTG-AACTTGTT-CATAAG-----GAA---T--TGGG-AAT-GCA-----TTGG-TT-TGG-CCCAG-T-GC----CTCTCCT-----TTTTCTTT----------CCCC--TC----------------------GCGA----GCAGA-CGTGCCTGG-AGC-TTTCGAG--CGACG-TGT-TT--GTCT-GCTTGTCGAACAA-TGAA-CCC-CGGCGCAAATCGCGCCAAGGA-T---AA--TGAAATGA---GTTT-GT-----G-CA--TG-CATA-T--CCCT----------ACCC-GTCTA----C------GG--GT----GGCG-------TTGGCTT-GCACATCTTTT-----GTA--------TAA-----C----TA------AA-TGACTCTCGGCAACGGATATCTCGGCTCTTGCATCGATGAAGAACGTAGCGAAATGCGATACTTGGTGTGAATTGCAGAATCCCGTGAACCATCGAGTCTTTGAACGCAAGTTGCGCCTGAAGCC--ATCAGGTTGAAGGCACGTCTGCTTGGGCGTCACGCATTGCGTCACTCACTC-----ACCCC-GTGCCTC--A-TT---GGGCGGG-----TAA-GTGCGTGGGCGG-ATATTGGCCCCCCC----GTTCACATTT-G-TGCTC--GGTTGGCCTAAAA-A-TAA-GG-TCCC---TGATGACGG-AC-------ATCA---CAACAAGTGGTGG----TTGCC---AAACTGTCGCGACACGTTGTGCA---TGGT-A--CT------CTGTCATGG---TTGG--GCT----------CATAGACCCTTAA-GT-GCC-A--TCGA---------------ACTT---GGTACC---TCA--ACTG-C-GACCCC--AGGT-CA-GG-C--GGGATTACCC-GCTGAGTTTAAGCATATCAA-TAAGCGG-AGG-AAAAGAAA-CTTACAAGGATTCCCCTAGTAACGGGCGAGCGAACCGGG-AAT???????????????????????????????????????????????????????????????????????????????????????????????????????????????????????????????????????????????????????????????????????????????????????????????????????????????????????????????????????????????????????????????????????????????????????????????????????????????????????????????????????????????????????????????????????????????????????????????????????????????????????????????????????????????????????????????????????????????????????????????????????????????????????????????????????????????????????????????????????????????????????????????????????????????????????????????????????????????????????????????????????????????????????????????????????????????????????????????????????????????????????????????????????????????????????????????????????????????????????????????????????????????????????????????????????????????????????????????????????????????????????????????????????????????????????????????????????????????????????????????????????????????????
curvifolia_MP700 ???????????GT-CCGGTG-AAGTGTTCGG-ATCGCGG-CGACGTGGG-CGGTTCGCTGCC-GGCGACGTCGCGAGAAGTCCACTGAACCTTATCATTTAGAGGAAGGAGAAGTCGTAACAAGGTTTCCG-TAGGTGAACCTGCGGAAGGATCATTGTCAAAA-CCT-GACA--T---CTAGAAAA-CTC-GTG-AACTTGTT-CATAAA-----GAA---T--GGGG-AAT-GCA-----TCGG-TT-TGG-CCCAG-T-GC----CTCTCCT-----ATTCCTTT----------CCCC--TC----------------------GCGA----GCAGA-CGTGCCTGG-AGC-TTTTGAG--CGACG-TGT-TC--GTCT-GCTTGTCGAACAA-CGAA-CCC-CGGCGCAAATCGCGCCAAGGA-A---AA--TGGAATGA---GTTT-GT-----G-CA--TG-CATG-T--TCCT----------GCCC-GTCTA----C------GG--GT----GGTG-------TTGGCTT-GCACATCTTTT-----GTA--------TAA-----C----TA------AA-TGACTCTCGGCAACGGATATCTCGGCTCTTGCATCGATGAAGAACGTAGCGAAATGCGATACTTGGTGTGAATTGCAGAATCCCGTGAACCATCGAGTCTTTGAACGCAAGTTGCGCCTGAAGCC--ATCAGGTTGAAGGCACGTCTGCCTGGGCGTCACGCATTGCGTTGCTCACTC-----ACCCC-GTGCCTC--A-CT---GGGCGGG-----TAA-GTGCGTGGGCGG-ATATTGGCCCTCC-----GTTCACATTT-G-TGCTC--GGTTAGCCTAAAA-A-TAA-GG-TCCT---TGATGACGG-AC-------ATCA---CAACAAGTGGTGG----TTGCC---AAACTGTCGCGACACGTTGTGCA---TGAT-A--GT------CCATCGTCA---GTGG--GCT----------CATTAACCCTTAA-GT-GCC-A--TTGA---------------ACTT---GGTACC---TCA--ACTG-C-GACCCC--AGGT-CA-GG-C--GGGATCACCC-GCTGAGTTTAAGCATATCAA-TAAGCGG-AGG-AAAAGAAA-CTTACAAGGATTCCCCTAGTAACGG-CGAGCGAACCGGG-AAT???????????????????????????????????????????????????????????????????????????????????????????????????????????????????????????????????????????????????????????????????????????????????????????????????????????????????????????????????????????????????????????????????????????????????????????????????????????????????????????????????????????????????????????????????????????????????????????????????????????????????????????????????????????????????????????????????????????????????????????????????????????????????????????????????????????????????????????????????????????????????????????????????????????????????????????????????????????????????????????????????????????????????????????????????????????????????????????????????????????????????????????????????????????????????????????????????????????????????????????????????????????????????????????????????????????????????????????????????????????????????????????????????????????????????????????????????????????????????????????????????????????????????
curvirostris_MP817 ??????????GGT-CCGGTG-AAGTGTTCGG-ATCGCGG-CGACGTGGG-CGGTTCGCTGCC-GGCGACGTTGCGAGAAGTCCACTGAACCTTATCATTTAGAGGAAGGAGAAGTCGTAACAAGGTTTCCG-TAGGTGAACCTGCGGAAGGATCATTGTCAAAA-CTT-GACA--T---CTAGAAAA-CTC-GTG-AACTTGTT-CACAAA-----GAA---T--GGGG-AAT-GCA-----TTGG-TT-TGG-CCCAG-T-GC----CTCTCCT-----TTTGCTTG----------CCCC--TC----------------------GCGA----GCAGA-CGTGCCTGG-AGC-TTTCGAG--CGATG-AGT-TC--GTCT-GCTTGTCAAACAA-CGAA-CCC-CGGCGCAAATCGCGCCAAGGA-T---AA--TGGAATGA---GTTT-GT-----G-CA--TG-CATA-T--CCCT----------ACCC-GTCTA----C------GG--GT----TGTG-------TTGGCTT-GCACATCTTTT-----GTA--------TAA-----C----TA------AA-TGACTCTCGGCAACGGATATCTCGGCTCTTGCATCGATGAAGAACGTAGCGAAATGCGATACTTGGTGTGAATTGCAGAATCCCGTGAACCATCGAGTCTTTGAACGCAAGTTGCGCCTGAAGCC--ATCAGGTTGAAGGCACGTCTGCTTGGGCGTCACGCATTGCGTCGCTCACTC-----ACCCC-GTGCCTC--A-TT---GGGCGGG-----TAA-G--GGTGGGCGG-ATATTGGCCCCCC-----GTTCACATTT-G-TGCTC--GGCTGGCCTAAAA-A-AAA-GG-TCCC---TGATGACGG-AC-------ATCA---CAACAAGTGGTGG----TTGCC---AAACTGTCGCGACACGTTGTGCA---TGCT-A--CT------CCGTCATGG---TTGG--GCT----------CATTGACCTTTAA-GT-GCC-A--TCGA---------------ACTT---GGTACC---TCA--ACTG-C-GACCCC--AGGT-CA-GG-C--GGGATTACCC-GCTGAGTTTAAGCATATCAA-TAAGCGG-AGG-AAAAGRAA-CTTACAAGGATTCCCCTAGTAACGG-CGAGCGAACCGGG-AAT???????????????????????????????????????????????????????????????????????????????????????????????????????????????????????????????????????????????????????????????????????????????????????????????????????????????????????????????????????????????????????????????????????????????????????????????????????????????????????????????????????????????????????????????????????????????????????????????????????????????????????????????????????????????????????????????????????????????????????????????????????????????????????????????????????????????????????????????????????????????????????????????????????????????????????????????????????????????????????????????????????????????????????????????????????????????????????????????????????????????????????????????????????????????????????????????????????????????????????????????????????????????????????????????????????????????????????????????????????????????????????????????????????????????????????????????????????????????????????????????????????????????????
curvirostris_MP941 ????????????T-CCGGTG-AAGTGTTCGG-ATCGCGG-CGACGTGGG-CGGTTCGCTGCC-GGCGACGTTGCGAGAAGTCCACTGAACCTTATCATTTAGAGGAAGGAGAAGTCGTAACAAGGTTTCCG-TAGGTGAACCTGCGGAAGGATCATTGTCAAAA-CTT-GACA--T---CTAGAAAA-CTC-GTG-AACTTGTT-CATAAA-----GAA---T--GGGG-AAT-GCA-----TTGG-TT-TGG-CCCAG-T-GC----CTCTCCT-----TTTGCTTG----------CCCC--TC----------------------GCGA----GCAGA-CGTGCCTGG-AGC-TTTCGAG--CGATG-AGT-TC--GTCT-GCTTGTCAAACAA-CGAA-CCC-CGGCGCAAATCGCGCCAAGGA-T---AA--TGGAATGA---GTTT-GT-----G-CA--TG-CATA-T--CCCT----------ACCC-GTCTA----C------GG--GT----TGTG-------TTGGCTT-GCACATCTTTT-----GTA--------TAA-----C----TA------AA-TGACTCTCGGCAACGGATATCTCGGCTCTTGCATCGATGAAGAACGTAGCGAAATGCGATACTTGGTGTGAATTGCAGAATCCCGTGAACCATCGAGTCTTTGAACGCAAGTTGCGCCTGAAGCC--ATCAGGTTGAAGGCACGTCTGCTTGGGCGTCACGCATTGCGTCGCTCACTC-----ACCCC-GTGCCTC--A-TT---GGGCGGG-----TAA-G--GGTGGGCGG-ATATTGGCCCCCC-----GTTCACATTT-G-TGCTC--GGCTGGCCTAAAA-A-AAA-GG-TCCC---TGATGACGG-AC-------ATCA---CAACAAGTGGTGG----TTGCC---AAACTGTCGCGACACGTTGTGCA---TGCT-A--CT------CCGTCATGG---TTGG--GCT----------CATTGACCTTTAA-GT-GCC-A--TCGA---------------ACTT---GGTACC---TCA--ACTG-C-GACCCC--AGGT-CA-GG-C--GGGATTACCC-GCTGAGTTTAAGCATATCAA-TAAGCGG-AGG-AAAAGAAA-CTTACAAGGATTCCCCTAGTAACGG-CGAGCGAACCGGG-AAT???????????????????????????????????????????????????????????????????????????????????????????????????????????????????????????????????????????????????????????????????????????????????????????????????????????????????????????????????????????????????????????????????????????????????????????????????????????????????????????????????????????????????????????????????????????????????????????????????????????????????????????????????????????????????????????????????????????????????????????????????????????????????????????????????????????????????????????????????????????????????????????????????????????????????????????????????????????????????????????????????????????????????????????????????????????????????????????????????????????????????????????????????????????????????????????????????????????????????????????????????????????????????????????????????????????????????????????????????????????????????????????????????????????????????????????????????????????????????????????????????????????????????
cyathiformis_a_ANA ???????????????????G-AAGTGTTCGG-ATCGCGG-CGACGTGGG-CGGTTCGCTGCC-GGCGACGTCGCGAGAAGTCCACTGAACCTTATCATTTAGAGGAAGGAGAAGTCGTAACAAGGTTTCCG-TAGGTGAACCTGCGGAAGGATCATTGTCAAAA-CTT-GACA--T---CTAGAAAA-CTT-GTG-AACTTGTT-CATAAA-----AAA---T--GGGG-AAY-GCA-----TTGG-TT-TGA-CCTAG-T-GC----CTCTCCT-----TTTGCTTT----------CCCC--TC----------------------GCGA----GCAGA-CGTGCGTGG-AGC-TTT-GAG--CGATG-TGT-TC--GTTT-GCTTGTCGAACAA-CGAA-CCC-CGGCGCAAATCGCGCCAAGGA-T---ATAATGGAATGA---GTTT-GT-----G-CA--TR-CATG-T--CCCT----------ACCC-GTCTA----C------GG--GT----GGTG-------TTGGCTT-GCACATCTTTT-----GTA--------TAA-----C----CA------AA-TGACTCTCGGCAACGGATATCTCGGCTCTTGCATCGATGAAGAACGTAGCGAAATGCGATACTTGGTGTGAATTGCAGAATCCCGTGAACCATCGAGTCTTTGAACGCAAGTTGCGCCTGAAGCC--ATCAGGTTGAAGGCACGTCTGCCTGGGCGTCACGCATTGCGTCGCTCACTC-----ACCTC-GTGCCTC--A-TT---GGGCGGG-----TAA-GTGCGTGGGCGG-ATATTGGCCCCCC-----GTTCACATTT-G-TGCTC--GGTTGGCCTAAAA-A-TAA-GG-TCCT---TGATGACGG-AC-------ATCA---CAACAAGTGGTGG----TTGCC---AAACTGTCGCGACATGTTGTGCA---TGCT-A--CT------CCGTCATGG---GTGG--GCT----------CGTTGACCCTTAA-GT-GCC-A--TCGA---------------ACTT---GGTACC---TCA--ACTG-C-GACCCC--AGGT-CA-GG-C--GGGATTACCC-GCTGAGTTTAAGCATATCAA-TAAGCGG-AGG-AAAAGAAA-CTTACAAGGATTCCCCTAGTAACGG-CGAGCGAAC-GGGG??????????????????????????????????????????????????????????????????????????????????????????????????????????????????????????????????????????????????????????????????????????????????????????????????????????????????????????????????????????????????????????????????????????????????????????????????????????????????????????????????????????????????????????????????????????????????????????????????????????????????????????????????????????????????????????????????????????????????????????????????????????????????????????????????????????????????????????????????????????????????????????????????????????????????????????????????????????????????????????????????????????????????????????????????????????????????????????????????????????????????????????????????????????????????????????????????????????????????????????????????????????????????????????????????????????????????????????????????????????????????????????????????????????????????????????????????????????????????????????????????????????????????????
cyathiformis_d_ANA ????????????????GGTG-AAGTGTTCGG-ATCGCGG-CGACGTGGG-CGGTTCGCTGCC-GGCGACGTCGCGAGAAGTCCACTGAACCTTATCATTTAGAGGAAGGAGAAGTCGTAACAAGGTTTCCG-TAGGTGAACCTGCGGAAGGATCATTGTCAAAA-CTT-GACA--T---CTAGAAAA-CTT-GTG-AACTTGTT-CATAAA-----AAA---T--GGGG-AAC-GCA-----TTGG-TT-TGA-CCTAG-T-GC----CTCTCCT-----TTTGCTTT----------CCCC--TC----------------------GCGA----GCAGA-CGTGCGTGG-AGC-TTTCGAG--CGATG-TGT-TC--GTTT-GCTTGTCGAACAA-CGAA-CCC-CGGCGCAAATCGCGCCAAGGA-T---ATAATGGAATGA---GTTT-GT-----G-CA--TA-CATG-T--CCCT----------ACCC-GTCTA----C------GG--GT----GGTG-------TTGGCTT-GCACATCTTTT-----GTA--------TAA-----C----CA------AA-TGACTCTCGGCAACGGATATCTCGGCTCTTGCATCGATGAAGAACGTAGCGAAATGCGATACTTGGTGTGAATTGCAGAATCCCGTGAACCATCGAGTCTTTGAACGCAAGTTGCGCCTGAAGCC--ATCAGGTTGAAGGCACGTCTGCCTGGGCGTCACGCATTGCGTCGCTCACTC-----ACCTC-GTGCCTC--A-TT---GGGCGGG-----TAA-GTGCGTGGGCGG-ATATTGGCCCCCC-----GTTCACATTT-G-TGCTC--GGTTGGCCTAAAA-A-TAA-GG-TCCT---TGATGACGG-AC-------ATCA---CAACAAGTGGTGG----TTGCC---AAACTGTCGCGACATGTTGTGCA---TGCT-A--CT------CCGTCATGG---GTGG--GCT----------CGTTGACCCTTAA-GT-GCC-A--TCGA---------------ACTT---GGTACC---TCA--ACTG-C-GACCCC--AGGT-CA-GG-C--GGGATTACCC-GCTGAGTTTAAGCATATCAA-TAAGCGG-AGG-AAAAGAAA-CTTACAAGGATTCCCCTAGTAACGG-CGAGCGAACCGGGG??????????????????????????????????????????????????????????????????????????????????????????????????????????????????????????????????????????????????????????????????????????????????????????????????????????????????????????????????????????????????????????????????????????????????????????????????????????????????????????????????????????????????????????????????????????????????????????????????????????????????????????????????????????????????????????????????????????????????????????????????????????????????????????????????????????????????????????????????????????????????????????????????????????????????????????????????????????????????????????????????????????????????????????????????????????????????????????????????????????????????????????????????????????????????????????????????????????????????????????????????????????????????????????????????????????????????????????????????????????????????????????????????????????????????????????????????????????????????????????????????????????????????????
[truncated: 1,210,112 more chars]
