# Supplementary material for: ﻿Spatial decoupling of taxon richness, phylogenetic diversity and threat status in the megagenus Erica (Ericaceae)
Source: PhytoKeys. 2024 Jul 10;244:127–50. doi: 10.3897/phytokeys.244.124565 (PMC11255470; doi:10.3897/phytokeys.244.124565)
Supplement: Supplementary material 6 — DNA sequence alignments [file phytokeys-244-127_article-124565__-s006.zip › Appendix 6 alignments/Erica_supermatrix_20220701_taxa752.nex]

#NEXUS
[Written by SequenceMatrix 1.8 on Thu Sep 10 00:52:47 CEST 2020]

[Sequence alignments excluding ambiguous alignment regions that were not included in analyses - do not align new sequences to these]

BEGIN DATA;
	DIMENSIONS NTAX=752 NCHAR=12661;
	FORMAT DATATYPE=DNA GAP=- MISSING=? ;
MATRIX
'Empetrum nig' AATTT-AA-TAAACTACTAGAATTGT-CCCTATTAACTCTATTCTTTT-C-ATTCTTAT-------CTA---------T-TCAATTCCG-AATT-AATA-TGA----TGA----ATATAGAATAGAAAAG-----------AATTGTTA-TA----------------------------------------------GAACA-TA------------------AC-AATTAATAGAAA---------T-AATGATACAATTATTAGATAG----AAAAT-----------ATTATTAGACACCTTTTTTCG-----TTTTTTA------------------------------ATCCAT----------TTTATTATAT------TTCTATATTTTTTT--------------------GCATATCAGAAATGTCTAATTATT-------------------------------------------------------ATAGAGTCTT---------------------------------ATATATAA-------------AAAAATAGATTTCTCT-------AGTCTATATTTC-CAT-A---------------------------------------------------------------------------------------TAAATATAATTTATT-----------TAG-----TTGTGTATA----------------GATTTTTTTATT------------CC------AT-------AAAAAATATGATCTAAGATCAGTTGAGCCTATA------------------------------------------------------------------------------------------------------------------------------------------------------------------------------------------------------------------------------------------TTAATCTAAT-----TAACTTAACAAC-T--------CATT----------------------CGAATTCGAC----T-----AATTCGAATGAG-A------CATT------------CCTCCGCT--------TGCATTCATAAA-------GGTGTAAGTTA--AG------AAGGTTTCATCATTAAA--------GTATTCTAA--CTACAT----------AAATAT------GTAGT-----------------ATATA-TTGAATTGCGTATACA-TAAATGCTAGAATCATTTTT----GATTGAACTAAACGTGGGTCT-CCTT-TAG-AAGGAA---------GATCAAAGAAGATAGCAAAGAAATCA-------AAGAAGAAA-----------------------------------AACAA-CTTTTAG-------AG-AGAGAA-ATC-AGTATCTAAT-------GAATTCAAT-GATTCCA-GTATAAACGTACTAAG-TGCTAACTTTCAAATTCAGA-GAAACCCC-GGAAAAAAAAA--TGGG-CAATCCT-GAGCCAAA-TCCTTTATTT------------GGC-------------------------------------AAACAAACAAAGATTCCGAAAGCTAAAAAAA-GGATAGGTGCAGAGACTCAATGGAAGCTGTTCTAAC-AATC----------------------------------------------------------AAA-TGAT------------------------------------------------------------------------------------------TAATGATTAAT--------------AACG-A-CCAAAA--T--CTGTATGCCTATTTTTTTG---ATA---GGAAAAATGG----ACC-AATTGTTGTGAATTGATTTCACAATGAATAA-AAAATTGCA------------------TATTTATT-------GATCA------AATCATTTACTCCA-----TCGTCTGCTAGATCTTTTGAAGATCTGCTGAATCGGATGAGAATAAAGATAGAGTCCCATTCTACATGTCAAT--------ACCGACAACAATGAAATTTATTGTAAGAGGAAAATCCGTCGACTTTAGAAATCGTGAGGGTTCAAGTCCCTCTATCCCCAAAA-GCCCGTTCGAC-TCCTTAACTATTTAT------------------CC--TATCCGTTTTT-----------A-----------GTTAGCCGTTCCAAATTCGTTATCTTTTTGAT-TCACTCGACT-----CTTTCACAA--------------------------------------AA-CAAACGGATCGTAGCGAAAATAC-TTTTCTCTGATCACAA-----GTCTTGTGAT-----ATATGATACACGTAC-AAATAAA-CATCTTT-GAGCAA-GGAATCTCCATTTGAATGATTCATGATCTATATCA-TT-----ATT---------CGG-AATTC-GTACTG-----AAAC-TCAAAAAAA----GTTTT-TTTTT--------ATC-CAAGAAATT-CCA-GGGA-----CTGTCTAA-GAC-TTTG-GAA-TA-CCC-TTT-CGTTCT-TT-T---AATTGACATAGACCCAAATCACTAGTAAAATGAGAATGATGCATCGGGAA--TGGAATGGTCAG-----------------------------------------------------------------GGTAGCTCAG-CTGG-TAGAGCAGAGGACTGAAAATT-C-TCGTGTCGCCAGTTCAAACCTGG-----------------------------------------------------------------TTCCTGACGCA-GGATT------TATTTGTATG-AGGAG-TAATTCGACAAATTAATATATATTTATTTAATTGA-----TATGCATCGA-CATA-CCTAT------TT--------------------TTTAATAATCTAAATT-TAGATTAGACTCC--ATATTTTTAT-------------------------------CCATCTAGACGTTTAGAA----------------------------ATA-----GAGATATACTCCATCTATTTT------------TTAGAT-GGGTAAAGAATAGATTCTAG---------AAAGATAAGTA-AAAAATTTAGACTGTATTTCCTCTTCTTTTTACA-TTTCTTTGTATTTTCGTTC-----CTATTCTATTTCTTCATTC-CCTACTACATGAATTTTTAGAAC-----CCGTC-TAAGTGATGTGCGTAGT--GC-AAAGTTCATGATGCAGAACTCGTTT-GGTTCATCGTATGAACTCGGATCATCCG----AAATAAGTA-TCTCTTCCAAATTTTCCTTTGTTGTTAGCCCAT-CC-ATA-ACT--------------AAG-----------------------------------------------------------------------------------------------ACAGATTCCAATT----CAATTAATTTTTT-----AATTGAC-TTTGTTTAATCTAG----------------AACAGAACGTACAATCC-----TTAAATATCTGGAATT----------------------------TT-CGAAGCTAAGATTAGTTT--CTTAGCATTCAATGAGCATC???????????????????????????????????????????????????????????????????????????????????????????????????????????????????????????????????????????????????????????????????????????????????????????????????????????????????????????????????????????????????????????????????????????????????????????????????????????????????????????????????????????????????????????????????????????????????????????????????????????????????????????????????????????????????????????????????????????????????????????????????????????????????????????????????????????????????????????????????????????????????????????????????????????????????????????????????????????????????????????????????????????????????????????????????????????????????????????????????????????????????????????????????????????????????????????????????????????????????????????????????????????????????????????????????????????????????????????????????????????????????????????????????CAAA---------AGAAATTTAGAACTAGAGAGATCTCAGCAACATAACTTCATATATCCGCTTATCTTTCAGGAGTATATTTATGCACTTGCTCATGATCGTGGTTTAAATAGATCAATTTTTTTGGAAAATATGGGTTATGACAATAAATCTAGCTTACTAATTGTGAAACGTTTAATCACTTATTTAATTACTCAAATGTATCAACAGAATCATTTTATTTTTTCTGGTAAT---------GATTCTAAC---------CAAAATAAATTTTTGGGGTACAATACAAAATTGTATTCTCAAATGATATTCGAAGGATTTGCGGTCGTTGTCGAAATTCCATTTTATCTACGATTACTATCTTTCCTAGAAGGTAAAGAAAGAGTGAAATCTCATAATTTACGATCAATTCATTCAATATTTCCGTTTTTCGAGGACAAATTTTCACATCTAAATTATGTATTAGATATACTAATACCTCACCCCATCCATCTGGAAATCTTGGTTCAAACTCTTCGCTACTGGGTAAAAGATGCCTCTTCTTTGCATTTATTACGATTTTTTCTCCACGAGTATCCTATTTGGAATAGTCTTATTA---CTCAAAAGAAATCTAGTTTTTCTTTTTCGAAAAGAAATCAAAGATTCTTCTTGTTCCTATATAATTTTCATGTATGTGAATATGAATCTATCTTTGTTTTTCTCCGCAACCAATCTTATCATTTACGCTCAATATCTTCTGAAACCTTTCTAGAACGAATCTCTTTCTATA---AAAAAATAGAACTAGAACTCTTTACTAAAGAT???????????????????????????????????????????????????????????AGGATATTGGGCAGCCTTAAAAGCTTTTTCATTGGTGAAATCT---CTTTCGACCGGAAATTCGAAAAGTTTTTGT------GTGGGA---------------------------------------------------------------------------CAAAAAAATTCGACCGAAAATGCA------------------------------------------------------------------------------------AAAGGTTTTGGTGTGCGACAA------------------------------------------AGAACTAAGTAATCAAAAGTTGTAATAATATGAATCGACTTGACTCAAAAA-GTTTCAACTTTTCGAATTTCATTTCGAATCGAAAATTCAAAATTTCCATTACCTACTGTTTTGGACTAATCAATATGAAATT-CAATTCTCTTC-GCTCTTATGATTTGTAGAATAAGAACTCTTCTGTTTACTGAATTCTAAAAAAAA----CTTTT-CTTC--------------------------TTGTATCTTCTGTTTATTCTTTTTTCTAATAAAAGTTTTTA--TTTTTTCTCTATTTCTCGAAAAGAGCAGATATAAGAT-----CTTT-AGTTAAAATTAATGAATCGTTGAAACTAATTGATTAAGTTTCAA-----------ACTTTTTT-GTCATTTTCAGAATTATTATTTC----------------------TCTTAATTACTATTTATTT------CTC-TGAATTACTATATAGATACTGCTCTATATCTCTCGCTTTCAACCCAATCTATAAAA-GTTGTTAATCGGGATATGAACTATGAAAAATGTG----------------------TCAAATTATAATGATTCAAAATAGATCCTATTTTATGATCGTTGAGAAAATGCATTTTTTTGTTTCATATTTT--------TTAAAT-CCGATAAATGAGAAATGAATCATTAAAAAATGAAAATGAGAAAGGACATTTTTTTT-AGTTCTATCC-CTGG------ATAGGGGGTAGAACTATCTAGTTACAACAATTCAATTCCAGAAGATCATAAACTACACGAAAGGTTGAAGTTAAGTAAAAGGGATACCCTATAAACGAA-------------AATAATGAACCTTCAAATCCCTATGAATTATTATTCATCAATTTGAATCTTTCCTAAAAAATACTAGATTGAGTTTACTTCTTCAATCTGGACGATTGAATATGAATAGG?GCCGCGG-CTTATATAGGTGAAT-CCATGGAGGGCC-ATCATTGACTAGTTTTCGAAA----TAGTCTTT----TTTTCATCTAGTCCAAAGCAA-TGTATGCGTATTTCAAGATAA------T-----AGACGTAGAGAATATAAATATAGGAA-CTAT----------------------------------------------------------------------------------------------------------------------------------------------------TCCTCCATGAATATTCTATTTCTATTATTCA------TCCTTAAATATT-AGGAATCCTAATTTGACTAAAAATTCTTCTTGTCC-ATTTCGA-TTCTATCC-ATGTGGGATAATGATAAAGAAAAGGGGGAGAAGAATTTACAAAAAGGGGAATTCTTAAAACTCAGGAGAGGGAGAGTCGAGCTAGGTCTATGTAATTGAATCGCTATAAGTCAACTCTTATGGATCTTTTGATGAATGATTCGATAATACGATTGAATCTACGAGAGGAATAGTTGGTTTACGTTATGGAAGAAAGACTTGTATATGGGATAT-TAGATATTCGTATAGTTATATATA-----------------------------------CGAACTAAA----GATATATCTAACTGTGAATT------TAAATGGGAATTCCAATAGAAGTCCTTCCGTCTCGTTTGTAACTGTGAGTTGAATTGAATGAATAAAGAGATGAAATCAAGAAAAA-GATCGAAGAATTTAAAGAACGTTTTGGA-ACAGAAAAAAGGAAGAACGAAAGTTGTATGGATTCACAAACAAGGACTCTGTGGA-TAGAAGATATCCAAGTAATTC----TGAGGATTCAATAATATTTCCAATT-CGAAGTTCTTAGTTAACATGAATTTGAGTAATGG-AATAATCCCATCATCATTCATTGGTT-GATCGTATCATTAA---CCA-TTTCTT---TTCTATAACCTACCCTACCCC-TT-CC-TTGTATCGTT------ATCAGATGAAGTATCTTCTGACCATCATT-TGACTTCTATT-ATTCCCAAA-CC-AAAATAAAAAATAGAAG-TAAGTGAAAGGGAA-AAAGAAAGAAGTTAA-GTTCTAAACTA-----CGTTTTTTAA-TGATCTAATTTTC-TTGGATTACAAA-GAAGTGTGATAAA-GATGAATCT-CGTTAG-AAAGCATCTAATATTCTATCAATTTTTGGGTTTCGATGAAA-CTCG-AAAAAGAAATGGAAAATAG-GAAGG-AAAAAAATTCTGCATTCCCTCCCTAAGAGGGGTGAAGTCCTTGGTTGATCTTTAGCTTTCTTTT-----ATCTTTCTTCCTTAGATTAAAAGTACTGGG-ACAGATAGATCAAAAGCTCAGTATGTAACTTTAATGAAATTTCTTTTT--CAAAGTCAAATTAG--------------------------TAATTGAGGTTACACAAAATCAGAGACAGAAAAGAAGATAGTTGAATCTATA-AAAGAAAAGTAGTCCGGGTGGGGGG----GGTTCGATTAAATCCATTTTTAGTTGTACAATAAACGAATTCCAT-TTGTGTATGTTCTACCGGGAAATAAATGGTACTCTATTCCATATTCTGTTCCCTGGATTGGGAGCAATCGAAAAACCAGATC-------CAGTATCTCTTGGAATACTGAATAGAATTCTACCAAAAATTGCACTAA-TCCACGTATGTCTTTCTCCCATCAA-------TCGCTTTCTAGTTGAAGTAATGAAAATTTTCAACTATTTGTTTGATGAGAAATGCGAAAGAAAAAAAAGGATCTCCTTTAGGAATGAAATAC-GGCTCTGCCTTCTGTACCAGCTTTCATAGAAAAGAGGGAGT--TGAATTGATGTATTGATTGGATCTGTCGGGACTGACGGGG-TCGAA??????????????????????????????????????GTGTTAAAGATTACAAATTGACTTATTATACTCCTAACTATGAAACCAAAGATACTGATATCTTAGCAGCATTCCGAGTAACTCCTCAACCGGGAGTTCCGCCTGAAGAAGCAGGGGCCGCGGTAGCTGCGGAATCTTCTACTGGTACATGGACAACAGTGTGGACTGATGGACTTACTAGCCTTGATCGTTACAAAGGGCGATGCTACCACATCGAGCCTGTTGCTGGAGACGACAATCAATATATTGCTTATGTAGCTTATCCTTTAGACCTTTTTGAAGAAGGTTCTGTTACTAACATGTTTACTTCGATTGTGGGTAATGTATTTGGGTTCAAAGCCCTGCGTGCTCTACGTCTCGAAGATCTACGAATCCCTCCAGCGTATGCTAAAACGTTCCAAGGACCGCCTCATGGTATCCAAGTTGAAAGAGATAAATTGAACAAGTACGGTCGTCCCCTGTTGGGATGTACTATTAAACCAAAATTGGGGTTATCTGCTAAAAACTATGGGAGAGCTGTTTATGAATGTCTCCGCGGTGGACTTGATTTTACCAAAGATGATGAGAACGTGAACTCCCAACCATTTATGCGTTGGAGAGACCGTTTCTTATTTTGTGCCGAAGCAATTTATAAAGCACAGGCGGAAACAGGCGAAATCAAAGGGCATTACTTAAATGCTACTGCAGGTACATGTGAAGAAATGATGAAAAGAGCTGTATTTGCCAGAGAATTAGGAGTTCCTATCGTAATGCATGACTATTTAACAGGGGGATTTACTGCAAATACTACCTTGGCTGAGTATTGCAGAGATAATGGCCTACTTCTTCACATCCATCGTGCAATGCATGCAGTTATTGATAGACAGAAGAATCATGGTATACATTTTCGTGTATTAGCTAAAGCGTTACGTATGTCTGGGGGAGATCATATTCACGCGGGTACTGTAGTAGGTAAACTTGAAGGTGAAAGGGAAATTACTTTGGGCTTTGTTGATTTACTGCGTGATGATTATATTGAAAAAGATCGGGGCCGCGGTATTTATTTTTCTCAAGATTGGGTCTCTCTACCAGGTGTTCTACCCGTGGCTTCAGGGGGTATTCACGTTTGGCATATGCCTGCTCTGACCGAGATCTTTGGGGATGATTCTGTACTACAATTCGGAGGGGGAACTTTGGGACACCCCTGGGGAAATGCACCGGGTGCCGTAGCTAATCGAGTTGCTCTAGAAGCGTGTGTGCAAGCTCGTAATGAAGGACGTGATCTTGCTCGTGAGGGTAATGAAATTATCCGTGAGGCCAGCCAATGGAGTAATGAACTATCTGCTGCTTGTGCAGTATGGAAGGAAATCAAATTTGAATTTCCAGCAATGGATACTTTGTAATTCAGTAATTATCGT-----TCGT-CTTTCTTAATTGAATTGCAATTAAACTCGGCCCAATCTTTTACTAAAA?????????????????GT-CCGGTG-AAGTGTTCGG-ATCGCGG-CGACGTGGG-CGGTTCGCTGCC-GGCGACGTCGCGAGAAGTCCACTGAACCTTATCATTTAGAGGAAGGAGAAGTCGTAACAAGGTTTCCG-TAGGTGAACCTGCGGAAGGATCATTGTCGAAAACCT-GCCA--AGAAGCAGAAAA-CTC-GCG-AACTTGTC-TAACAT----ACAA---C--GGGG-ATT-GCG-----CGGG-TT-GGGGCCTAG-GCCT----CTTTCCC----TTGCGCTCT----------CCCCC-TC----------------------GCGA----GTAGA-TGTTGGCGG-AGC-TTTCGGG--CAACG-TGT-TC--ATTT-ACTCGTCGAACAA-CGAA-CCC-CGGCGCAAAACGCGCCAAGGA-C---AA--TTGAACAAAA-GCTT-GT-----G-CA--TG-C----C--CCCT-T--------GCCT-GTTTT----C------GG--AC----GGCG-------TTGGCGT-ACACATCTTTC-----GAA--------TGA-----C----TA------AA-CGACTCTCGGCAACGGATATCTCGGCTCTTGCATCGATGAAGAACGTAGCGAAATGCGATACTTGGTGTGAATTGCAGAATCCCGTGAACCATCGAGTCTTTGAACGCAAGTTGCGCCCGAAGCC--ATTAGGTTGAAGGCACGTCTGCCTGGGCGTCACGCAWTGCGTCGCCCACTC-----ACCCC-GTGCCTC--AATA---GGGCGGG-----TAA-GTGAGTGGGCGG-ATATTGGCCCCCC-----GTTCACATTT-GCTGCTC--GGTCGGCCTAAAA---TAA-GG-TCCC---CMACGATGG-AC-------ATCA---CGACAAGTGGTGG----TTGCC---AAACCGTCGCGTCATGTCGTGCA---TGCC-A--TT-------TTTTGTCG----TGG--GCTGGCT------CACCGACCCTTAA-GT-ACC-A--TCGA---------------CTGT---GGTACC---TCA--ATTG-C-GACCCC--AGGT-CA-G?-?--???ATTACCC-GCTGAGTTTAAGCATATCAA-TAA???????????????????????????????????????????????????????????????????????????????????????????????????????????????????????????????????????????????????????????????????????????????????????????????????????????????????????????????????????????????????????????????????????????????????????????????????????????????????????????????????????????????????????????????????????????????????????????????????????????????????????????????????????????????????????????????????????????????????????????????????????????????????????????????????????????????????????????????????????????????????????????????????????????????????????????????????????????????????????????????????????????????????????????????????????????????????????????????????????????????????????????????????????????????????????????????????????????????????????????????????????????????????????????????????????????????????????????????????????????????????????????????????????????????????????????????????????????????????????????????????????????????????????????????????????????????????????????????????????????????? [12661 bp]
'Calluna vulgaris ANA' ???????????????????????????????????????????????????????????????????????????????????????????????????????????????????????????????????????????????????????????????????????????????????????????????????????????????????????????????????????????????????????????????????????????????????????????????????????????????????????????????????????????????????????????????????????????????????????????????????????????????????????????????????????????????????????????????????????????????????????????????????????????????????????????????????????????????????????????????????????????????????????????????????????????????????????????????????????????????????????????????????????????????????????????????????????????????????????????????????????????????????????????????????????????????????????????????????????????????????????????????????????????????????????????????????????????????????????????????????????????????????????????????????????????????????????????????????????????????????????????????????????????????????????????????????????????????????????????????????????????????????????????????????????????????????????????????????????????????????????????????????????????????????????????????????????????????????????????????????????????????????????????????????????????????????????????????????????????????????????????????????????????????????????????????????????????????????????????????????????????????????????????????????????????????????????????????????????????????????????????????????????????????????????????????????????????????????????????????????????????????????????????????????????????????????????????????TACTAAG-TGATAACTTTCAAATTCAGA-GAAACCCC-GGAAAAAAAAA--TGGG-CAATCCT-GAGCCAAA-TCCTTTTTTT------------CGC-------------------------------------AAACAAACAAAGATTCCGAAAGGTAAAAAAAAGGATAGGTGCAGAGACTCAATGGAAGCTGTTCTAAC-AAATCGATTTGG-CTACGTTGGTAGAAGG-AATAGAAATCTTTCT-ATGGAAACTTACGAAAAAA-TGAAAGATAATTCTATATA-CAT----------A-C-GTATAAG-----------TA------CTG---------------AAATACTATATCGTTATGATTAAT--------------AACG-A-CAAAAA--T--ATGTATTCCTATATTTTTTTTTATA---TGAAAAATGG----ACC-AATTGTTGTGAATAGATTTCACATCGAATAA-AAAA--GCA------------------TATTTATTATTTATTGATCA------AATCATTTACTCCA-----TCGTTTGCTAGATCTTTTGCAGATCTGATGAATCGGATGAGAATAAAGATAGAGTCCCATTCTACATGTCAAG--------ACCGACAACAATGAAATTTATTGTAAGAGGAAAATCCGTCGACTTTAGAAATCGTGAGGGTTCAAGTCCCTCTATCCCCAAAA-GCCCGTTTGAC-TTCTTAACTATCTATC-----------------CC--TATCCTTTTTT-----------A-----------GTTAGCCGTTCCAAATTCGTTATCTTTTTCAT-TCACTCAACT-----CTTTCCCAA--------------------------------------AA-GAAAGGGATCCTAGCGGAAATAC-TTTTCTCTGACCACAA-----GTTTTGTGAT-----ATGTGATACACGCTC-AAATAAA-CATCTTT-GAGCAA-GCAATCTCCATTTGAATGATTCATGATCTATCTCA-TT-----ATT---------CGG-AATTC-GGACTG-----AAA--TGAAAAAA-----GTTTTGTTTTT----GCAAATC-CAAGAAATT-CCA-GGAC-----CTGTATAA-GAC-TTTT-GAA-TA-CCC-TTT-CGTTCT-TTGT---AATTGACATAGACCCAAATCATTAGTAAAATGAAAATGATGCATCGGGAA--TGG-----TCAG-----------------------------------------------------------------GATAGCTCAG-CCT????????????????????????????????????????????????????????????????????????????????????????????????????????????????????????????????????????????????????????????????????????????????????????????????????????????????????????????????????????????????????????????????????????????????????????????????????????????????????????????????????????????????????????????????????????????????????????????????????????????????????????????????????????????????????????????????????????????????????????????????????????????????????????????????????????????????????????????????????????????????????????????????????????????????????????????????????????????????????????????????????????????????????????????????????????????????????????????????????????????????????????????????????????????????????????????????????????????????????????????????????????????????????????????????????????????????????????????????????????????????????????????????????????????????????????????????????????????????????????????????????????????????????????????????????????A-GGAAGTCTTAGGATTATGGGAGATATATGCGGGGCATAGCTTATCTTCCGGGTAGTAACTCTCTTATCCTTCAGGAGT------------------------------------------------------------------------ATCCTGG-GAGGAATGAATGGAAAAA------ACAGCATGGCGTTTCCATGGAGCATTCTGCTACTATTTTTTTCTTACCGTATCCTTTCAAAAAAA--CTTCCG--CA-AACCCCTTAAACG-CAACCAAAAAAATTCCATTCTAGG---------TCGGTGTGAAT-GAATAAATGGATAGAGCCATACCGCTTCAATTTTTT-CTAGG-CAAAGAAAACACAAAGAAACAAGCTTTAGTTTTTAATGGGAATGCTTCCCCGCTCTAATTATATGCAAAAAATAGATTAGTGCCTGTTGC---------GGGAAAGGCTAATCCCAT-GTGTGGATTATCGATTTTTTAATGAATCCTAACTATTGTGACTC-------------------TCCATTATGGAATGGAGATCTAGGTGTAAAAGAAGCAGTATGTTGATAAAGAATTTTTTTTT--CCAAAATCACAAGAGCTACTGGTTTTGAAAAAATAAAGGATTTCGAATCGTCCTC-TT-ATCCTAGAACGAACATAAACCAATTAAATGGAAAGGGAGAGGCTCGAGAATCTCTTGATAAGTTTCCCGAGGTACCTATTCTTTTCTT-----ACAAACAATACCTTGTTTTTGAACTGTATCGC-ACTATGTATCATTTGATAACCCCAAAAATCCT-CTACCTTTGTCTCAATTAAAAT-----------TGAAA---------------ATGGAGGAATTCAAA---------AGAAATTTAGAACGAGATAGATCTCAGCAACATGATTTCATATATCCGCTTATTTTTCAGGAGTATATTTATGCATTTGCTCATGATCGTGGTTTAAAGAGATCGATTTTTTTGGAAAATGCGGGTTATGACAATAAATCTAGCTTACTCATTGTGAAACGTTTAATCACTCATTTAATTACTCAAATCTATCAACAGAATCATTTTCTTTTTTCTGTTAAT---------GATTCTAAG---------CAAAATAAAATTTTTGGATACAATACCCATTTTTATTCTCAAAGGATATTCGAAGGATTTGCAATAGTTGTGGAGATTCCATTTTATCTAAGATTACTATCTTTCCTAGAAGATAAAGAAAGAGTTAAATCTCAGAATTTAGGATCAATTCATTCAATATTTCCGTTTTTAGAAGACCAATTTTCACATCTAAATTATGTATTAGATATATTAATACCCCACCCCATCCATCTGGAAATCTTGGTTCAAACTCTTCGGTATTGGGTAAAAGATGCTTCTTCTTTGCATTTATTACGATTTTTTCTCTACGACTATCCTATTTTGAATAGTCTTATTA---TTCCAAAGAAATCGAGTTTTTCGATTTCAAAAATAAATCAAAGATTCTTCTTGTTCCTATATAATTTTCATGTATGGGAATACGAATCTATCTTTGTTTTTCTCCGTACCCAATCTTCTCATTTACGCTTAATATCTTCTGAAACTTTTCTAGAACGAATCTCTTTCTATC---AAAAAATCGAACTAGAAGTCTTTACTAAGAATTTTAAGGCCATTCTATGGGTATTTAAAGAGCCTTTCATGCATTATGTTAGGTATCGAGG??????????????????????????????????????????????????????????????????????????????????????????????????????????????????????????????????????????????????????????????????????????????????????????????????????????????????????????????????????????????????????????????????????????????????????????????????????????????????????????????????????????????????????????????????????????????????????????????????????????????????????????????????????????????????????????????????????????????????????????????????????????????????????????????????????????????????????????????????????????????????????????????????????????????????????????????????????????????????????????????????????????????????????????????????????????????????????????????????????????????????????????????????????????????????????????????????????????????????????????????????????????????????????????????????????????????????????????????????????????????????????????????????????????????????????????????????????????????????????????????????????????????????????????????????????????????????????????????????????????????????????????????????????????????????????????????????????????????????????????????????????????????????????????????????????????????????????????????????????????????????????????????????????????????????????????????????????????????????????????????????????????????????????????????????????????????????????????????????????????????????????????????????????????????????????????????????????????????????????????????????????????????????????????????????????????????????????????????????????????????????????????????????????????????????????????????????????????????????????????????????????????????????????????????????????????????????????????????????????????????????????????????????????????????????????????????????????????????????????????????????????????????????????????????????????????????????????????????????????????????????????????????????????????????????????????????????????????????????????????????????????????????????????????????????????????????????????????????????????????????????????????????????????????????????????????????????????????????????????????????????????????????????????????????????????????????????????????????????????????????????????????????????????????????????????????????????????????????????????????????????????????????????????????????????????????????????????????????????????????????????????????????????????????????????????????????????????????????????????????????????????????????????????????????????????????????????????????????????????????????????????????????????????????????????????????????????????????????????????????????????????????????????????????????????????????????????????????????????????????????????????????????????????????????????????????????????????????????????????????????????????????????????????????????????????????????????????????????????????????????????????????????????????????????????????????????????????????????????????????????????????????????????????????????????????????????????????????????????????????????????????????????????????????????????????????????????????????????????????????????????????????????????????????????????????????????????????????????????????????????????????????????????????????????????????????????????????????????????????????????????????????????????????????????????????????????????????????????????????????????????????????????????????????????????????????????????????????????????????????????????????????????????????????????????????????????????????????????????????????????????????????????????????????????????????????????????????????????????????????????????????????????????????????????????????????????????????????????????????????????????????????????????????????????????????????????????????????????????????????????????????????????????????????????????????????????????????????????????????????????????????????????????????????????????????????????????????????????????????????????????????????????????????????????????????????????????????????????????????????????????????????????????????????????????????????????????????????????????????????????????????????????????????????????????????????????????????????????????????????????????????????????????????????????????????????????????????????????????????????????????????????????????????????????????????????????????????????????????????????????????????????????????????????????????????????????????????????????????????????????????????????????????????????????????????????????????????????????????????????????????????????????????????????????????????????????????????????????????????????????????????????????????????????????????????????????????????????????????????????????????????????????????????????????????????????????????????????????????????????????????????????????????????????????????????????????????????????????????????????????????????????????????????????????????????????????????????????????????????????????????????????????????ACGAATTCATGGT-CCGGTG-AAGTGTTCGG-ATCGCGG-CGACGTGGG-CGGTTCGCTGCC-GGCGACGTCGCGAGAAGTCCACTGAACCTTATCATTTAGAGGAAGGAGAAGTCGTAACAAGGTTTCCG-TAGGTGAACCTGCGGAAGGATCATTGTCGAGA-CCC-GA------------AAGA-CTT-GCG-AACCTGTT-TAAAAA-----CAA---C--GGGG-AAT-GAG-----TGGG-CT-GGG-CTTAG-CCGC----CTTTCCT-----TCCTCATT----------CCCCC-CT----------------------GCGATCGAGCAGG-CGTGCGCGG-AGC-TCTCGGG--CAACG-TGT-TT--GTCT-GCTCGTCCAGAAA-CGAA-CCC-CGGCGCGAACCGCGCCAAGGA-C---GA--TTGAACGA---GCCT-GT-----G-CA--CG-T-------GCCT----------GCCC-GTCTT----C------GG--AT----GGTG-------TTGGCGT-GCACGTCTCTT-----GAA--------TGA-----G----CA------AA-CGACTCTCGGCAACGGATATCTCGGCTCTTGCATCGATGAAGAACGTAGCGAAATGCGATACTTGGTGTGAATTGCAGAATCCCGTGAACCATCGAGTCTTTGAACGCAAGTTGCGCCCGATGCC--ATTAGGCTGAAGGCACGTCTGCCTGGGCGTCACGCATGGCGTCGCCCACTC-----ACCCC-GTGCCTC--T-GT---GGGCGGA------AG-GTGTGTGAGCGG-ATATTGGCCCCCC-----GTTCACGTTC-G-TGCTC--GGTCGGTCTAAAA-G-GAA-AG-TCCC---CAACGACGG-AC-------ATCA---CGGCGAGTGGTGG----TTGCC---AGACCGTCCCGACGCGTCGTGCA---TGCT-G--TT-------CTTTGTCG----TTG--GCCGGCT------CATCGACCCCCGA-GT-ACC-G--TCAGGT-------------ACTC---GGTACC---TCG--ACTG-C-GACCCC--AGGT-CA-GG-C--GGGATCACCC-GCTGAGTTTAAGCATATCAA-TAAGCGG-AGG-AAAAGAAA-CTTACAAGGATTCCCCTAGTAACGG-CGAGCGAACCGGGGAAT??????????????????????????????????????????????????????????????????????????????????????????????????????????????????????????????????????????????????????????????????????????????????????????????????????????????????????????????????????????????????????????????????????????????????????????????????????????????????????????????????????????????????????????????????????????????????????????????????????????????????????????????????????????????????????????????????????????????????????????????????????????????????????????????????????????????????????????????????????????????????????????????????????????????????????????????????????????????????????????????????????????????????????????????????????????????????????????????????????????????????????????????????????????????????????????????????????????????????????????????????????????????????????????????????????????????????????????????????????????????????????????????????????????????????????????????????????????????????????????????????????????????????? [12661 bp]
'Calluna vulgaris BG643' ?????????????????????????????????????????????????????????????????????????????????????????????????????????????????????????????????????????????????????????????????????????????????????????????????????????????????????????????????????????????????????????????????????????????????????????????????????????????????????????????????????????????????????????????????????????????????????????????????????????????????????????????????????????????????????????????????????????????????????????????????????????????????????????????????????????????????????????????????????????????????????????????????????????????????????????????????????????????????????????????????????????????????????????????????????????????????????????????????????????????????????????????????????????????????????????????????????????????????????????????????????????????????????????????????????????????????????????????????????????????????????????????????????????????????????????????????????????????????????????????????????????????????????????????????????????????????????????????????????????????????????????????????????????????????????????????????????????????????????????????????????????????????????????????????????????????????????????????????????????????????????????????????????????????????????????????????????????????????????????????????????????????????????????????????????????????????????????????????????????????????????????????????????????????????????????????????????????????????????????????????????????????????????????????????????????????????????????????????????????????????????????????????????????????????????????????????????????????????????????GA-GAAACCCC-GGAAAAAAAAA--TGGG-CAATCCT-GAGCCAAA-TCCTTTTTTT------------CGC-------------------------------------AAACAAACAAAGATTCCGAAAGGTAAAAAAAAGGATAGGTGCAGAGACTCAATGGAAGCTGTTCTAAC-AAATCGATTTGG-CTACGTTGGTAGAAGG-AATAGAAATCTTTCT-ATGGAAACTTACGAAAAAA-TGAAAGATAATTCTATATA-CAT----------A-C-GTATAAG-----------TA------CTG---------------AAATACTATATCGTTATGATTAAT--------------AACG-A-CAAAAA--T--ATGTATTCCTATATTTTTTTTTATA---TGAAAAATGG----ACC-AATTGTTGTGAATAGATTTCACATCGAATAA-AAAA--GCA------------------TATTTATTATTTATTGATCA------AATCATTTACTCCA-----TCGTTTGCTAGATCTTTTGCAGATCTGATGAATCGGATGAGAATAAAGATAGAGTCCCATTCTACATGTCAAG--------ACCGACAACAATGAAATTTATTGTAAGAGGAAAATCCGTCGACTTTAGAAATCGTGAGGGTTCAAGTCCCTCTATCCCCAAAA-GCCCGTTTGAC-TTCTTAACTATCTATC-----------------CC--TATCCTTTTTT-----------A-----------GTTAGCCGTTCCAAATTCGTTATCTTTTTCAT-TCACTCAACT-----CTTTCCCAA--------------------------------------AA-GAAAGGGATCCTAGCGGAAATAC-TTTTCTCTGACCACAA-----GTTTTGTGAT-----ATGTGATACACGCTC-AAATAAA-CATCTTT-GAGCAA-GCAATCTCCATTTGAATGATTCATGATCTATCTCA-TT-----ATT---------CGG-AATTC-GGACTG-----AAA--TGAAAAAA-----GTTTTGTTTTT----GCAAATC-CAAGAAATT-CCA-GGAC-----CTGTATAA-GAC-TTTT-GAA-TA-CCC-TTT-CGTTCT-TTGT---AATTGACATAGACCCAAATCATTAGTAAAATGAAAATGATGCATCGGGAA--TGG-----TCAG-----------------------------------------------------------------GATAGCTCAGCCTGGTTAGAGCAGAGGACTGAAAATT-C-TCGTGTCGCCAGTTCAAATCTGG-----------------------------------------------------------------TTTCTGACGCA-GGATT------AATTTGTATG-AGGAG-CTATTTGATAAAT---------------TAATCGG-----TATGCATCGA-CATA-CCGAT------TT--------------------ATTAATACTTTCGATT-TCGATTAGATTCT--CTATCTCGAT-------------------------------TCATCTAGATGAATCGAG----------------------------ATA-----GAGATATACGCTATCTATTTT------------TTAGAT-GGGTCAAGAATAGATTCTAG---------AAAGGTAAGTC-ACAAATTTAGACTGTATTTCCTCTTCTTTTTCCA-TTTCTTTCGATTTTCGTTC-----CTATTCTATTTCTTCATTT-CCTACTACATGAATTTAGAGAAC-----CCGTC-TAAGTGATGTGCGCAGT--ACTAAAGTTCATGATGCAGAACTCGTTT-GGTTTATCTTATTAACTCGGGTCATTTG----AAATAAGTA-TTTCGTCCAAATTTTCCTTTGTTGTTATCCCCT-CC-ATACCCT--------------AAG-----------------------------------------------------------------------------------------------AGCGATTCCATTT----CAATGAATTTCTC-----AA-TGAC-TTTATTTAATCTGG----------------AACAGAACGTACAATCC-----TTAAATATCTGGAATTC--------TG------------TAATTTT-CTAAGTAAAGATTAGTTT--CTTATCATTCAACGAGCATC???????????????????????????????????????????????????????????????????????????????????????????????????????????????????????????????????????????????????????????????????????????????????????????????????????????????????????????????????????????????????????????????????????????????????????????????????????????????????????????????????????????????????????????????????????????????????????????????????????????????????????????????????????????????????????????????????????????????????????????????????????????????????????????????????????????????????????????????????????????????????????????????????????????????????????????????????????????????????????????????????????????????????????????????????????????????????????????????????????????????????????????????????????????????????????????????????????????????????????????????????????????????????????????????????????????????????????????????????????????????????????????????????CAAA---------AGAAATTTAGAACGAGATAGATCTCAGCAACATGATTTCATATATCCGCTTATTTTTCAGGAGTATATTTATGCATTTGCTCATGATCGTGGTTTAAAGAGATCGATTTTTTTGGAAAATGCGGGTTATGACAATAAATCTAGCTTACTCATTGTGAAACGTTTAATCACTCATTTAATTACTCAAATCTATCAACAGAATCATTTTCTTTTTTCTGTTAAT---------GATTCTAAG---------CAAAATAAAATTTTTGGATACAATACCCATTTTTATTCTCAAAGGATATTCGAAGGATTTGCAATAGTTGTGGAGATTCCATTTTATCTAAGATTACTATCTTTCCTAGAAGATAAAGAAAGAGTTAAATCTCAGAATTTAGGATCAATTCATTCAATATTTCCGTTTTTAGAAGACCAATTTTCACATCTAAATTATGTATTAGATATATTAATACCCCACCCCATCCATCTGGAAATCTTGGTTCAAACTCTTCGGTATTGGGTAAAAGATGCTTCTTCTTTGCATTTATTACGATTTTTTCTCTACGACTATCCTATTTTGAATAGTCTTATTA---TTCCAAAGAAATCGAGTTTTTCGATTTCAAAAATAAATCAAAGATTCTTCTTGTTCCTATATAATTTTCATGTATGGGAATACGAATCTATCTTTGTTTTTCTCCGTACCCAATCTTCTCATTTACGCTTAATATCTTCTGAAACTTTTCTAGAACGAATCTCTTTCTATC---AAAAAATCGAACTAGAAGTCTTTACTAAGAAT???????????????????????????????????????????????????????????AGGATATTGGGCAGCCTTAAAAGCTTTTTCGTTGGGGAAATCT---ATTTCGACCGAAAATTCAAAAAGTTTTTGT------ATGCCA---------------------------------------------------------------------------CAAAAAAATTCGACCGCAAATGCAAAAGGTTTTGGTGGA---------------------------------------------------------------------AAAGGTTTTGGTGGGCGACAA------------------------------------------AGAACTAAGTAATCAAAAGTCGTAATAATATGAATCGACTTGACTCAAAAA-GCTTCAACTTTTCGAATTTCATTTCGAATAGAAAATTCACAATTTCCGTTACCTACTGTTTTGGACTAATCAATAGGAAATT-CAACTCTCCCC-GCTCTTATGATTTGTAGAATAAGAACTCTTCTGTTTACTGAATTCTAAAAAAAAAAA-CTTTT-CTTC--------------------------TTGTATCTTCTGTTTATTCTTTTTTCGAATCCAAATTTTTA--TTTTTTCTCTATTTCTAGAAAAGGGCAGATATAAGATAAGATCTTT-AGTTAAAATTAATGAATCGTTGAAACTAATTGATTAAGTTTCAA-----------ACTTTTTT-GTCATTTTC--------------------------------------TGAATTACTATTTATTT------GTC-TCAATTAATATCTAGATACTGCTCTATATCTCTCGCTTTCAACCCAATCTATCCAA-GTTGTTAATCGGGATATGAACTATGAAAAATGTG----------------------TCAAATTATAATGATTCAAAATAGGTCCTATTTTAGGATCGTTGAGAAAATGCATTTTTTTGTTTCATTTTTT--------TGAAAT-CCGATAAATGAGAAAGGAATCATTAAAAAATGAAAATGAGAAAGGACATTTTTTTT-AGTTCTATCC-CTGG------ATAGGGGGTAGAACTATCCAGTTACAACAATTCAATTCCAGAAGATCATAAACTACACGAAAGGTTGAAGTTAAGTAAAAGGGATACCCTATAAACGAAACTAATAAACGAAAATAATGAACCTTCAAATCCCTATGAATTATTATTCATCAATTTGAATCTTTCCTAAAAAATACTAGATTGAGTTTACTTATTCAATCTGGACGATTGAATATGAATAG?????????????????????????????TGGAGGGCC-ATCATTGACTAGTTTTCGAAA----GAGTCTTT----TTTTCATCGAGTGCAAGGCAA-TGTATGCGTAGCTCAAGATAA------T-----AGAAGTCGAAAATCGAAATATAGTAA-CTATAAATATCCAAAGACGTTAGATACGATCTAGA-ATAATAAGAA--AAAA-ACG---ACAA-TTC------------GACTCATAA-AAA-GAAAAGA-GATTGAAAAGATCTTTTT-CCGAAAATTCCTGTTTGGTCGACTTATACCTCTCCTCAATGAATATTCGAGTTCTATTGTTTAGTCAA-TCCTTAAATATT-AGGAGTCATAATTGGAATCAAAATTCGTCTTGTCC-ATTTCAA-TTCTATCC-ATGTGGGATAATGATAAAGAAAAGGAGGAGAATTATTTWCAAAAAATGGAATTCCTAAAACTTAGGAGAGGGAGAGTCGAGCTAGGTCTATGTAATTGAATGGTTATAAGTCAACCCTTATAGATCTTTTGATGAATGATTCGAGAATCTGGTTGAATCTACGAGAGGAATAGTTGGTTTACGTTATGGAAGAAAGACTTGTATATGGGATAT-TAGATATTCGY-TAGTTATATATA-----------------------------------CGAATTAAA----GATATATTTAATT-T-AA?????????????????????????????????????????????????????????????????????????????????????????????????????????????????????????????????????????????????????????????????????????????????????????????????????????????????????????????????????????????????????????????????????????????????????????????????????????????????????????????????????????????????????????????????????????????????????????????????????????????????????????????????????????????????????????????????????????????????????????????????????????????????????????????????????????????????????????????????????????????????????????????????????????????????????????????????????????????????????????????????????????????????????????????????????????????????????????????????????????????????????????????????????????????????????????????????????????????????????????????????????????????????????????????????????????????????????????????????????????????????????????????????????????????????????????????????????????????????????????????????????????????????????????????????????????????????????????????????????????????????????????????????????????????????????????????????????????????????????????????????????????????????????????????????????????????????????????????????????????????????????????????????????????????????????????????????????????????????????????????????????????????????????AAACAGAAACTAAAGCAAGTGTTGGATTCAAAGCGGGTGTTAAAGATTATAAATTGACTTATTATACTCCTAACTATGAAACCAAAGATACTGATATCTTGGCAGCATTCCGAGTAACTCCTCAACCGGGAGTTCCACCTGAAGAAGCAGGGGCCGCGGTAGCTGCGGAATCTTCTACTGGTACATGGACAACAGTGTGGACTGATGGACTTACTAGCCTTGATCGTTACAAAGGGCGATGCTACCACATCGAGCCTGTTGCTGGAGACGAAAATCAATATATTGCTTATGTAGCTTATCCTTTAGACCTTTTTGAAGAAGGTTCTGTTACTAACATGTTTACTTCCATTGTGGGTAATGTATTTGGGTTCAAAGCACTGCGGGCTCTACGTCTGGAAGATCTACGAATCCCTCCAGCGTATGTTAAAACGTTCCAAGGACCGCCTCATGGTATCCAAGTTGAAAGAGATAAATTGAACAAGTACGGCCGTCCCCTGTTGGGATGTACAATTAAACCAAAATTGGGGTTATCTGCTAAAAACTATGGGAGAGCTGTTTATGAATGTCTCCGCGGTGGACTTGATTTTACCAAAGATGATGAGAACGTAAACTCCCAACCATTTATGCGTTGGAGAGACCGTTTCGTATTTTGTGCCGAAGCAATTTATAAAGCACAGGCGGAAACAGGCGAAATCAAAGGGCATTACTTAAATGCTACTGCAGGT?????????????TGCTAAAAAGAGCTGCATTTGCCAGAGAATTAGGAGTTCCTATCGTAATGCATGACTATTTAACAGGGGGATTCACTGCAAATACTACCTTGGCGCAATATTGCCGAGATAATGGCCTACTTCTTCACATCCATCGTGCAATGCACGCAGTTATTGATAGACAGAAGAATCATGGTATGCATTTTCGTGTACTAGCTAAAGCTTTACGTATGTCTGGGGGTGATCATGTTCACGCGGGTACTGTAGTAGGTAAACTTGAAGGCGAAAGGGAAATCACTTTGGGCTTTGTTGATTTACTGCGTATGGATTATATTGAAAAAGATCGAAACCGCGGTATTTTTTTTTCTCAAGATTGGGTCTCTCTACCAGGTGTTCTACCCGTGGCTTCAGGGGGTATTCACGTTTGGCATATGCCTGCTCTGACCGAGATCTTTGGGGATGATTCTGTACTACAATTCGGAGGAGGAACTTTAGGACACCCCTGGGGAAATGCACCGGGTGCCGTARCCAA???????????????????????????????????????????????????????????????????????????????????????????????????????????????????????????????????????????????????????????????????????????????????????????????????????????????????????????????????????????????????????????????????GT-CCGGTG-AAGTGTTCGG-ATCGCGG-CGACGTGGG-CGGTTCGCTGCC-GGCGACGTCGCGAGAAGTCCACTGAACCTTATCATTTAGAGGAAGGAGAAGTCGTAACAAGGTTTCCG-TAGGTGAACCTGCGGAAGGATCATTGTCGAGA-CCC-GA------------AAGA-CTT-GCG-AACCTGTT-TAAAAA-----CAA---C--GGGG-AAT-GAG-----TGGG-CT-GGG-CTTAG-CCGC----CTTTCCT-----TCCTCATT----------CCCCC-CT----------------------GCGATCGAGCAGG-CGTGCGCGG-AGC-TCTCGGG--CAACG-TGT-TT--GTCT-GCTCGTCCAGAAA-CGAA-CCC-CGGCGCGAACCGCGCCAAGGA-C---GA--TTGAACGA---GCCT-GT-----G-CA--CG-T-------GCCT----------GCCC-GTCTT----C------GG--AT----GGTG-------TTGGCGT-GCACGTCTCTT-----GAA--------TGA-----G----CA------AA-CGACTCTCGGCAACGGATATCTCGGCTCTTGCATCGATGAAGAACGTAGCGAAATGCGATACTTGGTGTGAATTGCAGAATCCCGTGAACCATCGAGTCTTTGAACGCAAGTTGCGCCCGATGCC--ATTAGGCTGAAGGCACGTCTGCCTGGGCGTCACGCATGGCGTCGCCCACTC-----ACCCC-GTGCCTC--T-GT---GGGCGGA------AG-GTGTGTGAGCGG-ATATTGGCCCCCC-----GTTCACGTTC-G-TGCTC--GGTCGGTCTAAAA-G-GAA-AG-TCCC---CAACGACGG-AC-------ATCA---CGGCGAGTGGTGG----TTGCC---AGACCGTCCCGACGCGTCGTGCA---TGCT-G--TT-------CTTTGTCG----TTG--GCCGGCT------CATCGACCCCCGA-GT-ACC-G--TCAGGT-------------ACTC---GGTACC---TCG--ACTG-C-GACCCC--AGGT-CA-GG-C--GGGATCACCC-GCTGAGTTTAAGCATATCAA-TAA?????????????????????????????????????????????????????????????TTGAGACAAGCATATGACTACTGGCAGGATCAA-CCAG-GTAGCATTCCTTTCAC-GACGCCGGCGCCGCCCATGCCC----AT-TGAAC--AAACA-A-GGAGG-CAA---GGA---CGAG-CACGGCAGT----CAT-CCGCAACAAGCGACAAACGC---TTTTTGGGGCAAA-TAACAATCG-CGACAT------GTCTA-------CCCA----CATAG-GTTTCGGC--ATCCGAGAGTAC-GAGTCCCAGCTA--ATGGC-CATGGAGG-CCGCAC-AATCCT--GTGCAATTT-G-CATGAAA-CACCGGC--AAAACTTCGAGGCTCACC-TACACC-AAAGGAGGTGCAAAAGCGAGA--ATAGGGACTTTC--AC-GAT----CGAATTCC-A--TCGCATTAGGAAT-GA-GGCACAGGAACCCTTTTCAAATTCGCAACGATTACGATGCATATCCTCGAATAGAGTCGTCGGGGATGGCCTTCCCTGTGCAGGCAGAGAGCTATCCAGTCCC-----------------------------------------------------------------------------------------------------------------------CGACGAAA-TCAAGCACCACCCAAACGCCA-TTACGTACACGTTGCACCGGCTCCGAT-GACCAATTGCACCTTGAAGG-ACAAAATGTCC--ATCAAAA-AGCAAAAGGCCAAAAAGAGCCGCGCGG--GCACCG-C-ATCATTTGGAA---CCCACA-CAA-TCGAAAGGGA--CAAGCAACTCAAAA-GGGAC-TAA-GCGAGGA--GCTCGCC----AAAGGA---ATTTC-AAAGGGACATA-TCGCCGTAGCC-GA-AGGGGATCCAACACCGAA-GTCATGC--ACTACTAAT-GCC--CATGGG--AAACCAGGGAGGCCACAA-- [12661 bp]
'Corema album ANA' ????????????????????????????????????????????????????????????????????????????????????????????????????????????????????????????????????????????????????????????????????????????????????????????????????????????????????????????????????????????????????????????????????????????????????????????????????????????????????????????????????????????????????????????????????????????????????????????????????????????????????????????????????????????????????????????????????????????????????????????????????????????????????????????????????????????????????????????????????????????????????????????????????????????????????????????????????????????????????????????????????????????????????????????????????????????????????????????????????????????????????????????????????????????????????????????????????????????????????????????????????????????????????????????????????????????????????????????????????????????????????????????????????????????????????????????????????????????????????????????????????????????????????????????????????????????????????????????????????????????????????????????????????????????????????????????????????????????????????????????????????????????????????????????????????????????????????????????????????????????????????????????????????????????????????????????????????????????????????????????????????????????????????????????????????????????????????????????????????????????????????????????????????????????????????????????????????????????????????????????????????????????????????????????????????????????????????????????????????????????????????????????????????????????????????????????????????????????????????????????????CCCC-GGAAAAAAAAA--TGGG-CAATCCT-GAGCCAAA-TCCTTTATTT------------CGC-------------------------------------AAACAAACAAAGATTCCAAAAGCTAAAAAA--GGATAGGTGCAGAGACTCAATGGAAGCTGTTCTAAC-AATC----------------------------------------------------------AAA-TGAT------------------------------------------------------------------------------------------TAATGATTAAT--------------AACG-A-CCAAAA--T--CTGTATCCCTATTTTTTT----ATA---GGAAAAATGG----ACC-AATTGTTGTGAATTGATTTCACAATGAATAA-AAAATTGCA------------------TATTTATT-------GATCA------AATCATTTACTCCA-----TCGTCTGCTAGATCTTTTGAAGATCTGCTGAATCGGATGAGAATAAAGATAGAGTCCCATTCTACATGTCAAT--------ACCGACAACAATGAAATTTATTGTAAGAGGAAAATCCGTCGACTTTAGAAATCGTGAGGGTTCAAGTCCCTCTATCCCCAAAA-GCCCGTTTGAC-TCCTTAACTATTTAT------------------CC--TATCCGTTTTT-----------A-----------GTTAGCCGTTCCAAATTCGTTATCTTTTTGAT-TCACTCGACT-----CTTTCACAA--------------------------------------AA-CAAACGGATCGTAGCGAAAATAC-TTTTCTCTGATCACAA-----GTCTTGTGAT-----ATGTGATACACGCTC-AAATAAA-CATCTTT-GAGCAA-GGAATCTACATTTGAATGATTCATGATCTATATCA-TT-----ATT---------TTG-AATTC-GGACTG-----AAAC-TCAAAAAA-----GTTTT-TTTTTG---GAAAATC-CAAGAAATT-CCA-GGGA-----CTGTCTAA-GAC-TTTG-GAA-TA-CCC-TTT-CGTTCT-TT-T---AATTGACATAGACCCAAATCACTAGTAAAAT????????????????????????????????????????????????????????????????????????????????????????????????????????????????????????????????????????????????????????????????????????????????????????????????????????????????????????????????????????????????????????????????????????????????????????????????????????????????????????????????????????????????????????????????????????????????????????????????????????????????????????????????????????????????????????????????????????????????????????????????????????????????????????????????????????????????????????????????????????????????????????????????????????????????????????????????????????????????????????????????????????????????????????????????????????????????????????????????????????????????????????????????????????????????????????????????????????????????????????????????????????????????????????????????????????????????????????????????????????????????????????????????????????????????????????????????????????????????????????????????????????????????????????????????????????????????????????????????????????????????????????????????????????????????????????????????????????????????GTGCGGCTA-GGA---------------------------------------------------------------------------TCT-TTTACACATTTGGATGAAGCAA-GGTATTCGTCCATACCATCGGTAAAGTTTGG-AAGACCACGACTGATCCTGAAGAGGAATGAATGGAAAAA------ACAGCATGTCGTATCAATGGAGCATTCTAAGAATGTTTAATTCTTACCGTATCAGTACAAAAAA---CTTTTTTTTTTAATTTTTGAAACG-GAACAAAAGAAATTCCATTTTAAG---------TTGGCTTGAAT-GAATAAATGGATAGA-CCCTATGGCTTCAATTTT---CTAGGG-AAAG-----AAAAAGAAACGAGCTTTAGTTCTTAATTTGAATGATTTCCCGCTCTAATTATAGGTTAAAAATAGATTAGTGCCTGTTGC---------GGGAAAGGCTTTTCCCAT-GTGTGGATTATCCATTTTTTAATGAATCCTAACTATTGTGACTC-------------------TCCATTATGGAATGGAGATGGATGTGTAGAAGAAGCAGCATATTGA-AAAGAATTTTTTTTT--CCAAAATCAAAAGAGCGATTGGG-TTGAAAAAATAAAAGATTT-TAATCGTCTTC-TT-ATCCTATAACGAGCATAAACTAATTAAATGGAAAGGGAGAGTCTAGAGAATCTGTTGATAAGTTTATCGTACCGAGGTAGCTATTCTTTTCTTACTACCAATACCTTGTT---G--CTGTATCGC-ACTATGTATCATTTGATAACTCTAAAAATCCT-CTACCCTTGCCTCAATTAAAAT-----------TGAAA---------------ATGGAGGAATTCAAA---------AGAAATTTAGAACTAGATAGATCTCAGCAACATGACTTCATATATCCGCTTATCTTTCAGGAGTATATTTATGCACTTGCTCATGATCGTGGTTTAAATAGATCAATTTTTTTGGAAAATATGGGTTATGACAATAAATTTAGCTTATTAATTGTGAAACGTTTAATCACTCATTTAATTACTCAAATGTATCAACAGAATCATTTTCTTTTTTCTGGTAAT---------GATTCTAAC---------CAAAATAAATTTTTGGGGTACAATACAAAATTGTATTCTCAAACGATATTCGAAGGATTTGCGTTCGTTGTCGAAATTCCATTTTATCTACGATTACTATCTTTCCTAGAAGGTAAAGAAAGAGTGAAATCTCATAATTTACGATCAATTCATTCAATATTTCCGTTTTTCGAGGACAAATTTGCACATCTAAATTATGTATTAGATATACTAATACCTCACCCCATCCATCTTGAAATCTTGGTTCAAACTCTTCGCTACTGGGTAAAAGATGCCTCTTCTTTGCATTTATTACGATTTTTTCTCCACGATTATCCCATTTGGAATAGTCTTATTA---CTCAAAAGAAATCTAGTTTTTCTTTTTCGAAAAGAAATCAAAGATTCTTCTTGTTCCTATATAATTTTCATGTATGTGAATACGAATCTATCTTTGTTTTTCTCCGCAACCAATCTTATCATTTACGCTCAATATCTTCTGAAACCTTTCTAGAACGAATCTCTTTCTATA---AAAAAATAGAACTAGAAGTCTTTACTAAGGATTTTAAGGCCAT??????????????????????????????????????????????????????????????????????????????????????????????????????????????????????????????????????????????????????????????????????????????????????????????????????????????????????????????????????????????????????????????????????????????????????????????????????????????????????????????????????????????????????????????????????????????????????????????????????????????????????????????????????????????????????????????????????????????????????????????????????????????????????????????????????????????????????????????????????????????????????????????????????????????????????????????????????????????????????????????????????????????????????????????????????????????????????????????????????????????????????????????????????????????????????????????????????????????????????????????????????????????????????????????????????????????????????????????????????????????????????????????????????????????????????????????????????????????????????????????????????????????????????????????????????????????????????????????????????????????????????????????????????????????????????????????????????????????????????????????????????????????????????????????????????????????????????????????????????????????????????????????????????????????????????????????????????????????????????????????????????????????????????????????????????????????????????????????????????????????????????????????????????????????????????????????????????????????????????????????????????????????????????????????????????????????????????????????????????????????????????????????????????????????????????????????????????????????????????????????????????????????????????????????????????????????????????????????????????????????????????????????????????????????????????????????????????????????????????????????????????????????????????????????????????????????????????????????????????????????????????????????????????????????????????????????????????????????????????????????????????????????????????????????????????????????????????????????????????????????????????????????????????????????????????????????????????????????????????????????????????????????????????????????????????????????????????????????????????????????????????????????????????????????????????????????????????????????????????????????????????????????????????????????????????????????????????????????????????????????????????????????????????????????????????????????????????????????????????????????????????????????????????????????????????????????????????????????????????????????????????????????????????????????????????????????????????????????????????????????????????????????????????????????????????????????????????????????????????????????????????????????????????????????????????????????????????????????????????????????????????????????????????????????????????????????????????????????????????????????????????????????????????????????????????????????????????????????????????????????????????????????????????????????????????????????????????????????????????????????????????????????????????????????????????????????????????????????????????????????????????????????????????????????????????????????????????????????????????????????????????????????????????????????????????????????????????????????????????????????????????????????????????????????????????????????????????????????????????????????????????????????????????????????????????????????????????????????????????????????????????????????????????????????????????????????????????????????????????????????????????????????????????????????????????????????????????????????????????????????????????????????????????????????????????????????????????????????????????????????????????????????????????????????????????????????????????????????????????????????????????????????????????????????????????????????????????????????????????????????????????????????????????????????????????????????????????????????????????????????????????????????????????????????????????????????????????????????????????????????????????????????????????????????????????????????????????????????????????????????????????????????????????????????????????????????????????????????????????????????????????????????????????????????????????????????????????????????????????????????????????????????????????????????????????????????????????????????????????????????????????????????????????????????????????????????????????????????????????????????????????????????????????????????????????????????????????????????????????????????????????????????????????????????????????????????????????????????????????????????????????????????????????????????????????????????????????????????????????????????????????????????????????????????????????????????????????????????????????????????????????????????????????????????????????????????????????????????????????????????????????????????????????????????????????????????????????????????????????????????????????????????????????????????????????????????????????????????????????????????????????????????CGG-ATCGCGG-CGACGTGGG-CGGTTCGCTGCC-GGCGACGTCGCGAGAAGTCCACTGAACCTTATCATTTAGAGGAAGGAGAAGTCGTAACAAGGTTTCCG-TAGGTGAACCTGCGGAAGGATCATTGTCGAAAACCT-GCCA--AGAAGCAGAAAA-CTT-GCG-AACTTGTC-TA-CAT----ACAA---C--GGGG-ATT-GCG-----CGGG-TT-GGGGCCTAG-GCCT----CTTTCCC----TTCCGCTCT----------CCCCC-TC----------------------GCGA----GTAGA-TGTTGGCGG-AGC-TTTCGGAGGCAACG-CGT-TC--ATTT-ACTCGTCGAGCAA-CGAA-CCC-CGGCGCAAAACGCGCCAAGGA-C---AA--TTGAACAAAA-GCTT-GT-----G-CA--CG-T----C--CGCT----------GCCT-GTTTT----C------GG--GT----GGCG-------TTGGCGT-ACACATCTTTC-----GAA--------TGA-----C----TA------AA-CGACTCTCGGCAACGGATATCTCGGCTCTTGCATCGATGAAGAACGTAGCGAAATGCGATACTTGGTGTGAATTGCAGAATCCCGTGAACCATCGAGTCTTTGAACGCAAGTTGCGCCCGAAGCC--ATTAGGTTGAAGGCACGTCTGCCTGGGCGTCACGCATTGCGTCGCCCACTC-----ACCCC-GTGCCTC--AATA--GGGGCGGG-----TAA-GCGAGTGGGCGG-ATATTGGCCCCCC-----GTTCACATTTTGGTGCTC--GGTCGGCCTAAAA---AAA-GG-TCCC---CAACGACGG-AC-------ATCA---CGACAAGTGGTGG----TTGCC---AAACCGTCGCGTCGAGTCGTGCG---TGCC-A--TT-------TTTTGTCG----TGG--GCTGGCT------CACCGACCCTTAA-GT-ACC-G--TCAT--CGAGTG-------TGGT---GGTACC---TCA--ATTG-C-GACCCC--AGGT-CA-GG-C--GGGATTACCC-GCTGAGTTTAAGCATATCAA-TAAGCGG-AGG-AAAAGAAA-CT???????????????????????????????????????????????????????????????????????????????????????????????????????????????????????????????????????????????????????????????????????????????????????????????????????????????????????????????????????????????????????????????????????????????????????????????????????????????????????????????????????????????????????????????????????????????????????????????????????????????????????????????????????????????????????????????????????????????????????????????????????????????????????????????????????????????????????????????????????????????????????????????????????????????????????????????????????????????????????????????????????????????????????????????????????????????????????????????????????????????????????????????????????????????????????????????????????????????????????????????????????????????????????????????????????????????????????????????????????????????????????????????????????????????????????????????????????????????????????????????????????????????????????????????????????????????????????????? [12661 bp]
'Daboecia cantabrica ANA' ???????????????????????????????????????????????????????????????????????????????????????????????????????????????????????????????????????????????????????????????????????????????????????????????????????????????????????????????????????????????????????????????????????????????????????????????????????????????????????????????????????????????????????????????????????????????????????????????????????????????????????????????????????????????????????????????????????????????????????????????????????????????????????????????????????????????????????????????????????????????????????????????????????????????????????????????????????????????????????????????????????????????????????????????????????????????????????????????????????????????????????????????????????????????????????????????????????????????????????????????????????????????????????????????????????????????????????????????????????????????????????????????????????????????????????????????????????????????????????????????????????????????????????????????????????????????????????????????????????????????????????????????????????????????????????????????????????????????????????????????????????????????????????????????????????????????????????????????????????????????????????????????????????????????????????????????????????????????????????????????????????????????????????????????????????????????????????????????????????????????????????????????????????????????????????????????????????????????????????????????????????????????????????????????????????????????????????????????????????????????????????????????????????????????????????????????TACTAAG-TGATAACTTTCAAATTCAGA-GAAACCCC-GGAAAAAAAAAA-TGGG-CAATCCT-GAGCCAAA-TCCTTTTTTTTTTTTTCGCTTTCGGAATCTTTCTTTGTTTG-------------------------------------CGAAA---AAAAAAA-GGATAGGTGCAGAGACTCAATGGAAGCTGTTCTAAC-AAATGGAGTTAA-CTGCGTTGATAGA-GG-AATAGAGATCATTCT-TTCGAAACTTACGAAAAAA-TGAAAGATAACTGTATATA-CAT----------A-C------AG-G---------TA------TTG---------------AAATATTATATC-AAATGATTAAT--------------AACG-A-TCAAAA--T--CTGTATTCATATATTTT-----ATA---TGAAATATGGGAATACA-GATTGTTGTGAATTGATTTCACATTGAATAATAAAAAAGCA------------------TATTTATT-------GATCA------AATCATTTACTCCA-----TCGTCTGCTAGATCTTTTGAAGATCTGATGAATCGGATGAGAATAAAGATAGAGTCCCATTCTACATGTCAAT--------ACCGACAACAATGAAATTTATTGTAAGAGGAAAATCCGTCGACTTTAGAAATCGTGAGGGTTCAAGTCCCTCTATCCCCAAAAAGCCCGTTTGAC-TCCTTAACTATTTAACTATTTTTAACAATTTATCC--TATCCTTTTTT-----------T-----------GATAGCCATTCAAAATTCGTTATCTTTTTCAT-TCACTCGACT-----CGTTCACAA--------------------------------------AA-CAAACGGCTCATAGCGGAAATAC-TTTTCTCTGATCACAA-----ATCTTGTGAT----------ATACAC--TC-AAATAAA-CATCTTT-GAGCAA-GGAATCTCCATTTGAATGATTCATGATCTATATCA-TT-----ATT---------CGG-AATTC-GGACGG-----AAA--AAAAAAAAAA---GTTTT-TTTTT-------AATC-CAAGAAATT-CCA-TGAC-----CTGTATAA-GAC-TTTG-GAA-TA-CCC-TTT-CGTTCT-TT-T---AATTGACATAGACCCAAATCACTAGTAAAATGAAAATGATGCAGCGGGAA--TGG-----TCAG-----------------------------------------------------------------GAT???????????????????????????????????????????????????????????????????????????????????????????????????????????????????????????????????????????????????????????????????????????????????????????????????????????????????????????????????????????????????????????????????????????????????????????????????????????????????????????????????????????????????????????????????????????????????????????????????????????????????????????????????????????????????????????????????????????????????????????????????????????????????????????????????????????????????????????????????????????????????????????????????????????????????????????????????????????????????????????????????????????????????????????????????????????????????????????????????????????????????????????????????????????????????????????????????????????????????????????????????????????????????????????????????????????????????????????????????????????????????????????????????????????????????????????????????????????????????????????????????????????????????????????????????????????GTGCGGCTA-GAA---------------------------------------------------------------------------TAT-TTTACACATTTGGATGAAGCAA-GGGATTCGTCCATACCATCGGTAAAGTTTGA-AAGACCACGACTGATCCTGAAGAGGAATGAATGGAAAAA------ACAGCATGTCGTATCAATGGAGCATTCTAAGAATATT-----------------------------------------------TGAAACG-GAACAAAAGAAATTCCATTTTAAG---------CTGGGTTGAAT-GAATAAATGGATAGAGCCTTATGGCTTCAATTTTTTTCTAGGG-AAAGAAAATAAAAAGAAACGAGCTTTAGTTCTTAATTTGAATTATTCCCCGCTTTAATTATAGGTTAAAAATAGATTAGTGCCTGTTGC---------GGGAAAGGTTTTTCCTAT-CCGTGGATTATCCATTTTTTAATGAATCCTAACTATTGTTACTCTCCAGTAATATTGTTACTTTCCAGTATGGAATGGAGATGAATGTGTAGAAGAAGCAGCATATTGATAAAGAATTTTTT-----CCGAAATCAAAAGAGCGATTGGG-TTGAAAAAATAAAGGATTTGTAATCGTCTTC-TT-ATCCTATAACAAACATAAACCAATTAAATGGAAAGGGAGAAGCTAGAGAATCTCTTGATAAGTTTACCGAGGTAGCTATTGTTTCACT-----ACAAACAATACCTTGTTTT-G-ACTGTATCGC-ACTATGTATCATTTGATAACCCCAAAAATCCT-AAACCTTTACCTCATTGAAAATAAACGGTTTTGGGAAAAATACAAGGGAACACATGGAGGAATTCAAA---------AGAAATTTAGAATTAGATAGATCTCAACAACATGACTTCATATATCCGCTTATCTTTCAGGAGTATATTTATGCACTTGCTCATGATCGTGGTTTAAAGAGATCGATTTTTTTAGAAAATGCGGATTATGACAATAAATCTAGCTTAGTAATTGTGAAACGTTTAATCACTAATTTAATTACTCAAATGTATCAACAGAATCATTTTCTTTTTTCTGTTAAT---------GATTCTAAC---------CAAAATAAAATTTTTGGGTACAATACAAATTTTTATTCTCAAATGATATTCGAAGGATTTGCGGTCGTTGTGGAAATTCCATTTTATCTACGATTATTATCTTTTCTAGAAGGTAAAGAAAGAGTCAAATCTCAGAATTTACGATCAATTCATTCAATATTTCCGTTTTTAGAGGACAAATTTTCTAATCTAAAGTATATATTAGATATACTAATACCCCACCCCATCCATCTGGAAATCTTGGTTCAGACTCTTCGCTACTGGGTAAAAGATGCCTCTTCTTTGCATTTATTACGGTTTTTTCTCCATGAGTATACTATTTGGAATAGTATTATTA---CTCCAAAGAAATCGAATTTTTCTTTTTTAAAAAGAAATCAAAGATTCTTCTTGTTCCTATATAATTTTCATGTATGTGAATACGAATCTATTTTTGTTTTTCTACGTACCCAATCTTCTCATTTACGCTCAATATCTTATGAAACCTTTCTAGAACGAATCTCTTTCTATA---GAAAAATAGAACTAGAAGTCTTTACTAAGAATTCGAAAGCCGTTCTATGGGTGTTTAAAGAGCCTTTACTGCATTATGTTAGGTATCGAGG??????????????????????????????????????????????????????????????????????????????????????????????????????????????????????????????????????????????????????????????????????????????????????????????????????????????????????????????????????????????????????????????????????????????????????????????????????????????????????????????????????????????????????????????????????????????????????????????????????????????????????????????????????????????????????????????????????????????????????????????????????????????????????????????????????????????????????????????????????????????????????????????????????????????????????????????????????????????????????????????????????????????????????????????????????????????????????????????????????????????????????????????????????????????????????????????????????????????????????????????????????????????????????????????????????????????????????????????????????????????????????????????????????????????????????????????????????????????????????????????????????????????????????????????????????????????????????????????????????????????????????????????????????????????????????????????????????????????????????????????????????????????????????????????????????????????????????????????????????????????????????????????????????????????????????????????????????????????????????????????????????????????????????????????????????????????????????????????????????????????????????????????????????????????????????????????????????????????????????????????????????????????????????????????????????????????????????????????????????????????????????????????????????????????????????????????????????????????????????????????????????????????????????????????????????????????????????????????????????????????????????????????????????????????????????????????????????????????????????????????????????????????????????????????????????????????????????????????????????????????????????????????????????????????????????????????????????????????????????????????????????????????????????????????????????????????????????????????????????????????????????????????????????????????????????????????????????????????????????????????????????????????????????????????????????????????????????????????????????????????????????????????????????????????????????????????????????????????????????????????????????????????????????????????????????????????????????????????????????????????????????????????????????????????????????????????????????????????????????????????????????????????????????????????????????????????????????????????????????????????????????????????????????????????????????????????????????????????????????????????????????????????????????????????????????????????????????????????????????????????????????????????????????????????????????????????????????????????????????????????????????????????????????????????????????????????????????????????????????????????????????????????????????????????????????????????????????????????????????????????????????????????????????????????????????????????????????????????????????????????????????????????????????????????????????????????????????????????????????????????????????????????????????????????????????????????????????????????????????????????????????????????????????????????????????????????????????????????????????????????????????????????????????????????????????????????????????????????????????????????????????????????????????????????????????????????????????????????????????????????????????????????????????????????????????????????????????????????????????????????????????????????????????????????????????????????????????????????????????????????????????????????????????????????????????????????????????????????????????????????????????????????????????????????????????????????????????????????????????????????????????????????????????????????????????????????????????????????????????????????????????????????????????????????????????????????????????????????????????????????????????????????????????????????????????????????????????????????????????????????????????????????????????????????????????????????????????????????????????????????????????????????????????????????????????????????????????????????????????????????????????????????????????????????????????????????????????????????????????????????????????????????????????????????????????????????????????????????????????????????????????????????????????????????????????????????????????????????????????????????????????????????????????????????????????????????????????????????????????????????????????????????????????????????????????????????????????????????????????????????????????????????????????????????????????????????????????????????????????????????????????????????????????????????????????????????????????????????????????????????????????????????????????????????????????????????????????????????????????????????????????????????????????????????????????????????????????????????????????????????????????????????????ACGAATTCATGGT-CCGGTG-AAGTGTTCGG-ATCGCGG-CGACGTGGG-CGGTTCGCTGCC-GGCGACGTCGCGAGAAGTCCACTGAACCTTATCATTTAGAGGAAGGAGAAGTCGTAACAAGGTTTCCG-TAGGTGAACCTGCGGAAGGATCATTGTCGATAACCT-GACG--A---TCAGAAAA-CCT-GTG-AACTTGTT-TACACA-----TGT---T--GGTG-AAT-GCG-----TGGG-TT-AGG-CCTAG-TTGC----CTCTCCT-----TCGTATTT----------CCCC--TT----------------------GCGA--GAGTATA-TGTGTGCAA-TGC-TTTCAAG--CTATG-CATTTC--ATTT-ACTTGTCGAATAA-CAAA-CAC-CGGCGCAAAACGTGCCAAGGA-C---AA--TTGAACAA---GTTT-GT-----G-CA--TG-T----C--CGCT----------GCTC-ATTTT----T------GG--GT----GGTG-------TTGGCAT-GGACATCTTTT-----GAA--------TAA-----C----TA------AA-CGACTCTCGGCAACGGATATCTCGGCTCTTGCATCGATGAAGAACGTAGCGAAATGCGATACTTGGTGTGAATTGCAGAATCCCGTGAACCATCGAGTCTTTGAACGCAAGTTGCGCCTGAAGCC--ATTAGGTTGAAGGCACGTCTGCCTGGGCGTCACGCATTGCATTGCCCACTC-----AACCC-GCGCCTC--A-TT---GGACGGG-----TAA-CTGCGTGGGCGG-ATATTGGCCCCCCC----GTTCACAGTT-G-TGCTC--GGCCGGCCTAAAA-A-TAA-GG-TCCT---CAATGACGG-AC-------ATCA---TGACAAGTGGTGG----TTGCC---AAACCGTCGCATTATGTCGTGCA---TGCT-A--CT-------CCTTGTTG----TGG--GCTGACT------CATCGACCCTTAA-GT-ACC-C--TCAA---------------TTGT---GGTACC---TCA--AGTG-C-GACCCC--AGGT-CA-GG-C--GGGATTACCC-GCTGAGTTTAAGCATATCAA-TAAGCGG-AGG-AAAAGAAA-CTTACAAGGATTCCCCTAGTAACGG-CGAGCGAACCGGGGAAT??????????????????????????????????????????????????????????????????????????????????????????????????????????????????????????????????????????????????????????????????????????????????????????????????????????????????????????????????????????????????????????????????????????????????????????????????????????????????????????????????????????????????????????????????????????????????????????????????????????????????????????????????????????????????????????????????????????????????????????????????????????????????????????????????????????????????????????????????????????????????????????????????????????????????????????????????????????????????????????????????????????????????????????????????????????????????????????????????????????????????????????????????????????????????????????????????????????????????????????????????????????????????????????????????????????????????????????????????????????????????????????????????????????????????????????????????????????????????????????????????????????????????? [12661 bp]
'Daboecia cantabrica PPA' AATTT-AA-TAAATTATTCGAATCGT-CCCTATTAACTCTATTCTTTT-C-ATTCGTAT-------CTACT------AT-TCAATTCCG-AATT-AATA-TGAATTATGA----ATATAGAATCGAAAAG-----------AATTGTTA-AA----------------------------------------------GAAAA-TA------------------AC-AATTAATATAAT---------T-AACGATACGATTCTTA-----------------------------------T--TTTTATA------TTTTTTAAATAGAAAATATTATTATAAATTTGAAAAA-------------------------------------------------------------------------------------------------------------------------------------------------ATCGAATATT---------------------------------ATATACAATGAAAA-------TTCAATCGATTTCTCT-------AGTCTATATTTA-TATTA---------------------------------------------------------------------------------------TATATAGAAT----------------AAA-----TTTTGTATA----------------GATTTTTATATT------------CC------AT-------GATAAATATGATCTAAGATCAGTTGAATCTAT-------------------------------------------------------------------------------------------------------------------------------------------------------------------------------------------------------------------------------------------TTAATCTAAT-----TA-----ACAAC-T--------CATT----------------------CGAATTCGAA----T-----AATTCGAATGAA-TGATC--CGCT------------CCTTCGCT--------TGCATTCATAAATCATAAAGGTGTAAGTTA--AG------ACGATTTGACCATTAAA--------GTATTCTAAA-CTACATTA-------GAAATAT------GTGGT-----------------ATATAATTGAACTTTTTATATCTAAAATGCTAGAATATTTTTT----GATTGAACTAAGCGTAGGTCT-CCTAATAG-AAGGAA---------GATCAAAGAAGATAGCAAAGAAATCA-------AAGAAGAAA-----------------------------------AACAA-CTTTTAG-------AG-AAAGGA-ATC-AGTATCTACT-------GAATTCAAC-GATTCCA-GTATAAACG???????????????????????????????????????????????????????????????????????????????????????????????????????????????????????????????????????????????????????????????????????????????????????????????????????????????????????????????????????????????????????????????????????????????????????????????????????????????????????????????????????????????????????????????????????????????????????????????????????????????????????????????????????????????????????????????????????????????????????????????????????????????????????????????????????????????????????????????????????????????????????????????????????????????????????????????????????????????????????????????????????????????????????????????????????????????????????????????????????????????????????????????????????????????????????????????????????????????????????????????????????????????????ATTCGTTATCTTTTTCAT-TCACTCGACT-----CGTTCACAA--------------------------------------AA-CAAACGGCTCATAGCGGAAATAC-TTTTCTCTGATCACAA-----ATCTTGTGAT----------ATACAC--TC-AAATAAA-CATCTTT-GAGCAA-GGAATCTCCATTTGAATGATTCATGATCTATATCA-TT-----ATT---------CGG-AATTC-GGACGG-----AAA--AAAAAAAAAA---GTTTT-TTTTT-------AATC-CAAGAAATT-CCA-TGAC-----CTGTATAA-AAC-TTTG-GAA-TA-CCC-TTT-CGTTCT--TTT---AATTGACATAGACCCAAATCACTAGTAAAATGAAAATGATGCAGCGGGAA--GGG-----TCAG-----------------------------------------------------------------GATAGCTCAG-CCGG-TAGAGCAAAGGACTGAAAATT-C-TCGTGTCGCCAGTTCAAACCTGG-----------------------------------------------------------------TTCCTGACGCA-GGATT------TATTTGTATG-AGGAG-CGATTCTACAAAT---------------TAATTGA-----TATGCATCGC-CATA-CCTAT------TT--------------------ATTAATAATCTAGAT------TTAGATTCC--CTCTTTTTAT-------------------------------CCATCTAGGTGTTTAGAA----------------------------CTA-----AAGATATACCCCATCTGTTTT------------TTAGAT-GGGTAAAGAATAGATTCTAGAAAGGTAAGAAAGGTAAGTA-AAAAATTTAAACTGTATTTCCTCTTCTTTTTACA-TTTCTTTGTATTTTCGTTC-----CTATTCTCTTTCTTCATTC-CCTACTACATGAATTTATAGAAC-----CTGTC-TAAGTGATGTGCGCAGT--AC-AAAGTTCATGATGCAGAACTCGTTT-GGTTAATCTTATTAACTCGGATCATCCGAAAGAAATAAGTATTTTTTTTCAAATTTTCCTTTGTTGTTTGCCCCT-AC-ATACCCT--------------AAG-----------------------------------------------------------------------------------------------ACAGATTCCATTTCAATCAAGTAATTTATC-----AA-TGAC-TTTGTTTAATCTAG----------------AACAGAACGTACAATCC-----TTAAATATCTGGAATTA--------TG------------GAATCTT-CGGACTAAAGATTAGTTT--CTTATCATTCAACGAGCATC???????????????????????????????????????????????????????????????????????????????????????????????????????????????????????????????????????????????????????????????????????????????????????????????????????????????????????????????????????????????????????????????????????????????????????????????????????????????????????????????????????????????????????????????????????????????????????????????????????????????????????????????????????????????????????????????????????????????????????????????????????????????????????????????????????????????????????????????????????????????????????????????????????????????????????????????????????????????????????????????????????????????????????????????????????????????????????????????????????????????????????????????????????????????????????????????????????????????????????????????????????????????????????????????????????????????????????????????????????????????????????????????????CAAA---------AGAAATTTAGAATTAGATAGATCTCAACAACATGACTTCATATATCCGCTTATCTTTCAGGAGTATATTTATGCACTTGCTCATGATCGTGGTTTAAAGAGATCGATTTTTTTAGAAAATGCGGATTATGACAATAAATCTAGCTTAGTAATTGTGAAACGTTTAATCACTAATTTAATTACTCAAATGTATCAACAGAATCATTTTCTTTTTTCTGTTAAT---------GATTCTAAC---------CAAAATAAAATTTTTGGGTACAATACAAATTTTTATTCTCAAATGATATTCGAAGGATTTGCGGTCGTTGTGGAAATTCCATTTTATCTACGATTATTATCTTTTCTAGAAGGTAAAGAAAGAGTCAAATCTCAGAATTTACGATCAATTCATTCAATATTTCCGTTTTTAGAGGACAAATTTTCTAATCTAAAGTATATATTAGATATACTAATACCCCACCCCATCCATCTGGAAATCTTGGTTCAGACTCTTCGCTACTGGGTAAAAGATGCCTCTTCTTTGCATTTATTACGGTTTTTTCTCCATGAGTATACTATTTGGAATAGTATTATTA---CTCCAAAGAAATCGAATTTTTCTTTTTTAAAAAGAAATCAAAGATTCTTCTTGTTCCTATATAATTTTCATGTATGTGAATACGAATCTATTTTTGTTTTTCTACGTACCCAATCTTCTCATTTACGCTCAATATCTTATGAAACCTTTCTAGAACGAATCTCTTTCTATA---GAAAAATAGAACTAGAAGTCTTTACTAAGAAT???????????????????????????????????????????????????????????AGGATATTGGGCAGCCTTAAAAGCTTTTTCATTGGGGAAATCT---GTTTTGACCGGAAATTCAAAAAGTTTTTTT------ATGAGAAAGAGA---------------------------------------------------------------------AAAAAAAATTTGCCCGAAAAACCA------------------------------------------------------------------------------------AAAGGTTTTGGTGGGCGACAA------------------------------------------AGAACTAAGTAATCAAAAGTTGTAATAATCGGAATCGACTTGACTCAAAAA-GTTTCAACTTTTCGAATTTCATTTCGAATAGAAAATTCACAATTTCCATTACCTACTGTTTWGGACTAATCAATATGAAACA-CAACTCTCCTC-TCTCTTATGATTTGTAGAATAAGAACTCTTCTGTTTACTGAATTCTAAAAAAGA----CTTTT-CTTC--------------------------TTGTATCTTCTGTTTATTCTTTTTTCGAATAAAAGTTTTTC--TTTTTTCTCTCTTTCTCGAAAAGAGCAGATATAAGAT-----CTTT-CGTTAAAATTAATGAATCGTTGAAACTAATTGATTAAGTTTCAA-----------ACTTTTTT-GTAATTTTC--------------------------------------TGAATTACTATTTATTT------CTC-TGAATTACTAGATAGATACTGCTATATATCTCTCGCTTTCAACCCAATCTATAAAA-GTTGTTAATGGGGATATGAACTATGAAAAATGGGGATATGAACTATGAAAAATGGGTCAAATTATAATAATTCAAAATAGATCCTATTTTATGATCGTTGAGAAAATGCATTTTTTTGTTTCATATTTT--------TGAAAT-CCGATAAATGAGAAATGAATCATTAAAAAATGAAAATGAGAAAGGACATTTTTTTT-AGTTCTACCCCCTATCCAGGGATAGGGGGTAGAACTATCCAGTTACAACAATTCAATTCCAGAAGATCATAAACTACACGAAAGGTTGAAGTTAAGTAAAAGGGATACCCTATAAACGAA-------------AATAATGAACCTTCAAATCCCTATGAATTCTTATTCATCAATTTGAATCTTTCCTAAAAAATACTAGATTGAGTTTACTTATTCAATCTGGACGGTTGAATATGAATAGG????????????????????????????TGGAGGGCC-ATCATTGACTAGTTTTCGAAA----TAGTCTTT----TTT-CGTCGAGTGCAAGGCAA-TGTATGCGTAGCTCAAGATAA------T-----AGAAGTAAAGAATA----TATAGGAA-CTATAAATATCCAAAGACGTTAGATAAGATCTAGA-ATACTAACAA--AAAAGATT---CTAA-TTATTATTATTATTAGACTCAAAA-AAA-GAAAAGA-GATCGAAAAGATCTTTTT-CCGAAAAATCCTGTTTGGTCGACTTATACCTCTCCTCAATGAATATTCTATTTCTATTGTTCAGTCAA-TCCTTAAATATTTATGAGTCATAATTCGAATAAAAATTCTTCTTGTCC-ATTTCAA-TTCTATCC-ATGTAGGATAATGATAAAGAAAAGGGGGGGAAGAGTTTACAAAAAATGGAATTCCTAAAACTCAGGAGAGGGAGACTCGAGCTAGGTCTATGTAATTGAATGGCTATAAGTCAAACCTTATGGATCTTTTGATGAATCACTCGAGAATCCGATTGAATCCACGAGAGGAATAGTTGGTTTACGTTATGTAAGAACGACTTGTATATGGGATATTTAGATATTCGTATAGTTATATATA-----------------------------------CGAACTAAA----TATATATCTAACTGTGAATTTTAATTTAGATGGAGATTCCAATTGAAGCCCTTACGTCTCGTTTGTAACTGTGAGTTGAAT-----GAATAAAGAGATGAAATCAAGAAAAA-GATCGAAGAATTTAAAGAACGTTTTGGA-ACAAAGAAATGGAAGAACGAAAGTCGTATGGAGTCACAA----GGACTCTGTGTA-TAAAAGATATCCAAGTAATTC----TGAGGATTCAATAATATTTCCAATT-CGAAGTTCTTAGTTAACATGAATTTGAGTGATGG-AATAATTCCATCATCATTCATTGGTT-GATCGTATCATTAA---CCA-TTTCTTCTATTCTATAACCTAACCTACCCC-TT-CC-GTGTATCATT------CTCACATGAAGTATCTTCTGACCATCGTT-CGACTTCTATT-ATTCACAAA-CC-CAAATAAACAATAGAAG-TGCGTGAAAGAGAA-AAAGAAAGAAATTAA-GTTCTAAACTA-----CGTTTTTTAA-TGATAAAATTTTC-TTGGAATACAAA-GAAGTGTGATAAA-GATGAATCT-CGGTAG-AAAGCATCTAATATTCTATCAATTTTGGGGTTTCGATGAAA-CTCG-TAAAATAAATGAAAAATAG-GAAGG-AAAAA--TTCTGCATTCCCTCACTAAGGGGGGTGAAGTCCTT----------------------------------------AGATTATTAGTACTGGG-ACAGATATATCAAAAGCTCATTATGCAAT--GAATGAAATTTCTTTTT--------CAAATTAG--------------------------TAATTCAGGTTACAAAAAATCAGAGCCATAAAATAAGATAGTTGAATTTAGA-AAA---------------------------------------------------------------------------------------------------------------------------------------------------------------------------------------------------------------------------------------------------------------------------------------------------------------AAAAAAA-GATGCCCTTTTGGAATGAAATCC-GGCTCTGCCCTCTGTAACAGCTTTCATAGAAAAGAGGTGGTTTTGAATTGATGTATTGATTGGATCCGTCGGGACTGACGGGGCTCGAA?AAAACAGAAACTAAAGCAAGTGTTGGATTCAAAGCTGGTGTTAAAGATTACAAATTGACTTATTATACTCCTAACTATGAAACCAAAGATACTGATATCTTGGCAGCATTCCGAGTAACTCCTCAACCGGGAGTTCCCCCTGAAGAAGCAGGGGCCGCGGTAGCTGCGGAATCTTCTACTGGTACATGGACAACAGTGTGGACTGATGGACTTACTAGCCTTGATCGTTACAAAGGGCGATGCTACCACATCGAGCCTGTTGCTGGAGACGAAAATCAATATATTGCTTATGTAGCTTATCCTTTAGACCTTTTTGAAGAAGGTTCTGTTACTAACATGTTTACTTCCATTGTGGGTAATGTATTTGGGTTCAAAGCCCTGCGCGCTCTACGTCTGGAAGATCTACGAATCCCTCCAGCATATTCTAAAACGTTCCAAGGACCGCCTCATGGTATCCAAGTTGAAAGAGATAAATTGAATAAGTACGGGCGTCCCCTGTTAGGATGTACTATTAAACCTAAATTGGGCTTATCTGCTAAAAACTATGGGAGAGCTGTTTATGAATGTCTCCGCGGTGGACTTGATTTTACCAAAGATGATGAGAACGTAAACTCCCAACCATTTATGCGTTGGAGAGACCGTTTCTTATTTTGTGCCGWAGCAATTTATAAAGCACAGGC??????????????????????????????????????????????????????????????????????????????????????????????????????????????????????????????????????????????????????????????????????????????????????????????????????????????????????????????????????????????????????????????????????????????????????????????????????????????????????????????????????????????????????????????????????????????????????????????????????????????????????????????????????????????????????????????????????????????????????????????????????????????????????????????????????????????????????????????????????????????????????????????????????????????????????????????????????????????????????????????????????????????????????????????????????????????????????????????????????????????????????????????????????????????????????????????????????????????????????????????????????????????????????????????????????????????????????????????????????????????????????????????????????????????????????????????????????????????GTTTCCG-TAGGTGAACCTGCGGAAGGATCATTGTCGATAACCT-GACG--A---TCAGAAAA-CCT-GTG-AACTTGTT-TACACA-----TGT---T--GGTG-AAT-GCG-----TGGG-TT-AGG-CCTAG-TTGC----TTCTCCT-----TCGTATTT----------CCCC--TT----------------------GCGA--GAGTATA-TGTGTGCAA-TGC-TTTCAAG--CTATG-CATTTC--ATTT-ACTTGTCGAATAA-CAAA-CAC-CGGCGCAAAACGTGCCAAGGA-C---AA--TTGAACAA---GTTT-GT-----G-CA--TG-T----C--CGCT----------GCTC-ATTTT----T------GG--GT----GGTG-------TTGGCAT-GGACATCTTTT-----GAA--------TAA-----C----TA------AA-CGACTCTCGGCAACGGATATCTCGGCTCTTGCATCGATGAAGAACGTAGCGAAATGCGATACTTGGTGTGAATTGCAGAATCCCGTGAACCATCGAGTCTTTGAACGCAAGTTGCGCCTGAAGCC--ATTAGGTTGAAGGCACGTCTGCCTGGGCGTCACGCATTGCATTGCCCACTC-----AACCC-GYGCCTC--A-TT---GGACGGG-----TAA-CTGCGTGGGCGG-ATATTGGCCCCCC-----GTTCACAGTT-G-TGCTC--GGCCGGCCTAAAA-A-TAA-GG-TCCT---CAATGACGG-AC-------ATCA---TGACTAGTGGTGG----TTGCC---AAACCGTCGCATTATGTCGTGCA---TGCT-A--CT-------CCTTGTTG----TGG--GCTGACT------CATCGACCCTTAA-GT-ACC-C--TCAA---------------TTGT---GGTACC---TCA--AGTG-C-GACCCC--AGGT-CA-GG-C--GGGATTACCC-GCTGAGTTTAAGCATATCAA-TAAGCGG-AGG-AAAAGAAA-CTTACAAGGATTCCCCTAGTAACGG-CGAGCGAACCGGG-AAT??????????????????????????????????????????????????????????????????????????????????????????????????????????????????????????????????????????????????????????????????????????????????????????????????????????????????????????????????????????????????????????????????????????????????????????????????????????????????????????????????????????????????????????????????????????????????????????????????????????????????????????????????????????????????????????????????????????????????????????????????????????????????????????????????????????????????????????????????????????????????????????????????????????????????????????????????????????????????????????????????????????????????????????????????????????????????????????????????????????????????????????????????????????????????????????????????????????????????????????????????????????????????????????????????????????????????????????????????????????????????????????????????????????????????????????????????????????????????????????????????????????????????? [12661 bp]
'abbotti KG1005' ATTTT-AA-TAAACTATTCGAATCGT-CCCTATTAACTCTATTCTTTT-C-ATTCTTAT-------CTACT------AT-TCAATTACG-AATT-AATA-TGA-----------ATAAAGAATAGAAAAG-----------AATTGTTA-TA----------------------------------------------GAACA-TA------------------AA-AATGAATATAAA---------T-AACCATACGATTATTAGATA-----AAAAT-----------ATTATTAAACA--TTTTCTA------TTTTTTA------------------------------AATTCT----------TTTATTATAT------TTCGCTATTTTTTT--------------------GCATATTAGAAATGTCTAATTACTAAA----------------------------------------------------ATCGAATATT---------------------------------ATATATAA--------TATAATTCAATCGATTTCTCT-------AGTTTATATTTA-TAT-A---------------------------------------------------------------------------------------TAGATATAAT----------------ATA-----TTTTATATC----------------GATTTTTATATT------------CCGTGATGAT-------GATAAATATGATCTAAAATCCGTTGAATCTAT-------------------------------------------------------------------------------------------------------------------------------------------------------------------------------------------------------------------------------------------TTAATCTAAT-----TA-----ACAAG-T--------CATT----------------------CGAATTCGAA----T-----AATTCGAATGAA-TGGTC--CACT------------CCTCCGCT--------TGCATTCATAAA-------GGTGTAAGTTT--AG------ACGATTTAATCATTTAA--------GTATTCCAAA-CTACATCA-------TATATAT------GTGGT-----------------ATATAATTGAATAGCATATTCAATAAATGGTAGAATCATTTTT----GATTGACCTAAACGTAGGTCT-CCTA-TAG-AAGGAA---------GATCAAAGAATATAGCAAAGAAATTA-------AAGAAGAAA-----------------------------------AACAA-CTTTTAG-------AG-AGAGGA-ATC-GGTATATAAT-------GAATTCAAC-GATTCCT-GTATAAACG???????????????????????????????????????????????????????????????????????????????????????????????????????????????????????????????????????????????????????????????????????????????????????????????????????????????????????????????????????????????????????????????????????????????????????????????????????????????????????????????????????????????????????????????????????????????????????????????????????????????????????????????????????????????????????????????????????????????????????????????????????????????????????????????????????????????????????????????????????????????????????????????????????????????????????????????????????????????????????????????????????????????????????????????????????????????????????????????????????????????????????????????????????????????????????????????CC--TATC-TTTT-------------A------TTT-AGTTAGCCGTTCAAAATTCGTTATCTTTTTGAT-TCACTCAACT-----GTTTCACAA--------------------------------------AA-CAAGCGGATCATAGCGGAAATGC-TTTTCTCTGATCACAA-----GTCTTGTGAT-----ATTTGATACACGTAC-AAATAAA-CATCTTT-GAGCAA-GGAATCTCCATTTGAATGATTCATGATCTATATCA-TT-----ATT---------CGG-AATTC-GGACTG-----AAA--TAAAAAAAA----GTTTTCTTTTT----GAAAATC-AAAGAAATT-CCA-GGAC-----CTGTATAC-GAC-TTTG-GAA-TA-CCC-TTT-CGTTCT-ATGT---AATTGACATAGACCGAAATCACTAGTAAAATGA------TGCATCGGGAA--TGG-----TCAG-----------------------------------------------------------------GGTAGCTCAATCCGG-TAGAGCAGAGGACTGAAAATT-C-TCGTGTCGCCAGTTCAAATCTGG-----------------------------------------------------------------TTCCTGACGCA-GGATT------TTTTTGTATG-AAGAG-CGATTCGACAAAT---------------TAATTGA-----TATACATCGA-CATA-CCTAT------TTTTT-AATT-----------TATTAAAAATCTAGATT-TAGATTAGACTCC--ATATTTTTTT-------------------------------CCATCTAGGTGTTTAGAA----------------------------ATA-----GATATATACCCCATCTATTTTTTAGATGGGTAATTAGAT-GGGTAAAGAATAGATTGTCG---------AAGGGTAAGTC-TAAAATTTAGACTGTATTTCCTCTTCTTTTAACA-TTTCTTTATATTCTCGTTC-----CTATTCTATTTCTTCATTT-CCTACTACATGAATTTAGAGAAC-----CCGTA-TAAGTGATGTGCGCAGT--AC-AAAGTTCATGATGCAGAACTCGTTT-GGTTCATCTTAG-----CGGATCATCCG----AAATAAGTA-TTTCTTCCAAATTTTACTTT-TTGGAAGACCCT-AC-ATACTCT--------------AAG-----------------------------------------------------------------------------------------------AAAGATTCCATTT----CAA-TAATTTATC-----AA-TGAC-TTTGTTTAATCTAG----------------AACAGAACGTACAATCC-----TT??????????????????????????????????????????????????????????????????????????????????????????????????????????????????????????????????????????????????????????????????????????????????????????????????????????????????????????????????????????????????????????????????????????????????????????????????????????????????????????????????????????????????????????????????????????????????????????????????????????????????????????????????????????????????????????????????????????????????????????????????????????????????????????????????????????????????????????????????????????????????????????????????????????????????????????????????????????????????????????????????????????????????????????????????????????????????????????????????????????????????????????????????????????????????????????????????????????????????????????????????????????????????????????????????????????????????????????????????????????????????????????????????????????????????????????????????????????????????????????????????????????????????????????????????????????????????????????????????????????????????????????????????????????????????????????????????????????????????????????????????????????????????????????????????????????????????????????????????????????????????????????????????????????????????????????????????????????????????????????????????????????????????????????????????????????????????????????????????????????????????????????????????????????????????????????????????????????????????????????????????????????????????????????????????????????????????????????????????????????????????????????????????????????????????????????????????????????????????????????????????????????????????????????????????????????????????????????????????????????????????????????????????????????????????????????????????????????????????????????????????????????????????????????????????????????????????????????????????????????????????????????????????????????????????????????????????????????????????????????????????????????????????????????????????????????????????????????????????????????????????????????????????????????????????????????????????????????????????????????????????????????????????????????????????????????????????????????????????????????????????????????????????????????????????????????????????????????????????????????????????????????????????????????????????????????????????????????????????????????????????????????????????????????????????????????????????????????????????????????????????????????????????????????????????????????????????????????????????????????????????????????????????????????????????????????????????????????????????????????????????????????????????????????????????????????????????????????????????????????????????????????????????????????????????????????????????????????????????????????????????????????????????????????????????????????????????????????????????????????????????????????????????????????????????????????????????????????????????????????????????????????????????????????????????????????????????????????????????????????????????????????????????????????????????????????????????????????????????????????????????????????????????????????????????????????????????????????????????????????????????????????????????????????????????????????????????????????????????????????????????????????????????????????????????????????????????????????????????????????????????????????????????????????????????????????????????????????????????????????????????????????????????????????????????????????????????????????????????????????????????????????????????????????????????????????????????????????????????????????????????????????????????????????????????????????????????????????????????????????????????????????????????????????????????????????????????????????????????????????????????????????????????????????????????????????????????????????????????????????????????????????????????????????????????????????????????????????????????????????????????????????????????????????????????????????????????????????????????????????????????????????????????????????????????????????????????????????????????????????????????????????????????????????????????????????????????????????????????????????????????????????????????????????????????????????????????????????????????????????????????????????????????????????????????????????????????????????????????????????????????????????????????????????????????????????????????????????????????????????????????????????????????????????????????????????????????????????????????????????????????????????????????????????????????????????????????????????????????????????????????????????????????????????????????????????????????????????????????????????????????????????????????????????????????????????????????????????????????????????????????????????????????????????????????????????????????????????????????????????????????????????????????????????????????????????????????????????????????????????????????????????????????????????????????????????????????????????????????????????????????????????????????????????????????????????????????????????????????????????????????????????????????????????????????????????????????????????????????????????????????????????????????????????????????????????????????????????????????????????????????????????????????????????????????????????????????????????????????????????????????????????????????????????????????????????????????????????????????????????????????????????????????????????????????????????????????????????????????????????????????????????????????????????????????????????????????????????????????????????????????????????????????????????????????????????????????????????????????????????????????????????????????????????????????????????????????????????????????????????????????????????????????????????????????????????????????????????????????????????????????????????????????????????????????????????????????????????????????????????????????????????????????????????????????????????????????????????????????????????????????????????????????????????????????????????????????????????????????????????????????????????????????????????????????????????????????????????????????????????????????????????????????????????????????????????????????????????????????????????????????????????????????????????????????????????????????????????????????????????????????????????????????????????????????????????????????????????????????????????????????????????????????????????????????????????????????????????????????????????????????????????????????????????????????????????????????????????????????????????????????????????????????????????????????????????????????????????????????????????????????????????????????????????????????????????????????????????????????????????????????????????????????????????????????????????????????????????????????????????????????????????????????????????????????????????????????????????????????????????????????????????????????????????????????????????ATCATTTAGAGGAAGGAGAAGTCGTAACAAGGTTTCCG-TAGGTGAACCTGCGGAAGGATCATTGTCAAAA-CTT-GACA--T---CTAGAAAA-CTC-GTG-AACTTGTT-CATAAA-----GAA---T--GGGG-AAT-GCA-----TCGG-TT-TGG-CCCAG-T-GC----CTCTCCT-----TTTTCTTT----------CCCC--TC----------------------GCGA----GCGGA-CGTGCCTGG-AGC-TTTCGAG--CGACG-TGT-TC--GTCT-GCTTGTCGAACAA-CGAA-CCC-CGGCGCAAATCGCGCCAAGGA-T---AA--TGGAATGA---GTTT-GT-----G-CC--TG-CATT-T--CCCT----------GCCC-GTCTA----C------GG--GT----GGCG-------TTGGCTT-GCACATCTTTT-----GTA--------TAA-----C----TA------AA-TGACTCTCGGCAACGGATATCTCGGCTCTTGCATCGATGAAGAACGTAGCGAAATGCGATACTTGGTGTGAATTGCAGAATCCCGTGAACCATCGAGTCTTTGAACGCAAGTTGCGCCTGAAGCC--ATCAGGTTGAAGGCACGTCTGCCTGGGCGTCACGCATTGCGTCGCTCACTC-----ACCCC-GTGCCTC--A-CT---GGGCGGG-----TAA-GTGCGTGGGCGG-ATATTGGCCCCCC-----GTTCGCATTT-G-TGCTC--GGTTGGCCTAAAA-A-TAA-GG-TCCC---TGATGACGG-AC-------ATCA---CAACAAGTGGTGG----TTGCC---AAACTGTCGCGAAACGTTGTGCA---TGCT-A--CT------TCGTCGTCG---GTGG--GCT----------CATTGACCCTTAA-GT-GCC-A--TCGA---------------ACTT---GGTACC---TCA--ATTG-T-GACCCC--AGGT-CA-GG-C--GGGATTACCC-GCTGAGTTTAAGCATATC???????????????????????????????????????????????????????????????????TTGAGACAAGCATATGACTACTGGCAGGATCAA-CCAG-GTAGCATTCCTTTTGC-GACACCAGCACAACCCAAGCCCCCC-AT-TGAAT--AATCA-AAGGCGG-CAA---GGA---CAGG-CACAGTGGA----CAT-CTGCAACAAGCGACAAACGC---TTTTTTGGGTAAA-TAACGATCG-CAAAAC------GTATA------CCCCG----CATGA-GTTTCAGC--ATCCACGATTAC-AAGTCACAGCTA--ATGGA-CA-GGGGG-ACGCAC-AATCAAA-GTGCAATCT-A-CATGAAA-CACTAGC--AGCACTTCGAGGCTCGCC-TCCACC-AAAAGTGGTGCAAGG-CCAGA--ATAGGGACTTTT--CG-GAG---AATAGTTCC-A--CGGCATTGGGTAT-GA-GGCACAGGAACCC------------------------------------------------------------------------------------------AAGAT-ATT---GCAACGGGAGAACTTTCCCTT-CCCGT-GCA---TT--CT--ATT--GAAGAG----ATA-TGTCCGATGTGGACTTCACCGCACGGAGCAGAGAAATTCCCAATCCCGACAAAA-TCAACTACCACCCACACGCCA-TTACGTACACTTTGCACCAACTCCTCC-AACCAATTGCACCTCGAGAG-ACAAGCTGCCCC-AAGTAGA-AGC-AAAGGCCAACAGGAGCAACATTA--GCAACA-C-GAAGTTTGGGG--CAATGAG-CTT-GCCTCTCAAC--AATGAGGCATCCC--TAAAA-GGAGAAGCCAA--CGCATCT---TCGAGGAG-TATTTCAACAGGGACA---GCGCCGTATCC-AA-GGGTGATACACATCC-AA-GTCATGC--ACTACTAAA-GCC--AT?????????????????????????? [12661 bp]
'abietina abi ANA' AATTT-CA-TAAATTATT-GAATAGT-CCCTATTAACTCTATTCTTTT-C-ATTCTTAT-------CTACT------AT-TCAATTACG-AATT-AATA-TGA-----------ATAAAGAATATAA----------------TTGTTA-TA----------------------------------------------GAACA-TA------------------AA-AATGAATATAAA---------T-AACCATACGATTATTATATA-----AAAAT-----AAAAATATTATTAAACA--TTTTCTA------TTTTTTA------------------------------AATTTT----------TTTATTATAT------TTCGCTATTTTTTT--------------------GCATATTAGAAATGTCTAATTACTAAA----------------------------------------------------ATCGAATATT---------------------------------ATATATAA-------------TTCAATCGATTTCTCT-------AGTTTATATTTA-TAT-A---------------------------------------------------------------------------------------TAGATATAAT----------------ATA-----TTTTATATC----------------GATTTTTATATT------------CCGTGATGAT-------GATAAATATGATCTAAAATCCGTTGAATCTAT-------------------------------------------------------------------------------------------------------------------------------------------------------------------------------------------------------------------------------------------TTAATCTAAT-----TA-----ACAAG-T--------CATT----------------------CGAATTCGAA----T-----AATTCGAATGAA-TGGTC--CACT------------CCTCCGCT--------TGCATTCATAAA-------GGTGTAAGTTT--AG------ACTATTTAATCATTTAA--------GTATTCCAAA-CTACATCA-------TATATAT------GTGGT-----------------ATATAATTGAATAGCATATTCAATAAATGGTAGAATCATTTTT----GATTGACCTAAACGTAGGTCT-CCTA-TAG-AAGGAA---------GATCAAAGAATATAGCAAAGAAATTA-------AAGAAGAAA-----------------------------------AACAA-TTTTTCG-------AG-AGAGGA-ATC-AGTATATAAT-------GAATTCAAC-GATTCCA-GTATAAACGTACTAAG-TGAGAACTTTCAAATTCAGA-GAAACCCC-GGAAAAAAAAA--TGGG-CAATCCT-GAGCCAAA-TCCTTTTTTT------------GGC-------------------------------------AAACAAACAAAGATTCCGAAAGCTAAAAAAA-GGATAGGTGCAGAGACTCAATGGAAGCTGTTCTAAC-AAATGGAGTTGA-CTGCGTTGGTAGA-GG-------AATCCTTCT-ATCGAAACTTACGAAAAAA-TGAAAGATAACTCTATATA-CAT----------A-TAGTATTAC-A---------TA------CTG---------------AAATACTATATC-TTATGATTCAT--------------AA-G-AACAAAAA--T--AGGTATTCCTATATTTTTT---ATA---TGAAAAATGG----ACC-AATTGTTGTGAATTGATTTCACATTTAATAA-AAAATATTC------------------TATTTTTT-------GATCA------AATCATTTACTCCA-----TTGTCTACTAGATCTTTTGAAGATCTGATGAATCGGATGAGAATAAAGATAGAGTCCCATTCTACATGTCAAT--------GCCGACAACAATGAAATTTATTGTAAGAGGAAAATCCGTCGACTTTAGAAATCGTGAGGGTTCAAGTCCCTCTATCCCCAAAA-GCCCGTTTGAC-TCCTTAACTATTTAG------------------CC--TATC-TTTT-------------A------TTT-AGTTAGCCGTTCAAAATTCGTTATCTTTTTGAT-TCACTCAACT-----GTTTCACAA--------------------------------------AA-CAAAGGGATCGTAGCGGAAATGC-TTTTCTCTGATCACAA-----GTCTTGTGAT-----ATTTGATACACGTAC-AAATAAA-CATCTTT-GAGTAA-GGAATCTCCATTTGAATGATTCATGATCTATATCA-TT-----ATT---------CGG-AATTC-GGACTGAAATAAAA--TAAAAAAAA----GTTTTCTTTTT----GAAAATC-AAAGAAATT-CTA-GGAC-----CTGTATAC-GAC-TTTG-GAA-TA-CCC-TTT-CGTTCT-ATGT---AATTGACATAGACCCAAATCACTAGTAAAATGA------TGCATCGGGAA--TGG-----TCAG-----------------------------------------------------------------GATAGCTCAGTCCGG-TAGAGCAGAGGACTGAAAATT-C-TCGTGTCGCCAGTTCAAATCTGG-----------------------------------------------------------------TTCCTGACGCA-GGATT------TATTTGTATG-AAGAG-CGATTCGACAAAT---------------TAATTGA-----TATGCATCGA-CATA-CCTAT------TTTTT-AATT-----------GATTAAAAATCTAGATT-TAGATTAGACTCC--ATATTTTTTT-------------------------------CCATCTAGGTGTTTAGAA----------------------------ATA-----GATATATACCCCATCTATTTTTTAGATGGGTAATTAGAT-GGGTAAAGAATAGATTGTCG---------AAGTCTAAGTC-AAAAATTTAGACTGTATTTCCTCTTCTTTTAACA-TTTCTTTCTATTCTCGTTC-----CTATTCTATTTCTTCATTT-CCTACTACATGAATTTAGAGAAC-----CCGTA-TAAGTTATGTGCGCAGT--AC-AAAGTTCATGATGCAGAACTCGTTT-GGTTCATCTTAG-----CGGATCATCCG----AAATAAGTA-TTTCTTCCAAATTTTACTTT-TTGTTAGACCCT-AC-ATACTCT--------------AAG-----------------------------------------------------------------------------------------------AAAGATTCCATTT----CAAATAATTTATC-----AA-TGAC-TTTGTTTAATCTAG----------------AACAGAACGTACAATCC-----TTAAATATCTGTAAT????????????????????????????????????????????????????????????????????????GTGCGGCTA-GGA---------------------------------------------------------------------------TCT-TTTACACATTTGGATGAAGCAA-GGGATTCGTCCATACCATCGGTAAAGTTTTG-AAGACCACGACTGATCCTGAAGAGGAATGAATGGAAAAA------ACAGCATGTCGTATCAATGGAGCACTTTAAGAATCTTTTTTTATTACCGGATCGGTACAAAAAAA--CCTTTT--TG-CATTTTTGAAACG-AAACAAAA-AGATTCCATTTTTAG---------TTGGGTTGAAT-GAATAAATGGATAGAGCCTTATGGCTTCAATTTTTT-CTAGGG-AAAGAAAAGAAAAAGAAACGAGCTTTAGTTCTGAATTTGAATGATTCCCCGCTCTAATTATAGGTTAAAAATAGATTAGTGCCTGTTGC---------GGGAAAGGCTTTTCCCTT-GTGTGGATTATCGATTTTTTAAGAAATCCTAACTATTGTGACTC-------------------TCCATTATGGAATGGAGATGTATGTGTAGAAGAAGCAGCATGTTGATAAAGAATTTTTTTT---CCAAAATCAAAAGAGCGGTTGGG-TTGAAAAAATAAATGATTTCTAAGCGTCTTC-TT-ATCCTATAAGGAACATAAACTTATTAAATGGAAAGGGAGAGGCTAGAGAATCTCTTGATAAGTTTACCGAGGTAGCTATTCTTTTCTT-----ACAAACAATACCTTGTTTT-G-ACTGTATCGC-ACTATGTATCATTTGATGATCCCAAAAATCAT-CTACCTTTGCCTCAATTAAAAT-----------TGAAA---------------ATGGAGGAATTCMAA---------AGAAATTTAGAACTAGATAGATCTCAGCAATATGACTTCATATATYCGCTTATCTTTCAGGAGTATATTTATGCACTTGCTCATGATCGTGTTTTAAAGAGATCTTTTTTTTTGGAAAATGCGGGTTATGACAATAAATTTAGCTTATTAATTGTGAAACGTTTAATCACTCATTTAATTACTCAAATGTATCAACAGAATCATTTTCTTTTTTCTGCTAAT---------GATTCTAAG---------AAAAATAAAATTTTTGGGTACAATAGAAATTTCTATTCTCAAATGATATTCGAAGGATTTTCGGTCGTTGTGGAAATTCCATTTTATTTACGATTACTATCTTTCTTAGAAGGTAAAGAAAGAGTGAAATCTCATAATTTACGATCAATTCATTCAATATTTCCGTTTTTAGAGGACAAATTTTCCTATATAAATAATATATTAGATATATTAATACCCCACCCCATCCATCTGGAAATCTTGGTTCAAACTCTTCGCTACTGGGTAAAAGATGCCTCTTCTTTGCATTTTTTACGATTTTTTCTCTACAAGTATCCTATTTGGAATAGTCTTATTA---CTCCAACGAAATATAGTTTTTCTTTTTCAAAAAGAAATCAAAGATTCTTCTTGTTCCTATATAATTTTCATGTATCTGAATACGAATCTATCTTTGTTTTTCTCCGTACCCAATCTTCTCATTTACGCTCAATATCTTTTGAAACCTTTCTAGAACGAATTTCTTTCTATA---AAAAAATCGAACTAGAAGTCTTTACTAAAAGTTTTAAGGCCATTCTATGGGTATTTAAAGAGCCTTTCCTGCATTATGTTAGGTATCGAGG??????????????????????????????????????????????????????????????????????????????????????????????????????????????????????????????????????????????????????????????????????????????????????????????????????????????????????????????????????????????????????????????????????????????????????????????????????????????????????????????????????????????????????????????????????????????????????????????????????????????????????????????????????????????????????????????????????????????????????????????????????????????????????????????????????????????????????????????????????????????????????????????????????????????????????????????????????????????????????????????????????????????????????????????????????????????????????????????????????????????????????????????????????????????????????????????????????????????????????????????????????????????????????????????????????????????????????????????????????????????????????????????????????????????????????????????????????????????????????????????????????????????????????????????????????????????????????????????????????????????????????????????????????????????????????????????????????????????????????????????????????????????????????????????????????????????????????????????????????????????????????????????????????????????????????????????????????????????????????????????????????????????????????????????????????????????????????????????????????????????????????????????????????????????????????????????????????????????????????????????????????????????????????????????????????????????????????????????????????????????????????????????????????????????????????????????????????????????????????????????????????????????????????????????????????????????????????????????????????????????????????????????????????????????????????????????????????????????????????????????????????????????????????????????????????????????????????????????????????????????????????????????????????????????????????????????????????????????????????????????????????????????????????????????????????????????????????????????????????????????????????????????????????????????????????????????????????????????????????????????????????????????????????????????????????????????????????????????????????????????????????????????????????????????????????????????????????????????????????????????????????????????????????????????????????????????????????????????????????????????????????????????????????????????????????????????????????????????????????????????????????????????????????????????????????????????????????????????????????????????????????????????????????????????????????????????????????????????????????????????????????????????????????????????????????????????????????????????????????????????????????????????????????????????????????????????????????????????????????????????????????????????????????????????????????????????????????????????????????????????????????????????????????????????????????????????????????????????????????????????????????????????????????????????????????????????????????????????????????????????????????????????????????????????????????????????????????????????????????????????????????????????????????????????????????????????????????????????????????????????????????????????????????????????????????????????????????????????????????????????????????????????????????????????????????????????????????????????????????????????????????????????????????????????????????????????????????????????????????????????????????????????????????????????????????????????????????????????????????????????????????????????????????????????????????????????????????????????????????????????????????????????????????????????????????????????????????????????????????????????????????????????????????????????????????????????????????????????????????????????????????????????????????????????????????????????????????????????????????????????????????????????????????????????????????????????????????????????????????????????????????????????????????????????????????????????????????????????????????????????????????????????????????????????????????????????????????????????????????????????????????????????????????????????????????????????????????????????????????????????????????????????????????????????????????????????????????????????????????????????????????????????????????????????????????????????????????????????????????????????????????????????????????????????????????????????????????????????????????????????????????????????????????????????????????????????????????????????????????????????????????????????????????????????????????????????????????????????????????????????????????????????????????????????????????????????????????????????????????????????????????????????????????????????????????????????????????????????????????????????????????????????????????????????????????????????????????????????????????????????????????????????????????????????????????????????????????????????????????????????????????????????????ACGAATTCATGGT-CCGGTG-AAGTGTTCGG-ATCGCGG-CGACGTGGG-CGGTTCGCTGCC-GGCGACGTCGCGAGAAGTCCACTGAACCTTATCATTTAGAGGAAGGAGAAGTCGTAACAAGGTTTCCG-TAGGTGAACCTGCGGAAGGATCATTGTCAAAA-CCT-GACA--T---CTAGAAAA-CTC-GTG-AACTTGTT-CATAAA-----GAA---T--GGGG-AAT-GCA-----TCGG-TT-TGG-CCCAG-T-GC----CTCTCCT-----TT-GCTTT----------CCCC--TC----------------------GCGA----GCAGA-TGTGCATGG-AGC-TTTTGAG--CAATG-TGT-TC--GTCT-GCTTGTCGAACAA-CGAA-CCC-CGGCGCAAATCGCGCCAAGGA-A---AA--TGGAATGA---GTTT-GT-----G-CA--TG-CATG-T--CCCT----------GCCC-GTCTA----C------GG--GT----GGTG-------TTGGCTT-GCACATCTTTT-----GTA--------TAA-----T----TA------AA-TGACTCTCGGCAACGGATATCTCGGCTCTTGCATCGATGAAGAACGTAGCGAAATGCGATACTTGGTGTGAATTGCAGAATCCCGTGAACCATCGAGTCTTTGAACGCAAGTTGCGCCTGAAGCC--ATCAGGTTGAAGGCACGTCTGCCTGGGCGTCACGCATTGCGTCGCTCACTC-----ACCCC-GTGCCTC--A-CT---GGGCGGG-----TAA-GTGTGTGGGCGG-ATATTGGCCCTCC-----GTTCACATTT-G-TGCTC--GGTTGGCCTAAAA-A-TAA-GG-TCCC---TGATGACGG-AC-------ATCA---CAACAAGTGGTGG----TTGCA---AAACTGTCKCGACACGTTGTGCA---TGCT-A--CT------CCATCGTTG---GTGG--GCT----------CGTTGACCCTTAA-GT-GCC-A--TMGA---------------ACTT---GGTACC---TCA--ATTG-C-GACCCC--AGGT-CA-GG-C--GGGATTACCC-GCTGAGTTTAAGCATATCAA-TAAGCGG-AGG-AAAAGAAA-CTTACAAGGATTCCCCTAGTAACGG-CGAGCGAACCGGGGAATTTGAGACAAGCATATGACTACTGGCAGGATCAA-CCAG-GTAGCATTCCTTTTGC-GACACCGGCACAACCCAAGCCCCC--AT-TGAAT--AATCA-AAGAAGG-CAA---GGA---CAAG-CACAGTGGT----CAT-CCGCAACAAGCGACGAACGC---TTTTTTGGGTAAA-TAACGATCA-CGAGAC------ATATA-------CCCA----CATAA-GTTTCAGC--ATCCACAATTAC-AAGTCACAGCTA--ATGGA-CATGGGGG-CCGCAC-AATCAAA-GTGCAATCT-A-CATGAAA-CACTAGC--AACACTTCGAGGCTCACC-TCCACC-TAAAGTGGTTAAAGG-CGAGA--ATAGGGACATTT--CA-GAG---AATAGTTCC-A--CCGCATTGGGTAT-GA-GGCACAGGAACCA------------------------------------------------------------------------------------------AAGAT-ATT---GCAACAGGAGAACTTCCTCTT-CCCAT-GCA---TA--CT--ATT--GAAGAG----ATA-TGTCCGATATGGACTTCACTGCCCAGAGCAGAGAAATTTCCAATCCCGACAAAA-TCAACTACCACCCACACGCCA-TTACGTACACTTTGCACCAACTCCTCC-AACCAATTGCACCTCGAGGG-ACAAGCTGCCC--AACAAGA-AGC-AAAGGCCAACAAGAGCA???????????????????????????????????????????????????????????????????????????????????????????????????????????????????????????????????????????????????????????????????????????????????????????????????????????????????? [12661 bp]
'abietina abi MP1013' AATTT-CA-TAAATTATT-GAATAGT-CCCTATTAACTCTATTCTTTT-C-ATTCTTAT-------CTACT------AT-TCAATTACG-AATT-AATA-TGA-----------ATAAAGAATATAA----------------TTGTTA-TA----------------------------------------------GAACA-TA------------------AA-AATGAATATAAA---------T-AACCATACGATTATTATATA-----AAAAT-----AAAAATATTATTAAACA--TTTTCTA------TTTTTTA------------------------------AATTTT----------TTTATTATAT------TTCGCTATTTTTTT--------------------GCATATTAGAAATGTCTAATTACTAAA----------------------------------------------------ATCGAATATT---------------------------------ATATATAA-------------TTCAATCGATTTCTCT-------AGTTTATATTTA-TAT-A---------------------------------------------------------------------------------------TAGATATAAT----------------ATA-----TTTTATATC----------------GATTTTTATATT------------CCGTGATGAT-------GATAAATATGATCTAAAATCCGTTGAATCTAT-------------------------------------------------------------------------------------------------------------------------------------------------------------------------------------------------------------------------------------------TTAATCTAAT-----TA-----ACAAG-T--------CATT----------------------CGAATTCGAA----T-----AATTCGAATGAA-TGGTC--CACT------------CCTCCGCT--------TGCATTCATAAA-------GGTGTAAGTTT--AG------ACTATTTAATCATTTAA--------GTATTCCAAA-CTACATCA-------TATATAT------GTGGT-----------------ATATAATTGAATAGCATATTCAATAAATGGTAGAATCATTTTT----GATTGACCTAAACGTAGGTCT-CCTA-TAG-AAGGAA---------GATCAAAGAATATAGCAAAGAAATTA-------AAGAAGAAA-----------------------------------AACAA-TTTTTCG-------AG-AGAGGA-ATC-AGTATATAAT-------GAATTCAAC-GATTCCA-GTATAAACGTACTAAG-TGAGAACTTTCAAATTCAGA-GAAACCCC-GGAAAAAAAAAA-TGGG-CAATCCT-GAGCCAAA-TCCTTTTTTT------------GGC-------------------------------------AAACAAACAAAGATTCCGAAAGCTAAAAAAAAGGATAGGTGCAGAGACTCAATGGAAGCTGTTCTAAC-AAATGGAGTTGA-CTGCGTTGGTAGA-GG-------AATCCTTCT-ATCGAAACTTACGAAAAAA-TGAAAGATAACTCTATATA-CAT----------A-TAGTATTAC-A---------TA------CTG---------------AAATACTATATC-TTATGATTCAT--------------AA-G-AACAAAAA--T--AGGTATTCCTATATTTTTT---ATA---TGAAAAATGG----ACC-AATTGTTGTGAATTGATTTCACATTTAATAA-AAAATATTC------------------TATTTTTT-------GATCA------AATCATTTACTCCA-----TTGTCTACTAGATCTTTTGAAGATCTGATGAATCGGATGAGAATAAAGATAGAGTCCCATTCTACATGTCAAT--------GCCGACAACAATGAAATTTATTGTAAGAGGAAAATCCGTCGACTTTAGAAATCGTGAGGGTTCAAGTCCCTCTATCCCCAAAA-GCCCGTTTGAC-TCCTTAACTATTTAG------------------CC--TATC-TTTT-------------A------TTT-AGTTAGCCGTTCAAAATTCGTTATCTTTTTGAT-TCACTCAACT-----GTTTCACAA--------------------------------------AA-CAAAGGGATCGTAGCGGAAATGC-TTTTCTCTGATCACAA-----GTCTTGTGAT-----ATTTGATACACGTAC-AAATAAA-CATCTTT-GAGTAA-GGAATCTCCATTTGAATGATTCATGATCTATATCA-TT-----ATT---------CGG-AATTC-GGACTGAAATAAAA--TAAAAAAAA----GTTTTCTTTTT----GAAAATC-AAAGAAATT-CTA-GGAC-----CTGTATAC-GAC-TTTG-GAA-TA-CCC-TTT-CGTTCT-ATGT---AATTGACATAGACCCAAATCACTAGTAAATTGA------TGCATCGGGAA--TGG-----TCAG-----------------------------------------------------------------GATAGCTCAGTCCGG-TAGAGCAGAGGACTGAAAATT-C-TCGTGTCGCCAGTTCAAATCTGG-----------------------------------------------------------------TTCCTGACGCA-GGATT------TATTTGTATG-AAGAG-CGATTCGACAAAT---------------TAATTGA-----TATGCATCGA-CATA-CCTAT------TTTTT-AATT-----------GATTAAAAATCTAGATT-TAGATTAGACTCC--ATATTTTTTT-------------------------------CCATCTAGGTGTTTAGAA----------------------------ATA-----GATATATACCCCATCTATTTTTTAGATGGGTAATTAGAT-GGGTAAAGAATAGATTGTCG---------AAGTCTAAGTC-AAAAATTTAGACTGTATTTCCTCTTCTTTTAACA-TTTCTTTCTATTCTCGTTC-----CTATTCTATTTCTTCATTT-CCTACTACATGAATTTAGAGAAC-----CCGTA-TAAGTTATGTGCGCAGT--AC-AAAGTTCATGATGCAGAACTCGTTT-GGTTCATCTTAG-----CGGATCATCCG----AAATAAGTA-TTTCTTCCAAATTTTACTTT-TTGTTAGACCCT-AC-ATACTCT--------------AAG-----------------------------------------------------------------------------------------------AAAGATTCCATTT----CAAATAATTTATC-----AA-TGAC-TTTGTTTAATCTAG----------------AACAGAACGTACAATCC-----TTAAATATCTGTAATTC--------TG------------GAATTTT-CGAAGTAAAGATTAGTTT--CTTATCATTCAACGAGC???????????????????????????????????????????????????????????????????????????????????????????????????????????????????????????????????????????????????????????????????????????????????????????????????????????????????????????????????????????????????????????????????????????????????????????????????????????????????????????????????????????????????????????????????????????????????????????????????????????????????????????????????????????????????????????????????????????????????????????????????????????????????????????????????????????????????????????????????????????????????????????????????????????????????????????????????????????????????????????????????????????????????????????????????????????????????????????????????????????????????????????????????????????????????????????????????????????????????????????????????????????????????????????????????????????????????????????????????????????????????????????????????????????????????????????????????????????????????????????????????????????????????????????????????????????????????????????????????????????????????????????????????????????????????????????????????????????????????????????????????????????????????????????????????????????????????????????????????????????????????????????????????????????????????????????????????????????????????????????????????????????????????????????????????????????????????????????????????????????????????????????????????????????????????????????????????????????????????????????????????????????????????????????????????????????????????????????????????????????????????????????????????????????????????????????????????????????????????????????????????????????????????????????????????????????????????????????????????????????????????????????????????????????????????????????????????????????????????????????????????????????????????????????????????????????GGGAAATCT---ATTTCGACCGGAAATTCAAAAACTTTTTGT------GCGACA---------------------------------------------------------------------------CACAAAAATTTGACCAAAAAACCA------------------------------------------------------------------------------------AAAGGTTTTGGTGGGCGACAA------------------------------------------AGAACTAAGTAATCAAAAGTTGTAATAATCTGAATCGGCTTGACTCAAAAA-GTTTCCACTTTTCTAATTTCATTTCGAATAGAAAATTCACAATTTCCATTACCTACAGTTTTGGACTAATCAATATGAAATT-CAACTCTCCCC-GCTCTTATGATTTGTAGAATAAGAACTCTTCTGTTTACTGAATTCTAAAAAAAAA---CTTTT-CTTC--------------------------TTGTATCTTCTGTTTATTCTTTTTTCGAATAAAAGTTTTTC--TTTTTTCTCTATTTCTCGAAAAGAGCAGATATAAGAT-----CTTT-AGTTAAAATTAATGAATCGTTGAAACTAATTGATTAAGTTTCAA-----------ACTTTTTT-GAAATTTTCTGAATTATTATTTC----------------------TCTGAATTACTATTTATTT------CTC-TGAATTAATATATAGATACTGCTCTATATCTCTCGCTTTCAACCCAATCTATAAAA-GTTGTTAATCGGGATATGAACTATGAAAAATGTG----------------------TCAAATTATAATGATTCAAAATAGATCCTATTTTATGATCGTTGAGAAAATGCATTTTTT-GTTTCATATTTT--------TGAAAT-CCGATAAACGAGAAATGAATCATTAAAAAATGAAAATGAGAAAGGACATTTTTTTT-AGTTCTATCC-CTGT------ATAGGGGGTAGAACTATCCAGTTACAACAATTCAATTCCAGAAGATCATAAACTACACGAAAGGTTGAAGTTAAGTAAAAGGGATACCCTATAAACGAA-------------AATAATGAACCTTCAAATCCCTATGAATTATTATTCATCAATTTGAATCTTTCCTAAAAAATACTAGATTGAGTTTACTTATTCAATCTGGACGATTGAATATGAATAGG???????????????????????????????????????TCATTGACTAGTTTTAGAAA----GAGTCTTT----TTT-CATCTAGTGCAAGGCAA-TGTATGCGTAGCTCAACATAA------T-----AGAAGTAGAAAATATAAATACAGGAA-CTATAAATATCCAAAGATGTTAGATACGATCTAGA-ATAATAACAA--AAAAGATT---ACAA-TTA------------GACTCAAAA-AAA-GAAAAGA-GATTGAAAAGATCTTTTT-CCGAAAATTCCTGTTTGGTCGACTTATACCTCTCCTCAATGAATATTCTATTTCTATTGTTCAGTCAA-TCCTTAAATACG-AGGAGTCAAAATTTGAATAAAAATTCTTCTTGTCC-ATTTCAA-TTCGATCC-ATGCGGGATAATGATAAAGAAAAGGAGGAGACACTTTTACAAAAAATGGAATTCCTAAAACTCAGGAGAGGGAAGGTCGAGCTAGGTCTATGTAATTGAATGGTTATAAGTCAATCCTTATGGATCTTTTGATGAATAATTCGAGAATCCGATTGAATCTACGAGAGGAATGGTTGGTTTACGTTATGGAAGAAAGACTTGTATATGGGATAT-TAGATATTCGTATACTTATATATA-----------------------------------CGAACTAAA----AATATATCTAACTGTGAATT------TAGATGGGGATTCCAATAGAAGTCCTTACGGCTCGTTTGTAACTGTGAGTTGAAT-----GAATAAAGAAATGAAATCAAGAAAAA-GATCGAAGAATTTAAAGAACGTTTTGGA-ACAAAGAAATGGAAGAACGAAAGTCGTATGGATTCACAA----GGACTTTGTGGG-TAGAAGATATTCAAGTAATTA----TGAGGATTCAATAATATTTCCAATT-CGAAGTTCTTAGTTAACATGAATTTGAGTGATGG-AATAATTCCATCATCATTCATTGGTT-GATCGTATTATTAA---CCA-TTTCT?????????????????????????????????????????????????????????????????????????????????????????????????????????????AACAATAGAGG-TGGGTGAAAGGCAACAAAGAAAGACGTTAA-GTTCTAAACTA-----CGTTTTTTAA-TGATCTAATTTTC-TTGGAATACAAA-GAAGTGTGATAAA-GACGAATCC-CGGTAG-AAAGCATCTAATATTCCATCCATTTTTGGGTTTGGATGAAA-CCCC-TAAAATAAATGGAAAATAG-GAAGG-AAAAAA-TTCTGCATTCCCTCACTAAGAATGGTGAAGTCCTTGGTTGATCTTTAACTTTCTTTT-----ATCTTTCTTCCTTAGATTATTAGTACTGGG-ACAGATATATCAAAAGCTCAGTATGCAATTTGCATTAAATTTTTTTT-----ATTTCAA-TTTG--------------------------TAATTGAGGTTACACAAAATCAGAGCCAGAAAAGAAGATAGTTGAATCTAGA-AAAGAAAAGTAGTTCAG--GGGGGG----ATTTCGATTAAATCCATTTTGGCTTGTACAATAAAGTAATTCTAT-TTGTGTATGTGCTCACGGGAAATATATGGTACTCTATTCCATATTCTGTTCGCTGGATCGGGAACAATCGAAAAAACAGACCCGGT-ATCGGTATCTCTTGGAATACTGAATATAATGCTACCAAGGATTGTACTAA-TCCACGTATGTCTTTCTCCCATCAA-------TAGGTTTCTAGTTGAAGAAATGAAAATTTTAATCTATTTCTTTGATGAGAAATGCGAAAGAAAAAAAA-GATACCCTTTGGGAATGAAATCC-GGCTCTGCGCTCTGTACCAGCTTTCAGAGAAAAGAGGGAGT--TGAATTGATGTATTGATTGGATCCGTCGGGACTGACGGGGCTCGAA???????????????????????????????????????????????????????????????????????????????????????????????????????????????????????????????????????????????????????????????????????????????????????????????????????????????????????????????????????????????????????????????????????????????????????????????????????????????????????????????????????????????????????????????????????????????????????????????????????????????????????????????????????????????????????????????????????????????????????????????????????????????????????????????????????????????????????????????????????????????????????????????????????????????????????????????????????????????????????????????????????????????????????????????????????????????????????????????????????????????????????????????????????????????????????????????????????????????????????????????????????????????????????????????????????????????????????????????????????????????????????????????????????????????????????????????????????????????????????????????????????????????????????????????????????????????????????????????????????????????????????????????????????????????????????????????????????????????????????????????????????????????????????????????????????????????????????????????????????????????????????????????????????????????????????????????????????????????????????????????????????????????????????????????????????????????????????????????????????????????????????????????????????????????????????????????????????????????????????????????????????????????????????????????????????????????????????????????????????????????????????????????????????????????????????????????????????????????????????????????????????????????????????GTTTCCG-TAGGTGAACCTGCGGAAGGATCATTGTCAAAA-CCT-GACA--T---CTAGAAAA-CTC-GTG-AACTTGTT-CATAAA-----GAA---T--GGGG-AAT-GCA-----TCGG-TT-TGG-CCCAG-T-GC----CTCTCCT-----TT-GCTTT----------CCCC--TC----------------------GCGA----GCAGA-TGTGCATGG-AGC-TTTTGAG--CAATG-TGT-TC--GTCT-GCTTGTCGAACAA-CGAA-CCC-CGGCGCAAATCGCGCCAAGGA-A---AA--TGGAATGA---GTTT-GT-----G-CA--TG-CATG-T--CCCT----------GCCC-GTCTA----C------GG--GT----GGTG-------TTGGCTT-GCACATCTTTT-----GTA--------TAA-----T----TA------AA-TGACTCTCGGCAACGGATATCTCGGCTCTTGCATCGATGAAGAACGTAGCGAAATGCGATACTTGGTGTGAATTGCAGAATCCCGTGAACCATCGAGTCTTTGAACGCAAGTTGCGCCTGAAGCC--ATCAGGTTGAAGGCACGTCTGCCTGGGCGTCACGCATTGCGTTGCTCACTC-----ACCCC-GTGCCTC--A-CT---GGGCGGG-----TAA-GTGTGTGGGCGG-ATATTGGCCCTCC-----GTTCACATTT-G-TGCTC--GGTTGGCCTAAAA-A-TAA-GG-TCCC---TGATGACGG-AC-------ATCA---CAACAAGTGGTGG----TTGCA---AAACTGTCGCGACACGTTGTGCA---TGCT-A--CT------CCATCGTTG---GTGG--GCT----------CGTTGACCCTTAA-GT-GCC-A--TCGA---------------ACTT---GGTACC---TCA--ATTG-C-GACCCC--AGGT-CA-GG-C--GGGATTACCC-GCTGAGTTTAAGCATATCAA-TAAGCGG-AGG-AAAAGAAA-CTTACAAGGATTCCCCTAGTAACGG-CGAGCGAACCGGG-AAT??GAGACAAGCATATGACTACTGGCAGGATCAA-CCAG-GTAGCATTCCTTTTGC-GACACCGGCACAACCCAAGCCCCC--AT-TGAAT--AATCA-AAGAAGG-CAA---GGA---CAAG-CACAGTGGT----CAT-CCGCAACAAGCGACGAACGC---TTTTTTGGGTAAA-TAACGATCA-CGAGAC------ATATA-------CCCA----CATAA-GTTTCAGC--ATCCACAATTAC-AAGTCACAGCTA--ATGGA-CATGGGGG-CCGCAC-AATCAAA-GTGCAATCT-A-CATGAAA-CACTAGC--AACACTTCGAGGCTCACC-TCCACC-TAAAGTGGTTAAAGG-CGAGA--ATAGGGACATTT--CA-GAG---AATAGTTCC-A--CCGCATTGGGTAT-GA-GGCACAGGAACCA------------------------------------------------------------------------------------------AAGAT-ATT---GCAACAGGAGAACTTCCTCTT-CCCAT-GCA---TA--CT--ATT--GAAGAG----ATA-TGTCCGATATGGACTTCACTGCCCAGAGCAGAGAAATTTCCAATCCCGACAAAA-TCAACTACCACCCACACGCCA-TTACGTACACTTTGCACCAACTCCTCC-AACCAATTGCACCTCGAGGG-ACAAGCTGCCC--AACAAGA-AGC-AAAGGCCAACAAGAGC????????????????????????????????????????????????????????????????????????????????????????????????????????????????????????????????????????????????????????????????????????????????????????????????????????????????????? [12661 bp]
'abietina atr MP1029' AATTT-CA-TAAATTATT-GAATAGT-CCCTATTAACTCTATTCTTTT-C-ATTCTTAT-------CTACT------AT-TCAATTACG-AATT-AATA-TGA-----------ATAAAGAATATAA----------------TTGTTA-TA----------------------------------------------GAACA-TA------------------AA-AATGAATATAAA---------T-AACCATACGATTATTATATA-----AAAAT-----AAAAATATTATTAAACA--TTTTCTA------TTTTTTA------------------------------AATTTT----------TTTATTATAT------TTCGCTATTTTTTT--------------------GCATATTAGAAATGTCTAATTACTAAA----------------------------------------------------ATCGAATATT---------------------------------ATATATAA-------------TTCAATCGATTTCTCT-------AGTTTATATTTA-TAT-A---------------------------------------------------------------------------------------TAGATATAAT----------------ATA-----TTTTATATC----------------GATTTTTATATT------------CCGTGATGAT-------GATAAATATGATCTAAAATCCGTTGAATCTAT-------------------------------------------------------------------------------------------------------------------------------------------------------------------------------------------------------------------------------------------TTAATCTAAT-----TA-----ACAAG-T--------CATT----------------------CGAATTCGAA----T-----AATTCGAATGAA-TGGTC--CACT------------CCTCCGCT--------TGCATTCATAAA-------GGTGTAAGTTT--AG------ACTATTTAATCATTTAA--------GTATTCCAAA-CTACATCA-------TATATAT------GTGGT-----------------ATATAATTGAATAGCATATTCAATAAATGGTAGAATCATTTTT----GATTGACCTAAACGTAGGTCT-CCTA-TAG-AAGGAA---------GATCAAAGAATATAGCAAAGAAATTA-------AAGAAGAAA-----------------------------------AACAA-TTTTTCG-------AG-AGAGGA-ATC-AGTATATAAT-------GAATTCAAC-GATTCCA-GTATAAACG????????????????????????????????????????????????????????????????????????????????????????????????????????????????????????????????????????????????????????????????????????????????????????????????????????????????????????????????????????????????????????????????????????????????????????????????????????????????????????????????????????????????????????????????????????????????????????????????????????????????????????????????????????????????????????????????????????????????????????????????????????????????????????????????????????????????????????????????????????????????????????????????????????????????????????????????????????????????????????????????????????????????????????????????????????????????????????????????????????????????????????????????????????????????????????????????????????????????????????????????????????????????????????????????????????????????????????????????????????????????????????????????????????????????????????????????????????????????????????????????????????????????????????????????????????????????????????????????????????????????????????????????????????????????????????????????????????????????????????????????????????????????????????????????????????????????????????????????????????????????????????????????????????????????????????????????????????????????????????????????????????????????????????????????????????????????????????????????????????????????????????????????????????????????????????????????????????????????????????????????????????????????????????????????????????????????????????????????????????????????????????????????????????????????????????????????????????????????????????????????????????????????????????????????????????????????????????????????????????????????????????????????????????????????????????????????????????????????????????????????????????????????????????????????????????????????????????????????????????????????????????????????????????????????????????????????????????????????????????????????????????????????????????????????????????????????????????????????????????????????????????????????????????????????????????????????????????????????????????????????????????????????????????????????????????????????????????????????????????????????????????????????????????????????????????????????????????????????????????????????????????????????????????????????????????????????????????????????????????????????????????????????????????????????????????????????????????????????????????????????????????????????????????????????????????????????????????????????????????????????????????????????????????????????????????????????????????????????????????????????????????????????????????????????????????????????????????????????????????????????????????????????????????????????????????????????????????????????????????????????????????????????????????????????????????????????????????????????????????????????????????????????????????????????????????????????????????????????????????????????????????????????????????????????????????????????????????????????????????????????????????????????????????????????????????????????????????????????????????????????????????????????????????????????????????????????????????????????????????????????????????????????????????????????????????????????????????????????????????????????????????????????????????????????????????????????????????????????????????????????????????????????????????????????????????????????????????????????????????????????????????????????????????????????????????????????????????????????????????????????????????????????????????????????????????????????????????????????????????????????????????????????????????????????????????????????????????????????????????????????????????????????????????????????????????????????????????????????????????????????????????????????????????????????????????????????????????????????????????????????????????????????????????????????????????????????????????????????????????????????????????????????????????????????????????????????????????????????????????????????????????????????????????????????????????????????????????????????????????????????????????????????????????????????????????????????????????????????????????????????????????????????????????????????????????????????????????????????????????????????????????????????????????????????????????????????????????????????????????????????????????????????????????????????????????????????????????????????????????????????????????????????????????????????????????????????????????????????????????????????????????????????????????????????????????????????????????????????????????????????????????????????????????????????????????????????????????????????????????????????????????????????????????????????????????????????????????????????????????????????????????????????????????????????????????????????????????????????????????????????????????????????????????????????????????????????????????????????????????????????????????????????????????????????????????????????????????????????????????????????????????????????????????????????????????????????????????????????????????????????????????????????????????????????????????????????????????????????????????????????????????????????????????????????????????????????????????????????????????????????????????????????????????????????????????????????????????????????????????????????????????????????????????????????????????????????????????????????????????????????????????????????????????????????????????????????????????????????????????????????????????????????????????????????????????????????????????????????????????????????????????????????????????????????????????????????????????????????????????????????????????????????????????????????????????????????????????????????????????????????????????????????????????????????????????????????????????????????????????????????????????????????????????????????????????????????????????????????????????????????????????????????????????????????????????????????????????????????????????????????????????????????????????????????????????????????????????????????????????????????????????????????????????????????????????????????????????????????????????????????????????????????????????????????????????????????????????????????????????????????????????????????????????????????????????????????????????????????????????????????????????????????????????????????????????????????????????????????????????????????????????????????????????????????????????????????????????????????????????????????????????????????????????????????????????????????????????????????????????????????????????????????????????????????????????????????????????????????????????????????????????????????????????????????????????????????????????????????????????????????????????????????????????????????????????????????????????????????????????????????????????????????????????????????????????????????????????????????????????????????????????????????????????????????????????????????????????????????????????????????????????????????????????????????????????????????????????????????????????????????????????????????????????????????????????????????????????????????????????????????????????????????????????????????????????????????????????????????????????????????????????????????????????????????????????????????????????????????????????????????????????????????????????????????????????????????????????????????????????????????????????????????????????????????????????????????????????????????????????????????????????????????????????????????????????????????????????????????????????????????????????????????????????????????????????????????????????????????????????????????????????????????????????????????????????????????????????????????????????????????????????????????????????????????????????????????????????????????????????????????????????????????????????????????????????????????????????????????????????????????????????????????????????????????????????????????????????????????????????????????????????????????????????????????????????????????????????????????????????????????????????????????????????????????????????????????????????????????????????????????????????????????????????????????????????????????????????????????????????????????????????????????????????????????????????????????????????????????????????????????????????????????????????????????????????????????????????????????????????????????????????????????????????????????????????????????????????????????????????????????????????????????????????????????????????????????????????????????????????????????????????????????????????????????????????????????????????????????????????????????????????????????????????????????????????????????????????????????????????????????????????????????????????????????????????????????????????????????????????????????????????????????????????????????????????????????????????????????????????????????????????????????????????????????????????????????????????????????????????????????????????????????????????????????????????????????????????????????????????????????????????????????????????????????????????????????????????????????????????????????????????????????????????????????????????????????????????????????????????????????????????????????????????????????????????????????AGAGGAAGGAGAAGTCGTAACAAGGTTTCCG-TAGGTGAACCTGCGGAAGGATCATTGTCAAAA-CCT-GACA--T---CTAGAAAA-CTC-GTG-AACTTGTT-CATAAA-----GAA---T--GGGG-AAT-GCA-----TCGG-TT-TGG-CCCAG-Y-GC----CTCTCCT-----TT-GCTTT----------CCCC--TC----------------------GCGA----GCAGA-TGTGCATGG-AGC-TTTTGAG--CAATG-TGT-TC--GTCT-GCTTGTCGAACAA-CGAA-CCC-CGGCGCAAATCGCGCCAAGGA-A---AA--TGGAATGA---GTTT-GT-----G-CA--TG-CATG-T--CCCT----------GCCC-GTCTA----C------GG--GT----GGTG-------TTGGCTT-GCACATCTTTT-----GTA--------TAA-----T----TA------AA-TGACTCTCGGCAACGGATATCTCGGCTCTTGCATCGATGAAGAACGTAGCGAAATGCGATACTTGGTGTGAATTGCAGAATCCCGTGAACCATCGAGTCTTTGAACGCAAGTTGCGCCTGAAGCC--ATCAGGTTGAAGGCACGTCTGCCTGGGCGTCACGCATTGCGTCGCTCACTC-----ACCCC-GTGCCTC--A-CT---GGGCGGG-----TAA-GTGTGTGGGCGG-ATATTGGCCCTCC-----GTTCACATTT-G-TGCTC--GGTTGGCCTAAAA-A-TAA-GG-TCCC---TGATGACGG-AC-------ATCA---CAACAAGTGGTGG----TTGCA---AAACTGTCGCGACACGTTGTGCA---TGCT-A--CT------CCATCGTTG---GTGG--GCT----------CGTTGACCCTTAA-GT-GCC-A--TYGA---------------ACTT---GGTACC---TCA--A????????????????????????????????????????????????????????????????????????????????????????????????????????????????????????????TTGAGACAAGCATATGACTACTGGCAGGATCAA-CCAG-GTAGCATTCCTTTTGC-GACACCGGCACAACCCAAGCCCCC--AT-TGAAT--AATCA-AAGAAGG-CAA---GGA---CAAG-CACAGTGGT----CAT-CCGCAACAAGCGACGAACGC---TTTTTTGGGTAAA-TAACGATCA-CGAGAC------ATATA-------CCCA----CATAA-GTTTCAGC--ATCCACAATTAC-AAGTCACAGCTA--ATGGA-CATGGGGG-CCGCAC-AATCAAA-GTGCAATCT-A-CATGAAA-CACTAGC--AACACTTCGAGGCTCACC-TCCACC-TAAAGTGGTTAAAGG-CGAGA--ATAGGGACATTT--CA-GAG---AATAGTTCC-A--CCGCATTGGGTAT-GA-GGCACAGGAACCA------------------------------------------------------------------------------------------AAGAT-ATT---GCAACAGGAGAACTTCCTCTT-CCCAT-GCA---TA--CT--ATT--GAAGAG----ATA-TGTCCGATATGGACTTCACTGCCCAGAGCAGAGAAATTTCCAATCCCGACAAAA-TCAACTACCACCCACACGCCA-TTACGTACACTTTGCACCAACTCCTCC-AACCAATTGCACCTCGAGGG-ACAAGCTGCCC--AACAAGA-AGC-AAAGGCCAACAAGAGC????????????????????????????????????????????????????????????????????????????????????????????????????????????????????????????????????????????????????????????????????????????????????????????????????????????????????? [12661 bp]
'abietina aur MP1320' AATTT-CA-TAAATTATT-GAATAGT-CCCTATTAACTCTATTCTTTT-C-ATTCTTAT-------CTACT------AT-TCAATTACG-AATT-AATA-TGA-----------ATAAAGAATATAA----------------TTGTTA-TA----------------------------------------------GAACA-TA------------------AA-AATGAATATAAA---------T-AACCATACGATTATTATATA-----AAAAT-----AAAAATATTATTAAACA--TTTTCTA------TTTTTTA------------------------------AATTTT----------TTTATTATAT------TTCGCTATTTTTTT--------------------GCATATTAAAAATGTCTAATTACTAAA----------------------------------------------------ATCGAATATT---------------------------------ATATATAA-------------TTCAATCGATTTCTCT-------AGTTTATATTTA-TAT-A---------------------------------------------------------------------------------------TAGATATAAT----------------ATA-----TTTTATATC----------------GATTTTTATATT------------CCGGGATGAT-------GATAAATATGATCTAAAATCCGTTGAATCTAT-------------------------------------------------------------------------------------------------------------------------------------------------------------------------------------------------------------------------------------------TTAATCTAAT-----TA-----ACAAG-T--------CATT----------------------CAAATTCAAA----T-----AATTCGAATGAA-TGGCC--CACT------------CCTCCGCT--------TGCATTCATAAA-------GGTGTAAGTTT--AG------ACGATTGAATCATTTAA--------GTATTCCAAA-CTACATCA-------TATAGAT------GTGGT-----------------ATATAATTGAATAGCATATTCAATAAATGGTAGAATCATTTTT----GATTGACCTAAACGTAGGTCT-CCTA-TAG-AAGGAA---------GATCAAAGAATATAGCAAAGAAATTA-------AAGAAGAAA-----------------------------------AACAA-TTTTTAG-------AG-AGAGGA-ATC-AGTATATAAT-------GAATTCAAC-GATTCCA-GTATAAACG?????????????????????????????????????????????????????????????????????????????????????????????????????????????????????????????????????????????????????????????????????????????????????????????????????????????????????????????????????????????????????????????????????????????????????????????????????????????????????????????????????????????????????????????????????????????????????????????????????????????????????????????????????????????????????????????????????????????????????????????????????????????????????????????????????????????????????????????????????????????????????????????????????????????????????????????????????????????????????????????????????????????????????????????????????????????????????????????????????????????????????????????????????????TTAG------------------C---TATC-TTTT-------------A------TTT-AGTTAGCCGTTCAAAATTCGTTATCTTTTTGAT-TCACTCAACT-----GTTTCACAA--------------------------------------AA-CAAAGGGATCGTAGCGGAAATGC-TTTTCTCTGATCACAA-----GTCTTGTGAT-----ATTTGATACACGTAC-AAATAAA-CATCTTT-GAGTAA-GGAATCTCCATTTGAATGATTCATGATCTATATCA-TT-----ATT---------CGG-AATTC-GGACTGAAATAAAA--TAAAAAAAAAA--GTTTTCTTTTT----GAAAATC-AAAGAAATT-CTA-GGAC-----CTGTATAC-GAC-TTTG-GAA-TA-CCC-TTT-CGTTCT-ATGT---AATTGACATAGACCCAAATCACTAGTAAAATGA------TGCATCGGGAA--TGG-----TCAG-----------------------------------------------------------------GATAGCTCAGTCCGG-TAGAGCAGAGGACTGAAAATT-C-TCGTGTCGCCAGTTCAAATCTGG-----------------------------------------------------------------TTCCTGACGCA-GGATT------TATTTGTATG-AAGAG-CGATTCGACAAAT---------------TAATTGA-----TATGCATCGA-CATA-CCTAT------TTTTT-AATT-----------GATTAAAAATCTAGATT-TAGATTAGACTCC--ATATTTTTTT-------------------------------CCATCTAGGTGTTTAGAA----------------------------ATA-----GATATATACCCCATCTATTTTTTAGATGGGTAATTAGAT-GGGTAAAGAATAGATTGTCG---------AAGTCTAAGTC-AAAAATTTAGACTGTATTTCCTCTTCTTTTAACA-TTTCTTTCTATTCTCGTTC-----CTATTCTATTTCTTCATTT-CCTACTACATGAATTTAGAGAAC-----CCGTA-TAAGTTATGTGCGCAGT--AC-AAAGTTCATGATGCAGAACTCGTTT-GGTTCATCTTAG-----CGGATCATCCG----AAATAAGTA-TTTCTTCCAAATTTTACTTT-TTGTTAGACCCT-AC-ATACTCT--------------AAG-----------------------------------------------------------------------------------------------AAAGATTCCATTT----CAAATAATTTATC-----AA-TGAC-TTTGTTTAATCTAG----------------AACAGAACGTACAATCT-----TTAAATATCAGTAATTC--------TG------------GAATTTT-CGAAGTAAAGATTAGTTT--CTTATCATTCAACGAGCATC????????????????????????????????????????????????????????????????????????????????????????????????????????????????????????????????????????????????????????????????????????????????????????????????????????????????????????????????????????????????????????????????????????????????????????????????????????????????????????????????????????????????????????????????????????????????????????????????????????????????????????????????????????????????????????????????????????????????????????????????????????????????????????????????????????????????????????????????????????????????????????????????????????????????????????????????????????????????????????????????????????????????????????????????????????????????????????????????????????????????????????????????????????????????????????????????????????????????????????????????????????????????????????????????????????????????????????????????????????????????????????????????????????????????????????????????????????????????????????????????????????????????????????????????????????????????????????????????????????????????????????????????????????????????????????????????????????????????????????????????????????????????????????????????????????????????????????????????????????????????????????????????????????????????????????????????????????????????????????????????????????????????????????????????????????????????????????????????????????????????????????????????????????????????????????????????????????????????????????????????????????????????????????????????????????????????????????????????????????????????????????????????????????????????????????????????????????????????????????????????????????????????????????????????????????????????????????????????????????????????????????????????????????????????????????????????????????????????????????????????????????????????????????????????????????????????????????????????????????????????????????????????????????????????????????????????????????????????????????????????????????????????????????????????????????????????????????????????????????????????????????????????????????????????????????????????????????????????????????????????????????????????????????????????????????????????????????????????????????????????????????????????????????????????????????????????????????????????????????????????????????????????????????????????????????????????????????????????????????????????????????????????????????????????????????????????????????????????????????????????????????????????????????????????????????????????????????????????????????????????????????????????????????????????????????????????????????????????????????????????????????????????????????????????????????????????????????????????????????????????????????????????????????????????????????????????????????????????????????????????????????????????????????????????????????????????????????????????????????????????????????????????????????????????????????????????????????????????????????????????????????????????????????????????????????????????????????????????????????????????????????????????????????????????????????????????????????????????????????????????????????????????????????????????????????????????????????????????????????????????????????????????????????????????????????????????????????????????????????????????????????????????????????????????????????????????????????????????????????????????????????????????????????????????????????????????????????????????????????????????????????????????????????????????????????????????????????????????????????????????????????????????????????????????????????????????????????????????????????????????????????????????????????????????????????????????????????????????????????????????????????????????????????????????????????????????????????????????????????????????????????????????????????????????????????????????????????????????????????????????????????????????????????????????????????????????????????????????????????????????????????????????????????????????????????????????????????????????????????????????????????????????????????????????????????????????????????????????????????????????????????????????????????????????????????????????????????????????????????????????????????????????????????????????????????????????????????????????????????????????????????????????????????????????????????????????????????????????????????????????????????????????????????????????????????????????????????????????????????????????????????????????????????????????????????????????????????????????????????????????????????????????????????????????????????????????????????????????????????????????????????????????????????????????????????????????????????????????????????????????????????????????????????????????????????????????????????????????????????????????????????????????????????????????????????????????????????????????????????????????????????????????????????????????????????????????????????????????????????????????????????????????????????????????????????????????????????????????????????????????????????????????????????????????????????????????????????????????????????????????????????????????????????????????????????????????????????????????????????????????????????????????????????????????????????????????????????????????????????????????????????????????????????????????????????????????????????????????????????????????????????????????????????????????????????????????????????????????????????????????????????????????????????????????????????????????????????????????????????????????????????????????????????????????????????????????????????????????????????????????????????????????????????????????????????????????????????????????????????????????????????????????????????????????????????????????????????????????????????????????????????????????????????????????????????????????????????????????????????????????????????????????????????????????????????????????????????????????????????????????????????????????????????????????????????????????????????????????????????????????????????????????????????????????????????????????????????????????????????????????????????????????????????????????????????????????????????????????????????????????????????????????????????????????????????????????????????????????????????????????????????????????????????????????????????????????????????????????????????????????????????????????????????????????????????????????????????????????????????????????????????????????????????????????????????????????????????????????????????????????????????????????????????????????????????????????????????????????????????????????????????????????????????????????????????????????????????????????????????????????????????????????????????????????????????????????????????????????????????????????????????????????????????????????????????????????????????????????????????????????????????????????????????????????????TATCATTTAGAGGAAGGAGAAGTCGTAACAAGGTTTCCG-TAGGTGAACCTGCGGAAGGATCATTGTCAAAA-CCT-GACA--T---CTAGAAAA-CTC-GTG-AACTTGTT-CATAAA-----GAA---T--GGGG-AAT-GCA-----TCGG-TT-TGG-CCTAG-T-GC----CTCTCCT-----TT-GCTTT----------CCCC--TC----------------------GTGA----GCAGA-CGTGCATGG-AGC-TTTTGAG--CAATG-TGT-TC--GTTT-GCTTGTCGAACAA-CGAA-CCC-CGGCGCAAATCGCGCCAAGGA-T---AA--TGGAATGA---GTTT-GT-----G-CA--TG-CATG-T--CCCT----------GCCC-GTCTA----T------GG--GT----GGCG-------TTGGCTT-GCACATCTTTT-----GTA--------TAA-----T----TA------AA-TGACTCTCGGCAACGGATATCTCGGCTCTTGCATCGATGAAGAACGTAGCGAAATGCGATACTTGGTGTGAATTGCAGAATCCCGTGAACCATCGAGTCTTTGAACGCAAGTTGCGCCTGAAGCC--ATCAGGTTGAAGGCACGTCTGCCTGGGCGTCACGCATTACGTCGCTCACTC-----ACCCC-GTGCCTC--A-CT---GGGCGGG-----TAA-GTGTGTGGGCGG-ATATTGGTCCTCC-----GTTCACATTT-G-TGCTC--GGTTGGCCTAAAA-A-TAA-GG-TCCC---TGATGACGG-AC-------ATCA---CAACAAGTGGTGG----TTGCA---AAACTGTCGCGACACGTTGTGCA---TGCT-A--CT------CCATCGTTG---GTGG--GCT----------CGTTGACCCTTAA-GT-GCC-A--TCGA---------------ACTT---GGTACC---TCA--ACTG-C-GACCCC--AG-T-CA-GG-C--GGGATTACCC-GCTGAGTTTAAGCATATCA--TA????????????????????????????????????????????????????????????????????????????TGACTACTGGCAGGATCAA-CCAG-GTAGCATTCCTTTTGC-GACACCGGCACGACCCAAGCCCCC--AT-TGAAT--AATCA-AAGAAGG-CAA---GGA---CAGG-CACAGTGGT----CAT-CCGCAACAAGCGACAAACGC---TTTTTTGGGTAAA-TAACGATCA-CGAGAC------GTATA-------CCCA----CATAA-GTTTCAGC--ATCCACAATTAC-AAGTCACAGCTA--ATGGA-CATGGGGG-CCGCAC-AATCAAA-GTGCAATCT-A-CATGAAA-CACTAGC--AACACTTCGAGGCTCACC-TCCACC-AAAAGTGGTGCAAGG-CGAGA--ATAGGGACTTTT--CG-GAG---AATAGTTCC-A--CCGCATTGGGTAT-GA-GGCACAGGAACCA------------------------------------------------------------------------------------------AAGAT-ATT---GCAACGAGAGAACTTTCTCTT-CCCAT-GCA---TA--CT--ATT--GAAGAG----ATA-TGTCCGATATGGACTTCACTGCCCAGAGCAGAGAAATTTCCAATCCCGACAAAA-TCAACTACAACCCACACGCCA-TTACGTACACTTTGCACCAACTCCTCC-AACCAATTGCACCTCGAGGG-ACAAGCTGCCC--AACAAGA-AGC-AAAGGCCAACAAGAGCAACATAA--GCAAAA-C-GAAGTTTGGGG--CAACAAG-CTT-GCCTCTCAAC--AATGAGGCATCCA--TAAAA-GGA-AGGCCAA--TGT--CA---ACGAGGA--TATTTCGATAGGGACA---GAAACGTAGCC-AA-AGAGGATCCAAGTCCAAA-GTCATGC--ACTACTA???????????????????????????????????? [12661 bp]
'abietina aur MP499' AATTT-CA-TAAATTATT-GAATAGT-CCCTATTAACTCTATTCTTTT-C-ATTCTTAT-------CTACT------AT-TCAATTACG-AATT-AATA-TGA-----------ATAAAGAATTTAA----------------TTGTTA-TA----------------------------------------------GAACA-TA------------------AA-AATGAATATAAA---------T-AACCATACGATTATTATATA-----AAAAT-----AAAAATATTATTAAACA--TTTTCTA------TTTTTTA------------------------------AATTTT----------TTTATTATAT------TTCGCTATTTTTTT--------------------GCATATTAGAAATGTCTAATTACTAAA----------------------------------------------------ATCGAATATT---------------------------------ATATATAA-------------TTCAATCGATTTCTCT-------AGTTTATATTTA-TAT-A---------------------------------------------------------------------------------------TAGATATAAT----------------ATA-----TTTTATATC----------------GATTTTTATATT------------CCGGGATGAT-------GATAAATATGATCTAAAATCCGTTGAATCTAT-------------------------------------------------------------------------------------------------------------------------------------------------------------------------------------------------------------------------------------------TTAATCTAAT-----TA-----ACAAG-T--------CATT----------------------CGAATTCGAA----T-----AATTCGAATGAA-TGGTC--CACT------------CCTCCGCT--------TGCATTCATAAA-------GGTGTAAGTTT--AG------ACGATTGAATCATTTAA--------GTATTCCAAA-CTACATCA-------TATAGAT------GTGGT-----------------ATATAATTGAATAGCATATTCAATAAATGGTAGAATCATTTTT----GATTGACCTAAACGTAGGTCT-CCTA-TAG-AAGGAA---------GATCAAAGAATATAGCAAAGAAATTA-------AAGAAGAAA-----------------------------------AACAA-TTTTTAG-------AG-AGAGGA-ATC-AGTATATAAT-------GAATTCAAC-GATTCCA-GTATAAACG?????????????????????????????????????????????????????????????????????????????????????????????????????????????????????????????????????????????????????????????????????????????????????????????????????????????????????????????????????????????????????????????????????????????????????????????????????????????????????????????????????????????????????????????????????????????????????????????????????????????????????????????????????????????????????????????????????????????????????????????????????????????????????????????????????????????????????????????????????????????????????????????????????????????????????????????????????????????????????????????????????????????????????????????????????????????????????????????????????????????????????????????????????CTATTTAG------------------CC--TATC-TTTT-------------A------TTT-AGTTAGCCGTTCAAAATTCGTTATCTTTTTGAT-TCACTCAACT-----GTTTCACAA--------------------------------------AA-CAAAGGGATCGTAGCGGAAATGC-TTTTCTCTGATCACAA-----GTCTTGTGAT-----ATTTGATACACGTAC-AAATAAA-CATCTTT-GAGTAA-GGAATCTCCATTTGAATGATTCATGATCTATATCA-TT-----ATT---------CGG-AATTC-GGACTGAAATAAAA--TAAAAAAAAAA--GTTTTCTTTTT----GAAAATC-AAAGAAATT-CTA-GGAC-----CTGTATAC-GAC-TTTG-GAA-TA-CCC-TTT-CGTTCT-ATGT---AATTGACATAGACCCAAATCACTAGTAAAATGA------TGCATCGGGAA--TGG-----TCAG-----------------------------------------------------------------GATAGCTCAGTCCGG-TAGAGCAGAGGACTGAAAATT-C-TCGTGTCGCCAGTTCAAATCTGG-----------------------------------------------------------------TTCCTGACGCA-GGATT------TATTTGTATG-AAGAG-CGATTCGACAAAT---------------TAATTGA-----TATGCATCGA-CATA-CCTAT------TTTTT-AATT-----------GATTAAAAATCTAGATT-TAGATTAGACTCC--ATATTTTTTT-------------------------------CCATCTAGGTGTTTAGAA----------------------------ATA-----GATATATACCCCATCTATTTTTTAGATGGGTAATTAGAT-GGGTAAAGAATAGATTGTCG---------AAGTCTAAGTC-AAAAATTTAGACTGTATTTCCTCTTCTTTTAACA-TTTCTTTCTATTCTCGTTC-----CTATTCTATTTCTTCATTT-CCTACTACATGAATTTAGAGAAC-----CCGTA-TAAGTTATGTGCGCAGT--AC-AAAGTTCATGATGCAGAACTCGTTT-GGTTCATCTTAG-----CGGATCATCCG----AAATAAGTA-TTTCTTCCAAATTTTACTTT-TTGTTAGACCCT-AC-ATACTCT--------------AAG-----------------------------------------------------------------------------------------------AAAGATTCCATTT----CAAATAATTTATC-----AA-TGAC-TTTGTTTAATCTAG----------------AACAGAACGTACAATCC-----TTAAATATCTGTAATTC--------TG------------GAATTTT-CGAAGTAAAGATTAGTTT--CTTATCATTCAACGAGCATC???????????????????????????????????????????????????????????????????????????????????????????????????????????????????????????????????????????????????????????????????????????????????????????????????????????????????????????????????????????????????????????????????????????????????????????????????????????????????????????????????????????????????????????????????????????????????????????????????????????????????????????????????????????????????????????????????????????????????????????????????????????????????????????????????????????????????????????????????????????????????????????????????????????????????????????????????????????????????????????????????????????????????????????????????????????????????????????????????????????????????????????????????????????????????????????????????????????????????????????????????????????????????????????????????????????????????????????????????????????????????????????????????????????????????????????????????????????????????????????????????????????????????????????????????????????????????????????????????????????????????????????????????????????????????????????????????????????????????????????????????????????????????????????????????????????????????????????????????????????????????????????????????????????????????????????????????????????????????????????????????????????????????????????????????????????????????????????????????????????????????????????????????????????????????????????????????????????????????????????????????????????????????????????????????????????????????????????????????????????????????????????????????????????????????????????????????????????????????????????????????????????????????????????????????????????????????????????????????????????????????????????????????????????????????????????????????????????????????????????????????????????????????????????????????????????????????????????????????????????????????????????????????????????????????????????????????????????????????????????????????????????????????????????????????????????????????????????????????????????????????????????????????????????????????????????????????????????????????????????????????????????????????????????????????????????????????????????????????????????????????????????????????????????????????????????????????????????????????????????????????????????????????????????????????????????????????????????????????????????????????????????????????????????????????????????????????????????????????????????????????????????????????????????????????????????????????????????????????????????????????????????????????????????????????????????????????????????????????????????????????????????????????????????????????????????????????????????????????????????????????????????????????????????????????????????????????????????????????????????????????????????????????????????????????????????????????????????????????????????????????????????????????????????????????????????????????????????????????????????????????????????????????????????????????????????????????????????????????????????????????????????????????????????????????????????????????????????????????????????????????????????????????????????????????????????????????????????????????????????????????????????????????????????????????????????????????????????????????????????????????????????????????????????????????????????????????????????????????????????????????????????????????????????????????????????????????????????????????????????????????????????????????????????????????????????????????????????????????????????????????????????????????????????????????????????????????????????????????????????????????????????????????????????????????????????????????????????????????????????????????????????????????????????????????????????????????????????????????????????????????????????????????????????????????????????????????????????????????????????????????????????????????????????????????????????????????????????????????????????????????????????????????????????????????????????????????????????????????????????????????????????????????????????????????????????????????????????????????????????????????????????????????????????????????????????????????????????????????????????????????????????????????????????????????????????????????????????????????????????????????????????????????????????????????????????????????????????????????????????????????????????????????????????????????????????????????????????????????????????????????????????????????????????????????????????????????????????????????????????????????????????????????????????????????????????????????????????????????????????????????????????????????????????????????????????????????????????????????????????????????????????????????????????????????????????????????????????????????????????????????????????????????????????????????????????????????????????????????????????????????????????????????????????????????????????????????????????????????????????????????????????????????????????????????????????????????????????????????????????????????????????????????????????????????????????????????????????????????????????????????????????????????????????????????????????????????????????????????????????????????????????????????????????????????????????????????????????????????????????????????????????????????????????????????????????????????????????????????????????????????????????????????????????????????????????????????????????????????????????????????????????????????????????????????????????????????????????????????????????????????????????????????????????????????????????????????????????????????????????????????????????????????????????????????????????????????????????????????????????????????????????????????????????????????????????????????????????????????????????????????????????????????????????????????????????????????????????????????????????????????????????????????????????????????????????????????????????????????????????????????????????????????????????????????????????????????????????????????????????????????????????????????????????????????????????????????????????????????????????????????????????????????????????????????????????????????????????????????????????????????????????????????????????????????????????????????????????????????????????????????????????????????????????????????????????????????????????????????????????????????????????????????????????????????????????????????????????????????????????????????????????????????????????????????????????????????????????????????????????????????????????????????????????????????????????????????????????????????????????????????????????????????????????????????????????????????????????????????????????????????????????????????????????????????????????????????????????????????????????????????????????????????????????????????GT-CCGGTG-AAGTGTTCGG-ATCGCGG-CGACGTGGG-CGGTTCGCTGCC-GGCGACGTCGCGAGAAGTCCACTGAACCTTATCATTTAGAGGAAGGAGAAGTCGTAACAAGGTTTCCG-TAGGTGAACCTGCGGAAGGATCATTGTCAAAA-CCT-GACA--T---CTAGAAAA-CTC-GTG-AACTTGTT-CATAAA-----GAA---T--GGGG-AAT-GCA-----TCGG-TT-TGG-CCTAG-T-GC----CTCTCCT-----TT-GCTTT----------CCCC--TC----------------------GTGA----GCAGA-CGTGCATGG-AGC-TTTTGAG--CAATG-TGT-TC--GTTT-GCTTGTCGAACAA-CGAA-CCC-CGGCGCAAATCGCGCCAAGGA-T---AA--TGGAATGA---GTTT-GT-----G-CA--TG-CATG-T--CCCT----------GCCC-GTCTA----T------GG--GT----GGCG-------TTGGCTT-GCACATCTTTT-----GTA--------TAA-----T----TA------AA-TGACTCTCGGCAACGGATATCTCGGCTCTTGCATCGATGAAGAACGTAGCGAAATGCGATACTTGGTGTGAATTGCAGAATCCCGTGAACCATCGAGTCTTTGAACGCAAGTTGCGCCTGAAGCC--ATCAGGTTGAAGGCACGTCTGCCTGGGCGTCACGCATTACGTCGCTCACTC-----ACCCC-GTGCCTC--A-CT---GGGCGGG-----TAA-GTGTGTGGGCGG-ATATTGGTCCTCC-----GTTCACATTT-G-TGCTC--GGTTGGCCTAAAA-A-TAA-GG-TCCC---TGATGACGG-AC-------ATCA---CAACAAGTGGTGG----TTGCA---AAACTGTCGCGACACGTTGTGCA---TGCT-A--CT------CCATCGTTG---GTGG--GCT----------CGTTGACCCTTAA-GT-GCC-A--TCGA---------------ACTT---GGTACC---TCA--ACTG-C-GACCCC--AGGT-CA-GG-C--GGGATTACCC-GCTGAGTTTAAGCATATCAA-TAAGCGG-AGG-AAAAGAAA-CTTACAAGGATTCCCCTAGTAACGG-CGAGCGA??????????TTGAGACAAGCATATGACTACTGGCAGGATCAA-CCAG-GTAGCATTCCTTTTGC-GACACCGGCACGACCCAAGCCCCC--AT-TGAAT--AATCA-AAGAAGG-CAA---GGA---CAGG-CACAGTGGT----CAT-CCGCAACAAGCGACAAACGC---TTTTTTGGGTAAA-TAACGATCA-CGAGAC------GTATA-------CCCA----CATAA-GTTTCAGC--ATCCACAATTAC-AAGTCACAGCTA--ATGGA-CATGGGGG-CCGCAC-AATCAAA-GTGCAATCT-A-CATGAAA-CACTAGC--AACACTTCGAGGCTCACC-TCCACC-AAAAGTGGTGCAAGG-CGAGA--ATAGGGACTTTT--CG-GAG---AATAGTTCC-A--CCGCATTGGGTAT-GA-GGCACAGGAACCA------------------------------------------------------------------------------------------AAGAT-ATT---GCAACGAGAGAACTTTCTCTT-CCCAT-GCA---TA--CT--ATT--GAAGAG----ATA-TGTCCGATATGGACTTCACTGCCCAGAGCAGAGAAATTTCCAATCCCGACAAAA-TCAACTACAACCCACACGCCA-TTACGTACACTTTGCACCAACTCCTCC-AACCAATTGCACCTCGAGGG-ACAAGCTGCCC--AACAAGA-AGC-AAAGGCCAACAAGAGC????????????????????????????????????????????????????????????????????????????????????????????????????????????????????????????????????????????????????????????????????????????????????????????????????????????????????? [12661 bp]
'abietina aur MP514' AATTT-CA-TAAATTATT-GAATAGT-CCCTATTAACTCTATTCTTTT-C-ATTCTTAT-------CTACT------AT-TCAATTACG-AATT-AATA-TGA-----------ATAAAGAATATAA----------------TTGTTA-TA----------------------------------------------GAACA-TA------------------AA-AATGAATATAAA---------T-AACCATACGATTATTATATA-----AAAAT-----AAAAATATTATTAAACA--TTTTCTA------TTTTTTA------------------------------AATTTT----------TTTATTATAT------TTCGCTATTTTTTT--------------------GCATATTAGAAATGTCTAATTACTAAA----------------------------------------------------ATCGAATATT---------------------------------ATATATAA-------------TTCAATCGATTTCTCT-------AGTTTATATTTA-TAT-A---------------------------------------------------------------------------------------TAGATATAAA----------------ATA-----TTTTATATC----------------GATTTTTATATT------------CCGTGATGAT-------GATAAATATGATCTAAAATCCGTTGAATCTAT-------------------------------------------------------------------------------------------------------------------------------------------------------------------------------------------------------------------------------------------TTAATCTAAT-----TA-----ACAAG-T--------CATT----------------------CGAATTCGAA----T-----AATTCGAATGAA-TGGTC--CACT------------CCTCCGCT--------TGCATTCATAAA-------GGTGTAAGTTT--AG------ACGATTGAATCATTTAA--------GTATTCCAAA-CTACATCA-------TATAGAT------GTGGT-----------------ATATAATTGAATAGCATATTCAATAAATGGTAGAATCATTTTT----GATTGACCTAAACGTAGGTCT-CCTA-TAG-AAGGAA---------GATCAAAGAATATAGCAAAGAAATTA-------AAGAAGAAA-----------------------------------AACAA-TTTTTAG-------AG-AGAGGA-ATC-AGTATATAAT-------GAATTCAAC-GATTCCA-GTATAAACG???????????????????????????????????????????????????????????????????????????????????????????????????????????????????????????????????????????????????????????????????????????????????????????????????????????????????????????????????????????????????????????????????????????????????????????????????????????????????????????????????????????????????????????????????????????????????????????????????????????????????????????????????????????????????????????????????????????????????????????????????????????????????????????????????????????????????????????????????????????????????????????????????????????????????????????????????????????????????????????????????????????????????????????????????????????????????????????????????????????????????????????????????????ATTTAG------------------CC--TATC-TTTT-------------A------TTT-AGTTAGCCGTTCAAAATTCGTTATCTTTTTGATATCACTCAACT-----GTTTCACAA--------------------------------------AA-CAAAGGGATCGTAGCGGAAATGC-TTTTCTCTGATCACAA-----GTCTTGTGAT-----ATTTGATACACGTAC-AAATAAA-CATCTTT-GAGTAA-GGAATCTCCATTTGAATGATTCATGATCTATATCA-TT-----ATT---------CGG-AATTC-GGACTGAAATAAAA--TAAAAAAAAAA--GTTTTCTTTTT----GAAAATC-AAAGAAATT-CTA-GGAC-----CTGTATAC-GAC-TTTG-GAA-TA-CCC-TTT-CGTTCT-ATGT---AATTGACATAGACCCAAATCACTAGTAAAATGA------TGCATCGGGAA--TGG-----TCAG-----------------------------------------------------------------GATAGCTCAGTCCGG-TAGAGCAGAGGACTGAAAATT-C-TCGTGTCGCCAGTTCAAATCTGG-----------------------------------------------------------------TTCCTGACGCA-GGATT------TATTTGTATG-AAGAG-CGATTCGACAAAT---------------TAATTGA-----TATGCATCGA-CATA-CCTAT------TTTTT-AATT-----------GATTAAAAATCTAGATT-TAGATTAGACTCC--ATATTTTTTT-------------------------------CCATCTAGGTGTTTAGAA----------------------------ATA-----GATATATACCCCATCTATTTTTTAGATGGGTAATTAGAT-GGGTAAAGAATAGATTGTCG---------AAGTCTAAGTC-AAAAATTTAGACTGTATTTCCTCTTCTTTTAACA-TTTCTTTCTATTCTCGTTC-----CTATTCTATTTCTTCATTT-CCTACTACATGAATTTAGAGAAC-----CCGTA-TAAGTTATGTGCGCAGT--AC-AAAGTTCATGATGCAGAACTCGTTT-GGTTCATCTTAG-----CGGATCATCCG----AAATAAGTA-TTTCTTCCAAATTTTACTTT-TTGTTAGACCCT-AC-ATACTCT--------------AAG-----------------------------------------------------------------------------------------------AAAGATTCCATTT----CAAATAATTTATC-----AA-TGAC-TTTGTTTAATCTAG----------------AACAGAACGTACAATCC-----TTAAATATCTGTAATTT--------TG------------GAATTTT-CGAAGTAAAGATTAGTTT--CTTATCATTCAACGAGCAT????????????????????????????????????????????????????????????????????????????????????????????????????????????????????????????????????????????????????????????????????????????????????????????????????????????????????????????????????????????????????????????????????????????????????????????????????????????????????????????????????????????????????????????????????????????????????????????????????????????????????????????????????????????????????????????????????????????????????????????????????????????????????????????????????????????????????????????????????????????????????????????????????????????????????????????????????????????????????????????????????????????????????????????????????????????????????????????????????????????????????????????????????????????????????????????????????????????????????????????????????????????????????????????????????????????????????????????????????????????????????????????????????????????????????????????????????????????????????????????????????????????????????????????????????????????????????????????????????????????????????????????????????????????????????????????????????????????????????????????????????????????????????????????????????????????????????????????????????????????????????????????????????????????????????????????????????????????????????????????????????????????????????????????????????????????????????????????????????????????????????????????????????????????????????????????????????????????????????????????????????????????????????????????????????????????????????????????????????????????????????????????????????????????????????????????????????????????????????????????????????????????????????????????????????????????????????????????????????????????????????????????????????????????????????????????????????????????????????????????????????????????????????????????????????????????????????????????????????????????????????????????????????????????????????????????????????????????????????????????????????????????????????????????????????????????????????????????????????????????????????????????????????????????????????????????????????????????????????????????????????????????????????????????????????????????????????????????????????????????????????????????????????????????????????????????????????????????????????????????????????????????????????????????????????????????????????????????????????????????????????????????????????????????????????????????????????????????????????????????????????????????????????????????????????????????????????????????????????????????????????????????????????????????????????????????????????????????????????????????????????????????????????????????????????????????????????????????????????????????????????????????????????????????????????????????????????????????????????????????????????????????????????????????????????????????????????????????????????????????????????????????????????????????????????????????????????????????????????????????????????????????????????????????????????????????????????????????????????????????????????????????????????????????????????????????????????????????????????????????????????????????????????????????????????????????????????????????????????????????????????????????????????????????????????????????????????????????????????????????????????????????????????????????????????????????????????????????????????????????????????????????????????????????????????????????????????????????????????????????????????????????????????????????????????????????????????????????????????????????????????????????????????????????????????????????????????????????????????????????????????????????????????????????????????????????????????????????????????????????????????????????????????????????????????????????????????????????????????????????????????????????????????????????????????????????????????????????????????????????????????????????????????????????????????????????????????????????????????????????????????????????????????????????????????????????????????????????????????????????????????????????????????????????????????????????????????????????????????????????????????????????????????????????????????????????????????????????????????????????????????????????????????????????????????????????????????????????????????????????????????????????????????????????????????????????????????????????????????????????????????????????????????????????????????????????????????????????????????????????????????????????????????????????????????????????????????????????????????????????????????????????????????????????????????????????????????????????????????????????????????????????????????????????????????????????????????????????????????????????????????????????????????????????????????????????????????????????????????????????????????????????????????????????????????????????????????????????????????????????????????????????????????????????????????????????????????????????????????????????????????????????????????????????????????????????????????????????????????????????????????????????????????????????????????????????????????????????????????????????????????????????????????????????????????????????????????????????????????????????????????????????????????????????????????????????????????????????????????????????????????????????????????????????????????????????????????????????????????????????????????????????????????????????????????????????????????????????????????????????????????????????????????????????????????????????????????????????????????????????????????????????????????????????????????????????????????????????????????????????????????????????????????????????????????????????????????????????????????????????????????????????????????????????????????????????????????????????????????????????????????????????????????????????????????????????????????????????????????????????????????????????????????????????????????????????????????????????????????????????????????????????????????????????????????????????????????????????????????????????????????????????????????????????????????????????????????????????????????????????????????????????????????????????????????????????????????????????????????????????????????????????????????????????????????????????????????????????????????????????????????????????????????????????????????????????????????????????????????????????????????????????????????????????????????????????????????????????????????????????????????????????????????????????????????????????????????????????????????????????????????????????????????????????????????????????????????????????????????????????????????????????????????????????????????????????????????????????????????????????????????????????????????????????????????????????????????????????????????????????????????????????????????????????????????GT-CCGGTG-AAGTGTTCGG-ATCGCGG-CGACGTGGG-CGGTTCGCTGCC-GGCGACGTCGCGAGAAGTCCACTGAACCTTATCATTTAGAGGAAGGAGAAGTCGTAACAAGGTTTCCG-TAGGTGAACCTGCGGAAGGATCATTGTCAAAA-CCT-GACA--T---CTAGAAAA-CTC-GTG-AACTTGTT-CATAAA-----GAA---T--GGGG-AAT-GCA-----TCGG-TT-TGG-CCTAG-T-GC----CTCTCCT-----TT-GCTTT----------CCCC--TC----------------------GTGA----GCAGA-CGTGCATGG-AGC-TTTTGAG--CAATG-TGT-TC--GTTT-GCTTGTCGAACAA-CGAA-CCC-CGGCGCAAATCGCGCCAAGGA-T---AA--TGGAATGA---GTTT-GT-----G-CA--TG-CATG-T--CCCT----------GCCC-GTCTA----T------GG--GT----GGCG-------TTGGCTT-GCACATCTTTT-----GTA--------TAA-----T----TA------AA-TGACTCTCGGCAACGGATATCTCGGCTCTTGCATCGATGAAGAACGTAGCGAAATGCGATACTTGGTGTGAATTGCAGAATCCCGTGAACCATCGAGTCTTTGAACGCAAGTTGCGCCTGAAGCC--ATCAGGTTGAAGGCACGTCTGCCTGGGCGTCACGCATTGCGTCGCTCACTC-----ACCCC-GTGCCTC--A-CT---GGGCGGG-----TAA-GTGTGTGGGCGG-ATATTGGCCCTCC-----GTTCACATTT-G-TGCTC--GGTTGGCCTAAAA-A-TAA-GG-TCCC---TGATGACGG-AC-------ATCA---CAACAAGTGGTGG----TTGCA---AAACTGTCGCGACACGTTGTGCA---TGCT-A--CT------CCATCGTTG---GTGG--GCT----------CGTTGACCCTTAA-GT-GCC-A--TCGA---------------ACTT---GGTACC---TCA--ACTG-C-GACCCC--AGGT-CA-GG-C--GGGATTACCC-GCTGAGTTTAAGCATATCAA-TAAGCGG-AGG-AAAAGAAA-CTTACAAGGATTCCCCTAGTAACGG-CGAGCGAACCGGG-AAT??????????????????????????????????????????????????????????????????????????????????????????????????????????????????????????????????????????????????????????????????????????????????????????????????????????????????????????????????????????????????????????????????????????????????????????????????????????????????????????????????????????????????????????????????????????????????????????????????????????????????????????????????????????????????????????????????????????????????????????????????????????????????????????????????????????????????????????????????????????????????????????????????????????????????????????????????????????????????????????????????????????????????????????????????????????????????????????????????????????????????????????????????????????????????????????????????????????????????????????????????????????????????????????????????????????????????????????????????????????????????????????????????????????????????????????????????????????????????????????????????????????????????? [12661 bp]
'abietina aur MP717' AATTT-CA-TAAATTATT-GAATAGT-CCCTATTAACTCTATTCTTTT-C-ATTCTTAT-------CTACT------AT-TCAATTACG-AATT-AATA-TGA-----------ATAAAGAATATAA----------------TTGTTA-TA----------------------------------------------GAACA-TA------------------AA-AATGAATATAAA---------T-AACCATACGATTATTATATA-----AAAAT-----AAAAATATTATTAAACA--TTTTCTA------TTTTTTA------------------------------AATTTTTTTT------TTTATTATAT------TTCGCTATTTTTTT--------------------GCATATTAGAAATGTCTAATTACTAAA----------------------------------------------------ATCGAATATT---------------------------------ATATATAA-------------TTCAATCGATTTCTCT-------AGTTTATATTTA-TAT-A---------------------------------------------------------------------------------------TAGATATAAT----------------ATA-----TTTTATATC----------------GATTTTTATATT------------CCGTGATGAT-------GATAAATATGATCTAAAATCCGTTGAATCTAT-------------------------------------------------------------------------------------------------------------------------------------------------------------------------------------------------------------------------------------------TTAATCTAAT-----TA-----ACAAG-T--------CATT----------------------CGAATTCGAA----T-----AATTCGAATGAA-TGGTC--CACT------------CCTCCGCT--------TGCATTCATAAA-------GGTGTAAGTTT--AG------ACGATTGAATCATTTAA--------GTATTCCAAA-CTACATCA-------TATAGAT------GTGGT-----------------ATATAATTGAATAGCATATTCAATAAATGGTAGAATCATTTTT----GATTGACCTAAACGTAGGTCT-CCTA-TAG-AAGGAA---------GATCAAAGAATATAGCAAAGAAATTA-------AAGAAGAAA-----------------------------------AACAA-TTTTTAG-------AG-AGAGGA-ATC-AGTATATAAT-------GAATTCAAC-GATTCCA-GTATAAACG????????????????????????????????????????????????????????????????????????????????????????????????????????????????????????????????????????????????????????????????????????????????????????????????????????????????????????????????????????????????????????????????????????????????????????????????????????????????????????????????????????????????????????????????????????????????????????????????????????????????????????????????????????????????????????????????????????????????????????????????????????????????????????????????????????????????????????????????????????????????????????????????????????????????????????????????????????????????????????????????????????????????????????????????????????????????????????????????????????????????????????????????????ACTATTTAG------------------CC--TATC-TTTT-------------A------TTT-AGTTAGCCGTTCAAAATTCGTTATCTTTTTGAT-TCACTCAACT-----GTTTCACAA--------------------------------------AA-CAAAGGGATCGTAGCGGAAATGC-TTTTCTCTGATCACAA-----GTCTTGTGAT-----ATTTGATACACGTAC-AAATAAA-CATCTTT-GAGTAA-GGAATCTCCATTTGAATGATTCATGATCTATATCA-TT-----ATT---------CGG-AATTC-GGACTGAAATAAAA--TAAAAAAAAAA--GTTTTCTTTTT----GAAAATC-AAAGAAATT-CTA-GGAC-----CTGTATAC-GAC-TTTG-GAA-TA-CCC-TTT-CGTTCT-ATGT---AATTGACATAGACCCAAATCACTAGTAAAATGA------TGCATCGGGAA--TGG-----TCAG-----------------------------------------------------------------GATAGCTCAGTCCGG-TAGAGCAGAGGACTGAAAATT-C-TCGTGTCGCCAGTTCAAATCTGG-----------------------------------------------------------------TTCCTGACGCA-GGATT------TATTTGTATG-AAGAG-CGATTCGACAAAT---------------TAATTGA-----TATGCATCGA-CATA-CCTAT------TTTTT-AATT-----------GATTAAAAATCTAGATT-TAGATTAGACTCC--ATATTTTTTT-------------------------------CCATCTAGGTGTTTAGAA----------------------------ATA-----GATATATACCCCATCTATTTTTTAGATGGGTAATTAGAT-GGGTAAAGAATAGATTGTCG---------AAGTCTAAGTC-AAAAATTTAGACTGTATTTCCTCTTCTTTTAACA-TTTCTTTCTATTCTCGTTC-----CTATTCTATTTCTTCATTT-CCTACTACATGAATTTAGAGAAC-----CCGTA-TAAGTTATGTGCGCAGT--AC-AAAGTTCATGATGCAGAACTCGTTT-GGTTCATCTTAG-----CGGATCATCCG----AAATAAGTA-TTTCTTCCAAATTTTACTTT-TTGTTAGACCCT-AC-ATACTCT--------------AAG-----------------------------------------------------------------------------------------------AAAGATTCCATTT----CAAATAATTTATC-----AA-TGAC-TTTGTTTAATCTAG----------------AACAGAACGTACAATCC-----TTAAATATCTGTAATTC--------TG------------GAATTTT-CGAAGTAAAGATTAGTTT--CTTATCATTCAACGAGCATC???????????????????????????????????????????????????????????????????????????????????????????????????????????????????????????????????????????????????????????????????????????????????????????????????????????????????????????????????????????????????????????????????????????????????????????????????????????????????????????????????????????????????????????????????????????????????????????????????????????????????????????????????????????????????????????????????????????????????????????????????????????????????????????????????????????????????????????????????????????????????????????????????????????????????????????????????????????????????????????????????????????????????????????????????????????????????????????????????????????????????????????????????????????????????????????????????????????????????????????????????????????????????????????????????????????????????????????????????????????????????????????????????????????????????????????????????????????????????????????????????????????????????????????????????????????????????????????????????????????????????????????????????????????????????????????????????????????????????????????????????????????????????????????????????????????????????????????????????????????????????????????????????????????????????????????????????????????????????????????????????????????????????????????????????????????????????????????????????????????????????????????????????????????????????????????????????????????????????????????????????????????????????????????????????????????????????????????????????????????????????????????????????????????????????????????????????????????????????????????????????????????????????????????????????????????????????????????????????????????????????????????????????????????????????????????????????????????????????????????????????????????????????????????????????????????????????????????????????????????????????????????????????????????????????????????????????????????????????????????????????????????????????????????????????????????????????????????????????????????????????????????????????????????????????????????????????????????????????????????????????????????????????????????????????????????????????????????????????????????????????????????????????????????????????????????????????????????????????????????????????????????????????????????????????????????????????????????????????????????????????????????????????????????????????????????????????????????????????????????????????????????????????????????????????????????????????????????????????????????????????????????????????????????????????????????????????????????????????????????????????????????????????????????????????????????????????????????????????????????????????????????????????????????????????????????????????????????????????????????????????????????????????????????????????????????????????????????????????????????????????????????????????????????????????????????????????????????????????????????????????????????????????????????????????????????????????????????????????????????????????????????????????????????????????????????????????????????????????????????????????????????????????????????????????????????????????????????????????????????????????????????????????????????????????????????????????????????????????????????????????????????????????????????????????????????????????????????????????????????????????????????????????????????????????????????????????????????????????????????????????????????????????????????????????????????????????????????????????????????????????????????????????????????????????????????????????????????????????????????????????????????????????????????????????????????????????????????????????????????????????????????????????????????????????????????????????????????????????????????????????????????????????????????????????????????????????????????????????????????????????????????????????????????????????????????????????????????????????????????????????????????????????????????????????????????????????????????????????????????????????????????????????????????????????????????????????????????????????????????????????????????????????????????????????????????????????????????????????????????????????????????????????????????????????????????????????????????????????????????????????????????????????????????????????????????????????????????????????????????????????????????????????????????????????????????????????????????????????????????????????????????????????????????????????????????????????????????????????????????????????????????????????????????????????????????????????????????????????????????????????????????????????????????????????????????????????????????????????????????????????????????????????????????????????????????????????????????????????????????????????????????????????????????????????????????????????????????????????????????????????????????????????????????????????????????????????????????????????????????????????????????????????????????????????????????????????????????????????????????????????????????????????????????????????????????????????????????????????????????????????????????????????????????????????????????????????????????????????????????????????????????????????????????????????????????????????????????????????????????????????????????????????????????????????????????????????????????????????????????????????????????????????????????????????????????????????????????????????????????????????????????????????????????????????????????????????????????????????????????????????????????????????????????????????????????????????????????????????????????????????????????????????????????????????????????????????????????????????????????????????????????????????????????????????????????????????????????????????????????????????????????????????????????????????????????????????????????????????????????????????????????????????????????????????????????????????????????????????????????????????????????????????????????????????????????????????????????????????????????????????????????????????????????????????????????????????????????????????????????????????????????????????????????????????????????????????????????????????????????????????????????????????????????????????????????????????????????????????????????????????????????????????????????????????????????????????????????????????????????????????????????????????????????????????????????????????????????????????????????????????????????????????????????????????????????????????????????????????????????????????????????????????????????????????????????????????????????????????????????????????????????????????????????????????????????????????????????????????????????????????????????????????????????????????????????????????????????????????????????????????????????????????????????????????????????????????????????????????????????????????????????????????????????????????????CATTTAGAGGAAGGAGAAGTCGTAACAAGGTTTCCG-TAGGTGAACCTGCGGAAGGATCATTGTCAAAA-CCT-GACA--T---CTAGAAAA-CTC-GTG-AACTTGTT-CATAAA-----GAA---T--GGGG-AAT-GCA-----TCGG-TT-TGG-CCTAG-T-GC----CTCTCCT-----TT-GCTTT----------CCCC--TC----------------------ATGA----GCAGA-CGTGCATGG-AGC-TTTTGAG--CAATG-TGT-TC--GTTT-GCTTGTCGAACAA-CGAA-CCC-CGGCGCAAATCGCGCCAAGGA-T---AA--TGGAATGA---GTTT-GT-----G-CA--TG-CATG-T--CCCT----------GCCC-GTCTA----T------GG--GT----GGCG-------TTGGCTT-GCACATCTTTT-----GTA--------TAA-----T----TA------AA-TGACTCTCGGCAACGGATATCTCGGCTCTTGCATCGATGAAGAACGTAGCGAAATGCGATACTTGGTGTGAATTGCAGAATCCCGTGAACCATCGAGTCTTTGAACGCAAGTTGCGCCTGAAGCC--ATCAGGTTGAAGGCACGTCTGCCTGGGCGTCACGCATTGCGTCGCTCACTC-----ACCCC-GTGCCTC--A-CT---GGGCGGG-----TAA-GTGTGTGGGCGG-ATATTGGCCCTCC-----GTTCACATTT-G-TGCTC--GGTTGGCCTAAAA-A-TAA-GG-TCCC---TGATGACGG-AC-------ATCA---CAACAAGTGGTGG----TTGCA---AAACTGTCGCGACACGTTGTGCA---TGCT-A--CT------CCATCGTTG---GTGG--GCT----------CGTTGACCCTTAA-GT-GCC-A--TCGA---------------ACTT---GGTACC---TCA--ACTG-C-GA????????????????????????????????????????????????????????????????????????????????????????????????????????????????????TTGAGACAAGCATATGACTACTGGCAGGATCAA-CCAG-GTAGCATTCCTTTTGC-GACACCGGCACAACCCAAGCCCCC--AT-TGAAT--AATCA-AAGAAGG-CAA---GGA---CAAG-CACAGTGGT----CAT-CCGCAACAAGCGACGAACAC---TTTTTTGGGTAAA-TAACGATCA-CGAGAC------ATATA-------CCCA----CATAA-GTTTCAGC--ATCCACAATTAC-AAGTCACAGCTA--ATGGA-CATGGGGG-CCGCAC-AATCAAA-GTGCAATCT-A-CATGAAA-CACTAGC--AACACTTCGAGGCTCACC-TCCACC-TAAAGTGGTKMAAGG-CGAGA--ATAGGGACWTTT--CA-GAG---AATAGTTCC-A--CCGCATTGGGTAT-GA-GGCACAGGAACCA------------------------------------------------------------------------------------------AAGAT-ATT---GCAACRRGAGAACTTCCTCTT-CCCAT-GCA---TA--CT--ATT--GAAGAG----ATA-TGTCCGATATGGACTTCACTGCCCAGAGCAGAGAAATTTCCAATCCCGACAAAA-TCAACTACCACCCACACGCCA-TTACGTACACTTTGCACCAACTCCTCC-AACCAATTGCACCTCGAGGG-ACAAGCTGCCC--AACAAGA-AGC-AAAGGCCAACAAGAGC????????????????????????????????????????????????????????????????????????????????????????????????????????????????????????????????????????????????????????????????????????????????????????????????????????????????????? [12661 bp]
'abietina con CM6' AATTT-CA-TAAATTATT-GAATAGT-CCCTATTAACTCTATTCTTTT-C-ATTCTTAT-------CTACT------AT-TCAATTACG-AATT-AATA-TGA-----------ATAAAGAATATAA----------------TTGTTA-TA----------------------------------------------GAACA-TA------------------AA-AATGAATATAAA---------T-AACCATACGATTATTATATA-----AAAAT-----AAAAATATTATTAAACA--TTTTCTA------TTTTTTA------------------------------AATTTT----------TTTATTATAT------TTCGCTATTTTTTT--------------------GCATATTAGAAATGTCTAATTACTAAA----------------------------------------------------ATCGAATATT---------------------------------ATATATAA-------------TTCAATCGATTTCTCT-------AGTTTATATTTA-TAT-A---------------------------------------------------------------------------------------TAGATATAAT----------------ATA-----TTTTATATC----------------GATTTTTATATT------------CCGTGATGAT-------GATAAATATGATCTAAAATCCGTTGAATCTAT-------------------------------------------------------------------------------------------------------------------------------------------------------------------------------------------------------------------------------------------TTAATCTAAT-----TA-----ACAAG-T--------CATT----------------------CGAATTCGAA----T-----AATTCGAATGAA-TGGTC--CACT------------CCTCCGCT--------TGCATTCATAAA-------GGTGTAAGTTT--AG------ACTATTTAATCATTTAA--------GTATTCCAAA-CTACATCA-------TATATAT------GTGGT-----------------ATATAATTGAATAGCATATTCAATAAATGGTAGAATCATTTTT----GATTGACCTAAACGTAGGTCT-CCTA-TAG-AAGGAA---------GATCAAAGAATATAGCAAAGAAATTA-------AAGAAGAAA-----------------------------------AACAA-TTTTTCG-------AG-AGAGGA-ATC-AGTATATAAT-------GAATTCAAC-GATTCCA-GTATAAACG?????????????????????????????????????????????????????????????????????????????????????????????????????????????????????????????????????????????????????????????????????????????????????????????????????????????????????????????????????????????????????????????????????????????????????????????????????????????????????????????????????????????????????????????????????????????????????????????????????????????????????????????????????????????????????????????????????????????????????????????????????????????????????????????????????????????????????????????????????????????????????????????????????????????????????????????????????????????????????????????????????????????????????????????????????????????????????????????????????????????????????????????????????????????????????????????????????????????????????????????????????????????????????????????????????????????????????????????????????????????????????????????????????A-CAAAGGGATCGTAACGGAAATGC-TTTTCTCTGATCACAA-----GTCTTGTGAT-----ATTTGATACACGTAC-AAATAAA-CATCTTT-GAGTAA-GGAATCTCCATTTGAATGATTCATGATCTATATCA-TT-----ATT---------CGG-AATTC-GGACTGAAATAAAA--TAAAAAAAA----GTTTTCTTTTT----GAAAATC-AAAGAAATT-CTA-GGAC-----CTGTATAC-GAC-TTTG-GAA-TA-CCC-TTT-CGTTCT-ATGT---AATTGACATAGACCCAAATCACTAGTAAAATGA------TGCATCGGGAA--TGG-----TCAG-----------------------------------------------------------------GATAGCTCAGTCCGG-TAGAGCAGAGGACTGAAAATT-C-TCGTGTCGCCAGTTCAAATCTGG-----------------------------------------------------------------TTCCTGACGCA-GGATT------TATTTGTATG-AAGAG-CGATTCGACAAAT---------------TAATTGA-----TATGCATCGA-CATA-CCTAT------TTTTT-AATT-----------GATTAAAAATCTAGATT-TAGATTAGACTCC--ATATTTTTTT-------------------------------CCATCTAGGTGTTTAGAA----------------------------ATA-----GATATATACCCCATCTATTTTTTAGATGGGTAATTAGAT-GGGTAAAGAATAGATTGTCG---------AAGTCTAAGTC-AAAAATTTAGACTGTATTTCCTCTTCTTTTAACA-TTTCTTTCTATTCTCGTTC-----CTATTCTATTTCTTCATTT-CCTACTACATGAATTTAGAGAAC-----CCGTA-TAAGTTATGTGCGCAGT--AC-AAAGTTCATGATGCAGAACTCGTTT-GGTTCATCTTAG-----CGGATCATCCG----AAATAAGTA-TTTCTTCCAAATTTTACTTT-TTGTTAGACCCT-AC-ATACTCT--------------AAG-----------------------------------------------------------------------------------------------AAAGATTCCATTT----CAAATAATTTATC-----AA-TGAC-TTTGTTTAATCTAG----------------AACAGAACGTACAATCC-----TTAAATATCCGTAATTC?????????????????????????????????????????????????????????????????????????????????????????????????????????????????????????????????????????????????????????????????????????????????????????????????????????????????????????????????????????????????????????????????????????????????????????????????????????????????????????????????????????????????????????????????????????????????????????????????????????????????????????????????????????????????????????????????????????????????????????????????????????????????????????????????????????????????????????????????????????????????????????????????????????????????????????????????????????????????????????????????????????????????????????????????????????????????????????????????????????????????????????????????????????????????????????????????????????????????????????????????????????????????????????????????????????????????????????????????????????????????????????????????????????????????????????????????????????????????????????????????????????????????????????????????????????????????????????????????????????????????????????????????????????????????????????????????????????????????????????????????????????????????????????????????????????????????????????????????????????????????????????????????????????????????????????????????????????????????????????????????????????????????????????????????????????????????????????????????????????????????????????????????????????????????????????????????????????????????????????????????????????????????????????????????????????????????????????????????????????????????????????????????????????????????????????????????????????????????????????????????????????????????????????????????????????????????????????????????????????????????????????????????????????????????????????????????????????????????????????????????????????????????????????????????????????????????????????????????????????????????????????????????????????????????????????????????????????????????????????????????????????????????????????????????????????????????????????????????????????????????????????????????????????????????????????????????????????????????????????????????????????????????????????????????????????????????????????????????????????????????????????????????????????????????????????????????????????????????????????????????????????????????????????????????????????????????????????????????????????????????????????????????????????????????????????????????????????????????????????????????????????????????????????????????????????????????????????????????????????????????????????????????????????????????????????????????????????????????????????????????????????????????????????????????????????????????????????????????????????????????????????????????????????????????????????????????????????????????????????????????????????????????????????????????????????????????????????????????????????????????????????????????????????????????????????????????????????????????????????????????????????????????????????????????????????????????????????????????????????????????????????????????????????????????????????????????????????????????????????????????????????????????????????????????????????????????????????????????????????????????????????????????????????????????????????????????????????????????????????????????????????????????????????????????????????????????????????????????????????????????????????????????????????????????????????????????????????????????????????????????????????????????????????????????????????????????????????????????????????????????????????????????????????????????????????????????????????????????????????????????????????????????????????????????????????????????????????????????????????????????????????????????????????????????????????????????????????????????????????????????????????????????????????????????????????????????????????????????????????????????????????????????????????????????????????????????????????????????????????????????????????????????????????????????????????????????????????????????????????????????????????????????????????????????????????????????????????????????????????????????????????????????????????????????????????????????????????????????????????????????????????????????????????????????????????????????????????????????????????????????????????????????????????????????????????????????????????????????????????????????????????????????????????????????????????????????????????????????????????????????????????????????????????????????????????????????????????????????????????????????????????????????????????????????????????????????????????????????????????????????????????????????????????????????????????????????????????????????????????????????????????????????????????????????????????????????????????????????????????????????????????????????????????????????????????????????????????????????????????????????????????????????????????????????????????????????????????????????????????????????????????????????????????????????????????????????????????????????????????????????????????????????????????????????????????????????????????????????????????????????????????????????????????????????????????????????????????????????????????????????????????????????????????????????????????????????????????????????????????????????????????????????????????????????????????????????????????????????????????????????????????????????????????????????????????????????????????????????????????????????????????????????????????????????????????????????????????????????????????????????????????????????????????????????????????????????????????????????????????????????????????????????????????????????????????????????????????????????????????????????????????????????????????????????????????????????????????????????????????????????????????????????????????????????????????????????????????????????????????????????????????????????????????????????????????????????????????????????????????????????????????????????????????????????????????????????????????????????????????????????????????????????????????????????????????????????????????????????????????????????????????????????????????????????????????????????????????????????????????????????????????????????????????????????????????????????????????????????????????????????????????????????????????????????????????????????????????????????????????????????????????????????????????????????????????????????????????????????????????????????????????????????????????????????????????????????????????????????????????????????????????????????????????????????????????????????????????????????????????????????????????????????????????????????????????????????????????????????????????????????????????????????????????????????????????????????????????????????????????????????????????????????????????????????????????????????????????????????????????????????????????????????????????GT-CCGGTG-AAGTGTTCGG-ATCGCGG-CGACGTGGG-CGGTTCGCTGCC-GGCGACGTCGCGAGAAGTCCACTGAACCTTATCATTTAGAGGAAGGAGAAGTCGTAACAAGGTTTCCG-TAGGTGAACCTGCGGAAGGATCATTGTCAAAA-CCT-GACA--T---CTAGAAAA-CTC-GTG-AACTTGTT-CATAAA-----GAA---T--GGGG-AAT-GCA-----TCGG-TT-TGG-CCCAG-T-GC----CTCTCCT-----TT-GCTTT----------CCCC--TC----------------------GCGA----GCAGA-TGTGCATGG-AGC-TTTTGAG--CAATG-TGT-TC--GTCT-GCTTGTCGAACAA-CGAA-CCC-CGGCGCAAATCGCGCCAAGGA-A---AA--TGGAATGA---GTTT-GT-----G-CA--TG-CATG-T--CCCT----------GCCC-GTCTA----C------GG--GT----GGTG-------TTGGCTT-GCACATCTTTT-----GTA--------TAA-----T----TA------AA-TGACTCTCGGCAACGGATATCTCGGCTCTTGCATCGATGAAGAACGTAGCGAAATGCGATACTTGGTGTGAATTGCAGAATCCCGTGAACCATCGAGTCTTTGAACGCAAGTTGCGCCTGAAGCC--ATCAGGTTGAAGGCACGTCTGCCTGGGCGTCACGCATTGCGTCGCTCACTC-----ACCCC-GTGCCTC--A-CT---GGGCGGG-----TAA-GTGTGTGGGCGG-ATATTGGCCCTCC-----GTTCACATTT-G-TGCTC--GGTTGGCCTAAAA-A-TAA-GG-TCCC---TGATGACGG-AC-------ATCA---CAACAAGTGGTGG----TTGCA---AAACTGTCGCGACACGTTGTGCA---TGCT-A--CT------CCATCGTTG---GTGG--GCT----------CGTTGACCCTTAA-GT-GCC-A--TCGA---------------ACTT---GGTACC---TCA--ATTG-C-GACCCC--AGGT-CA-GG-C--GGGATTACCC-GCTGAGTTTAAGCATATCAA-TAAGCGG-AGG-AAAAGAAA-CTTACAAGGATTCCCCTAGTAACGG-CGAGCGAACCGGG-AAT??????????????????????????????????????????????????????????????????????????????????????????????????????????????????????????????????????????????????????????????????????????????????????????????????????????????????????????????????????????????????????????????????????????????????????????????????????????????????????????????????????????????????????????????????????????????????????????????????????????????????????????????????????????????????????????????????????????????????????????????????????????????????????????????????????????????????????????????????????????????????????????????????????????????????????????????????????????????????????????????????????????????????????????????????????????????????????????????????????????????????????????????????????????????????????????????????????????????????????????????????????????????????????????????????????????????????????????????????????????????????????????????????????????????????????????????????????????????????????????????????????????????????? [12661 bp]
'abietina dia CM11' AATTT-CA-TAAATTATT-GAATAGT-CCCTATTAACTCTATTCTTTT-C-ATTCTTAT-------CTACT------AT-TCAATTACG-AATT-AATA-TGA-----------ATAAAGAATATAA----------------TTGTTA-TA----------------------------------------------GAACA-TA------------------AA-AATGAATATAAA---------T-AACCATACGATTATTATATA-----AAAAT-----AAAAATATTATTAAACA--TTTTCTA------TTTTTTA------------------------------AATTTT----------TTTATTATAT------TTCGCTATTTTTTT--------------------GCATATTAGAAATGTCTAATTACTAAA----------------------------------------------------ATCGAATATT---------------------------------ATATATAA-------------TTCAATCGATTTCTCT-------AGTTTATATTTA-TAT-A---------------------------------------------------------------------------------------TAGATATAAT----------------ATA-----TTTTATATC----------------GATTTTTATATT------------CCGTGATGAT-------GATAAATATGATCTAAAATCCGTTGAATCTAT-------------------------------------------------------------------------------------------------------------------------------------------------------------------------------------------------------------------------------------------TTAATCTAAT-----TA-----ACAAG-T--------CATT----------------------CGAATTCGAA----T-----AATTCGAATGAA-TGGTC--CACT------------CCTCCGCT--------TGCATTCATAAA-------GGTGTAAGTTT--AG------ACTATTTAATCATTTAA--------GTATTCCAAA-CTACATCA-------TATATAT------GTGGT-----------------ATATAATTGAATAGCATATTCAATAAATGGTAGAATCATTTTT----GATTGACCTAAACGTAGGTCT-CCTA-TAG-AAGGAA---------GATCAAAGAATATAGCAAAGAAATTA-------AAGAAGAAA-----------------------------------AACAA-TTTTTCG-------AG-AGAGGA-ATC-AGTATATAAT-------GAATTCAAC-GATTCCA-GTATAAACG???????????????????????????????????????????????????????????????????????????????????????????????????????????????????????????????????????????????????????????????????????????????????????????????????????????????????????????????????????????????????????????????????????????????????????????????????????????????????????????????????????????????????????????????????????????????????????????????????????????????????????????????????????????????????????????????????????????????????????????????????????????????????????????????????????????????????????????????????????????????????????????????????????????????????????????????????????????????????????????????????????????????????????????????????????????????????????????????????????????????????????????????????????????????????????????????????????????????????????????????????????????????????ATTCGTTATCTTTTTGAT-TCACTCAACT-----GTTTCACAA--------------------------------------AA-CAAAGGGATCGTAGCGGAAATGC-TTTTCTCTGATCACAA-----GTCTTGTGAT-----ATTTGATACACGTAC-AAATAAA-CATCTTT-GAGTAA-GGAATCTCCATTTGAATGATTCATGATCTATATCA-TT-----ATT---------CGG-AATTC-GGACTGAAATAAAA--TAAAAAAAA----GTTTTCTTTTT----GAAAATC-AAAGAAATT-CTA-GGAC-----CTGTATAC-GAC-TTTG-GAA-TA-CCC-TTT-CGTTCT-ATGT---AATTGACATAGACCCAAATCACTAGTAAAATGA------TGCATCGGGAA--TGG-----TCAG-----------------------------------------------------------------GATAGCTCAGTCCGG-TAGAGCAGAGGACTGAAAATT-C-TCGTGTCGCCAGTTCAAATCTGG-----------------------------------------------------------------TTCCTGACGCA-GGATT------TATTTGTATG-AAGAG-CGATTCGACAAAT---------------TAATTGA-----TATGCATCGA-CATA-CCTAT------TTTTT-AATT-----------GATTAAAAATCTAGATT-TAGATTAGACTCC--ATATTTTTTT-------------------------------CCATCTAGGTGTTTAGAA----------------------------ATA-----GATATATACCCCATCTATTTTTTAGATGGGTAATTAGAT-GGGTAAAGAATAGATTGTCG---------AAGTCTAAGTC-AAAAATTTAGACTGTATTTCCTCTTCTTTTAACA-TTTCTTTCTATTCTCGTTC-----CTATTCTATTTCTTCATTT-CCTACTACATGAATTTAGAGAAC-----CCGTA-TAAGTTATGTGCGCAGT--AC-AAAGTTCATGATGCAGAACTCGTTT-GGTTCATCTTAG-----CGGATCATCCG----AAATAAGTA-TTTCTTCCAAATTTTACTTT-TTGTTAGACCCT-AC-ATACTCT--------------AAG-----------------------------------------------------------------------------------------------AAAGATTCCATTT----CAAATAATTTATC-----AA-TGAC-TTTGTTTAATCTAG----------------AACAGAACGTACAATCC-----TTAAATATCTGTAATTC--------TG------------GAACTTT-CTAAGTAAAGATTAGTTT--CTTATCATTCAACGAGCATC????????????????????????????????????????????????????????????????????????????????????????????????????????????????????????????????????????????????????????????????????????????????????????????????????????????????????????????????????????????????????????????????????????????????????????????????????????????????????????????????????????????????????????????????????????????????????????????????????????????????????????????????????????????????????????????????????????????????????????????????????????????????????????????????????????????????????????????????????????????????????????????????????????????????????????????????????????????????????????????????????????????????????????????????????????????????????????????????????????????????????????????????????????????????????????????????????????????????????????????????????????????????????????????????????????????????????????????????????????????????????????????????????????????????????????????????????????????????????????????????????????????????????????????????????????????????????????????????????????????????????????????????????????????????????????????????????????????????????????????????????????????????????????????????????????????????????????????????????????????????????????????????????????????????????????????????????????????????????????????????????????????????????????????????????????????????????????????????????????????????????????????????????????????????????????????????????????????????????????????????????????????????????????????????????????????????????????????????????????????????????????????????????????????????????????????????????????????????????????????????????????????????????????????????????????????????????????????????????????????????????????????????????????????????????????????????????????????????????????????????????????????????????????????????????????????????????????????????????????????????????????????????????????????????????????????????????????????????????????????????????????????????????????????????????????????????????????????????????????????????????????????????????????????????????????????????????????????????????????????????????????????????????????????????????????????????????????????????????????????????????????????????????????????????????????????????????????????????????????????????????????????????????????????????????????????????????????????????????????????????????????????????????????????????????????????????????????????????????????????????????????????????????????????????????????????????????????????????????????????????????????????????????????????????????????????????????????????????????????????????????????????????????????????????????????????????????????????????????????????????????????????????????????????????????????????????????????????????????????????????????????????????????????????????????????????????????????????????????????????????????????????????????????????????????????????????????????????????????????????????????????????????????????????????????????????????????????????????????????????????????????????????????????????????????????????????????????????????????????????????????????????????????????????????????????????????????????????????????????????????????????????????????????????????????????????????????????????????????????????????????????????????????????????????????????????????????????????????????????????????????????????????????????????????????????????????????????????????????????????????????????????????????????????????????????????????????????????????????????????????????????????????????????????????????????????????????????????????????????????????????????????????????????????????????????????????????????????????????????????????????????????????????????????????????????????????????????????????????????????????????????????????????????????????????????????????????????????????????????????????????????????????????????????????????????????????????????????????????????????????????????????????????????????????????????????????????????????????????????????????????????????????????????????????????????????????????????????????????????????????????????????????????????????????????????????????????????????????????????????????????????????????????????????????????????????????????????????????????????????????????????????????????????????????????????????????????????????????????????????????????????????????????????????????????????????????????????????????????????????????????????????????????????????????????????????????????????????????????????????????????????????????????????????????????????????????????????????????????????????????????????????????????????????????????????????????????????????????????????????????????????????????????????????????????????????????????????????????????????????????????????????????????????????????????????????????????????????????????????????????????????????????????????????????????????????????????????????????????????????????????????????????????????????????????????????????????????????????????????????????????????????????????????????????????????????????????????????????????????????????????????????????????????????????????????????????????????????????????????????????????????????????????????????????????????????????????????????????????????????????????????????????????????????????????????????????????????????????????????????????????????????????????????????????????????????????????????????????????????????????????????????????????????????????????????????????????????????????????????????????????????????????????????????????????????????????????????????????????????????????????????????????????????????????????????????????????????????????????????????????????????????????????????????????????????????????????????????????????????????????????????????????????????????????????????????????????????????????????????????????????????????????????????????????????????????????????????????????????????????????????????????????????????????????????????????????????????????????????????????????????????????????????????????????????????????????????????????????????????????????????????????????????????????????????????????????????????????????????????????????????????????????????????????????????????????????????????????????????????????????????????????????????????????????????????????????????????????????????????????????????????????????????????????????????????????????????????????????????????????????????????????????????????????????????????????????????????????????????????????????????????????????????????????????????????????????????????????????????????????????????????????????????????????????????????????????????????????????????????????????????????????????????????????????????????????????????????????????????????????????????????????????????????????????????????GGTG-AAGTGTTCGG-ATCGCGG-CGACGTGGG-CGGTTCGCTGCC-GGCGACGTCGCGAGAAGTCCACTGAACCTTATCATTTAGAGGAAGGAGAAGTCGTAACAAGGTTTCCG-TAGGTGAACCTGCGGAAGGATCATTGTCAAAA-CCT-GACA--T---CTAGAAAA-CTC-GTG-AACTTGTT-CATAAA-----GAA---T--GGGG-AAT-GCA-----TCGG-TT-TGG-CCCAG-T-GC----CTCTCCT-----TT-GCTTT----------CCCC--TC----------------------GCGA----GCAGA-TGTGCATGG-AGC-TTTTGAG--CAATG-TGT-TC--GTCT-GCTTGTCGAACAA-CGAA-CCC-CGGCGCAAATCGCGCCAAGGA-A---AA--TGGAATGA---GTTT-GT-----G-CA--TG-CATG-T--CCCT----------GCCC-GTCTA----C------GG--GT----GGTG-------TTGGCTT-GCACATCTTTT-----GTA--------TAA-----T----TA------AA-TGACTCTCGGCAACGGATATCTCGGCTCTTGCATCGATGAAGAACGTAGCGAAATGCGATACTTGGTGTGAATTGCAGAATCCCGTGAACCATCGAGTCTTTGAACGCAAGTTGCGCCTGAAGCC--ATCAGGTTGAAGGCACGTCTGCCTGGGCGTCACGCATTGCGTYGCTCACTC-----ACCCC-GTGCCTC--A-CT---GGGCGGG-----TAA-GTGTGTGGGCGG-ATATTGGCCCTCC-----GTTCACATTT-G-TGCTC--GGTTGGCCTAAAA-A-TAA-GG-TCCC---YGATGACGG-AC-------ATCA---CAACAAGTGGTGG----TTGCA---AAACTGTCGCGACACGTTGTGCA---TGCT-A--CT------CCATCGTTG---GTGG--GCT----------CGTTGACCCTTAA-GT-GCC-A--TCGA---------------ACTT---GGTACC---TCA--ATTG-C-GACCCC--AGGT-CA-GG-C--GGGATTACCC-GCTGAGTT-AAGCATATCAA-TAAGCGG-AGG-AAAAGAAA-CTTACAAGGATTCCCCTAGTAACGG-CGAGCGAACCGGG-AAT??????????????????????????????????????????????????????????????????????????????????????????????????????????????????????????????????????????????????????????????????????????????????????????????????????????????????????????????????????????????????????????????????????????????????????????????????????????????????????????????????????????????????????????????????????????????????????????????????????????????????????????????????????????????????????????????????????????????????????????????????????????????????????????????????????????????????????????????????????????????????????????????????????????????????????????????????????????????????????????????????????????????????????????????????????????????????????????????????????????????????????????????????????????????????????????????????????????????????????????????????????????????????????????????????????????????????????????????????????????????????????????????????????????????????????????????????????????????????????????????????????????????????? [12661 bp]
'abietina dia MP1015' AATTT-CA-TAAATTATT-GAATAGT-CCCTATTAACTCTATTCTTTT-C-ATTCTTAT-------CTACT------AT-TCAATTACG-AATT-AATA-TGA-----------ATAAAGAATATAA----------------TTGTTA-TA----------------------------------------------GAACA-TA------------------AA-AATGAATATAAA---------T-AACCATACGATTATTATATA-----AAAAT-----AAAAATATTATTAAACA--TTTTCTA------TTTTTTA------------------------------AATTTT----------TTTATTATAT------TTCGCTATTTTTTT--------------------GCATATTAGAAATGTCTAATTACTAAA----------------------------------------------------ATCGAATATT---------------------------------ATATATAA-------------TTCAATCGATTTCTCT-------AGTTTATATTTA-TAT-A---------------------------------------------------------------------------------------TAGATATAAT----------------ATA-----TTTTATATC----------------GATTTTTATATT------------CCGTGATGAT-------GATAAATATGATCTAAAATCCGTTGAATCTAT-------------------------------------------------------------------------------------------------------------------------------------------------------------------------------------------------------------------------------------------TTAATCTAAT-----TA-----ACAAG-T--------CATT----------------------CGAATTCGAA----T-----AATTCGAATGAA-TGGTC--CACT------------CCTCCGCT--------TGCATTCATAAA-------GGTGTAAGTTT--AG------ACTATTTAATCATTTAA--------GTATTCCAAA-CTACATCA-------TATATAT------GTGGT-----------------ATATAATTGAATAGCATATTCAATAAATGGTAGAATCATTTTT----GATTGACCTAAACGTAGGTCT-CCTA-TAG-AAGGAA---------GATCAAAGAATATAGCAAAGAAATTA-------AAGAAGAAA-----------------------------------AACAA-TTTTTCG-------AG-AGAGGA-ATC-AGTATATAAT-------GAATTCAAC-GATTCCA-GTATAAACG????????????????????????????????????????????????????????????????????????????????????????????????????????????????????????????????????????????????????????????????????????????????????????????????????????????????????????????????????????????????????????????????????????????????????????????????????????????????????????????????????????????????????????????????????????????????????????????????????????????????????????????????????????????????????????????????????????????????????????????????????????????????????????????????????????????????????????????????????????????????????????????????????????????????????????????????????????????????????????????????????????????????????????????????????????????????????????????????????????????????????????????????????ACTATTTAG------------------CC--TATC-TTTT-------------A------TTT-AGTTAGCCGTTCAAAATTCGTTATCTTTTTGAT-TCACTCAACT-----GTTTCACAA--------------------------------------AA-CAAAGGGATCGTAGCGGAAATGC-TTTTCTCTGATCACAA-----GTCTTGTGAT-----ATTTGATACACGTAC-AAATAAA-CATCTTT-GAGTAA-GGAATCTCCATTTGAATGATTCATGATCTATATCA-TT-----ATT---------CGG-AATTC-GGACTGAAATAAAA--TAAAAAAAA----GTTTTCTTTTT----GAAAATC-AAAGAAATT-CTA-GGAC-----CTGTATAC-GAC-TTTG-GAA-TA-CCC-TTT-CGTTCT-ATGT---AATTGACATAGACCCAAATCACTAGTAAAATGA------TGCATCGGGAA--TGG-----TCAG-----------------------------------------------------------------GATAGCTCAGTCCGG-TAGAGCAGAGGACTGAAAATT-C-TCGTGTCGCCAGTTCAAATCTGG-----------------------------------------------------------------TTCCTGACGCA-GGATT------TATTTGTATG-AAGAG-CGATTCGACAAAT---------------TAATTGA-----TATGCATCGA-CATA-CCTAT------TTTTT-AATT-----------GATTAAAAATCTAGATT-TAGATTAGACTCC--ATATTTTTTT-------------------------------CCATCTAGGTGTTTAGAA----------------------------ATA-----GATATATACCCCATCTATTTTTTAGATGGGTAATTAGAT-GGGTAAAGAATAGATTGTCG---------AAGTCTAAGTC-AAAAATTTAGACTGTATTTCCTCTTCTTTTAACA-TTTCTTTCTATTCTCGTTC-----CTATTCTATTTCTTCATTT-CCTACTACATGAATTTAGAGAAC-----CCGTA-TAAGTTATGTGCGCAGT--AC-AAAGTTCATGATGCAGAACTCGTTT-GGTTCATCTTAG-----CGGATCATCCG----AAATAAGTA-TTTCTTCCAAATTTTACTTT-TTGTTAGACCCT-AC-ATACTCT--------------AAG-----------------------------------------------------------------------------------------------AAAGATTCCATTT----CAAATAATTTATC-----AA-TGAC-TTTGTTTAATCTAG----------------AACAGAACGTACAATCC-----TTAAATATCTGTAATTC--------TG------------GAATTTT-CGAAGTAAAGATTAGTTT--CTTATCATTCAACGAGCATC????????????????????????????????????????????????????????????????????????????????????????????????????????????????????????????????????????????????????????????????????????????????????????????????????????????????????????????????????????????????????????????????????????????????????????????????????????????????????????????????????????????????????????????????????????????????????????????????????????????????????????????????????????????????????????????????????????????????????????????????????????????????????????????????????????????????????????????????????????????????????????????????????????????????????????????????????????????????????????????????????????????????????????????????????????????????????????????????????????????????????????????????????????????????????????????????????????????????????????????????????????????????????????????????????????????????????????????????????????????????????????????????????????????????????????????????????????????????????????????????????????????????????????????????????????????????????????????????????????????????????????????????????????????????????????????????????????????????????????????????????????????????????????????????????????????????????????????????????????????????????????????????????????????????????????????????????????????????????????????????????????????????????????????????????????????????????????????????????????????????????????????????????????????????????????????????????????????????????????????????????????????????????????????????????????????????????????????????????????????????????????????????????????????????????????????????????????????????????????????????????????????????????????????????????????????????????????????????????????????????????????????????????????????????????????????????????????????????????????????????????????????????????????????????????????????????????????????????????????????????????????????????????????????????????????????????????????????????????????????????????????????????????????????????????????????????????????????????????????????????????????????????????????????????????????????????????????????????????????????????????????????????????????????????????????????????????????????????????????????????????????????????????????????????????????????????????????????????????????????????????????????????????????????????????????????????????????????????????????????????????????????????????????????????????????????????????????????????????????????????????????????????????????????????????????????????????????????????????????????????????????????????????????????????????????????????????????????????????????????????????????????????????????????????????????????????????????????????????????????????????????????????????????????????????????????????????????????????????????????????????????????????????????????????????????????????????????????????????????????????????????????????????????????????????????????????????????????????????????????????????????????????????????????????????????????????????????????????????????????????????????????????????????????????????????????????????????????????????????????????????????????????????????????????????????????????????????????????????????????????????????????????????????????????????????????????????????????????????????????????????????????????????????????????????????????????????????????????????????????????????????????????????????????????????????????????????????????????????????????????????????????????????????????????????????????????????????????????????????????????????????????????????????????????????????????????????????????????????????????????????????????????????????????????????????????????????????????????????????????????????????????????????????????????????????????????????????????????????????????????????????????????????????????????????????????????????????????????????????????????????????????????????????????????????????????????????????????????????????????????????????????????????????????????????????????????????????????????????????????????????????????????????????????????????????????????????????????????????????????????????????????????????????????????????????????????????????????????????????????????????????????????????????????????????????????????????????????????????????????????????????????????????????????????????????????????????????????????????????????????????????????????????????????????????????????????????????????????????????????????????????????????????????????????????????????????????????????????????????????????????????????????????????????????????????????????????????????????????????????????????????????????????????????????????????????????????????????????????????????????????????????????????????????????????????????????????????????????????????????????????????????????????????????????????????????????????????????????????????????????????????????????????????????????????????????????????????????????????????????????????????????????????????????????????????????????????????????????????????????????????????????????????????????????????????????????????????????????????????????????????????????????????????????????????????????????????????????????????????????????????????????????????????????????????????????????????????????????????????????????????????????????????????????????????????????????????????????????????????????????????????????????????????????????????????????????????????????????????????????????????????????????????????????????????????????????????????????????????????????????????????????????????????????????????????????????????????????????????????????????????????????????????????????????????????????????????????????????????????????????????????????????????????????????????????????????????????????????????????????????????????????????????????????????????????????????????????????????????????????????????????????????????????????????????????????????????????????????????????????????????????????????????????????????????????????????????????????????????????????????????????????????????????????????????????????????????????????????????????????????????????????????????????????????????????????????????????????????????????????????????????????????????????????????????????????????????????????????????????????????????????????????????????????????????????????????????????????????????????????????????????????????????????????????????????????????????????????????????????????????????????????????????????????????????????????????????????????????????????????????????????????????????????????????????????????????????????????????????????????????????????????????????????????????????????????????????????????????????????????????????????????????????????????????????????????????????????????????????????????????????????????????????????????????????????????????????????????????????????????????????????????????????????????????????????????????????????????????????GTTTCCG-TAGGTGAACCTGCGGAAGGATCATTGTCAAAA-CCT-GACA--T---CTAGAAAA-CTC-GTG-AACTTGTT-CATAAA-----GAA---T--GGGG-AAT-GCA-----TCGG-TT-TGG-CCCAG-T-GC----CTCTCCT-----TT-GCTTT----------CCCC--TC----------------------GCGA----GCAGA-TGTGCATGG-AGC-TTTTGAG--CAATG-TGT-TC--GTCT-GCTTGTCGAACAA-CGAA-CCC-CGGCGCAAATCGCGCCAAGGA-A---AA--TGGAATGA---GTTT-GT-----G-CA--TG-CATG-T--CCCT----------GCCC-GTCTA----C------GG--GT----GGTG-------TTGGCTT-GCACATCTTTT-----GTA--------TAA-----T----TA------AA-TGACTCTCGGCAACGGATATCTCGGCTCTTGCATCGATGAAGAACGTAGCGAAATGCGATACTTGGTGTGAATTGCAGAATCCCGTGAACCATCGAGTCTTTGAACGCAAGTTGCGCCTGAAGCC--ATCAGGTTGAAGGCACGTCTGCCTGGGCGTCACGCATTGCGTYGCTCACTC-----ACCCC-GTGCCTC--A-CT---GGGCGGG-----TAA-GTGTGTGGGCGG-ATATTGGCCCTCC-----GTTCACATTT-G-TGCTC--GGTTGGCCTAAAA-A-TAA-GG-TCCC---TGATGACGG-AC-------ATCA---CAACAAGTGGTGG----TTGCA---AAACTGTCGCGACACGTTGTGCA---TGCT-A--CT------CCATCGTTG---GTGG--GCT----------CGTTGACCCTTAA-GT-GCC-A--TCGA---------------ACTT---GGTACC---TCA--ATTG-C-GACCCC--AGGT-CA-GG-C--GGGATTACCC-GCTGAGTTTAAGCATATCAA-TAAGCGG-AGG-AAAAGAAA-CTTACAAGGATTCCCCTAGTAACGG-CGAGCGAACCGGG-AATTTGAGACAAGCATATGACTACTGGCAGGATCAA-CCAG-GTAGCATTCCTTTTGC-GACACCGGCACAACCCAAGCCCCC--AT-TGAAT--AATCA-AAGAAGG-CAA---GGA---CAAG-CACAGTGGT----CAT-CCGCAACAAGCGACGAACGC---TTTTTTGGGTAAA-TAACGATCA-CGAGAC------ATATA-------CCCA----CATAA-GTTTCAGC--ATCCACAATTAC-AAGTCACAGCTA--ATGGA-CATGGGGG-CCGCAC-AATCAAA-GTGCAATCT-A-CATGAAA-CACTAGC--AACACTTCGAGGCTCACC-TCCACC-TAAAGTGGTTAAAGG-CGAGA--ATAGGGACATTT--CA-GAG---AATAGTTCC-A--CCGCATTGGGTAT-GA-GGCACAGGAACCA------------------------------------------------------------------------------------------AAGAT-ATT---GCAACAGGAGAACTTCCTCTT-CCCAT-GCA---TA--CT--ATT--GAAGAG----ATA-TGTCCGATATGGACTTCACTGCCCAGAGCAGAGAAATTTCCAATCCCGACAAAA-TCAACTACCACCCACACGCCA-TTACGTACACTTTGCACCAACTCCTCC-AACCAATTGCACCTCGAGGG-ACAAGCTGCCC--AACAAGA-AGC-AAAGGCCAACAAGAGC????????????????????????????????????????????????????????????????????????????????????????????????????????????????????????????????????????????????????????????????????????????????????????????????????????????????????? [12661 bp]
'abietina per MP1071' AATTT-CA-TAAATTATT-GAATAGT-CCCTATTAACTCTATTCTTTT-C-ATTCTTAT-------CTACT------AT-TCAATTACG-AATT-AATA-TGA-----------ATAAAGAATATAA----------------TTGTTA-TA----------------------------------------------GAACA-TA------------------AA-AATGAATATAAA---------T-AACCATACGATTATTATATA-----AAAAT-----AAAAATATTATTAAACA--TTTTCTA------TTTTTTA------------------------------AATTTT----------TTTATTATAT------TTCGCTATTTTTTT--------------------GCATATTAGAAATGTCTAATTACTAAA----------------------------------------------------ATCGAATATT---------------------------------ATATATAA-------------TTCAATCGATTTCTCT-------AGTTTATATTTA-TAT-A---------------------------------------------------------------------------------------TAGATATAAT----------------ATA-----TTTTATATC----------------GATTTTTATATT------------CCGTGATGAT-------GATAAATATGATCTAAAATCCGTTGAATCTAT-------------------------------------------------------------------------------------------------------------------------------------------------------------------------------------------------------------------------------------------TTAATCTAAT-----TA-----ACAAG-T--------CATT----------------------CGAATTCGAA----T-----AATTCGAATGAA-TGGTC--CACT------------CCTCCGCT--------TGCATTCATAAA-------GGTGTAAGTTT--AG------ACGATTGAATCATTTAA--------GTATTCCAAA-CTACATCA-------TATAGAT------GTGGT-----------------ATATAATTGAATAGCATATTCAATAAATGGTAGAATCATTTTT----GATTGACCTAAACGTAGGTCT-CCTA-TAG-AAGGAA---------GATCAAAGAATATAGCAAAGAAATTA-------AAGAAGAAA-----------------------------------AACAA-TTTTTAG-------AG-AGAGGA-ATC-AGTATATAAT-------GAATTCAAC-GATTCCA-GTATAAACG????????????????????????????????????????????????????????????????????????????????????????????????????????????????????????????????????????????????????????????????????????????????????????????????????????????????????????????????????????????????????????????????????????????????????????????????????????????????????????????????????????????????????????????????????????????????????????????????????????????????????????????????????????????????????????????????????????????????????????????????????????????????????????????????????????????????????????????????????????????????????????????????????????????????????????????????????????????????????????????????????????????????????????????????????????????????????????????????????????????????????????????????????????TTTAG------------------CC--TATC-TTTT-------------A------TTT-AGTTAGCCGTTCAAAATTCGTTATCTTTTTGAT-TCACTCAACT-----GTTTCACAA--------------------------------------AA-CAAAGGGATCGTAGCGGAAATGC-TTTTCTCTGATCACAA-----GTCTTGTGAT-----ATTTGATACACGTAC-AAATAAA-CATCTTT-GAGTAA-GGAATCTCCATTTGAATGATTCATGATCTATATCA-TT-----ATT---------CGG-AATTC-GGACTGAAATAAAA--TAAAAAAAAAA--GTTTTCTTTTT----GAAAATC-AAAGAAATT-CTA-GGAC-----CTGTATAC-GAC-TTTG-GAA-TA-CCC-TTT-CGTTCT-ATGT---AATTGACATAGACCCAAATCACTAGTAAAATGA------TGCATCGGGAA--TGG-----TCAG-----------------------------------------------------------------GATAGCTCAGTCCGG-TAGAGCAGAGGACTGAAAATT-C-TCGTGTCGCCAGTTCAAATCTGG-----------------------------------------------------------------TTCCTGACGCA-GGATT------TATTTGTATG-AAGAG-CGATTCGACAAAT---------------TAATTGA-----TATGCATCGA-CATA-CCTAT------TTTTT-AATT-----------GATTAAAAATCTAGATT-TAGATTAGACTCC--ATATTTTTTT-------------------------------CCATCTAGGTGTTTAGAA----------------------------ATA-----GATATATACCCCATCTATTTTTTAGATGGGTAATTAGAT-GGGTAAAGAATAGATTGTCG---------AAGTCTAAGTC-AAAAATTTAGACTGTATTTCCTCTTCTTTTAACA-TTTCTTTCTATTCTCGTTC-----CTATTCTATTTCTTCATTT-CCTACTACATGAATTTAGAGAAC-----CCGTA-TAAGTTATGTGCGCAGT--AC-AAAGTTCATGATGCAGAACTCGTTT-GGTTCATCTTAG-----CGGATCATCCG----AAATAAGTA-TTTCTTCCAAATTTTACTTT-TTGTTAGACCCT-AC-ATACTCT--------------AAG-----------------------------------------------------------------------------------------------AAAGATTCCATTT----CAAATAATTTATC-----AA-TGAC-TTTGTTTAATCTAG----------------AACAGAACGTACAATCT-----TTAAATATCTGTAA????????????????????????????????????????????????????????????????????????????????????????????????????????????????????????????????????????????????????????????????????????????????????????????????????????????????????????????????????????????????????????????????????????????????????????????????????????????????????????????????????????????????????????????????????????????????????????????????????????????????????????????????????????????????????????????????????????????????????????????????????????????????????????????????????????????????????????????????????????????????????????????????????????????????????????????????????????????????????????????????????????????????????????????????????????????????????????????????????????????????????????????????????????????????????????????????????????????????????????????????????????????????????????????????????????????????????????????????????????????????????????????????????????????????????????????????????????????????????????????????????????????????????????????????????????????????????????????????????????????????????????????????????????????????????????????????????????????????????????????????????????????????????????????????????????????????????????????????????????????????????????????????????????????????????????????????????????????????????????????????????????????????????????????????????????????????????????????????????????????????????????????????????????????????????????????????????????????????????????????????????????????????????????????????????????????????????????????????????????????????????????????????????????????????????????????????????????????????????????????????????????????????????????????????????????????????????????????????????????????????????????????????????????????????????????????????????????????????????????????????????????????????????????????????????????????????????????????????????????????????????????????????????????????????????????????????????????????????????????????????????????????????????????????????????????????????????????????????????????????????????????????????????????????????????????????????????????????????????????????????????????????????????????????????????????????????????????????????????????????????????????????????????????????????????????????????????????????????????????????????????????????????????????????????????????????????????????????????????????????????????????????????????????????????????????????????????????????????????????????????????????????????????????????????????????????????????????????????????????????????????????????????????????????????????????????????????????????????????????????????????????????????????????????????????????????????????????????????????????????????????????????????????????????????????????????????????????????????????????????????????????????????????????????????????????????????????????????????????????????????????????????????????????????????????????????????????????????????????????????????????????????????????????????????????????????????????????????????????????????????????????????????????????????????????????????????????????????????????????????????????????????????????????????????????????????????????????????????????????????????????????????????????????????????????????????????????????????????????????????????????????????????????????????????????????????????????????????????????????????????????????????????????????????????????????????????????????????????????????????????????????????????????????????????????????????????????????????????????????????????????????????????????????????????????????????????????????????????????????????????????????????????????????????????????????????????????????????????????????????????????????????????????????????????????????????????????????????????????????????????????????????????????????????????????????????????????????????????????????????????????????????????????????????????????????????????????????????????????????????????????????????????????????????????????????????????????????????????????????????????????????????????????????????????????????????????????????????????????????????????????????????????????????????????????????????????????????????????????????????????????????????????????????????????????????????????????????????????????????????????????????????????????????????????????????????????????????????????????????????????????????????????????????????????????????????????????????????????????????????????????????????????????????????????????????????????????????????????????????????????????????????????????????????????????????????????????????????????????????????????????????????????????????????????????????????????????????????????????????????????????????????????????????????????????????????????????????????????????????????????????????????????????????????????????????????????????????????????????????????????????????????????????????????????????????????????????????????????????????????????????????????????????????????????????????????????????????????????????????????????????????????????????????????????????????????????????????????????????????????????????????????????????????????????????????????????????????????????????????????????????????????????????????????????????????????????????????????????????????????????????????????????????????????????????????????????????????????????????????????????????????????????????????????????????????????????????????????????????????????????????????????????????????????????????????????????????????????????????????????????????????????????????????????????????????????????????????????????????????????????????????????????????????????????????????????????????????????????????????????????????????????????????????????????????????????????????????????????????????????????????????????????????????????????????????????????????????????????????????????????????????????????????????????????????????????????????????????????????????????????????????????????????????????????????????????????????????????????????????????????????????????????????????????????????????????????????????????????????????????????????????????????????????????????????????????????????????????????????????????????????????????????????????????????????????????????????????????????????????????????????????????????????????????????????????????????????????????????????????????????????????????????????????????????????????????????????????????????????????????????????????????????????????????????????????????????????????????????????????????????????????????????????????????????????????????????????????????????????????????????????????????????????????????????????????????????????????????????????????????????????????????????????????????????????????????????????????????????????????????????????????????????????????????????????????????????????????????????????????????????????????????????????????????????CGGTG-AAGTGTTCGG-ATCGCGG-CGACGTGGG-CGGTTCGCTGCC-GGCGACGTCGCGAGAAGTCCACTGAACCTTATCATTTAGAGGAAGGAGAAGTCGTAACAAGGTTTCCG-TAGGTGAACCTGCGGAAGGATCATTGTCAAAA-CCT-GACA--T---CTAGAAAA-CTC-GTG-AACTTGTT-CATAAA-----GAA---T--GGGG-AAT-GCA-----TCGG-TT-TGG-CCTAG-T-GC----CTCTCCT-----TT-GCTTT----------CCCC--TC----------------------GTGA----GCAGA-CGTGCATGG-AGC-TTTTGAG--CAATG-TGT-TC--GTTT-GCTTGTCGAACAA-CGAA-CCC-CGGCGCAAATCGCGCCAAGGA-T---AA--TGGAATGA---GTTT-GT-----G-CA--TG-CATG-T--CCCT----------GCCC-GTCTA----T------GG--GT----GGCG-------TTGGCTT-GCACATCTTTT-----GTA--------TAA-----T----TA------AA-TGACTCTCGGCAACGGATATCTCGGCTCTTGCATCGATGAAGAACGTAGCGAAATGCGATACTTGGTGTGAATTGCAGAATCCCGTGAACCATCGAGTCTTTGAACGCAAGTTGCGCCTGAAGCC--ATCAGGTTGAAGGCACGTCTGCCTGGGCGTCACGCATTACGTCGCTCACTC-----ACCCC-GTGCCTC--A-CT---GGGCGGG-----TAA-GTGTGTGGGCGG-ATATTGGTCCTCC-----GTTCACATTT-G-TGCTC--GGTTGGCCTAAAA-A-TAA-GG-TCCC---TGATGACGA-AC-------ATCA---CAACAAGTGGTGG----TTGCA---AAACTGTCGCGACACGTTGTGCA---TGCT-A--CT------CCATCGTTG---GTGG--GCT----------CGTTGACCCTTAA-GT-GCC-A--TCGA---------------ACTT---GGTACC---TCA--ACTG-C-GACCCC--AGGT-CA-GG-C--GGGATTACCC-GCTGAGTTTAAGCATATCAA-TAAGCGG-AGG-AAAAGAAA-CTTACAAGGATTCCCCTAGTAACGG-CGAGCGAACCGGGGAATTTGAGACAAGCATATGACTACTGGCAGGATCAA-CCAG-GTAGCATTCCTTTTGC-GACACCGGCACAACCCAAGCCCCC--AT-TGAAT--AATCA-AAGAAGG-CTA---GGA---CAGG-CACAGTGGT----CAT-CCGCAACAAGCGACAAACGC---TTTTTTGGGTAAA-TAACGATCA-CGAGAC------GTATA-------CCCA----CATAA-GTTTCAGC--ATCCACAATTAC-AAGTCACAGCTA--ATGGA-CATGGGGG-CCGCAC-AATCAAA-GTGCAATCT-A-CATGAAA-CACTAGC--AACACTTCGAGGCTCACC-TCCACC-AAAAGTGGTGCAAGG-CGAGA--ATAGGGACTTTT--CG-GAG---AATAGTTCC-A--CCGCATTGGGTAT-GA-GGCACAGGAACCA------------------------------------------------------------------------------------------AAGAT-ATT---GCAACGAGAGAACTTTCTCTT-CCCAT-GCA---TA--CT--ATT--GAAGAG----ATA-TGTCCGATATGGACTTCACTGCCCAGAGCAGAGAAATTTCCAATCCCGACAAAA-TCAACTACAACCCACACGCCA-TTACGTACACTTTGCACCAACTCCTCC-AACCAATTGCACCTCGAGGG-AC???????????????????????????????????????????????????????????????????????????????????????????????????????????????????????????????????????????????????????????????????????????????????????????????????????????????????????????????????????????????????????????? [12661 bp]
'abietina pet EO' AATTT-CA-TAAATTATT-GAATAGT-CCCTATTAACTCTATTCTTTT-C-ATTCTTAT-------CTACT------AT-TCAATTACG-AATT-AATA-TGA-----------ATAAAGAATATAA----------------TTGTTA-TA----------------------------------------------GAACA-TA------------------AA-AATGAATATAAA---------T-AACCATACGATTATTTTATA-----AAAAT-----AAAAAGATTATTAAACA--TTTTCTA------TTTTTTA------------------------------AATTAT----------TTTATTATAT------TTCGCTATTTTTTT--------------------GCATATTAGAAATGTCTAATTACTAAA----------------------------------------------------ATCGAATATT---------------------------------ATATATAA-------------TTCAATCGATTTCTCT-------AGTTTATATTTA-TAT-A---------------------------------------------------------------------------------------TAGATATAAT----------------ATA-----TTTTATATC----------------GATTTTTATATT------------CCGTGATGAT-------GATAAATATGATCTAAAATCCGTTGAATCTAT-------------------------------------------------------------------------------------------------------------------------------------------------------------------------------------------------------------------------------------------TTAATCTAAT-----TA-----ACAAG-T--------CATT----------------------CGAATTCGAA----T-----AATTCGAATGAA-TGGTC--CACT------------CCTCGGCT--------TGCATTCATAAA-------GGTGTAAGTTT--AG------ACGATTTAATCATTTAA--------GTATTCCAAA-CTACATCA-------TATATAT------GTGGT-----------------ATATAATTGAATAGCATATTCAATAAATGGTAGAATCATTTTT----GATTGACCTAAACGTAGGTCT-CCTA-TAT-AAGGAA---------GATCAAAGAATATAGCAAAGAAATTA-------AAGAAGAAA-----------------------------------AACAA-TTTTTAG-------AG-AGAGGA-ATC-AGTATATAAT-------GAATTCAAC-GATTCCA-GTATAAACGTACTAAG-TGAGAACTTTCAAATTCAGA-GAAACCCC-GGAAAAAAAAA--TGGG-CAATCCT-GAGCCAAA-TCCTTTTTTT------------GGC-------------------------------------AAACAAACAAAGATTCCGAAAGCTAAAAAAA-GGATAGGTGCAGAGACTCAATGGAAGCTGTTCTAAC-AAATGGAGTTGA-CTGCGTTGGTAGA-GG-------AATCCTTCT-ATCGAAACTTACGAAAAAA-TGAAAGATAACTCTATATA-CAT----------A-TAGTATTAC-A---------TA------CTG---------------AAATACTATATC-TTATGATTAAT--------------AA-G-AACAAAAA--T--AGGTATTCCTATATTTTTT---ATA---TGAAAAATGG----ACC-AATTGTTGTGAATTGATTTCACATTGAATAA-AAAATATTC------------------TATTTTTT-------GATCA------AATCATTTACTCCA-----TTGTCTACTAGATCTTTTGAAGATCTGATGAATCGGATGAGAATAAAGATAGAGTCCCATTCTACATGTCAAT--------GCCGACAACAATGAAATTTATTGTAAGAGGAAAATCCGTCGACTTTAGAAATCGTGAGGGTTCAAGTCCCTCTATCCCCAAAA-GCCCGTTTGAC-TCCTTAACTATTTAG------------------CC--TATC-TTTT-------------A------TTT-AGTTAGCCGTTCAAAATTCGTTATCTTTTTGAT-TCACTCAACT-----GTTTCACAA--------------------------------------AA-CAAAGGGATCGTAGCGGAAATGC-TTTTCTCTGATCACAA-----GTCTTGTGAT-----ATTTGATACACGTAC-AAATAAA-CATCTTT-GAGTAA-GGAATCCCCATTTGAATGATTCATGATCTATATCA-TT-----ATT---------CGG-AATTC-GGACTGAAATAAAA--TAAAAAAAA----GTTTTCTTTTT----GAAAATC-AAAGAAATT-CTA-GGAC-----CTGTATAC-GAC-TTTG-GAA-TA-CCC-TTT-CGTTCT-ATGT---AATTGACATAGACCCAAATCACTAGTAAAATGA------TGCATCGGGAA--TGG-----TCAG-----------------------------------------------------------------GATAGCTCAGTCCGG-TAGAGCAGAGGACTGAAAATT-C-TCGTGTCGCCAGTTCAAATCTGG-----------------------------------------------------------------TTCCTGACGCA-GGATT------TATTTGTATG-AAGAG-CGATTCGACAAAT---------------TAATTGA-----TATGCATCGA-CATA-CCTAT------TTTTT-AATT-----------GATTAAAAATCTAGATT-TAGATTAGACTCC--ATATTTTTTT-------------------------------CCATCTAGGTGTTTAGAA----------------------------ATA-----GATATATACCCCATCTATTTTTTAGATGGGTAATTAGAT-GGGTAAAGAATAGATTGTCG---------AAGTCTAAGTC-AAAAATTTAGACTGTATTTCCTCTTCTTTTAACA-TTTCTTTCTATTCTCGTTC-----CTATTCTATTTCTTCATTT-CCTACTACATGAATTTAGAGAAC-----CCGTA-TAAGTTATGTGCGCAGT--AC-AAAGTTCATGATGCAGAACTCGTTT-GGTTCATCTT??????????????????????????????????????????????????????????????????????????????????????????????????????????????????????????????????????????????????????????????????????????????????????????????????????????????????????????????????????????????????????????????????????????????????????????????????????????????????????????????????????????????????????????????????????????????????GTGCGGCTA-GGA---------------------------------------------------------------------------TCT-TTTACACATTTGGATGAAGCAA-GGGATTCGTCCATACCATCGGTAAAGTTTTG-AAGACCACGACTGATCCTGAAGAGGAATGAATGGAAAAA------ACAGCATGTCGTATCAATGGAGCACTTTAAGAATCTTTTTTTATTACCGGATCGGTACAAAAAAA--CCTTTT--TG-CATTTTTGAAACG-AAACAAAA-AGATTCCGTTTTTAG---------TTGGGTTGAAT-GAATAAATGGATAGAGCCTTATGGCTTCAATTTTTT-CTAAGG-AAAGAAAAGAAAAAGAAACGAGCTTTAGTTCTGAATTTGAATGATTCCCCGCTCTAATTATAGGTTAAAAATAGATTAGTGCCTGTTGC---------GGGAAAGGCTTTTCCCTT-GTGTGGATTATCGATTTTTTAAGAAATCCTAACTATTGTGACTC-------------------TCCATTATGGAATGGAGATGTATGTGTAGAAGAAGCAGCATGTTGATAAAGAATTTTTTTT---CCAAAATCAAAAGAGCGGTTGGG-TTGAAAAAATAAATGATTTCTAAGCGTCTTC-TT-ATCCTATAAGGAACATAAACTTATTAAATGGAAAGGGAGAGGCTAGAGAATCTCTTGATAAGTTTACCGAGGTAGCTATTCTTTTCTT-----ACAAACAATACCTTGTTTT-G-ACTGTATCGC-ACTATGTATCATTTGATGATCCCAAAAATCAT-CTACCTTTGCCTCAATTAAAAT-----------TGAAA---------------ATGGAGGAATTCCAA---------AGAAATTTAGAACTAGATAGATCTCAGCAATATGACTTCATATA??????????????????????????????????????????????????????????????????????????????????????????????????????????????????????????????????????????????????????????????????????????????????????????????????????????????????????????????????????????????????????????????????????????????????????????????????????????????????????????????????????????????????????????????????????????????????????????????????????????????????????????????????????????????????????????????????????????????????????????????????????????????????????????????????????????????????????????????????????????????????????????????????????????????????????????????????????????????????????????????????????????????????????????????????????????????????????????????????????????????????????????????????????????????????????????????????????????????????????????????????????????????????????????????????????????????????????????????????????????????????????????????????????????????????????????????????????????????????????????????????????????????????????????????????????????????????????????????????????????????????????????????????????????????????????????????????????????????????????????????????????????????????????????????????????????????????????????????????????????????????????????????????????????????????????????????????????????????????????????????????????????????????????????????????????????????????????????????????????????????????????????????????????????????????????????????????????????????????????????????????????????????????????????????????????????????????????????????????????????????????????????????????????????????????????????????????????????????????????????????????????????????????????????????????????????????????????????????????????????????????????????????????????????????????????????????????????????????????????????????????????????????????????????????????????????????????????????????????????????????????????????????????????????????????????????????????????????????????????????????????????????????????????????????????????????????????????????????????????????????????????????????????????????????????????????????????????????????????????????????????????????????????????????????????????????????????????????????????????????????????????????????????????????????????????????????????????????????????????????????????????????????????????????????????????????????????????????????????????????????????????????????????????????????????????????????????????????????????????????????????????????????????????????????????????????????????????????????????????????????????????????????????????????????????????????????????????????????????????????????????????????????????????????????????????????????????????????????????????????????????????????????????????????????????????????????????????????????????????????????????????????????????????????????????????????????????????????????????????????????????????????????????????????????????????????????????????????????????????????????????????????????????????????????????????????????????????????????????????????????????????????????????????????????????????????????????????????????????????????????????????????????????????????????????????????????????????????????????????????????????????????????????????????????????????????????????????????????????????????????????????????????????????????????????????????????????????????????????????????????????????????????????????????????????????????????????????????????????????????????????????????????????????????????????????????????????????????????????????????????????????????????????????????????????????????????????????????????????????????????????????????????????????????????????????????????????????????????????????????????????????????????????????????????????????????????????????????????????????????????????????????????????????????????????????????????????????????????????????????????????????????????????????????????????????????????????????????????????????????????????????????????????????????????????????????????????????????????????????????????????????????????????????????????????????????????????????????????????????????????????????????????????????????????????????????????????????????????????????????????????????????????????????????????????????????????????????????????????????????????????????????????????????????????????????????????????????????????????????????????????????????????????????????????????????????????????????????????????????????????????????????????????????????????????????????????????????????????????????????????????????????????????????????????????????????????????????????????????????????????????????????????????????????????????????????????????????????????????????????????????????????????????????????????????????????????????????????????????????????????????????????????????????????????????????????????????????????????????????????????????????????????????????????????????????????????????????????????????????????????????????????????????????????????????????????????????????????????????????????????????????????????????????????????????????????????????????????????????????????????????????????????????????????????????????????????????????????????????????????????????????????????????????????????????????????????????????????????????????????????????????????????????????????????????????????????????????????????????????????????????????????????????????????????????????????????????????????????????????????????????????????????????????????????????????????????????????????????????????????????????????????????????????????????????????????????????????????????????????????????????????????????????????????????????????????????????????????????????????????????????????????????????????????????????????????????????????????????????????????????????????????????????????????????????????????CCGGTG-AAGTGTTCGG-ATCGCGG-CGACGTGGG-CGGTTCGCTGCC-GGCGACGTCGCGAGAAGTCCACTGAACCTTATCATTTAGAGGAAGGAGAAGTCGTAACAAGGTTTCCG-TAGGTGAACCTGCGGAAGGATCATTGTCAAAA-CCT-GACA--T---CCAGAAAA-CTC-GTG-AACTTGTT-CATAAA-----GAA---T--GGGG-AAT-GCA-----TTGG-TT-TGG-CCCAG-T-GC----CTCTCCT-----TT-GCTTT----------CCCC--TC----------------------GCGA----GCAGA-CGTGCATGG-AGC-TTTTGAG--CAATG-TGT-TC--GTCT-GCTTGTCGAACAA-CGAA-CCC-CGGCGCAAATCGCGCCAAGGA-T---AA--TGGAATGA---GTTT-GT-----G-CA--TG-CATG-T--CCYT----------GCCC-GTCTA----C------GG--GT----GGCG-------TTGGCTT-GCACATCTTTT-----GTA--------TAA-----T----TA------AA-TGACTCTCGGCAACGGATATCTCGGCTCTTGCATCGATGAAGAACGTAGCGAAATGCGATACTTGGTGTGAATTGCAGAATCCCGTGAACCATCGAGTCTTTGAACGCAAGTTGCGCCTGAAGCC--ATCAGGTTGAAGGCACGTCTGCCTGGGCGTCACGCATTGCGTCGCTCACTC-----ACCCC-GTGCCTC--A-CT---GGGCGGG-----TAA-GTGTGTGGGCGG-ATATTGGCCCTCC-----GTTCACATTT-G-TGCTC--GGTTGGCCTAAAA-A-TAA-GG-TCCC---TGATGACGG-AC-------ATCA---CAACAAGTGGTGG----TTGCA---AAACTGTCGCGACATGTTGTGCA---TGCT-A--CT------CCATCGTTG---GTGG--GCT----------CGTTGACCCTTAA-GT-GCC-A--TTGA---------------ACTT---GGTACC---TCA--ACTG-C-GACCCC--AGGT-CA-GG????????????????????????????????????????????????????????????????????????????????????????????????????TTGAGACAAGCATATGACTACTGGCAGGATCAA-CCAG-GTAGCATTCCTTTTGC-GACACCGGCACGACCCAAGCCCCC--AT-TGAAT--AATCA-AAGAAGG-CAA---GGA---CAGG-CACAGTGGT----CAT-CCGCAACAAGCGACGAACRC---TTTTTTGGGTAAA-TAACGATCA-CGAGAC------GTATA-------CCCA----CATAA-GTTTCAGC--ATCCATAATTAC-AAGTCACAGCTA--ATGGA-CATGGGGG-CCGCAC-AATCAAA-GTGCAATCT-A-CATGAAA-CACTAGC--AACACTTCGAGGCTCACC-TCCACC-AAAAGTGGTGCAAGG-CGAGA--ATAGGGCCTTTT--CG-GAG---AATAGTTCC-A--CCGCATTGGGTAT-GA-GGCACAGGAACCA------------------------------------------------------------------------------------------AAGAT-ATT---GCAACGGGAGAACTTCCTCTT-CCCAT-GCA---TA--CT--ATT--GAAGAG----ATA-TGTCCGATATGGACTTCACTGCCCAGAGCAGAGAAATTTCCAATCCCGACAAAA-TCAACTACCACCCACACRCCA-TTACGTACACTTTGCATCAACTCCTCC-AACCAATTGCACCTCGAGGG-ACAAGCTGCCC--AACAAGA-AGC-AAAGGCCAACAAGAGC????????????????????????????????????????????????????????????????????????????????????????????????????????????????????????????????????????????????????????????????????????????????????????????????????????????????????? [12661 bp]
'accommodata EO11382' AATTT-CA-TAAATTATT-GAATAGT-CCCTATTAACTCTATTCTTTT-C-ATTCTTAT-------CTACT------AT-TCAATTACG-AATT-AATA-TGA-----------ATAAAGAATAGAAAAG-----------AATTGTTA-TA----------------------------------------------GAACA-TA------------------AA-AATGAATATAAA---------T-AACCATACGATTATTATATA-----TATAT-----------ATTATTAAACA--TTTTCTA------TTTTTTA------------------------------AATTCT----------TTTATTATAT------TTCGCTATTTTTTT--------------------GCATATTAGAAATGTCTAATTACTAAA----------------------------------------------------ATCGAATATT---------------------------------ATATATAA-------------TTCAATCGATTTCTCT-------AGTTTATATTTA-TAT-A---------------------------------------------------------------------------------------TAGATATAAT----------------ATA-----TTTTATATC----------------GATTTTTATATT------------CCGTGATGAT-------GATAAATATGATCTAAAATACGTTGAATCTAT-------------------------------------------------------------------------------------------------------------------------------------------------------------------------------------------------------------------------------------------TTAATCTAAT-----TA-----ACAAG-T--------CATT----------------------CGAATTCGAA----T-----AATTCGAATGAA-TGGTC--CACT------------CCTCCGCT--------TGCATTCATAAA-------GGTGTAAGTTT--AG------ACGATTTAATCATTTAA--------GTATTCCAAA-CTACATCA-------TATATAT------GTGGT-----------------ATATAATTGAATAGCATATTCAATAAATGGTAGAATCATTTTT----GATTGACCTAAACGTAGGTCT-CCTA-TAG-AAGGAA---------GATCAAAGAATATAGCAAAGAAATTA-------AAGAAGAAA-----------------------------------AAAAA-CTTTTAG-------AG-AGAGGA-ATC-AGTATATAAT-------GAATTCAAC-GATTCCA-GTATAAACG??????????????????????????????????????????????????????????????????????????????????????????????????????????????????????????????????????????????????????????????????????????????????????????????????????????????????????????????????????????????????????????????????????????????????????????????????????????????????????????????????????????????????????????????????????????????????????????????????????????????????????????????????????????????????????????????????????????????????????????????????????????????????????????????????????????????????????????????????????????????????????????????????????????????????????????????????????????????????????????????????????????????????????????????????????????????????????????????????????????????????????????????????????????????????????????????????????????????????????????????????????????????????????????????????????????????????????????????????????????????????????????????????????????????????????????????????????????????????????????????????????????????????????????????????????????????????????????????????????????????????????????????????????????????????????????????????????????????????????????????????????????????????????????????????????????????????????????????????????????????????????????????????????????????????????????????????????????????????????????????????????????????????????????????????????????????????????????????????????????T-C-TCGTGTCACCAGTTCAAATCTGG-----------------------------------------------------------------TTCCTGACGCA-GGATT------TATTTGTATG-AAGAG-CGATTCGACAAAT---------------TAATTGA-----TATGCATCGA-CATA-CCTAT------TTTTT-AATA-----------AATAAAAAATCTAGATT-TAGATTCGACTCC--ATATTTTTTT-------------------------------CCATCTAGGTGTTTAGAA----------------------------ATA-----GATATATACCCCATCTATTTTTTAGATGGGTAATTAGAT-GGGTAAAGAATAGATTGTCG---------AAGTCYAAGTC-AAAAATTTAGACTGTATTTCCTCTTCTTTTAACA-TTTCTTTATACTCTCGTTC-----CTATTCTATTTCTTCATTT-CCTACTACATGAATTTAGAGAAC-----CCGTA-TAAGTGATGTGCGCAGT--AC-AAAGTTCATGATGCAGAACTCGTTT-GGTTCATCTTAG-----CGGATCATCCG----AAATAAGTC-TTTCTTCCAAATTTTACTTT-TTGTTAGACCCT-AC-ATACTCT--------------AAG-----------------------------------------------------------------------------------------------AAAGATTCCATTT----CAAATAATTTATC-----AA-TGAC-TTTGTTTAATCTAG----------------AACAGAACGTACAATCC-----TTAAATATCTGTAATTC--------TG------------GAATTTT-CGAAGTAAAGATTAGTTT--CTTATCATTCAACGAGCATC???????????????????????????????????????????????????????????????????????????????????????????????????????????????????????????????????????????????????????????????????????????????????????????????????????????????????????????????????????????????????????????????????????????????????????????????????????????????????????????????????????????????????????????????????????????????????????????????????????????????????????????????????????????????????????????????????????????????????????????????????????????????????????????????????????????????????????????????????????????????????????????????????????????????????????????????????????????????????????????????????????????????????????????????????????????????????????????????????????????????????????????????????????????????????????????????????????????????????????????????????????????????????????????????????????????????????????????????????????????????????????????????????????????????????????????????????????????????????????????????????????????????????????????????????????????????????????????????????????????????????????????????????????????????????????????????????????????????????????????????????????????????????????????????????????????????????????????????????????????????????????????????????????????????????????????????????????????????????????????????????????????????????????????????????????????????????????????????????????????????????????????????????????????????????????????????????????????????????????????????????????????????????????????????????????????????????????????????????????????????????????????????????????????????????????????????????????????????????????????????????????????????????????????????????????????????????????????????????????????????????????????????????????????????????????????????????????????????????????????????????????????????????????????????????????????????????????????????????????????????????????????????????????????????????????????????????????????????????????????????????????????????????????????????????????????????????????????????????????????????????????????????????????????????????????????????????????????????????????????????????????????????????????????????????????????????????????????????????????????????????????????????????????????????????????????????????????????????????????????????????????????????????????????????????????????????????????????????????????????????????????????????????????????????????????????????????????????????????????????????????????????????????????????????????????????????????????????????????????????????????????????????????????????????????????????????????????????????????????????????????????????????????????????????????????????????????????????????????????????????????????????????????????????????????????????????????????????????????????????????????????????????????????????????????????????????????????????????????????????????????????????????????????????????????????????????????????????????????????????????????????????????????????????????????????????????????????????????????????????????????????????????????????????????????????????????????????????????????????????????????????????????????????????????????????????????????????????????????????????????????????????????????????????????????????????????????????????????????????????????????????????????????????????????????????????????????????????????????????????????????????????????????????????????????????????????????????????????????????????????????????????????????????????????????????????????????????????????????????????????????????????????????????????????????????????????????????????????????????????????????????????????????????????????????????????????????????????????????????????????????????????????????????????????????????????????????????????????????????????????????????????????????????????????????????????????????????????????????????????????????????????????????????????????????????????????????????????????????????????????????????????????????????????????????????????????????????????????????????????????????????????????????????????????????????????????????????????????????????????????????????????????????????????????????????????????????????????????????????????????????????????????????????????????????????????????????????????????????????????????????????????????????????????????????????????????????????????????????????????????????????????????????????????????????????????????????????????????????????????????????????????????????????????????????????????????????????????????????????????????????????????????????????????????????????????????????????????????????????????????????????????????????????????????????????????????????????????????????????????????????????????????????????????????????????????????????????????????????????????????????????????????????????????????????????????????????????????????????????????????????????????????????????????????????????????????????????????????????????????????????????????????????????????????????????????????????????????????????????????????????????????????????????????????????????????????????????????????????????????????????????????????????????????????????????????????????????????????????????????????????????????????????????????????????????????????????????????????????????????????????????????????????????????????????????????????????????????????????????????????????????????????????????????????????????????????????????????????????????????????????????????????????????????????????????????????????????????????????????????????????????????????????????????????????????????????????????????????????????????????????????????????????????????????????????????????????????????????????????????????????????????????????????????????????????????????????????????????????????????????????????????????????????????????????????????????????????????????????????????????????????????????????????????????????????????????????????????????????????????????????????????????????????????????????????????????????????????????????????????????????????????????????????????????????????????????????????????????????????????????????????????????????????????????????????????????????????????????????????????????????????????????????????????????????????????????????????????????????????????????????????????????????????????????????????????????????????????????????????????????????????????????????????????????????????????????????????????????????????????????????????????????????????????????????????????????????????????????????????????????????????????????????????????????????????????????????????????????????????????????????????????????????????????????????????????????????????????????????????????????????????????????????????????????????????????????????????????????????????????????????????????????????????????????????GT-CCGGTG-AAGTGTTCGG-ATCGCGG-CGACGTGGG-CGGTTCGCTGCC-GGCGACGTCGCGAGAAGTCCACTGAACCTTATCATTTAGAGGAAGGAGAAGTCGTAACAAGGTTTCCG-TAGGTGAACCTGCGGAAGGATCATTGTCAAAA-CCT-GACA--T---CTAGAAAA-CTC-GTG-AACTTGTT-CATAGA-----GAA---T--GGGG-AAT-GCA-----TCGG-TT-TGG-CCCAG-T-GC----CTCTCCT-----TTTGCCTT----------CCCC--TT----------------------GCGA----GCAGA-CGTGCCTGG-AGC-TTTCGAG--CGATG-TGT-TC--GTCT-GCTTGTCGAACAA-CGAA-CCC-CGGCGCAAATCGCGCCAAGGA-T-ATAA--TGGAATGA---GCTT-GT-----G-CA--TG-CATG-G--CCTT----------GCCC-GTCTA----C------GG--GT----GGCG-------TTGGCTT-GCACATCTTTT-----GTA--------TAA-----C----TA------AA-TGACTCTCGGCAACGGATATCTCGGCTCTTGCATCGATGAAGAACGTAGCGAAATGCGATACTTGGTGTGAATTGCAGAATCCCGTGAACCATCGAGTCTTTGAACGCAAGTTGCGCCTGAAGCC--ATCAGGTTGAAGGCACGTCTGCCTGGGCGTCACGCATTGCGTCGCTCACTC-----ACCCC-GTGCCTC--A-CT---GGGCGGG-----TAA-GTGCGTGGGCGG-ATATTGGCCCCCC-----GTTCACATTT-G-TTCTC--GGTTGGCCTAAAA-A-TAA-GG-TCCC---CGATGACGG-AC-------ATCA---CAACAAGTGGTGG----TTGCC---AAACTGTCGCGACACGTTGTGCA---TGCT-A--CT------CCGTCGTCG---GTGG--GCT----------CATTGACCCTTAA-GT-GCC-A--TGGA---------------ACTT---GGTACC---TCA--ACTG-C-GACCCC--AGGT-CA-GG-C--GGGATTACCC-GCTGAGTTTAAGCATATCAA-TAAGCGG-AGG-AAAAGAAA-CTTACAAGGATTCCCCTAGTAACGG-CGAGCGAACCGGG-AAT??????????????????????????????????????????????????????????????????????????????????????????????????????????????????????????????????????????????????????????????????????????????????????????????????????????????????????????????????????????????????????????????????????????????????????????????????????????????????????????????????????????????????????????????????????????????????????????????????????????????????????????????????????????????????????????????????????????????????????????????????????????????????????????????????????????????????????????????????????????????????????????????????????????????????????????????????????????????????????????????????????????????????????????????????????????????????????????????????????????????????????????????????????????????????????????????????????????????????????????????????????????????????????????????????????????????????????????????????????????????????????????????????????????????????????????????????????????????????????????????????????????????????? [12661 bp]
'acuta MP506' AATTT-CA-TAAATTATT-GAATAGT-CCCTATTAACTCTATTC?TTT-C-ATTCTTAT-------CTACT------AT-TCAATTACG-AATT-AATA-TGA-----------ATAAAGAATAGAAAAG-----------AATTGTTA-TA----------------------------------------------GAACA-TA------------------AA-AATGAATATAAA---------T-AACCATAGGATTATTAGATA-----AAAAT-----------ATTATTAAACA--TTTTCTA------TTTTTTA------------------------------AATTTT------TTTTTTTATTATAT------TTCGCTATTTTTTT--------------------GCATATTAGAAA?GTCTAATTACTAAA----------------------------------------------------ATCGAATATT---------------------------------ATATATAA-------------TTCAATCGATTTCTCT-------AGTTTATATTTA-TAT-A---------------------------------------------------------------------------------------TAGATATAAT----------------ATA-----TTTTATATC----------------GATTTTTATATT------------CCGTGATGAT-------GATAAATATGATCTAAAATCCGTTGAATCTAT-------------------------------------------------------------------------------------------------------------------------------------------------------------------------------------------------------------------------------------------TTAATCTAAT-----TA-----ACAAG-T--------CATT----------------------CGAATTCGAA----T-----AATTCGAATGAA-TGGTC--CACT------------CCTCGGCT--------TGCATTCATAAA-------GGTGGAAGTTT--AG------ACGATTTAATCATTTAATCATTTAAGTATTCCAAA-CTACATCA-------TATATAT------GTGGT-----------------ATATAATTGAATAGCATATTCCATAAATGGTAGAATCATTTTT----CATTGACCTAAACGTAGGTCT-CCTA-TAG-AAGGAA---------GATCAAAGAATATAGCAA?????TTA-------AAGAAGAAA-----------------------------------AACAA-CTTTTAG-------AG-AGAGGA-???-?????????T-------GAATTCAAC-GATTCCA-GT??????????????????????????????????????????????????????????????????????????????????????????????????????????????????????????????????????????????????????????????????????????????????????????????????????????????????????????????????????????????????????????????????????????????????????????????????????????????????????????????????????????????????????????????????????????????????????????????????????????????????????????????????????????????????????????????????????????????????????????????????????????????????????????????????????????????????????????????????????????????????????????????????????????????????????????????????????????????????????????????????????????????????????????????????????????????????????????????????????????????????????????????????????????????????????????????????????????????????????????????????????????????????????????ATTCGTTATCTTTTTGAT-TCACTCAACT-----GTTTCACAA--------------------------------------AA-CAAAGGGATCGTAGCGGAAATGC-TTTTCTCTGATCACAA-----GTCTTGTGAT-----ATTTGATACACGTAC-AAATAAA-CATCTTT-GAGCAA-GGAATCTCCATTTGAATGATTCATGATCTATATCA-TT-----ATT---------CAG-AATTC-GGACTG-----AAA--TAAAAAAAA----GTTTTCTTTTT----GAAAATC-AAAGAAATT-CCA-GGAC-----CTGTATAC-GAC-TTTG-GAA-TA-CCC-TTT-CGTTCT-ATGT---AATTGACATAGACCCAAATCACTAGTAAAATGA------TGCATCGGGAA--TGG-----TCAG-----------------------------------------------------------------GATAGCTCAATCCGG-TAGAGCAGAGGACTGAAAATT-C-TCGTGTCGCCAGTTCAAATCTGG-----------------------------------------------------------------TTCCTGACGCA-GGATT------TATTTGTATG-AAGAC-CGATTCGACAAAT---------------TAATTGA-----TATGCATCGA-CATA-CCTAT------TTTTT-AATT-----------TATTAAAAATCTAGATT-TAGATTAGACTCC--ATATTTTTTT-------------------------------CCATCTAGGTGTTTAGAA----------------------------ATA-----GATATATACCCCATCTATTTTTTAGATGGGTAATTAGAT-GGGTAAAGAATAGATTGTCG---------AAGTCTAAGTC-AAAAATTTAGACTGTATTTCCTCTTCTTTTAACA-TTTCTTTCTATTCTCGTTC-----CTATTCTATTTCTTCATTT-CCTACTACATGAATTTAGAGAAC-----CCGTA-TAAGTGATGTGCGCAGT--AC-AAAGTTCATGATGCAGAACTCGTTT-GGTTCATCTTAG-----CGGATCATCCG----AAATAAGTA-TTTCTTCCAAATTTTACTTT-TTGTTAGACCCT-AC-ATACTCT--------------AAG-----------------------------------------------------------------------------------------------AAAGATTCCATTT----CAAATAATTTATC-----AA-CGAC-TTTGTTTAATCTAG----------------AACAGAACGTACAATCC-----TTAAATATCTGTAAGTC--------TG------------GAATTTT-CGAAGTAAAGATTAGTTT--CTTATCATTCAACGAGCATC??????????????????????????????????????????????????????????????????????????????????????????????????????????????????????????????????????????????????????????????????????????????????????????????????????????????????????????????????????????????????????????????????????????????????????????????????????????????????????????????????????????????????????????????????????????????????????????????????????????????????????????????????????????????????????????????????????????????????????????????????????????????????????????????????????????????????????????????????????????????????????????????????????????????????????????????????????????????????????????????????????????????????????????????????????????????????????????????????????????????????????????????????????????????????????????????????????????????????????????????????????????????????????????????????????????????????????????????????????????????????????????????????????????????????????????????????????????????????????????????????????????????????????????????????????????????????????????????????????????????????????????????????????????????????????????????????????????????????????????????????????????????????????????????????????????????????????????????????????????????????????????????????????????????????????????????????????????????????????????????????????????????????????????????????????????????????????????????????????????????????????????????????????????????????????????????????????????????????????????????????????????????????????????????????????????????????????????????????????????????????????????????????????????????????????????????????????????????????????????????????????????????????????????????????????????????????????????????????????????????????????????????????????????????????????????????????????????????????????????????????????????????????????????????????????????????????????????????????????????????????????????????????????????????????????????????????????????????????????????????????????????????????????????????????????????????????????????????????????????????????????????????????????????????????????????????????????????????????????????????????????????????????????????????????????????????????????????????????????????????????????????????????????????????????????????????????????????????????????????????????????????????????????????????????????????????????????????????????????????????????????????????????????????????????????????????????????????????????????????????????????????????????????????????????????????????????????????????????????????????????????????????????????????????????????????????????????????????????????????????????????????????????????????????????????????????????????????????????????????????????????????????????????????????????????????????????????????????????????????????????????????????????????????????????????????????????????????????????????????????????????????????????????????????????????????????????????????????????????????????????????????????????????????????????????????????????????????????????????????????????????????????????????????????????????????????????????????????????????????????????????????????????????????????????????????????????????????????????????????????????????????????????????????????????????????????????????????????????????????????????????????????????????????????????????????????????????????????????????????????????????????????????????????????????????????????????????????????????????????????????????????????????????????????????????????????????????????????????????????????????????????????????????????????????????????????????????????????????????????????????????????????????????????????????????????????????????????????????????????????????????????????????????????????????????????????????????????????????????????????????????????????????????????????????????????????????????????????????????????????????????????????????????????????????????????????????????????????????????????????????????????????????????????????????????????????????????????????????????????????????????????????????????????????????????????????????????????????????????????????????????????????????????????????????????????????????????????????????????????????????????????????????????????????????????????????????????????????????????????????????????????????????????????????????????????????????????????????????????????????????????????????????????????????????????????????????????????????????????????????????????????????????????????????????????????????????????????????????????????????????????????????????????????????????????????????????????????????????????????????????????????????????????????????????????????????????????????????????????????????????????????????????????????????????????????????????????????????????????????????????????????????????????????????????????????????????????????????????????????????????????????????????????????????????????????????????????????????????????????????????????????????????????????????????????????????????????????????????????????????????????????????????????????????????????????????????????????????????????????????????????????????????????????????????????????????????????????????????????????????????????????????????????????????????????????????????????????????????????????????????????????????????????????????????????????????????????????????????????????????????????????????????????????????????????????????????????????????????????????????????????????????????????????????????????????????????????????????????????????????????????????????????????????????????????????????????????????????????????????????????????????????????????????????????????????????????????????????????????????????????????????????????????????????????????????????????????????????????????????????????????????????????????????????????????????????????????????????????????????????????????????????????????????????????????????????????????????????????????????????????????????????????????????????????????????????????????????????????????????????????????????????????????????????????????????????????????????????????????????????????????????????????????????????????????????????????????????????????????????????????????????????????????????????????????????????????????????????????????????????????????????????????????????????????????????????????????????????????????????????????????????????????????????????????????????????????????????????????????????????????????????????????????????????????????????????????????????????????????????????????????????????????????????????????????????????????????????????????????????????????????????????????????????????????????????????????????????????????????????????????????????????????????????????????????????????????????????????????????????????????????????????????????????????????GGT-CCGGTG-AAGTGTTCGG-ATCGCGG-CGACGTGGG-CGGTTCGCTGCC-GGCGACGTCGCGAGAAGTCCACTGAACCTTATCATTTAGAGGAAGGAGAAGTCGTAACAAGGTTTCCG-TAGGTGAACCTGCGGAAGGATCATTGTCAAAA-CCT-GACA--T---CTAGAAAA-CTC-GTG-AACTTGTT-CATAGA--GA-GAA---T--GGGG-AAT-GCA-----TCGG-TT-TGG-CCCAG-T-GC----CTCTCCT-----TTTGCTTT----------CCCC--TT----------------------GCGA----GCAGA-CGTGCCTAG-AGC-TTTCGAG--CGATG-TGT-TC--GTCT-GCTTGTCGAACAA-CGAA-CCC-CGGCGCAAATCGCGCCAAGGA-T---AA--TGGAATGA---GTTT-GT-----G-CA--TG-CATG-G--CCCT----------GCCC-GTCTA----C------GG--GT----GGCG-------TTGGCTT-GCACATCTTTT-----GTA--------TAA-----C----TA------AA-TGACTCTCGGCAACGGATATCTCGGCTCTTGCATCGATGAAGAACGTAGCGAAATGCGATACTTGGTGTGAATTGCAGAATCCCGTGAACCATCGAGTCTTTGAACGCAAGTTGCGCCTGAAGCC--ATCAGGTTGAAGGCACGTCTGCCTGGGCGTCACGCAWTGCGTCGCTCACTC-----ACCCC-GTGCCTC--A-CT---GGGCGGG--GG-TAA-GTGCGTGGGCGG-ATATTGGCCCCCC-----GTTCACATTT-G-TGCTC--GGTTGGCCTAAAA-A-TAA-GG-TCCC---TGATGACGG-AC-------ATCA---CAACAAGTGGTGG----TTGCC---AAACTGTCGCGACACGTTGTGCA---TGCT-A--CT------CCGTCGTCG---GTGG--GCT----------CATTGACCCTTAA-GT-GCC-A--TAGA---------------ACTT---GGTACC---TCA--ACTG-C-GACCCC--AGGT-CA-GG-C--GGGATTACCC-GCTGAGTTTAAGCATATCAA-TAAGCGG-AGG-AAAAGAAA-CTTACAAGGATTCCCCTAGTAACGG-CGAGCGAACCGGG-AAT??????????????????????????????????????????????????????????????????????????????????????????????????????????????????????????????????????????????????????????????????????????????????????????????????????????????????????????????????????????????????????????????????????????????????????????????????????????????????????????????????????????????????????????????????????????????????????????????????????????????????????????????????????????????????????????????????????????????????????????????????????????????????????????????????????????????????????????????????????????????????????????????????????????????????????????????????????????????????????????????????????????????????????????????????????????????????????????????????????????????????????????????????????????????????????????????????????????????????????????????????????????????????????????????????????????????????????????????????????????????????????????????????????????????????????????????????????????????????????????????????????????????????? [12661 bp]
'adnata MP501' AATTT-CA-TAAATTATT-GAATAGT-CCCTATTAACTCTATTCTTTT-C-ATTCTTAT-------CTACT------AT-TCAATTACG-AATT-AATA-TGA-----------ATAAAGAATAGAAAAG-----------AATTGTTA-TA----------------------------------------------GAACA-TA------------------AA-AATGAATATAAA---------T-AACCATACGATTATTAGATA-----AAAAT-----------ATTATTAAACA--TTTTCTA------ATTTTTA------------------------------AATTCT----------TTTTTTATAT------TTCGCTATTTTTTT--------------------GCATATTAGAAATGGCTAATTACTAAA----------------------------------------------------ATCGAATATT---------------------------------ATATATAA-------------TTCAATCGATTTCTCT-------AGTTTAAATTTA-TAT-A---------------------------------------------------------------------------------------AAGATATAA?----------------ATA-----TTTTATATC----------------TATTTTTATATT------------CCGTGATGAT-------GATAAATATGATCTAAAATCCGTTGAATCTAT-------------------------------------------------------------------------------------------------------------------------------------------------------------------------------------------------------------------------------------------TTAATCTAAT-----TA-----ACAAG-T--------CATT----------------------CGAATTCGAA----T-----AATTCGAATGAA-TGGTC--CCCT------------CCTCGGCT--------TGCATTCATAAA-------GGTGTAAGTTT--AG------CCGATTTAATCATTTAA--------GTATTCCAAA-CTACATCA-------TATATAT------GTGGT-----------------ATATAATTGAATAGCATATTCCATAAATGGTAGAATCATTTTT----CATTGACCTAAACGTAGGTCT-CCTA-TAG-AAGGAA---------GATCAAAGAATATAGCAAAGAAATTA-------AAGAAGAAA-----------------------------------AACAA-CTTTTAG-------AG-AGAGGA-A??-??????????-------GAATTCAAC-GATTCCA-GTATAAACG???????????????????????????????????????????????????????????????????????????????????????????????????????????????????????????????????????????????????????????????????????????????????????????????????????????????????????????????????????????????????????????????????????????????????????????????????????????????????????????????????????????????????????????????????????????????????????????????????????????????????????????????????????????????????????????????????????????????????????????????????????????????????????????????????????????????????????????????????????????????????????????????????????????????????????????????????????????????????????????????????????????????????????????????????????????????????????????????????????????????????????????????????????????????????????????????????????????????????????????????????????????????????ATTCGTTATCTTTTTGAT-TCACT-AACA-----GTTTCACAA--------------------------------------AA-CAAAGGGATCGTAGCGGAAATGC-TTTTCTCTGATCACAA-----GTCTTGTGAT-----ATTTGATACACGTAC-AAATAAA-CATCTTT-GAGCAA-GGAATCTCCATTTGAATGATTCATGATCTATATCA-TT-----ATT---------CAG-AATTC-GGACTG-----AAA--TAAAAAAAA----GTTTTCTTTTT----GAAAATC-AAAGAAATT-CCA-GGAC-----CTGTATAC-GAC-TTTG-GAA-TA-CCC-TTT-CGTTCT-ATGT---AATTGACATAGACCCAAATCACTAGTAAAATGA------TGCATCGGGAA--TGG-----TCAG-----------------------------------------------------------------GATAGCTCAGTCCGG-TAGAGCAGAGGACTGAAAATT-C-TCGTGCCGCCAGTTCAAATCTGG-----------------------------------------------------------------TTCCTGACGCA-GGATT------TATTTGTATG-AAGAC-CGATTCGACAAAT---------------TAATTGA-----TATGCATCG?-CATA-CCTAT------TTTTT-AATT-----------TATTAAAAATCTAGATT-TAGATTAGACTCC--ATATTTTTTT-------------------------------CCATCTAGGTGTTTAGAA----------------------------ATA-----GATATATACCCCATCTATTTTTTAGATGGGTAATTAGAT-GGGTAAAGAATAGATTGTCG---------AAGTCTAAGTC-AAAAATTTAGACTGTATTTCCTCTTCTTTTAACA-TTTCTTTCTATTCTGGTTC-----CTATTCTATTTCTTCATTT-CGTACTACATGAATTTAGAGAAC-----CCGTA-TAAGTGATGTGCGCAGT--AC-AAAGTTCATGATGCAGAACTCGTTT-GGTTCATCTTAG-----CGGATCATCCG----AAATAAGTA-TTTCTTCCAAATTTTACTTT-TTGTTAGACCCT-AC-ATACTCT--------------AAG-----------------------------------------------------------------------------------------------AAAGATTCCATTT----CAAATAATTTATC-----AA-TGAC-TTTGTTTAATCTAG----------------AACAGAACGTACAATCC-----TTAAATATCTGTAATTC--------TGCCTACCCCTTAA-------------TAAAGATTAGTTT--CTTATCATTCAACGAGCATC???????????????????????????????????????????????????????????????????????????????????????????????????????????????????????????????????????????????????????????????????????????????????????????????????????????????????????????????????????????????????????????????????????????????????????????????????????????????????????????????????????????????????????????????????????????????????????????????????????????????????????????????????????????????????????????????????????????????????????????????????????????????????????????????????????????????????????????????????????????????????????????????????????????????????????????????????????????????????????????????????????????????????????????????????????????????????????????????????????????????????????????????????????????????????????????????????????????????????????????????????????????????????????????????????????????????????????????????????????????????????????????????????????????????????????????????????????????????????????????????????????????????????????????????????????????????????????????????????????????????????????????????????????????????????????????????????????????????????????????????????????????????????????????????????????????????????????????????????????????????????????????????????????????????????????????????????????????????????????????????????????????????????????????????????????????????????????????????????????????????????????????????????????????????????????????????????????????????????????????????????????????????????????????????????????????????????????????????????????????????????????????????????????????????????????????????????????????????????????????????????????????????????????????????????????????????????????????????????????????????????????????????????????????????????????????????????????????????????????????????????????????????????????????????????????????????????????????????????????????????????????????????????????????????????????????????????????????????????????????????????????????????????????????????????????????????????????????????????????????????????????????????????????????????????????????????????????????????????????????????????????????????????????????????????????????????????????????????????????????????????????????????????????????????????????????????????????????????????????????????????????????????????????????????????????????????????????????????????????????????????????????????????????????????????????????????????????????????????????????????????????????????????????????????????????????????????????????????????????????????????????????????????????????????????????????????????????????????????????????????????????????????????????????????????????????????????????????????????????????????????????????????????????????????????????????????????????????????????????????????????????????????????????????????????????????????????????????????????????????????????????????????????????????????????????????????????????????????????????????????????????????????????????????????????????????????????????????????????????????????????????????????????????????????????????????????????????????????????????????????????????????????????????????????????????????????????????????????????????????????????????????????????????????????????????????????????????????????????????????????????????????????????????????????????????????????????????????????????????????????????????????????????????????????????????????????????????????????????????????????????????????????????????????????????????????????????????????????????????????????????????????????????????????????????????????????????????????????????????????????????????????????????????????????????????????????????????????????????????????????????????????????????????????????????????????????????????????????????????????????????????????????????????????????????????????????????????????????????????????????????????????????????????????????????????????????????????????????????????????????????????????????????????????????????????????????????????????????????????????????????????????????????????????????????????????????????????????????????????????????????????????????????????????????????????????????????????????????????????????????????????????????????????????????????????????????????????????????????????????????????????????????????????????????????????????????????????????????????????????????????????????????????????????????????????????????????????????????????????????????????????????????????????????????????????????????????????????????????????????????????????????????????????????????????????????????????????????????????????????????????????????????????????????????????????????????????????????????????????????????????????????????????????????????????????????????????????????????????????????????????????????????????????????????????????????????????????????????????????????????????????????????????????????????????????????????????????????????????????????????????????????????????????????????????????????????????????????????????????????????????????????????????????????????????????????????????????????????????????????????????????????????????????????????????????????????????????????????????????????????????????????????????????????????????????????????????????????????????????????????????????????????????????????????????????????????????????????????????????????????????????????????????????????????????????????????????????????????????????????????????????????????????????????????????????????????????????????????????????????????????????????????????????????????????????????????????????????????????????????????????????????????????????????????????????????????????????????????????????????????????????????????????????????????????????????????????????????????????????????????????????????????????????????????????????????????????????????????????????????????????????????????????????????????????????????????????????????????????????????????????????????????????????????????????????????????????????????????????????????????????????????????????????????????????????????????????????????????????????????????????????????????????????????????????????????????????????????????????????????????????????????????????????????????????????????????????????????????????????????????????????????????????????????????????????????????????????????????????????????????????????????????????????????????????????????????????????????????????????????????????????????????????????????????????????????????????????????????????????????????????????????????????????????????????????????????????????????????????????????????????????????????????????????????????????????????????????????????????????????????????????????????????????????????????????????????????????????????????????????????????????????????????????????????????GT-CCGGTG-AAGTGTTCGG-ATCGCGG-CGACGTGGG-CGGTTCGCTGCC-GGCGACGTCGCGAGAAGTCCACTGAACCTTATCATTTAGAGGAAGGAGAAGTCGTAACAAGGTTTCCG-TAGGTGAACCTGCGGAAGGATCATTGTCAAAA-CCT-GACA--T---CTAGAAAA-CTC-GTG-AACTTGTT-CATAGA-----GAA---T--GGGG-AAT-GCA-----TCCG-TT-TGG-CCCAG-T-GC----CTCTCCT-----TTTGCTTT----------CCCC--TT----------------------GCGA----GCAGA-CGTGCCTAG-AGC-TTTCGAG--CGATG-TGT-TC--GTCT-GCTTGTCGAACAA-CGAA-CCC-CGGCGCAAATCGCGCCAAGGA-T---AA--TGGAATGA---GTTT-GT-----G-CA--TG-CATG-G--CCCT----------GCCC-GTCTA----C------GG--GT----GGCG-------TTGGCTT-GCACATCTTTT-----GTA--------TAA-----C----TA------AA-TGACTCTCGGCAACGGATATCTCGGCTCTTGCATCGATGAAGAACGTAGCGAAATGCGATACTTGGTGTGAATTGCAGAATCCCGTGAACCATCGAGTCTTTGAACGCAAGTTGCGCCTGAAGCC--ATCAGGTTGAAGGCACGTCTGCCTGGGCGTCACGCATTGCGTCGCTCACTC-----ACCCC-GTGCCTC--A-CT---GGGCGGG--GG-TAA-GTGCGTGGGCGG-ATATTGGCCCCCC-----GTTCACATTT-G-TGCTC--GGTTGGCCTAAAA-A-TAA-GG-TCCC---TGATGACGG-AC-------ATCA---CAACAAGTGGTGG----TTGCC---AAACTGTCGCGACACGTTGTGCA---TGCT-A--CT------CCGTCGTCG---GTGG--GCT----------CATTGACCCTTAA-GT-GCC-A--TAGA---------------ACTT---GGTACC---TCA--ACTG-C-GACCCC--AGGT-CA-GG-C--GGGATTACCC-GCTGAGTTTAAGCATATCAA-TAAGCGG-AGG-AAAAGAAA-CTTACAAGGATTCCCCTAGTAACGG-CGAGC??????????????????????????????????????????????????????????????????????????????????????????????????????????????????????????????????????????????????????????????????????????????????????????????????????????????????????????????????????????????????????????????????????????????????????????????????????????????????????????????????????????????????????????????????????????????????????????????????????????????????????????????????????????????????????????????????????????????????????????????????????????????????????????????????????????????????????????????????????????????????????????????????????????????????????????????????????????????????????????????????????????????????????????????????????????????????????????????????????????????????????????????????????????????????????????????????????????????????????????????????????????????????????????????????????????????????????????????????????????????????????????????????????????????????????????????????????????????????????????????????????????????????????????????? [12661 bp]
'adunca EO12746' ????????????????????????????????????????????????????????????????????????????????????????????????????????????????????????????????????????????????????????????????????????????????????????????????????????????????????????????????????????????????????????????????????????????????????????????????????????????????????????????????????????????????????????????????????????????????????????????????????????????????????????????????????????????????????????????AAA----------------------------------------------------ATCGAATATT---------------------------------ATATATAA-------------TTCAATCGATTTCTCT-------AGTTTATATTTA-TAT-A---------------------------------------------------------------------------------------TAGATATGAT----------------ATA-----T--------------------------ATTTTATATT------------CCGTGATGAT-------GATAAATATGATCTAAAATCCGTTGAATCTAT-------------------------------------------------------------------------------------------------------------------------------------------------------------------------------------------------------------------------------------------TTAATCTAAT-----TA-----ACAAG-T--------CATT----------------------CGAATTCAAA----T-----AATTCGAATGAA-TGGTC--CACT------------CCTCCGCT--------TGCATTCATAAA-------GGTGTAAGTTT--AG------ACGATTTAATCATTTAA--------GTATTCCAAA-CTACATCA-------TACATAT------GTGGT-----------------ATATAATTGAATAGCATATTCAATAAATGGTAGAATCATTTTT----GATTGACCTAAACGTAGGTCT-CCTA-TAG-AAGGAA---------GATCAAAGAATATAGCAAAGAAATTA-------AAGAAGAAA-----------------------------------AACAA-CTTTTAG-------AG-AGAGGA-ATC-AGTA???????????????????????????????????????????????????????????????????????????????????????????????????????????????????????????????????????????????????????????????????????????????????????????????????????????????????????????????????????????????????????????????????????????????????????????????????????????????????????????????????????????????????????????????????????????????????????????????????????????????????????????????????????????????????????????????????????????????????????????????????????????????????????????????????????????????????????????????????????????????????????????????????????????????????????????????????????????????????????????????????????????????????????????????????????????????????????????????????????????????????????????????????????????????????????????????????????????????????????????????????????????????????????????????????????????????????????????ATTCGTTATCTTTTTGAT-TCACTCAACA-----GTTTCACAA--------------------------------------AA-CAAAGGGATCATAGCGGAAATGC-TTTTCTCTGATCACAA-----GTCTTGTGAT-----ATTTGATACACGTAC-AAATAAA-CATCTTT-GAGCAA-GGAATCTCCATTTGAATGATTCATGATCTATATCA-TT-----ATT---------CGG-AATTC-GGACTG-----AAA--TAAAAAAAA----GTTTTCTTTTT----GAAAATC-AAAGAAATT-CCA-GGAC-----CTGTATAC-GAC-TTTG-GAA-TA-CCC-TTT-CGTTCT-ATGT---AATTGACATAGACCCAAATCACTAGTAAAATGA------TGCATCGGGAA--TGG-----TCAG-----------------------------------------------------------------GATAGCTCAGTCCGG-TAGAGCAGAGGACTGAAAATT-C-TCGTGTCGCCAGTTCAAATCTGG-----------------------------------------------------------------TTCCTGA--------------------------------------------------------------------------------------TA-CCTAT------TTTTT-AAT------------TTTTAAAAATATAGATT-TAGATTAGACTCC--ATATTTTTTT-------------------------------CCATCTAGATGTTTAGAA----------------------------ATA-----GATATATACCCCATCTATTTTTTAGATGGGTAATTAGAT-GGGTAAAGAATAGATTGTCG---------AAGTCTAAGTC-AAAAATTTAGACTGTATTTCCTCTTCTTTTAACA-TTTCTTTATATTCTCGTTC-----CTATTCTATTTCTTCATTT-CCTACTACATGAATTTAGAGAAC-----CCGTA-TAAGTTATGTGCGCAGT--AC-AAAGTTCATGATGCAGAACTCGTTT-GGTTCATCTTAG-----CGGATCATCCG----AAATAAGTA-TTTCTTCCAAATTTTACTTT-TTGTTAGACCCT-AC-AAACTCT--------------AAG-----------------------------------------------------------------------------------------------AAAGGTTCCATTT----CAAATAATTTATC-----AA-AGAC-TTTGTTTAATSTAG----------------AACAGAAAGTACAATCC-----TTAAATATCTGTAATTC--------TG------------GAATT??????????????????????????????????????????????????????????????????????????????????????????????????????????????????????????????????????????????????????????????????????????????????????????????????????????????????????????????????????????????????????????????????????????????????????????????????????????????????????????????????????????????????????????????????????????????????????????????????????????????????????????????????????????????????????????????????????????????????????????????????????????????????????????????????????????????????????????????????????????????????????????????????????????????????????????????????????????????????????????????????????????????????????????????????????????????????????????????????????????????????????????????????????????????????????????????????????????????????????????????????????????????????????????????????????????????????????????????????????????????????????????????????????????????????????????????????????????????????????????????????????????????????????????????????????????????????????????????????????????????????????????????????????????????????????????????????????????????????????????????????????????????????????????????????????????????????????????????????????????????????????????????????????????????????????????????????????????????????????????????????????????????????????????????????????????????????????????????????????????????????????????????????????????????????????????????????????????????????????????????????????????????????????????????????????????????????????????????????????????????????????????????????????????????????????????????????????????????????????????????????????????????????????????????????????????????????????????????????????????????????????????????????????????????????????????????????????????????????????????????????????????????????????????????????????????????????????????????????????????????????????????????????????????????????????????????????????????????????????????????????????????????????????????????????????????????????????????????????????????????????????????????????????????????????????????????????????????????????????????????????????????????????????????????????????????????????????????????????????????????????????????????????????????????????????????????????????????????????????????????????????????????????????????????????????????????????????????????????????????????????????????????????????????????????????????????????????????????????????????????????????????????????????????????????????????????????????????????????????????????????????????????????????????????????????????????????????????????????????????????????????????????????????????????????????????????????????????????????????????????????????????????????????????????????????????????????????????????????????????????????????????????????????????????????????????????????????????????????????????????????????????????????????????????????????????????????????????????????????????????????????????????????????????????????????????????????????????????????????????????????????????????????????????????????????????????????????????????????????????????????????????????????????????????????????????????????????????????????????????????????????????????????????????????????????????????????????????????????????????????????????????????????????????????????????????????????????????????????????????????????????????????????????????????????????????????????????????????????????????????????????????????????????????????????????????????????????????????????????????????????????????????????????????????????????????????????????????????????????????????????????????????????????????????????????????????????????????????????????????????????????????????????????????????????????????????????????????????????????????????????????????????????????????????????????????????????????????????????????????????????????????????????????????????????????????????????????????????????????????????????????????????????????????????????????????????????????????????????????????????????????????????????????????????????????????????????????????????????????????????????????????????????????????????????????????????????????????????????????????????????????????????????????????????????????????????????????????????????????????????????????????????????????????????????????????????????????????????????????????????????????????????????????????????????????????????????????????????????????????????????????????????????????????????????????????????????????????????????????????????????????????????????????????????????????????????????????????????????????????????????????????????????????????????????????????????????????????????????????????????????????????????????????????????????????????????????????????????????????????????????????????????????????????????????????????????????????????????????????????????????????????????????????????????????????????????????????????????????????????????????????????????????????????????????????????????????????????????????????????????????????????????????????????????????????????????????????????????????????????????????????????????????????????????????????????????????????????????????????????????????????????????????????????????????????????????????????????????????????????????????????????????????????????????????????????????????????????????????????????????????????????????????????????????????????????????????????????????????????????????????????????????????????????????????????????????????????????????????????????????????????????????????????????????????????????????????????????????????????????????????????????????????????????????????????????????????????????????????????????????????????????????????????????????????????????????????????????????????????????????????????????????????????????????????????????????????????????????????????????????????????????????????????????????????????????????????????????????????????????????????????????????????????????????????????????????????????????????????????????????????????????????????????????????????????????????????????????????????????????????????????????????????????????????????????????????????????????????????????????????????????????????????????????????????????????????????????????????????????????????????????????????????????????????????????????????????????????????????????????????????????????????????????????????????????????????????????????????????????????????????????????????????????????????????????????????????????????????????????????????????????????????????????????????????????????????????????????????????????????????????????????????????????????????????????????????????????????????????????????????????????????????????????????????????????????????????????????????????????????????????????????????????????????????????????????????????????????????????????????????GT-CCGGTG-AAGTGTTCGG-ATCGCGG-CGACGTGGG-CGGTTCGCTGCC-GACGACGTCGCGAGAAGTCCACTGAACCTTATCATTTAGAGGAAGGAGAAGTCGTAACAAGGTTTCCG-TAGGTGAACCTGCGGAAGGATCATTGTCAAAA-CCT-GACA--T---CTAGAAAA-CTC-GTG-AACTTGTT-CATAAA-----GAA---T--GGGG-AAT-GCA-----TTGG-TT-TGG-CCCAG-T-GC----CTCTCCT-----TTTGCTTT----------CCCC--TC----------------------GCGA----GCAGA-CGTGCCTGG-AGC-TTTCGAG--CGATG-TGT-TT--GTCT-GCTTGTCGAACAA-CGAA-CCC-CGGCGCAAATCGCGCCAAGGA-T---AA--TGGAATGA---GTTT-GT-----G-CA--TG-TATG-T--CCCT----------GCCC-GTCTA----C------GG--GT----GGTG-------TTGGCTTTGCACATCTTTT-----GTA--------TAA-----C----TA------AA-TGACTCTCGGCAACGGATATCTCGGCTCTTGCATCGATGAAGAACGTAGCGAAATGCGATACTTGGTGTGAATTGCAGAATCCCGTGAACCATCGAGTCTTTGAACGCAAGTTGCGCCTGAAGCC--ATCAGGTTGAAGGCACGTCTGCCTGGGCGTCACGCATTGCGTCGCTCACTC-----ACCCC-GTGCCTC--A-CT---GGGCGGG-----TAA-GTGCGTGGGCGG-ATATTGGCCCCCC-----GTTCACATTT-G-TGCTC--GGTTGGCCTAAAA-A-TAA-GG-TCCC---TGATGACGGGAC-------ATCA---CAACAAGTGGTGG----TTGCC---AAACTGTCGCGACACGTTGTGCA---TGCT-A--CT------CCGTCGTCA---GTGG--GCT----------CATTGACCCTTAA-GT-GCC-A--TCGA---------------ACTT---GGTACC---TCA--ACTG-C-GACCCC--AGGT-CA-GG-C--GGGATTACCC-GCTGAGTTTAAGCATATCAA-TAAGCGG-AGG-AAAAGAAA-CTTACAAGGATTCCCCTAGTAACGG-CGAGCGAACCGGG-AAT??????????????????????????????????????????????????????????????????????????????????????????????????????????????????????????????????????????????????????????????????????????????????????????????????????????????????????????????????????????????????????????????????????????????????????????????????????????????????????????????????????????????????????????????????????????????????????????????????????????????????????????????????????????????????????????????????????????????????????????????????????????????????????????????????????????????????????????????????????????????????????????????????????????????????????????????????????????????????????????????????????????????????????????????????????????????????????????????????????????????????????????????????????????????????????????????????????????????????????????????????????????????????????????????????????????????????????????????????????????????????????????????????????????????????????????????????????????????????????????????????????????????????? [12661 bp]
'adunca MP1254' ???????????????????????????????????????????????????????????????????????????????????????????????????????????????????????????????????????????????????????????????????????????????????????????????????????????????????????????????????????????????????????????????????????????????????????????????????????????????????????????????????????????????????????????????????????????????????????????????????????????????????????????????????????????????????????????TAAA----------------------------------------------------ATCGAATATT---------------------------------ATATATAA-------------TTCAATCGATTTCTCT-------AGTTTATATTTA-TAT-A---------------------------------------------------------------------------------------TAGATATAAT----------------ATA-----T--------------------------ATTTTATATT------------CCGTGATGAT-------GATAAATATGATCTAAAATCCGTTGAATCTAT-------------------------------------------------------------------------------------------------------------------------------------------------------------------------------------------------------------------------------------------TTAATCTAAT-----TA-----ACAAG-T--------CATT----------------------CGAATTCGAA----T-----AATTCGAATGAA-TGGTC--CACT------------CCTCCGCT--------TGCATTCATAAA-------GGTGTAAGTTT--AG------ACGATTTAATCATTTAA--------GTATTCCAAA-CTACATCA-------TCCATAT------GTGGT-----------------ATATAATTGAATAGCATATTCAATAAATGGTAGAATCATTTTT----GATTGACCTAAACGTAGGTCT-CCTA-TAG-AAGGAA---------GATCAAAGAATATAGCAAAGAAATTA-------AAGAAGAAA-----------------------------------AACAA-CTTTTAG-------AG-AGAGGA-ATC-AGTATATAAT-------GAATTCAAC-GATTC???????????????????????????????????????????????????????????????????????????????????????????????????????????????????????????????????????????????????????????????????????????????????????????????????????????????????????????????????????????????????????????????????????????????????????????????????????????????????????????????????????????????????????????????????????????????????????????????????????????????????????????????????????????????????????????????????????????????????????????????????????????????????????????????????????????????????????????????????????????????????????????????????????????????????????????????????????????????????????????????????????????????????????????????????????????????????????????????????????????????????????????????????????????????????????????????????????????????????????????????????????????????????????????????ATTCGTTATCTTTTTGAT-TCACTCAACT-----GTTTCACAA--------------------------------------AA-CAAAGGGATCATAGCGGAAATGC-TTTTCTCTGATCACAA-----GTCTTGTGAT-----ATTTGATACACGTAC-AAATAAA-CATCTTT-GAGCAA-GGAATCTCCATTTGAATGATTCATGATCTATATCA-TT-----ATT---------CGG-AATTC-GGACTG-----AAA--TAAAAAAAA----GTTTTCTTTTT----GAAAATC-AAAGAAATT-CCA-GGAC-----CTGTATAC-GAC-TTTG-GAA-TA-CCC-TTT-CGTTCT-ATGT---AATTGACATAGACCCAAATCACTAGTAAAATGA------TGCATCGGGAA--TGG-----TCAG-----------------------------------------------------------------GATAGCTCAGTCCGG-TAGAGCAGAGGACTGAAAATT-C-TCGTGCCGCCAGTTCAAATCTGG-----------------------------------------------------------------TTCCTGACGCA-GGATT------TATTTGCATG-AAGAG-CGATTCGACAAAT---------------TAATTGA-----TATGCATCGA-CATA-CCTAT------TTTTT-AATA-----------TTTTAAAAATATAGATT-TAGATTAGACTCC--ATATTTTTTT-------------------------------CCATCTAGATGTTTAGAA----------------------------ATA-----GATATATACCCCATCTATTTTTTAGATGGGTAATTAGAT-GGGTAAAGAATAGATTGTCG---------AAGTCTAAGTC-AAAAATTTAGACTGTATTTCCTCTTCTTTTAACA-TTTCTTTATATTCTCGTTC-----CTATTCTATTTCTTCATTT-CCTACTACATGAATTTAGAGAAC-----CCGTA-TAAGTTATGTGCGCAGT--AC-AAAGTTCATGATGCAGAACTCGTTT-GGTTCATCTTAG-----CGGATCATCCG----AAATAAGTA-TTTCTTCCAAATTTTACTTT-TTGTTAGACCCT-AC-CTACTCT--------------AAG-----------------------------------------------------------------------------------------------AAAGATTCCATTT----CAAATAATTTATC-----AA-TGAC-TTTGTTTAATCTAG----------------AACAGAACGTACAATCC-----??AAATATCTGTAATTCTGGAATTCTG------------GAATTTT-CGAAGTAAAGATTAGTTT--CTTATCATTCAACGAGCATC???????????????????????????????????????????????????????????????????????????????????????????????????????????????????????????????????????????????????????????????????????????????????????????????????????????????????????????????????????????????????????????????????????????????????????????????????????????????????????????????????????????????????????????????????????????????????????????????????????????????????????????????????????????????????????????????????????????????????????????????????????????????????????????????????????????????????????????????????????????????????????????????????????????????????????????????????????????????????????????????????????????????????????????????????????????????????????????????????????????????????????????????????????????????????????????????????????????????????????????????????????????????????????????????????????????????????????????????????????????????????????????????????????????????????????????????????????????????????????????????????????????????????????????????????????????????????????????????????????????????????????????????????????????????????????????????????????????????????????????????????????????????????????????????????????????????????????????????????????????????????????????????????????????????????????????????????????????????????????????????????????????????????????????????????????????????????????????????????????????????????????????????????????????????????????????????????????????????????????????????????????????????????????????????????????????????????????????????????????????????????????????????????????????????????????????????????????????????????????????????????????????????????????????????????????????????????????????????????????????????????????????????????????????????????????????????????????????????????????????????????????????????????????????????????????????????????????????????????????????????????????????????????????????????????????????????????????????????????????????????????????????????????????????????????????????????????????????????????????????????????????????????????????????????????????????????????????????????????????????????????????????????????????????????????????????????????????????????????????????????????????????????????????????????????????????????????????????????????????????????????????????????????????????????????????????????????????????????????????????????????????????????????????????????????????????????????????????????????????????????????????????????????????????????????????????????????????????????????????????????????????????????????????????????????????????????????????????????????????????????????????????????????????????????????????????????????????????????????????????????????????????????????????????????????????????????????????????????????????????????????????????????????????????????????????????????????????????????????????????????????????????????????????????????????????????????????????????????????????????????????????????????????????????????????????????????????????????????????????????????????????????????????????????????????????????????????????????????????????????????????????????????????????????????????????????????????????????????????????????????????????????????????????????????????????????????????????????????????????????????????????????????????????????????????????????????????????????????????????????????????????????????????????????????????????????????????????????????????????????????????????????????????????????????????????????????????????????????????????????????????????????????????????????????????????????????????????????????????????????????????????????????????????????????????????????????????????????????????????????????????????????????????????????????????????????????????????????????????????????????????????????????????????????????????????????????????????????????????????????????????????????????????????????????????????????????????????????????????????????????????????????????????????????????????????????????????????????????????????????????????????????????????????????????????????????????????????????????????????????????????????????????????????????????????????????????????????????????????????????????????????????????????????????????????????????????????????????????????????????????????????????????????????????????????????????????????????????????????????????????????????????????????????????????????????????????????????????????????????????????????????????????????????????????????????????????????????????????????????????????????????????????????????????????????????????????????????????????????????????????????????????????????????????????????????????????????????????????????????????????????????????????????????????????????????????????????????????????????????????????????????????????????????????????????????????????????????????????????????????????????????????????????????????????????????????????????????????????????????????????????????????????????????????????????????????????????????????????????????????????????????????????????????????????????????????????????????????????????????????????????????????????????????????????????????????????????????????????????????????????????????????????????????????????????????????????????????????????????????????????????????????????????????????????????????????????????????????????????????????????????????????????????????????????????????????????????????????????????????????????????????????????????????????????????????????????????????????????????????????????????????????????????????????????????????????????????????????????????????????????????????????????????????????????????????????????????????????????????????????????????????????????????????????????????????????????????????????????????????????????????????????????????????????????????????????????????????????????????????????????????????????????????????????????????????????????????????????????????????????????????????????????????????????????????????????????????????????????????????????????????????????????????????????????????????????????????????????????????????????????????????????????????????????????????????????????????????????????????????????????????????????????????????????????????????????????????????????????????????????????????????????????????????????????????????????????????????????????????????????????????????????????????????????????????????????????????????????????????????????????????????????????????????????????????????????????????????????????????????????????????????????????????????????????????????????????????????????????????????????????????????????????????????????????????????????????????????????????????????????????????????????????????????????????????????????????????????????????????????????????????????????????????????????????????GT-CCGGTG-AAGTGTTCGG-ATCGCGG-CGACGTGGG-CGGTTCGCTGCC-GGCGACGTCGCGAGAAGTCCACTGAACCTTATCATTTAGAGGAAGGAGAAGTCGTAACAAGGTTTCCG-TAGGTGAACCTGCGGAAGGATCATTGTCAAAA-CCT-GACA--T---CTAGAAAA-CTC-GTG-AACTTGTT-CATAAA-----GAA---T--GGGA-AAT-GCA-----TCGG-TT-TGG-CCCAG-T-GC----CTCTCCT-----TTTGCTTT----------CCCC--TC----------------------GCGA----GCAGA-CGTGCCTGG-AGC-TTTCGAG--CGATG-TGT-TT--GTCT-GCTTGTCGAACAA-CGAA-CCC-CGGCGCAAATCGCGCCAAGGA-T---AA--ATGAATGA---GTTT-GT-----G-CA--TG-TATG-C--CCCT----------GCCC-GTCTA----C------GG--GT----GGTG-------TTGGCTT-GCACATCTTTT-----GTA--------TAA-----C----TA------AA-TGACTCTCGGCAACGGATATCTCGGCTCTTGCATCGATGAAGAACGTAGCGAAATGCGATACTTGGTGTGAATTGCAGAATCCCGTGAACCATCGAGTCTTTGAACGCAAGTTGCGCCTGAAGCC--ATCAGGTTGAAGGCACGTCTGCCTGGGCGTCACGCATTGCGTCGCTCACTC-----ACCCC-GTGCCTC--A-CT---GGCCGGG-----TAA-GTGCGTGGGCGG-ATATTGGCCCCCC-----GTTCACATTT-G-TGCTC--GGTTGGCCTAAAA-A-TAA-GG-TCCC---TGATGACGG-AC-------ATCA---CAACAAGTGGTGG----TTGCC---AAACTGTCGCGACACGTTGTGCA---TGCT-A--CT------CCGTCGTCA---GTGG--GCT----------AATTGACCCTTAA-GT-GCC-A--TCGA---------------ACTT---GGTACC---TCA--ACTG-C-GACCCC--A???????????????????????????????????????????????????????????????????????????????????????????????????????????????????????????????????????????????????????????????????????????????????????????????????????????????????????????????????????????????????????????????????????????????????????????????????????????????????????????????????????????????????????????????????????????????????????????????????????????????????????????????????????????????????????????????????????????????????????????????????????????????????????????????????????????????????????????????????????????????????????????????????????????????????????????????????????????????????????????????????????????????????????????????????????????????????????????????????????????????????????????????????????????????????????????????????????????????????????????????????????????????????????????????????????????????????????????????????????????????????????????????????????????????????????????????????????????????????????????????????????????????????????????????????????????????????????????????????????????????????????????????????????????????????????????????? [12661 bp]
'agglutinans EO7679' AATTT-CA-TAAATTATT-GAATAGT-CCCTATTAACTCTATTCTTTT-C-ATTCTTAT-------CTACT------AT-TCAATTACS-AATT-AATA-TGA-----------ATAAAGAATAGAAAAG-----------AATTGTTA-TA----------------------------------------------GAACA-TA------------------AA-AATGAATATAAA---------T-AACTATAGGAT----GAAAA-----AAAAT-----------ATTATTAAACA--TTTTCTA------TTTTTTA------------------------------AATTCT----------TTTATTATAT------TTCSCTATTTTTTT--------------------GCATATTARAAATGTCTAATTACTAAA----------------------------------------------------ATCGAATATT---------------------------------ATATATAA-------------TTCAATCGATTTCTCT-------AGTTTATATTTA-TAT-A---------------------------------------------------------------------------------------TAGATATAAT----------------ATA-----TTTTATATC----------------GATTTTTATATT------------CCGTGATGAT-------GATAAATATGATCTAAAATCCGTTGAATCTAT-------------------------------------------------------------------------------------------------------------------------------------------------------------------------------------------------------------------------------------------TTAACCTAAT-----TA-----ACAAG-T--------CATT----------------------CGAATTCCAA----T-----AATTCGAATGAA-TGGTC--CACT------------CCTCC?????????????????????????????????????????????????????????????????????????????????????????????????????????????????????????????????????????????????????????????????????????????????????????????????????????????????????????????????????????????????????????????????????????????????????????????????????????????????????????????????????????????????????????????????????????????????????????????????????????TGAGAACTTTCAAATTCAGA-GAAACCCC-GGAAAAAAAAA--TGGG-CAATCCT-GAGCCAAA-TCCTTTTTTC------------GGC-------------------------------------AAACAAACAAAGATTCCGAAAGCTAAAAAAA-GGATAGGTGCAGAGACTCAATGGAAGCTGTTCTAAC-AAATGGAGTTGA-CTGCGTTGGTAGA-GG-------AATCCTTCT-ATCGAAACTTACGAAAAAA-TGAAAGAGAACTATATATA-CAT----------A-TAGTATTAG-G---------TA------CTG---------------AAATACTATATC-TTATGATTAAT-------------TAA-G-AACAAAAA--T--AGGTATTCCTATATTTTTT---ATAATATGAAAAATGG----ACC-AATTGTTGTGAATTGATTTCACATTGAATAA-AAAATATTC------------------TATTTTTT-------GATCA------AATCATTTACTCCA-----TTGTCATCTAGATCTTTTGAAGATCTGATGAATCGGATGARAATAAAGATAGAGTCCCATTCTASAGGTCAAT--------GCCGACMACAATGAAATTTATTGTAAGAGGAAAATCCSTCGACTTTAGAAATCGTGAGGGTTCAAGTCCCTCTATCGGCAAAA-GCCCGTTTGAC-TCCTTAACTATTTAT------------------CC--TATC-TTTT-------------A------TTT-AGTTAGCGGTTCAAAATTGGTGATCTTTTTGAT-TCACTCAACT-----GTTTCACAA--------------------------------------AA-CAAAGGGATCGTAGCGGAAATGG-TTTTCTCTGATCACAA-----GTCTTGTGAT-----ATTTGATACAAGTAC-AAATAAA-CATCTTT-GAGCAA-GGAATCTCCATTTGAATGATTCATGATCTATATCA-TT-----ATT---------CGG-AATTC-KGACTG-----AAA--TAAAAAAAA----GTTTTCTTTTT----GAAAATG-GAAGAAATT-CGA-GGAC-----CTGTATAC-GAC-TTTG-GAA????????????????????????????????????????????????????????????????????????????????????????????????????????????????????????????????????????????????????????????????????????????????????????????????????????????????????????????????????????????????????????????????????????????????????????????????????????????????????????????????????????????????????????????????????????????????????????????????????????????????????????????????????????????????????????????????????????????????????????????????????????????????????????????????????????????????????????????????????????????????????????????????????????????????????????????????????????????????????????????????????????????????????????????????????????????????????????????????????????????????????????????????????????????????????????????????????????????????????????????????????????????????????????????????????????????????????????????????????????????????????????????????????????????????????????????????????????????????????????????????????????????????????????????????????????????????????????????????????????????????????????????????????????????????????????????????????????????????????????????????????????????????????????????????????????????????????????????????????????????????????????????????????????????????????????????????????????????????????????????????????????????????????????????????????????????????????????????????????????????????????????????????????????????????????????????????????????????????????????????????????????????????????????????????????????????????????????????????????????????????????????????????????????????????????????????????????????????????????????????????????????????????????????????????????????????????????????????????????????????????????????????????????????????????????????????????????????????????????????????????????????????????????????????????????????????????????????????????????????????????????????????????????????????????????????????????????????????????????????????????????????????????????????????????????????????????????????????????????????????????????????????????????????????????????????????????????????????????????????????????????????????????????????????????????????????????????????????????????????????????????????????????????????????????????????????????????????????????????????????????????????????????????????????????????????????????????????????????????????????????????????????????????????????????????????????????????????????????????????????????????????????????????????????????????????????????????????????????????????????????????????????????????????????????????????????????????????????????????????????????????????????????????????????????????????????????????????????????????????????????????????????????????????????????????????????????????????????????????????????????????????????????????????????????????????????????????????????????????????????????????????????????????????????????????????????????????????????????????????????????????????????????????????????????????????????????????????????????????????????????????????????????????????????????????????????????????????????????????????????????????????????????????????????????????????????????????????????????????????????????????????????????????????????????????????????????????????????????????????????????????????????????????????????????????????????????????????????????????????????????????????????????????????????????????????????????????????????????????????????????????????????????????????????????????????????????????????????????????????????????????????????????????????????????????????????????????????????????????????????????????????????????????????????????????????????????????????????????????????????????????????????????????????????????????????????????????????????????????????????????????????????????????????????????????????????????????????????????????????????????????????????????????????????????????????????????????????????????????????????????????????????????????????????????????????????????????????????????????????????????????????????????????????????????????????????????????????????????????????????????????????????????????????????????????????????????????????????????????????????????????????????????????????????????????????????????????????????????????????????????????????????????????????????????????????????????????????????????????????????????????????????????????????????????????????????????????????????????????????????????????????????????????????????????????????????????????????????????????????????????????????????????????????????????????????????????????????????????????????????????????????????????????????????????????????????????????????????????????????????????????????????????????????????????????????????????????????????????????????????????????????????????????????????????????????????????????????????????????????????????????????????????????????????????????????????????????????????????????????????????????????????????????????????????????????????????????????????????????????????????????????????????????????????????????????????????????????????????????????????????????????????????????????????????????????????????????????????????????????????????????????????????????????????????????????????????????????????????????????????????????????????????????????????????????????????????????????????????????????????????????????????????????????????????????????????????????????????????????????????????????????????????????????????????????????????????????????????????????????????????????????????????????????????????????????????????????????????????????????????????????????????????????????????????????????????????????????????????????????????????????????????????????????????????????????????????????????????????????????????????????????????????????????????????????????????????????????????????????????????????????????????????????????????????????????????????????????????????????????????????????????????????????????????????????????????????????????????????????????????????????????????????????????????????????????????????????????????????????????????????????????????????????????????????????????????????????????????????????????????????????????????????????????????????????????????????????????????????????????????????????????????????????????????????????????????????????????????????????????????????????????????????????????????????????????????????????????????????????????????????????????????????????????????????????????????????????????????????????????????????????????????????????????????????????????????????????????????????????????????????????????????????????????????????????????????????????????????????????????????????????????????????????????????????????????????????????????????????????????????????????????????????????????????????????????????????????????????????????????????????????????????????????????????????????????????????????????????????????????????????????????????????????????????????????????????????????????????????????????????????????????????????????????????????????????????????????????????????????????????????????????????????????????????????????????????????????????????????????????????????????????????????????????????????????????????????????????????????????????????????????????????????????????????????????????????????????????????????????????????????????????????????????????????????????????????????????????????????????????????????????????????????????????????????????????????????????????????????????????????????????????????????????????????????????????????????????????????????????????????????????????????????????????????????????????????????????????????????????????????????????????????????????????????????????????????????????????????????????????????????????????????????????????????????????????????????????????????????????????????????????????????????????????????????????????????????????????????????????????????????????????????????????????????????????????????????????????????????????????????GT-CCGGTG-AAGTGTTCGG-ATCGCGG-CGACGTGGG-CGGTTCGCTGCC-GGCGACGTCGCGAGAAGTCCACTGAACCTTATCATTTAGAGGAAGGAGAAGTCGTAACAAGGTTTCCG-TAGGTGAACCTGCGGAAGGATCATTGTCAAAA-CTT-GACA--T---CTAGAAAA-CTC-GTG-AACTTGTT-CATAGA-----GAA---T--GGGG-AAT-GCA-----TTGG-TT-TGG-CCCAG-T-GC----CTCTCCT-----TTTGCTTT----------CCCC--TT----------------------GCGA----GCAGA-CGTGCTTGG-AGC-TTTCGAG--CGACG-TGT-TC--GTCT-GCTTGTCGAACAA-CGAA-CCC-CGGCGCAAATCGCGCCAAGGA-T---AA--TGGAATGA---GTTT-GT-----G-CA--TG-CATG-T--CCCT----------GCCT-GTCTA----C------GG--GT----GGCG-------TTGGCTT-GCACATCTTTT-----GTA--------TAA-----C----TA------AA-TGACTCTCGGCAACGGATATCTCGGCTCTTGCATCGATGAAGAACGTAGCGAAATGCGATACTTGGTGTGAATTGCAGAATCCCGTGAACCATCGAGTCTTTGAACGCAAGTTGCGCCTGAAGCC--ATCAGGTTGAAGGCACGTCTGCCTGGGCGTCACGCATTGCGTCGCTCACTC-----ACCCC-GTCCCTC--A-CT---GGGCGGG-----TAA-GTGCGTGGGCGG-ATATTGGCCCCCC-----GTTCACATTT-G-TGCTC--GGTTGGCCTAAAA-A-TAA-GG-TCCC---TGATGACGG-AC-------ATCA---CAACAATTGGTGG----TTGCC---AAACTGTCGCGACACGTTGTGCA---TGCT-A--CT------CCGTTGTCG---GTAG--GCT----------CATTGACCCTTAA-GT-GCC-A--TCGA---------------ACTT---GGTACC---TCA--ACTG-C-GACCCC--AGGT-CA-GG-C--GGGATTACCC-GCTGAGTTTAAGCATATCAA-TAAGCGG-AGG-AAAAGAAA-CTTACAAGGATTCCCCTAGTAACGG-CGAGCGAACCGGG-AAT??????????????????????????????????????????????????????????????????????????????????????????????????????????????????????????????????????????????????????????????????????????????????????????????????????????????????????????????????????????????????????????????????????????????????????????????????????????????????????????????????????????????????????????????????????????????????????????????????????????????????????????????????????????????????????????????????????????????????????????????????????????????????????????????????????????????????????????????????????????????????????????????????????????????????????????????????????????????????????????????????????????????????????????????????????????????????????????????????????????????????????????????????????????????????????????????????????????????????????????????????????????????????????????????????????????????????????????????????????????????????????????????????????????????????????????????????????????????????????????????????????????????????? [12661 bp]
'albens ANA' ???????????????????????????????????????????????????????????????????????????????????????????????????????????????????????????????????????????????????????????????????????????????????????????????????????????????????????????????????????????????????????????????????????????????????????????????????????????????????????????????????????????????????????????????????????????????????????????????????????????????????????????????????????????????????????????????????????????????????????????????????????????????????????????????????????????????????????????????????????????????????????????????????????????????????????????????????????????????????????????????????????????????????????????????????????????????????????????????????????????????????????????????????????????????????????????????????????????????????????????????????????????????????????????????????????????????????????????????????????????????????????????????????????????????????????????????????????????????????????????????????????????????????????????????????????????????????????????????????????????????????????????????????????????????????????????????????????????????????????????????????????????????????????????????????????????????????????????????????????????????????????????????????????????????????????????????????????????????????????????????????????????????????????????????????????????????????????????????????????????????????????????????????????????????????????????????????????????????????????????????????????????????????????????????????????????????????????????????????????????????????????????????????????????????????????????????TACTAAG-TGAGAACTTTCAAATTCAGA-GAAACCCC-GGAAAAAAAAA--TGGG-CAATCCT-GAGCCAAA-TCCTTTTTTT------------GGC-------------------------------------AAACAAACAAAGATTCCGAAAGCTAAAAAAA-GGATAGGTGCAGAGACTCAATGGAAGCTGTTCTAAC-AAATGGAATTGA-CTGCGTTGGTAGA-GG-------AATCCTTCT-ATCGAAACTTACGAAAAAA-TGAAAGATAACTATATATA-CAT----------A-TAGTATTAG-G---------TA------CTG---------------AAATACTATATC-TTATGATTAAT--------------AA-G-AACAAAAA--T--AGGTATTCCTATATTTTTT---ATA---TGAAAAATGG----ACC-AATTGTTGTGAATTGATTTCACATTGAATAA-AAAATATTC------------------TATTTTTT-------GATCA------AATCATTTACTCCA-----TTGTCTACTAGATCTTTTGAAGATCTGATGAATCGGATGAGAATAAAGATAGAGTCCCATTCTACATGTCAAT--------GCCGACAACAATGAAATTTATTGTAAGAGGAAAATCCGTCGACTTTAGAAATCGTGAGGGTTCAAGTCCCTCTATCCCCAAAA-GCCCGTTTGAC-TCCTTAACTATTTAT------------------CC--TATC-TTTT-------------A------TTT-AGTTAGCCGTTCAAAATTCGTTATCTTTTTGAT-TCACTCAACT-----GTTTCACAA--------------------------------------AA-CAAAGGGATCATAGCGGAAATGC-TTTTCTCTGATCACAA-----GTCTTGTGAT-----ATTTGATACACGTAC-AAATAAA-CATCTTT-GAGCAA-GGAATCTCCATTTGAATGATTCATGATCTATATCA-TT-----ATT---------CGG-AATTC-GGACTG-----AAA--TAAAAAAAA----GTTTTCTTTTT----GAAAATC-AAAGAAATT-CCA-GGAC-----CTGTATAC-GAC-TTTG-GAA-TA-CCC-TTT-CGTTCT-ATGT---AATTGACATAGACCCAAATCACTAGTAAAATGA------TGCATCGGGAA--TGG-----TCAG-----------------------------------------------------------------GATAGCTCAGTCC?????????????????????????????????????????????????????????????????????????????????????????????????????????????????????????????????????????????????????????????????????????????????????????????????????????????????????????????????????????????????????????????????????????????????????????????????????????????????????????????????????????????????????????????????????????????????????????????????????????????????????????????????????????????????????????????????????????????????????????????????????????????????????????????????????????????????????????????????????????????????????????????????????????????????????????????????????????????????????????????????????????????????????????????????????????????????????????????????????????????????????????????????????????????????????????????????????????????????????????????????????????????????????????????????????????????????????????????????????????????????????????????????????????????????????????????????????????????????????????????????????????????????????????????????????????????????????????????????????????????????????????????????????????????????????????????????????????????????????????????????????????????????????????????????????????????????????????????????????????????????????????????????????????????????????????????????????????????????????????????????????????????????????????????????????????????????????????????????????????????????????????????????????????????????????????????????????????????????????????????????????????????????????????????????????????????????????????????????????????????????????????????????????????????????????????????????????????????????????????????????????????????????????????????????????????????????????????????????????????????????????????????????????????????????????????????????????????????????????????????????????????????????????????????????????????????????????????????????????????????????????????????????????TGAAA---------------ATGGAGGAATTCAAA---------AGAAATTTAGAACTAGATAGATCTCAGCAATATGACTTCATATATCCGCTTATCTTTCAGGAGTATATTTATGCACTTGCTCATGATCGTGTTTTAAAGAGATCTTTTTTTTTGGAAAATGCGGGTTATGACAATAAATCTAGCTTATTAATTGTGAAACGTTTAATCACTCATTTAATTACTCAAATGTATCAACAGAATCATTTTCTTTTTTCTGCTAAT---------GATTCTAAG---------CAAAATAAAATTTTTGGGTACAATAGAAATTTCTATTCTCAAATGATATTCGAAGGATTTTCGGTCGTTGTGGAAATTCCATTTTATTTACGATTACTATCTTTCTTAGAAGGTAAAGAAAGAGTGAAATCTCATAATTTACGATCAATTCATTCAATATTTCCGTTTTTAGAGGACAAATTTTCCTATTTAAATAATATATTAGATATATTAATACCCCACCCCATCCATCTGGAAATCGTGGTTCAAACTCTTCGCTACTGGGTAAAAGATGCCTCTTCTTTGCATTTTTTACGATTTTTTCTCTACAAGTATCCTATTTGGAATAGTTTTATTA---CTCCAAAGAAATCTAGTTTTTCTTTTTCAAAAAGAAATCAAAGATTCTTCTTGTTCCTATATAATTTTCATGTATCTGAATGCGAATCTATCTTTGTTTTTCTCCGTACCCAATCTTCTCATTTACGCTCAATATCTTTTGAAACCTTTCTAGAACGAATTTCTTTCTATA---AAAAAATCGAACTAGAAGTCTTTACTAAAAGTTTTAAGGCCATTCTATGGGTATTTAAAGAGCCTTTCCTGCATTATGTTAGGTATCGAGG??????????????????????????????????????????????????????????????????????????????????????????????????????????????????????????????????????????????????????????????????????????????????????????????????????????????????????????????????????????????????????????????????????????????????????????????????????????????????????????????????????????????????????????????????????????????????????????????????????????????????????????????????????????????????????????????????????????????????????????????????????????????????????????????????????????????????????????????????????????????????????????????????????????????????????????????????????????????????????????????????????????????????????????????????????????????????????????????????????????????????????????????????????????????????????????????????????????????????????????????????????????????????????????????????????????????????????????????????????????????????????????????????????????????????????????????????????????????????????????????????????????????????????????????????????????????????????????????????????????????????????????????????????????????????????????????????????????????????????????????????????????????????????????????????????????????????????????????????????????????????????????????????????????????????????????????????????????????????????????????????????????????????????????????????????????????????????????????????????????????????????????????????????????????????????????????????????????????????????????????????????????????????????????????????????????????????????????????????????????????????????????????????????????????????????????????????????????????????????????????????????????????????????????????????????????????????????????????????????????????????????????????????????????????????????????????????????????????????????????????????????????????????????????????????????????????????????????????????????????????????????????????????????????????????????????????????????????????????????????????????????????????????????????????????????????????????????????????????????????????????????????????????????????????????????????????????????????????????????????????????????????????????????????????????????????????????????????????????????????????????????????????????????????????????????????????????????????????????????????????????????????????????????????????????????????????????????????????????????????????????????????????????????????????????????????????????????????????????????????????????????????????????????????????????????????????????????????????????????????????????????????????????????????????????????????????????????????????????????????????????????????????????????????????????????????????????????????????????????????????????????????????????????????????????????????????????????????????????????????????????????????????????????????????????????????????????????????????????????????????????????????????????????????????????????????????????????????????????????????????????????????????????????????????????????????????????????????????????????????????????????????????????????????????????????????????????????????????????????????????????????????????????????????????????????????????????????????????????????????????????????????????????????????????????????????????????????????????????????????????????????????????????????????????????????????????????????????????????????????????????????????????????????????????????????????????????????????????????????????????????????????????????????????????????????????????????????????????????????????????????????????????????????????????????????????????????????????????????????????????????????????????????????????????????????????????????????????????????????????????????????????????????????????????????????????????????????????????????????????????????????????????????????????????????????????????????????????????????????????????????????????????????????????????????????????????????????????????????????????????????????????????????????????????????????????????????????????????????????????????????????????????????????????????????????????????????????????????????????????????????????????????????????????????????????????????????????????????????????????????????????????????????????????????????????????????????????????????????????????????????????????????????????????????????????????????????????????????????????????????????????????????????????????????????????????????????????????????????????????????????????????????????????????????????????????????????????????????????????????????????????????????????????????????????????????????????????????????????????????????????????????????????????????????????????????????????????????????????????????????????????????????????????????????????????????????????????????????????????????????????????????????????????????????????????????????????????????????????????????????????????????????????????????????????????????????????????????????????????????????????????????????????ACGAATTCATGGT-CCGGTG-AAGTGTTCGG-ATCGCGG-CGACGTGGG-CGGTTCGCTGCC-GGCGACGTCGCGAGAAGTCCACTGAACCTTATCATTTAGAGGAAGGAGAAGTCGTAACAAGGTTTCCG-TAGGTGAACCTGCGGAAGGATCATTGTCAAAA-CCT-GACA--T---CTAGAAAA-CTT-GTG-AACTTGTT-CATAAT-----GAA---T--GGGG-AAT-GCA-----TCGG-TT-TGG-CCCAK-T-GA----CTCTCCT-----TTTGTTTT----------CCCC--TC----------------------GCGA----GCAGA-CATGCCTAT-AGC-TTTCGAG--TGATG-TGT-TT--GTCT-GCTTGTCGAACAA-CGAA-CCC-CGGCGCAAATCGCGCCAAGGA-T---AA--TGGAATGA---GTTT-GT-----G-CA--TG-CATG-T--CCCT----------GCCC-GTCTA----T------GG--GT----GGCG-------TTGGCTT-GCACATCTTTT-----GTA--------TAA-----C----TA------AA-TGACTCTCGGCAACGGATATCTCGGCTCTTGCATCGATGAAGAACGTAGCGAAATGCGATACTTGGTGTGAATTGCAGAATCCCGTGAACCATCGAGTCTTTGAACGCAAGTTGCGCCTGAAGCC--ATCAGGTTGAAGGCACGTCTGCCTGGGCGTCACGCATTGCGTCGCTCACTC-----ACCCC-GTGCCAC--A-TT---GGGCGGG-----TAA-GTGCGTGGGCGG-ATATTGGCCCCCC-----GTTCACATTT-G-TGCTC--GGTTGGCCTAAAA-A-TAA-GG-TCCC---TGATGACGG-AC-------ATCA---CAACAAGTGGTGG----TTGTC---AAACTGTCGCGACACGTTGTGCA---TGCT-A--CT------CCGTTGTCG---GTGG--GCT----------CATTGACCCTTAA-TT-GCC-A--TCGA---------------ACTT---GGTACC---TCA--ACTG-C-GACCCC--AGGT-CA-GG-C--GGGATTACCC-GCTGAGTTTAAGCATATCAA-TAAGCGG-AGG-AAAAGAAA-CTTACAAGGATTCCCCTAGTAACGG-CGAGCGAACCGGGGAAT??????????????????????????????????????????????????????????????????????????????????????????????????????????????????????????????????????????????????????????????????????????????????????????????????????????????????????????????????????????????????????????????????????????????????????????????????????????????????????????????????????????????????????????????????????????????????????????????????????????????????????????????????????????????????????????????????????????????????????????????????????????????????????????????????????????????????????????????????????????????????????????????????????????????????????????????????????????????????????????????????????????????????????????????????????????????????????????????????????????????????????????????????????????????????????????????????????????????????????????????????????????????????????????????????????????????????????????????????????????????????????????????????????????????????????????????????????????????????????????????????????????????????? [12661 bp]
'albens MP585' AATTT-CA-TAAATTATT-GAATAGT-CCCTATTAACTCTATTCTTTT-C-ATTCTTAT-------CTACT------AT-TCAATTACG-AATT-AATA-TGA-----------ATAAAGAATAGAAAAG-----------AATTGCTA-TA----------------------------------------------GAACA-TA------------------AA-AATGAATATAAA---------A-AACCATACGATTATTAGATA-----AAAAT-----------ATTATTAAACA--TTTTCTA------TTTTTTA------------------------------AATTCT----------TTTATTATAT------TTCGCTATTTTTTT--------------------GCATATTAGAAATGTCTAATTACTAAA----------------------------------------------------ATCGAATATT---------------------------------ATATATAA-------------TTCAATCGATTTCTCT-------AGTTTATATTTA-TAT-A---------------------------------------------------------------------------------------TAGATATAAT-------ATTTAATATATA-----TTTTATA---------------------TTTTATATT------------CCGTGATGAT-------GATAAATATGATCTAAAATCCGTTGAATCTAT-------------------------------------------------------------------------------------------------------------------------------------------------------------------------------------------------------------------------------------------TTAATCTAAT-----TA-----ACAAG-T--------CATT----------------------CGAATTCGAA----T-----AATTCGAATGAA-TGGTC--CACT------------CCTCCGCT--------TGCATTCATAAA-------GGTGTAAGTTT--AG------ACGATTTAATCATTTAA--------GTATTCCAAA-CTACATCA-------TACATAT------GTGGT-----------------ATATAATTGAATAGCATATTCAATAAATGGTAGAATCATTTTT----GATTGACCTAAACGTAGGTCT-CCTA-TAG-AAGGAA---------GATCAAAGAATATAGCAAAGAAATTA-------AAGAAGAAA-----------------------------------AACAA-CTTTTAG-------AG-AGAGGA-ATC-AGTATATAAT-------GAATTCAAC-GATTCCA-GTATAAACG???????????????????????????????????????????????????????????????????????????????????????????????????????????????????????????????????????????????????????????????????????????????????????????????????????????????????????????????????????????????????????????????????????????????????????????????????????????????????????????????????????????????????????????????????????????????????????????????????????????????????????????????????????????????????????????????????????????????????????????????????????????????????????????????????????????????????????????????????????????????????????????????????????????????????????????????????????????????????????????????????????????????????????????????????????????????????????????????????????????????????????????????????????????????????????????????????????????????????????????????????????????????????ATTCGTTATCTTTTTGAT-TCACTC-ACA-----GTTTCACAA--------------------------------------AA-CAAAGGGATCATAGCGGAAATGC-TTTTCTCTGATCACAA-----GTCTTGTGAT-----ATTTGATACACGTAC-AAATAAA-CATCTTT-GAGCAA-GGAATCTCCATTTGAATGATTCATGATCTATATCA-TT-----ATT---------CGG-AATTC-GGACTG-----AAA--TAAAAAAAA----GTTTTCTTTTT----GAAAATC-AAAGAAATT-CCA-GGAC-----CTGTATAC-GAC-TTTG-GAA-TA-CCC-TTT-CGTTCT-ATGT---AATTGACATGGACCCAAATCACTAGTAAAATGA------TGCATCGGGAA--TGG-----TCAG-----------------------------------------------------------------GATAGCTCAGTCCGG-TAGAGCAGAGGACTGAAAATT-C-TCGTGTCGCCAGTTCAAGTCTGG-----------------------------------------------------------------TTCCTGACGCA-GGATT------TATTTGTATG-AAGAG-CGATTCGACAAAT---------------TAATTGA-----TATGCATCGA-CATA-CCTAT------TTTTT-AATT-----------TTTTAAAAATCTAGATT-TAGATTAGACTCC--ATATTTTTTT-------------------------------CCATCTAGATGTTTAGAA----------------------------ATA-----GATATATACCCCATCTATTTTTTAGATGGGTAATTAGAT-GGGTAAAGAATAGATTGTCG---------AAGTCTAAGTC-AAAAATTGAGACTGTATTTCCTCTTCTTTTAACA-TTTCTTTATATTCTCGTTC-----CTATTCTATTTCTTCATTT-CCTACTACATGAATTTAGAGAAC-----CCATATWAAGTGATGTGCGCAGT--AC-AAAGTTCATGATGCAGAACTCGTTT-GGTTCATCTTA????????????????????????????????????????????????????????????????????????????????????????????????????????????????????????????????????????????????????????????????????????????????????????????????????????????????????????????????????????????????????????????????????????????????????????????????????????????????????????????????????????????????????????????????????????????????????????????????????????????????????????????????????????????????????????????????????????????????????????????????????????????????????????????????????????????????????????????????????????????????????????????????????????????????????????????????????????????????????????????????????????????????????????????????????????????????????????????????????????????????????????????????????????????????????????????????????????????????????????????????????????????????????????????????????????????????????????????????????????????????????????????????????????????????????????????????????????????????????????????????????????????????????????????????????????????????????????????????????????????????????????????????????????????????????????????????????????????????????????????????????????????????????????????????????????????????????????????????????????????????????????????????????????????????????????????????????????????????????????????????????????????????????????????????????????????????????????????????????????????????????????????????????????????????????????????????????????????????????????????????????????????????????????????????????????????????????????????????????????????????????????????????????????????????????????????????????????????????????????????????????????????????????????????????????????????????????????????????????????????????????????????????????????????????????????????????????????????????????????????????????????????????????????????????????????????????????????????????????????????????????????????????????????????????????????????????????????????????????????????????????????????????????????????????????????????????????????????????????????????????????????????????????????????????????????????????????????????????????????????????????????????????????????????????????????????????????????????????????????????????????????????????????????????????????????????????????????????????????????????????????????????????????????????????????????????????????????????????????????????????????????????????????????????????????????????????????????????????????????????????????????????????????????????????????????????????????????????????????????????????????????????????????????????????????????????????????????????????????????????????????????????????????????????????????????????????????????????????????????????????????????????????????????????????????????????????????????????????????????????????????????????????????????????????????????????????????????????????????????????????????????????????????????????????????????????????????????????????????????????????????????????????????????????????????????????????????????????????????????????????????????????????????????????????????????????????????????????????????????????????????????????????????????????????????????????????????????????????????????????????????????????????????????????????????????????????????????????????????????????????????????????????????????????????????????????????????????????????????????????????????????????????????????????????????????????????????????????????????????????????????????????????????????????????????????????????????????????????????????????????????????????????????????????????????????????????????????????????????????????????????????????????????????????????????????????????????????????????????????????????????????????????????????????????????????????????????????????????????????????????????????????????????????????????????????????????????????????????????????????????????????????????????????????????????????????????????????????????????????????????????????????????????????????????????????????????????????????????????????????????????????????????????????????????????????????????????????????????????????????????????????????????????????????????????????????????????????????????????????????????????????????????????????????????????????????????????????????????????????????????????????????????????????????????????????????????????????????????????????????????????????????????????????????????????????????????????????????????????????????????????????????????????????????????????????????????????????????????????????????????????????????????????????????????????????????????????????????????????????????????????????????????????????????????????????????????????????????????????????????????????????????????????????????????????????????????????????????????????????????????????????????????????????????????????????????????????????????????????????????????????????????????????????????????????????????????????????????????????????????????????????????????????????????????????????????????????????????????????????????????????????????????????????????????????????????????????????????????????????????????????????????????????????????????????????????????????????????????????????????????????????????????????????????????????????????????????????????????????????????????????????????????????????????????????????????????????????????????????????????????????????????????????????????????????????????????????????????????????????????????????????????????????????????????????????????????????????????????????????????????????????????????????????????????????????????????????????????????????????????????????????????????????????????????????????????????????????????????????????????????????????????????????????????????????????????????????????????????????????????????????????????????????????????????????????????????????????????????????????????????????????????????????????????????????????????????????????????????????????????????????????????????????????????????????????????????????????????????????????????????????????????????????????????????????????????????????????????????????????????????????????????????????????????????????????????????????????????????????????????????????????????????????????????????????????????????????????????????????????????????????????????????????????????????????????????????????????????????????????????????????????????????????????????????????????????????????????????????????????????????????????????????????????????????????????????????????????????????????????????????????????????????????????????????????????????????????????????????????????????????????????????????????????????????????????????????????????????????????????????????????????????????????????????????????????????????????????????????????????????????????????????????????????????????????????????????????????????????????????????????????????????????????????????????????????????????????????????????????????????????????????????????????????????????????????????????????????????????????????????????????????????????????????????????????????????????????????????????????????????????????????????????????????????????????????????????????????????????????????????????????GT-CCGGTG-AAGTGTTCGG-ATCGCGG-CGACGTGGG-CGGTTCGCTGCC-GGCGACGTCGCGAGAAGTCCACTGAACCTTATCATTTAGAGGAAGGAGAAGTCGTAACAAGGTTTCCG-TAGGTGAACCTGCGGAAGGATCATTGTCAAAA-CCT-GACA--T---CTAGAAAA-CTC-GTG-AACTTGTT-CATAAA-----GAA---T--GGGG-AAT-GCA-----TCGG-TT-TGG-CCCAG-T-GA------CTCCT-----TTTGTTTT----------CCCC--TC----------------------GCGA----GCAGA-CATGCCTAG-AGC-TTTCGAG--CGATG-TGT-TT--GTCT-GCTTGTCGAACAA-CGAA-CCC-CGGCGCAAATCGCGCCAAGGA-T---AA--TGGAATGA---GTTT-GT-----G-CA--TG-CATG-T--CCTT----------GCCC-GTCTA----T------GG--GT----GGCG-------TTGGCTT-GCACATCTTTT-----GTA--------TAA-----C----TA------AA-TGACTCTCGGCAACGGATATCTCGGCTCTTGCATCGATGAAGAACGTAGCGAAATGCGATACTTGGTGTGAATTGCAGAATCCCGTGAACCATCGAGTCTTTGAACGCAAGTTGCGCCTGAAGCC--ATCAGGTTGAAGGCACGTCTGCCTGGGCGTCACGCATTGCGTTGCTCACTC-----ACCTC-GTGCCAC--A-TT---GGGCGGG-----TAA-GTGCGTGGGCGG-ATATTGGCCCCCC-----GTTCACATTT-G-TGCTC--GGTTGGCCTAAAA-A-TAA-GG-TCCC---TGATGACGG-AC-------ATCA---CAACAAGTGGTGG----TTGTC---AAACTGTCGCGATATGTTGTGCA---TGCT-A--CT------CCGTTGTCG---GTGG--GCT----------CATTGACCCTTAA-TT-GCC-A--TTGA---------------ACTT---GGTACC---TCA--ACTG-C-GACCCC--AGGT-CA-GG-C--GGGATTACCC-GCTGAGTTTAAGCATATCAA-TAAGCGG-AGG-AAAAGAAA-CTTACAAGGATTCCCCTAGTAACGG-CGAG???????????????????????????????????????????????????????????????????????????????????????????????????????????????????????????????????????????????????????????????????????????????????????????????????????????????????????????????????????????????????????????????????????????????????????????????????????????????????????????????????????????????????????????????????????????????????????????????????????????????????????????????????????????????????????????????????????????????????????????????????????????????????????????????????????????????????????????????????????????????????????????????????????????????????????????????????????????????????????????????????????????????????????????????????????????????????????????????????????????????????????????????????????????????????????????????????????????????????????????????????????????????????????????????????????????????????????????????????????????????????????????????????????????????????????????????????????????????????????????????????????????????????????????????? [12661 bp]
'albertyniae MP927' ????????????????????AATAGT-CCCTATTAACTCTATTCTTTT-C-ATTCTTAT-------CTACT------AT-TCAATTACG-AATT-AATA-TGA-----------ATAAAGAATAGAAAAG-----------AATTGTTA-TA----------------------------------------------GAACA-TA------------------AA-AATGAATATAAA---------T-AACCATACGATTATTAGAAA-----AAAAT-----------ATTATTAAACA--TTTTCTA------TTTTTTA------------------------------AATTCT----------TTTATTATAT------TTCGCTATTTTTTT--------------------GCATATTAGAAATGTCTAATTACTAAA----------------------------------------------------ATCGAATATT---------------------------------ATATATAA-------------TTCAATCGATTTCTCT-------AGTTTATATTTA-TAT-A---------------------------------------------------------------------------------------TAGATATAAT----------------ATA-----TTTTATATC----------------GATTTTTATATT------------CCG-GATGAT-------GATAAATATGATCTAAAATCCGTTGAATCTAT-------------------------------------------------------------------------------------------------------------------------------------------------------------------------------------------------------------------------------------------TTAATCTAAT-----TA-----ACA-G-T--------CATT----------------------CGAATTCGAA----T-----AATTCGAATGAA-TGGTC--CACT------------CCTCCGCT--------TGCAT-CATAAA-------GGTGTAAGTTT--AG------ACTATTTAATCATTTAA--------GTATTCCAAA-CTACATCA-------TATATAT------GTGGT-----------------ATATAATTGAATAGCATATTCAATAAATGGTAGACTCATTTTT----GATTGACCTAAACGTAGGTCT-CCTA-TAG-AAGGAA---------GATCAAAGAA?????????????????????????????????????????????????????????????????????????????????????????????????????????????????????????????????????????????????TACTAAG-TGAGAACTTTCAAATTCAGA-GAAACCCC-GGAAAAAAAAA--TGGG-CAATCCT-GAGCCAAA-TCCTTTTTTT------------GGC-------------------------------------AAACAAACAAAGATTCCGAAAGCTAAAAAAA-GGATAGGTGCAGAGACTCAATGGAAGCTGTTCTAAC-AAATGGAGTTGA-CTGCGTTGGTAGA-GG-------AATCCTTCT-ATCGAAACTTACGAAAAAA-TGAAAGATAACTCTATATA-CAT----------A-TAGTATTAG-G---------TA------CTG---------------AAATACTATATC-TTATGATTAAT--------------AA-G-AACAAAAA--T--AGGTATTCCTATATTTTTT---ATAATATGAAAAATGG----ACC-AATTGTTGTGAATTGATTTCACATTGAATAA-AAAATATTC------------------TATTTTTT-------GATCA------AATCATTTACTCCA-----TTGTCTACTAGATCTTTTGAAGATCTGATGAATCGGATGAGAATAAAGATAGAGTCCCATTCTACATGTCAAT--------GCCGACAACAATGAAATTTATTGTAAGAGGAAAATCCGTCGACTTTAGAAATCGTGAGGGTTCAAGTCCCTCTATCCCCAAAA-GCCCCTTTGAC-TCCTTAACTATTTAT------------------CC--TATC-TTTT-------------A------TTT-AGTTAGCCGTTCAAAATTCGTTATCTTTTTGAT-TCACTCAACT-----GTTTCACAA--------------------------------------AA-CAAAGGGATCGTAGCGGAAATGC-TTTTCTCTGATCACAA-----GTCTTGTGAT-----ATTTGATACACGTAC-AAATAAA-CATCTTT-GAGCAA-GGAATCTCCATTTGAATGATTCATGATCTATATCA-TT-----ATT---------CGG-AATTC-GGACTG-----AAA--TAAAAAAAA----GTTTTCTTTTT----GAAAATC-AAAGAAATT-CCA-GGAC-----CTGTATAC-GAC-TTTG-GAA-TA-CCC-TTT-CGTTCT-ATGT---AATTGACATAGACCCAAATCACTAGTAAAATGA------TGCATCGGGAA--TGG-----TCAG-----------------------------------------------------------------GATAGCTCAGTCCGG-TAGAGCAGAGGACTGAAAATT-C-TCGTGTCGCCAGTTCAAATCTGG-----------------------------------------------------------------TTCCTGA----------------TATTTGTATT-AAGAG-CGATTCGACAAAT---------------TAATTGA-----TATGCATCGA-CATA-CCTAT------TTTTT-AATT-----------TATTAAAAATCTAGATT-TAGATTAGACTCC--CTATTTCTTT-------------------------------CCATCTAGGTATTTAGAA----------------------------ATA-----GATATATACCCCATCTATTTTTTAGATGGGTAATTAGAT-GGGTAAAGAATAGATTGTCG---------AAGTCTAAGTC-AAAAATTTAGACTGTATTTCCTCTTCTTTTAACA-TTTCTTTCTATTCTCGTTC-----CTATTCTATTTCTTCATTT-CCTACTACATGAATTTAGAGAAC-----CCGTA-TAAGTGATGTGCGCAGT--AC-AAAGTTCATGATGCAGAACTCGTTT-GGTTCATCTTAG-----CGGATCATCCG----AAATAAGTA-TTTCTTCCAAATTTTACTTT-TTGTTAGACTCT-AC-ATACTCT--------------AAG-----------------------------------------------------------------------------------------------AAAGATTCCATTT----CAAATAATTTATC-----AA-TGAC-TTTGTTTAATCTAG----------------AACAGAACGTACAATCC-----TTAAATATCTGTAATTC--------TG------------GAA???????????????????????????????????????????????????????????????????????????????????????????????????????????????????????????????????????????????????????????????????????????????????????????????????????????????????????????????????????????????????????????????????????????????????????????????????????????????????????????????????????????????????????????????????????????????????????????????????????????????????????????????????????????????????????????????????????????????????????????????????????????????????????????????????????????????????????????????????????????????????????????????????????????????????????????????????????????????????????????????????????????????????????????????????????????????????????????????????????????????????????????????????????????????????????????????????????????????????????????????????????????????????????????????????????????????????????????????????????????????????????????????????????????????????????????????????????????????????????????????????????????????????????????????????????????????????????????????????????????????????????????????????????????????????????????????????????????????????????????????????????????????????????????????????????????????????????????????????????????????????????????????????????????????????????????????????????????????????????????????????????????????????????????????????????????????????????????????????????????????????????????????????????????????????????????????????????????????????????????????????????????????????????????????????????????????????????????????????????????????????????????????????????????????????????????????????????????????????????????????????????????????????????????????????????????????????????????????????????????????????????????????????????????????????????????????????????????????????????????????????????????????????????????????????????????????????????????????????????????????????????????????????????????????????????????????????????????????????????????????????????????????????????????????????????????????????????????????????????????????????????????????????????????????????????????????????????????????????????????????????????????????????????????????????????????????????????????????????????????????????????????????????????????????????????????????????????????????????????????????????????????????????????????????????????????????????????????????????????????????????????????????????????????????????????????????????????????????????????????????????????????????????????????????????????????????????????????????????????????????????????????????????????????????????????????????????????????????????????????????????????????????????????????????????????????????????????????????????????????????????????????????????????????????????????????????????????????????????????????????????????????????????????????????????????????????????????????????????????????????????????????????????????????????????????????????????????????????????????????????????????????????????????????????????????????????????????????????????????????????????????????????????????????????????????????????????????????????????????????????????????????????????????????????????????????????????????????????????????????????????????????????????????????????????????????????????????????????????????????????????????????????????????????????????????????????????????????????????????????????????????????????????????????????????????????????????????????????????????????????????????????????????????????????????????????????????????????????????????????????????????????????????????????????????????????????????????????????????????????????????????????????????????????????????????????????????????????????????????????????????????????????????????????????????????????????????????????????????????????????????????????????????????????????????????????????????????????????????????????????????????????????????????????????????????????????????????????????????????????????????????????????????????????????????????????????????????????????????????????????????????????????????????????????????????????????????????????????????????????????????????????????????????????????????????????????????????????????????????????????????????????????????????????????????????????????????????????????????????????????????????????????????????????????????????????????????????????????????????????????????????????????????????????????????????????????????????????????????????????????????????????????????????????????????????????????????????????????????????????????????????????????????????????????????????????????????????????????????????????????????????????????????????????????????????????????????????????????????????????????????????????????????????????????????????????????????????????????????????????????????????????????????????????????????????????????????????????????????????????????????????????????????????????????????????????????????????????????????????????????????????????????????????????????????????????????????????????????????????????????????????????????????????????????????????????????????????????????????????????????????????????????????????????????????????????????????????????????????????????????????????????????????????????????????????????????????????????????????????????????????????????????????????????????????????????????????????????????????????????????????????????????????????????????????????????????????????????????????????????????????????????????????????????????????????????????????????????????????????????????????????????????????????????????????????????????????????????????????????????????????????????????????????????????????????????????????????????????????????????????????????????????????????????????????????????????????????????????????????????????????????????????????????????????????????????????????????????????????????????????????????????????????????????????????????????????????????????????????????????????????????????????????????????????????????????????????????????????????????????????????????????????????????????????????????????????????????????????????????????????????????????????????????????????????????????????????????????????????????????????????????????????????????????????????????????????????????????????????????????????????????????????????????????????????????????????????????????????????????????????????????????????????????????????????????????????????????????????????????????????????????????????????????????????????????????????????????????????????????????????????????????????????????????????????????????????????????????????????????????????????????????????????????????????????????????????????????????????????????????????????????????????????????????????????????????????????????????????????????????????????????????????????????????????????????????????????????????????????????????????GGT-CCGGTG-AAGTGTTCGG-ATCGCGG-CGACGTGGG-CGGTTCGCTGCC-GGCGACGTCGCGAGAAGTCCACTGAACCTTATCATTTAGAGGAAGGAGAAGTCGTAACAAGGTTTCCG-TAGGTGAACCTGCGGAAGGATCATTGTCAAAA-CTT-GACA--T---CTAGAAAA-CTC-GTG-AACTTGTT-CATAGA-----GAA---T--GGGG-AAT-GCA-----TTGG-TT-TGG-CCTAG-T-GC----CTCTCCT-----TTTGCTTT----------CCCC--TT----------------------GCGA----GCAGA-CGTGCCTGG-AGC-TTTCGAG--CGACG-TGT-TC--GTCT-GCTTGTCGAACAA-CGAA-CCC-CGGCGCAAATCGCGCCAAGGA-T---AA--TGGAATGA---GTTT-GT-----G-CA--TG-CATG-T--CCCT----------GCCC-GTCTA----C------GG--GT----GGCG-------TTGGCTT-GCACATCTTTT-----GTA--------TAA-----C----TA------AA-TGACTCTCGGCAACGGATATCTCGGCTCTTGCATCGATGAAGAACGTAGCGAAATGCGATACTTGGTGTGAATTGCAGAATCCCGTGAACCATCGAGTCTTTGAACGCAAGTTGCGCCTGAAGCC--ATCAGGTTGAAGGCACGTCTGCCTGGGCGTCACGCAWTGCGTCGCTCACTC-----ACCCC-GTGCCTC--A-CT---GGGCGGG-----TAA-GTGCGTGGGCGG-ATATTGGCCCCCC-----GTTCACATTT-G-TGCTC--GGTTGGCCTAAAA-A-TAA-GG-TCCC---TGATGACGG-AC-------ATCA---CAACAAGTGGTGG----TTGCC---AAACTGTCGCGACATGTTGTGCA---TGCT-A--CT------CCGTCGTCG---GTGG--GCT----------CATTGACCCTTAA-GT-GCC-A--TCGA---------------ACTT---GGTACC---TCA--ACTG-C-GACCCC--AGGT-CA-GG-C--GGGATTACCC-GCTGAGTTTAAGCATATCAA-TAAGCGG-AGG-AAAAGAAA-CTTACAAGGATTCCCCTAGTAACGG-CGAGCGAACCGGG-AAT??????????????????????????????????????????????????????????????????????????????????????????????????????????????????????????????????????????????????????????????????????????????????????????????????????????????????????????????????????????????????????????????????????????????????????????????????????????????????????????????????????????????????????????????????????????????????????????????????????????????????????????????????????????????????????????????????????????????????????????????????????????????????????????????????????????????????????????????????????????????????????????????????????????????????????????????????????????????????????????????????????????????????????????????????????????????????????????????????????????????????????????????????????????????????????????????????????????????????????????????????????????????????????????????????????????????????????????????????????????????????????????????????????????????????????????????????????????????????????????????????????????????????? [12661 bp]
'albescens MP898' AATTT-CA-TAAATTATT-GAATAGT-CCCTATTAACTCTATTCTTTT-C-ATTCTTAT-------CTACT------AT-TCAATTACG-AATT-AATA-TGA-----------ATAAAGAATAGAAAAG-----------AATTGTTA-TA----------------------------------------------GAACA-TA------------------AA-AATGAATATAAA---------T-AACCATACGATTATTAGATA-----AAAAC-----------ATTATTAAACA--TTTTCTA------TTTTTTA------------------------------AATTCT----------TTTATTATAT------TTCGCTATTTTTTT--------------------GCATATTAGAAATGTCTAATTACTAAA----------------------------------------------------ATCGAATATT---------------------------------ATATATAA-------------TTCAATCGATTTCTCT-------AGTTTATATTTA-TAT-A---------------------------------------------------------------------------------------TAGATATAAT----------------ATA-----TTTTATATC----------------GATTTTTATATT------------CCGTGATGAT-------GATAAATATGATCTAAAATCCGTTGAATCTAT-------------------------------------------------------------------------------------------------------------------------------------------------------------------------------------------------------------------------------------------TTAATCTAAT-----TA-----ACAAG-T--------CATT----------------------CGAATTCGAA----T-----AATTCGAATGAA-TGGTC--CACT------------CCTCCGCT--------TGCATTCATAAA-------GGTGTAAGTTT--AG------ACGATTTAATCATTTAA--------GTATTCCAAA-CTACATCA-------TATATAT------GTGAT-----------------ATATAATTGAATAGCATATTCAATAAATGGTAGAATCTTTTTT----GATTGACCTAAACGTAGGTCT-CCTA-TAG-AAGGAA---------GATCAAAGAATATAGCAAAGAAATTA-------AAGAAGAAA-----------------------------------AACAA-CTTTTAG-------AG-AGAGGA-ATC-AGTATATAAT-------GAATTCGAC-GATT????????????????????????????????????????????????????????????????????????????????????????????????????????????????????????????????????????????????????????????????????????????????????????????????????????????????????????????????????????????????????????????????????????????????????????????????????????????????????????????????????????????????????????????????????????????????????????????????????????????????????????????????????????????????????????????????????????????????????????????????????????????????????????????????????????????????????????????????????????????????????????????????????????????????????????????????????????????????????????????????????????????????????????????????????????????????????????????????????????????????????????????????????????????????????????????????????????????????????????????????????????????????????????????????????????????????????????CAACT-----GTTTCACAA--------------------------------------AA-CAAAGGGATCGTAGCGGAAATGC-TTTTCTATGATCACAA-----GTCTTGTGAT-----ATTTGATACACCTAC-AAATAAA-CATCTTT-GAGCAA-GGAATCTCCATTTGAATGATTCATGATCTATATCA-TT-----ATT---------CGG-AATTC-GGACTG-----AAA--TAAAAAAAA----GTTTTCTTTTT----GAAAATC-AAAGAAATT-CCA-GGAC-----CTGTATAC-GAC-TTTG-GAA-TA-CCC-TTT-CGTTCT-ATGT---AATTGACATAGACCCAAATCACTAGTAAAATGA------TGCATCGGGAA--TGG-----TCAG-----------------------------------------------------------------GATAGCTCAGTCCGG-TAGAGCAGAGGACTGAAAATT-C-TCGTGTCGCCAGTTCAAATCTGG-----------------------------------------------------------------TTCCTGACGCA-GGATT------TTTTTGTATG-AAGAG-CGATTCGACAAAT---------------TAATTGA-----TATGCATCGA-CATA-CCTAT------TTTTT-AATT-----------TATTAAAAATCTAGATT-TAGATTAGACACC--ATATTTTTTT-------------------------------CCATCTAGGTGTTTAGAA----------------------------ATA-----GATATATACCCCATCTATTTTTTAGATGGGTAATTAGAT-GGGTAAAGAATAGATTGTCG---------AAGTCTAAGTC-AAAAATTTAGACTGTATTTCCTCTTCTTTTAACA-TTTCTTTCTATTCTCCTTC-----CTATTCTATTTCTTCATTT-CCTACTACATGAATTTAGAGAAC-----CCGTA-TAAGTGATGTGCGCAGT--AC-AAAGTTCATGATGCAGAACTCGTTT-GGTTCATCTTAG-----CGGATCATCCG----AAATAAGTA-TTTCTTCCAAATTTTACTTT-TTGTTAGACCCT-AC-ATACTCT--------------AAG-----------------------------------------------------------------------------------------------AAAGATTCCATTT----CAAATAATTTATC-----AA-TGAC-TTTGTTTAATCTAG----------------AACAGAACGTACAATCC-----TTAAATATCTGTAATTC--------TG------------GAATTTT-CGAAGTAAAGATTAGTTT--CTTATCATTCA???????????????????????????????????????????????????????????????????????????????????????????????????????????????????????????????????????????????????????????????????????????????????????????????????????????????????????????????????????????????????????????????????????????????????????????????????????????????????????????????????????????????????????????????????????????????????????????????????????????????????????????????????????????????????????????????????????????????????????????????????????????????????????????????????????????????????????????????????????????????????????????????????????????????????????????????????????????????????????????????????????????????????????????????????????????????????????????????????????????????????????????????????????????????????????????????????????????????????????????????????????????????????????????????????????????????????????????????????????????????????????????????????????????????????????????????????????????????????????????????????????????????????????????????????????????????????????????????????????????????????????????????????????????????????????????????????????????????????????????????????????????????????????????????????????????????????????????????????????????????????????????????????????????????????????????????????????????????????????????????????????????????????????????????????????????????????????????????????????????????????????????????????????????????????????????????????????????????????????????????????????????????????????????????????????????????????????????????????????????????????????????????????????????????????????????????????????????????????????????????????????????????????????????????????????????????????????????????????????????????????????????????????????????????????????????????????????????????????????????????????????????????????????????????????????????????????????????????????????????????????????????????????????????????????????????????????????????????????????????????????????????????????????????????????????????????????????????????????????????????????????????????????????????????????????????????????????????????????????????????????????????????????????????????????????????????????????????????????????????????????????????????????????????????????????????????????????????????????????????????????????????????????????????????????????????????????????????????????????????????????????????????????????????????????????????????????????????????????????????????????????????????????????????????????????????????????????????????????????????????????????????????????????????????????????????????????????????????????????????????????????????????????????????????????????????????????????????????????????????????????????????????????????????????????????????????????????????????????????????????????????????????????????????????????????????????????????????????????????????????????????????????????????????????????????????????????????????????????????????????????????????????????????????????????????????????????????????????????????????????????????????????????????????????????????????????????????????????????????????????????????????????????????????????????????????????????????????????????????????????????????????????????????????????????????????????????????????????????????????????????????????????????????????????????????????????????????????????????????????????????????????????????????????????????????????????????????????????????????????????????????????????????????????????????????????????????????????????????????????????????????????????????????????????????????????????????????????????????????????????????????????????????????????????????????????????????????????????????????????????????????????????????????????????????????????????????????????????????????????????????????????????????????????????????????????????????????????????????????????????????????????????????????????????????????????????????????????????????????????????????????????????????????????????????????????????????????????????????????????????????????????????????????????????????????????????????????????????????????????????????????????????????????????????????????????????????????????????????????????????????????????????????????????????????????????????????????????????????????????????????????????????????????????????????????????????????????????????????????????????????????????????????????????????????????????????????????????????????????????????????????????????????????????????????????????????????????????????????????????????????????????????????????????????????????????????????????????????????????????????????????????????????????????????????????????????????????????????????????????????????????????????????????????????????????????????????????????????????????????????????????????????????????????????????????????????????????????????????????????????????????????????????????????????????????????????????????????????????????????????????????????????????????????????????????????????????????????????????????????????????????????????????????????????????????????????????????????????????????????????????????????????????????????????????????????????????????????????????????????????????????????????????????????????????????????????????????????????????????????????????????????????????????????????????????????????????????????????????????????????????????????????????????????????????????????????????????????????????????????????????????????????????????????????????????????????????????????????????????????????????????????????????????????????????????????????????????????????????????????????????????????????????????????????????????????????????????????????????????????????????????????????????????????????????????????????????????????????????????????????????????????????????????????????????????????????????????????????????????????????????????????????????????????????????????????????????????????????????????????????????????????????????????????????????????????????????????????????????????????????????????????????????????????????????????????????????????????????????????????????????????????????????????????????????????????????????????????????????????????????????????????????????????????????????????????????????????????????????????????????????????????????????????????????????????????????????????????????????????????????????????????????????????????????????????????????????????????????????????????????????????????????????????????????????????????????????????????????????????????????????????????????????????????????????????????????????????????????????????????????????????????????????????????????????????????????????????????????????????????????????????????????????????????????????????????????????????????????????????????????????????????????????????????????????????????GGT-CCGGTG-AAGTGTTCGG-ATCGCGG-CGACGTGGG-CGGTTCGCTGCC-GGCGACGTCGCGAGAAGTCCACTGAACCTTATCATTTAGAGGAAGGAGAAGTCGTAACAAGGTTTCCG-TAGGTGAACCTGCGGAAGGATCATTGTCAAAA-CCT-GACA--T---CTAGAAAA-CTC-GTG-AACTTGTT-CATAGA-----GAA---T--AGGG-AAT-GCA-----TCGG-TT-TGG-CCCAG-T-GC----CTCTCCT-----TTTGCTTT----------CCCC--TT----------------------GCGA----GCAGA-CGTGCCTGG-AGC-TTTCGAG--CGATG-TGT-TC--GTCT-GCTTGTCGAACAA-CGAA-CCC-CGGCGCAAATCGCGCCAAGGA-T---AA--TGGAATGA---GTTT-GT-----G-CA--TG-CATG-T--CCCT----------GCCC-GTCTA----C------GG--GT----GGCG-------TTGGCTT-GCACATCTTTT-----GTA--------TAA-----C----TA------AA-TGACTCTCGGCAACGGATATCTCGGCTCTTGCATCGATGAAGAACGTAGCGAAATGCGATACTTGGTGTGAATTGCAGAATCCCGTGAACCATCGAGTCCTTGAACGCAAGTTGCGCCTGAAGCC--ATCAGGTTGAAGGCACGTCTGCCTGGGCGTCACGCAWTGCGTCGCTCACTC-----ACCTC-GTGCCTC--A-CT---GGGCGGG-----TAA-GTGCGTGGGCGG-ATATTGGCCCCCC-----GTTCACATTT-G-TGCTC--GGTTGGCCTAAAA-A-TAA-GG-TCCC---TGATGAYGG-AC-------ATCA---CAACAAGTGGTGG----TTGCC---AAACTGTCGCGACATGTTGTGCA---TGCT-A--CT------CCGTCGTCG---GTGG--GCT----------CATTGACCCTTAA-GT-GCC-A--TCGA---------------ACTT---GGTACC---TCA--ACTG-C-GACCCC--AGGT-CA-GG-C--GGGATTACCC-GCTGAGTTTAAGCATATCAA-TAAGCGG-AGG-AAAAGAAA-CTTACAAGGATTCCCCTAGTAACGG-CGAGCGAACCGGG-AAT??????????????????????????????????????????????????????????????????????????????????????????????????????????????????????????????????????????????????????????????????????????????????????????????????????????????????????????????????????????????????????????????????????????????????????????????????????????????????????????????????????????????????????????????????????????????????????????????????????????????????????????????????????????????????????????????????????????????????????????????????????????????????????????????????????????????????????????????????????????????????????????????????????????????????????????????????????????????????????????????????????????????????????????????????????????????????????????????????????????????????????????????????????????????????????????????????????????????????????????????????????????????????????????????????????????????????????????????????????????????????????????????????????????????????????????????????????????????????????????????????????????????????? [12661 bp]
'alexandri EO12449' AATTT-CA-TAAATTATT-GAATAGT-CCCTATTAACTCTATTCTTTT-C-ATTCTTAT-------CTACT------AT-TCAATTACG-AATT-AATA-TGA-----------ATAAAGAATAGAAAAG-----------AATTGTTA-TA----------------------------------------------GAACA-TA------------------AA-AATGAATATAAA---------T-AACCATACGATTATT--ATA-----AAAATATTATAAAAATTTTATTAAACA--TTTTCTA------TTTTTTA------------------------------AATTCT----------TTTTTTTTAT------TTCGCTATTTTTTT--------------------GCATATTAGAAATGTCTACTTACTAAA----------------------------------------------------ATCGAATATT---------------------------------ATATATAA-------------TTCAATCGATTTCTCT-------AGTTTATATTTA-TAT-A---------------------------------------------------------------------------------------TAGATATAAT----------------ATA-----TTTTATATC----------------GATTTTTATATT------------CCGTGATGAT-------GATAAATATGATCTAAAATCCGTTGAATCTAT-------------------------------------------------------------------------------------------------------------------------------------------------------------------------------------------------------------------------------------------TTAATCTAAT-----TA-----ACAAG-T--------CATT----------------------CGAATTCGAA----T-----AATTCGAATGAA-TGGTC--CACT------------CCTCCGCT--------TGCATTCATAAA-------GGTGTAAGTTT--AG------ACGATTTAATCATTTAA--------GTATCCCAAA-CTACATCA-------TATATAT------GTGGT-----------------ATCTAATTGAATAGCATATTCAATAAATGGTAGAATCATTTTT----GATTGACCTAAACGTAGGTCT-CCTA-TAG-AAGGAA---------GATCAAAGAATATAGCAAAGAAATTA-------AAGAAGAAA-----------------------------------AACAA-CTTTTAG-------AG-AGAGGA-ATC-AGTATATAAT-------GAATTCAAC-GATTCCA-GTGTAAACG???????????????????????????????????????????????????????????????????????????????????????????????????????????????????????????????????????????????????????????????????????????????????????????????????????????????????????????????????????????????????????????????????????????????????????????????????????????????????????????????????????????????????????????????????????????????????????????????????????????????????????????????????????????????????????????????????????????????????????????????????????????????????????????????????????????????????????????????????????????????????????????????????????????????????????????????????????????????????????????????????????????????????????????????????????????????????????????????????????????????????????????????????????????????????????????????????????????????????????????????????????????????????ATTCGTTATCTTTTTGAT-TCACTCAACT-----GTTTCACAA--------------------------------------AA-CAAAGGGATCATAGCGGAAATGC-TTTTCTCTGATCCCAA-----GTCTTGTGAT-----ATTTGATACAAGTAC-AAATAAA--ATCTTT-GAGCAA-GGAATCTCCATTTGAATGATTCATGATCTATATCA-TT-----ATT---------CGG-AATTC-GGACTG-----AAA--TAAAAAAAA----GTTTTTTTTTT------TAATA-AAAGAAATT-CCA-GGAC-----CTGTATAC-GAC-TTTG-GAA-TA-CCC-TTT-CGTTCT-ATGT---AATTGACATAGACCCAAATCACTAGTAAAATGA------TGCATCGGGAA--TGG-----TCAG-----------------------------------------------------------------GATAGCTCAGTCCGG-TAGAGCAGAGGACTGAAAATT-C-TCGTGTCGCCAGTTCAAATCTGG-----------------------------------------------------------------TTCCTGACGCA-GGATT------TATTTGTATG-AAGAG-CGATTCGACAAAT---------------TAATTGA-----TATGCATCGA-CATA-CCTAT------TTTTT-AATT-----------TTTTAAAAATCTAGATT-TAGATTAGACTCC--ATATTTTTTT-------------------------------CCATCTAGGTGTTTAGAA----------------------------ATA-----GATATATACCCCATCTATTTTTTAGATGGGTAATTAGAT-GGGTAAAGAATAGATTGTCG---------AAGTCTAAGTC-AAAAATTTAGACTGTATTTCCTCTTCTTTTAACA-TTTCTTTATATTCTCCTTC-----CTATTCTATTTCTTCATTT-CCTACTACATGAATTTAGAGAAC-----CCGTA-TAAGTGATGTGCGCAGT--AC-AAAGTTCATGATGCAGAACTCGTTT-GGTTCATCTTAG-----CGGATCATCCG----AAATAAGTA-TTTCTTCCAAATTTTACTTT-TTGTTAGACCCT-AC-ATACTCT--------------AAG-----------------------------------------------------------------------------------------------AAAGATTCCATTT----CAAATAATTTATC-----AA-TGAC-TTTGTTTAATCTAG----------------AACAGAACGTACAATCC-----TTAAATATCTGTAATTC--------TG------------GAATTTT-CGAACTAAAGATTAGTTT--CTTATCATTCAACGAGCATC??????????????????????????????????????????????????????????????????????????????????????????????????????????????????????????????????????????????????????????????????????????????????????????????????????????????????????????????????????????????????????????????????????????????????????????????????????????????????????????????????????????????????????????????????????????????????????????????????????????????????????????????????????????????????????????????????????????????????????????????????????????????????????????????????????????????????????????????????????????????????????????????????????????????????????????????????????????????????????????????????????????????????????????????????????????????????????????????????????????????????????????????????????????????????????????????????????????????????????????????????????????????????????????????????????????????????????????????????????????????????????????????????????????????????????????????????????????????????????????????????????????????????????????????????????????????????????????????????????????????????????????????????????????????????????????????????????????????????????????????????????????????????????????????????????????????????????????????????????????????????????????????????????????????????????????????????????????????????????????????????????????????????????????????????????????????????????????????????????????????????????????????????????????????????????????????????????????????????????????????????????????????????????????????????????????????????????????????????????????????????????????????????????????????????????????????????????????????????????????????????????????????????????????????????????????????????????????????????????????????????????????????????????????????????????????????????????????????????????????????????????????????????????????????????????????????????????????????????????????????????????????????????????????????????????????????????????????????????????????????????????????????????????????????????????????????????????????????????????????????????????????????????????????????????????????????????????????????????????????????????????????????????????????????????????????????????????????????????????????????????????????????????????????????????????????????????????????????????????????????????????????????????????????????????????????????????????????????????????????????????????????????????????????????????????????????????????????????????????????????????????????????????????????????????????????????????????????????????????????????????????????????????????????????????????????????????????????????????????????????????????????????????????????????????????????????????????????????????????????????????????????????????????????????????????????????????????????????????????????????????????????????????????????????????????????????????????????????????????????????????????????????????????????????????????????????????????????????????????????????????????????????????????????????????????????????????????????????????????????????????????????????????????????????????????????????????????????????????????????????????????????????????????????????????????????????????????????????????????????????????????????????????????????????????????????????????????????????????????????????????????????????????????????????????????????????????????????????????????????????????????????????????????????????????????????????????????????????????????????????????????????????????????????????????????????????????????????????????????????????????????????????????????????????????????????????????????????????????????????????????????????????????????????????????????????????????????????????????????????????????????????????????????????????????????????????????????????????????????????????????????????????????????????????????????????????????????????????????????????????????????????????????????????????????????????????????????????????????????????????????????????????????????????????????????????????????????????????????????????????????????????????????????????????????????????????????????????????????????????????????????????????????????????????????????????????????????????????????????????????????????????????????????????????????????????????????????????????????????????????????????????????????????????????????????????????????????????????????????????????????????????????????????????????????????????????????????????????????????????????????????????????????????????????????????????????????????????????????????????????????????????????????????????????????????????????????????????????????????????????????????????????????????????????????????????????????????????????????????????????????????????????????????????????????????????????????????????????????????????????????????????????????????????????????????????????????????????????????????????????????????????????????????????????????????????????????????????????????????????????????????????????????????????????????????????????????????????????????????????????????????????????????????????????????????????????????????????????????????????????????????????????????????????????????????????????????????????????????????????????????????????????????????????????????????????????????????????????????????????????????????????????????????????????????????????????????????????????????????????????????????????????????????????????????????????????????????????????????????????????????????????????????????????????????????????????????????????????????????????????????????????????????????????????????????????????????????????????????????????????????????????????????????????????????????????????????????????????????????????????????????????????????????????????????????????????????????????????????????????????????????????????????????????????????????????????????????????????????????????????????????????????????????????????????????????????????????????????????????????????????????????????????????????????????????????????????????????????????????????????????????????????????????????????????????????????????????????????????????????????????????????????????????????????????????????????????????????????????????????????????????????????????????????????????????????????????????????????????????????????????????????????????????????????????????????????????????????????????????????????????????????????????????????????????????????????????????????????????????????????????????????????????????????????????????????????????????????????????????????????????????????????????????????????????????????????????????????????????????????????????????????????????????????????????????????????????????????????????????????????????????????????????????????????????????????????????????????????????????????????????????????????????????????????????GGT-CCGGTG-AAGTGTTCGG-ATCGCGG-CGACGTGGG-CGGTTCGCTGCC-GGCGACGTCGCGAGAAGTCCACTGAACCTTATCATTTAGAGGAAGGAGAAGTCGTAACAAGGTTTCCG-TAGGTGAACCTGCGGAAGGATCATTGTCAAAA-CTT-GACA--T---CTAGAAAA-CTT-GTG-AACTTGTT-CATAAA-----GAA---T--GGGG-AAT-TCA-----TTGG-TT-TGG-CCCAG-T-GC----CTCTCCT-----TTTGCTTT----------CCAC--TC----------------------GCGA----GCAGA-CGTGCTTGG-AGC-TTTCGAG--CGATG-TGT-TC--ATCT-GCTTGTCGAACAA-CGAA-CCC-CGGCGCAAATCGTGCCAAGGA-T---AA--TGGAATGA---GTTT-GT-----G-CA--TG-CATG-C--CCCT----------ACCC-GTGTA----T------GG--GT----GGTG-------TTGTCTT-GCACATCTTTT-----GTA--------TAG-----C----TA------AA-TGACTCTCGGCAACGGATATCTCGGCTCTTGCATCGATGAAGAACGTAGCGAAATGCGATACTTGGTGTGAATTGCAGAATCCCGTGAACCATCGAGTCTTTGAACGCAAGTTGCGCCTGAAGCC--ATCAGGTTGAAGGCACGTCTGCCTGGGCGTCACGCATTGCGTCGCTCACTC-----ACCTC-GTGCCTC--A-TT---GGGCGGG-----TAA-GTGCGTGGGCGG-ATATTGGCCCCCCC----GTTCACATTT-G-TGCTC--GGTTGGCCTAAAA-A-TAA-GG-TCCT---TGATGACAG-AC-------ATCA---CAACAAGTGGTGG----TTGCC---AAACTGTCGCGACATGTTGTGCA---TGCT-A--CT------TCGTCATGG---GTG----CT----------CATTGACCCTTAA-GT-GCC-A--TGGA---------------ACTT---GGTACC---TCA--ACTG-C-GACCCC--AGGT-CA-GG-C--GGGATTACCC-GCTGAGTTTAAGCATATCAA-TAAGCGG-AGG-AAAAGAAA-CTTACAAGGATTCCCCTAGTAACGG-CGAGCGAACCGGG-AAT??????????????????????????????????????????????????????????????????????????????????????????????????????????????????????????????????????????????????????????????????????????????????????????????????????????????????????????????????????????????????????????????????????????????????????????????????????????????????????????????????????????????????????????????????????????????????????????????????????????????????????????????????????????????????????????????????????????????????????????????????????????????????????????????????????????????????????????????????????????????????????????????????????????????????????????????????????????????????????????????????????????????????????????????????????????????????????????????????????????????????????????????????????????????????????????????????????????????????????????????????????????????????????????????????????????????????????????????????????????????????????????????????????????????????????????????????????????????????????????????????????????????????? [12661 bp]
'alfredii FR' AATTT-CA-TAAATTATT-GAATAGT-CCCTATTAACTCTATTCTTTT-C-ATTCTTAT-------CTACT------AT-TCAATTACG-AATT-AATA-TGA-----------ATAAAGAATATAA----------------TTGTTA-TA----------------------------------------------GAACA-TA------------------AA-AATGAATATAAA---------T-AACCATACGATTATTATATA-----AAAAT-----AAAAATATTATTAAACA--TTTTATA------TTTTTTA------------------------------AATTTT----------TTTATTATAT------TTCGCTATTTTTTT--------------------GCATATTAGAAATGTCTAATTACTAAA----------------------------------------------------ATCGAATATT---------------------------------ATATATAA-------------TTCAATCGATTTCTCT-------AGTTTATATTTA-TAT-A---------------------------------------------------------------------------------------TAGATATAAT----------------ATA-----TTTTATATC----------------GATTTTTATATT------------CCGTGATGAT-------GATAAATATGATCTAAAATCCGTTGAATCTAT-------------------------------------------------------------------------------------------------------------------------------------------------------------------------------------------------------------------------------------------TTAATCTAAT-----TA-----ACAAG-T--------CATT----------------------CGAATTCGAA----T-----AATTCGAATGAA-TGGTC--CACT------------CCTCCGCT--------TGCATTCATAAA-------GGTGTAAGTTT--AG------ACGATTTAATCATTTAA--------GTATTCCAAA-CTACATCA-------TATATAT------GTGGT-----------------ATATAATTGAATAGCATATTCAATAAATGGTAGAATCATTTTT----GATTGACCTAAACGTAGGTCT-CCTA-TAG-AAGGAA---------GATCAAAGAATATAGCAAAGAAATTA-------AAGAAGAAA-----------------------------------AACAA-TTTTTAG-------AG-AGAGGA-ATC-AGTATATAAT-------GAATTCAAC-GATTCCA-GTATAAACG???????????????????????????????????????????????????????????????????????????????????????????????????????????????????????????????????????????????????????????????????????????????????????????????????????????????????????????????????????????????????????????????????????????????????????????????????????????????????????????????????????????????????????????????????????????????????????????????????????????????????????????????????????????????????????????????????????????????????????????????????????????????????????????????????????????????????????????????????????????????????????????????????????????????????????????????????????????????????????????????????????????????????????????????????????????????????????????????????????????????????????????????????????????????????????????????????????????????????????????????????????????????????ATTCGTTATCTTTTTGAT-TCACTCAACT-----GTTTCACAA--------------------------------------AA-CAAAGGGATCGTAGCGGAAATGC-TTTTCTCTGATCACAA-----GTCTTGTGAT-----ATTTGATACAAGTAC-AAATAAA-CATCTTT-GAGCAA-GGAATCTCCATTTGAATGATTCATGATCTATATCA-TT-----ATT---------CGG-AATTC-GGACTG-----AAA--TAAAAAAAA----GTTTTCTTTTT----GAAAATC-AAAGAAATT-CCA-GGAC-----CTGTATAC-GAC-TTTG-GAA-TA-CCC-TTT-CGTTCT-ATGT---AATTGACATAGACCCAAATCACTAGTAAAATGA------TGCATCGGGAA--TGG-----TCAG-----------------------------------------------------------------GATAGCTCAGTCCGG-TAGAGCAGAGGACTGAAAATT-C-TCGTGTCGCCAGTTCAAATCTGG-----------------------------------------------------------------TTCCTGA--------------------------------------------------------------------------------------TA-CCTAT------TTTTT-AATT-----------TATTAAAAATCTAGATT-TAGATTAGACTCC--ATATTTTTTT-------------------------------CCATCTAGGTGTTTAGAA----------------------------ATA-----GATATATACCCCATCTATTTTTTAGATGGGTAATTAGAT-GGGTAAAGAATAGATTGTCG---------AAGTCTAAGTC-AAAAATTTAGACTGTATTTCCTCTTCTTTTAACA-TTTCTTTCTATTCTCGTTC-----CTATTCTATTTCTTCATTT-CCTACTACATGAATTTAGAGAAC-----CCGTA-TAAGTGATGTGCGCAGT--AC-AAAGTTCATGATGCAGAACTCGTTT-GGTTCATCTTAG-----CGGATCATCCG----AAATAAGTA-TTTCTTCCAAATTTTACTTT-TTGTTAGACCCT-AC-ATACTCT--------------AAG-----------------------------------------------------------------------------------------------AAAGATTCCATTT----CAAATAATTTATC-----AA-TGAC-TTTGTTTAATCTAG----------------AACAGAACGTACAATCC-----TTAAATATCTGTAATTC--------TG------------GAATTTT-CGAAGTAAAGATTAGTTT--CTTATCATTCAACGAGCATC????????????????????????????????????????????????????????????????????????????????????????????????????????????????????????????????????????????????????????????????????????????????????????????????????????????????????????????????????????????????????????????????????????????????????????????????????????????????????????????????????????????????????????????????????????????????????????????????????????????????????????????????????????????????????????????????????????????????????????????????????????????????????????????????????????????????????????????????????????????????????????????????????????????????????????????????????????????????????????????????????????????????????????????????????????????????????????????????????????????????????????????????????????????????????????????????????????????????????????????????????????????????????????????????????????????????????????????????????????????????????????????????????????????????????????????????????????????????????????????????????????????????????????????????????????????????????????????????????????????????????????????????????????????????????????????????????????????????????????????????????????????????????????????????????????????????????????????????????????????????????????????????????????????????????????????????????????????????????????????????????????????????????????????????????????????????????????????????????????????????????????????????????????????????????????????????????????????????????????????????????????????????????????????????????????????????????????????????????????????????????????????????????????????????????????????????????????????????????????????????????????????????????????????????????????????????????????????????????????????????????????????????????????????????????????????????????????????????????????????????????????????????????????????????????????????????????????????????????????????????????????????????????????????????????????????????????????????????????????????????????????????????????????????????????????????????????????????????????????????????????????????????????????????????????????????????????????????????????????????????????????????????????????????????????????????????????????????????????????????????????????????????????????????????????????????????????????????????????????????????????????????????????????????????????????????????????????????????????????????????????????????????????????????????????????????????????????????????????????????????????????????????????????????????????????????????????????????????????????????????????????????????????????????????????????????????????????????????????????????????????????????????????????????????????????????????????????????????????????????????????????????????????????????????????????????????????????????????????????????????????????????????????????????????????????????????????????????????????????????????????????????????????????????????????????????????????????????????????????????????????????????????????????????????????????????????????????????????????????????????????????????????????????????????????????????????????????????????????????????????????????????????????????????????????????????????????????????????????????????????????????????????????????????????????????????????????????????????????????????????????????????????????????????????????????????????????????????????????????????????????????????????????????????????????????????????????????????????????????????????????????????????????????????????????????????????????????????????????????????????????????????????????????????????????????????????????????????????????????????????????????????????????????????????????????????????????????????????????????????????????????????????????????????????????????????????????????????????????????????????????????????????????????????????????????????????????????????????????????????????????????????????????????????????????????????????????????????????????????????????????????????????????????????????????????????????????????????????????????????????????????????????????????????????????????????????????????????????????????????????????????????????????????????????????????????????????????????????????????????????????????????????????????????????????????????????????????????????????????????????????????????????????????????????????????????????????????????????????????????????????????????????????????????????????????????????????????????????????????????????????????????????????????????????????????????????????????????????????????????????????????????????????????????????????????????????????????????????????????????????????????????????????????????????????????????????????????????????????????????????????????????????????????????????????????????????????????????????????????????????????????????????????????????????????????????????????????????????????????????????????????????????????????????????????????????????????????????????????????????????????????????????????????????????????????????????????????????????????????????????????????????????????????????????????????????????????????????????????????????????????????????????????????????????????????????????????????????????????????????????????????????????????????????????????????????????????????????????????????????????????????????????????????????????????????????????????????????????????????????????????????????????????????????????????????????????????????????????????????????????????????????????????????????????????????????????????????????????????????????????????????????????????????????????????????????????????????????????????????????????????????????????????????????????????????????????????????????????????????????????????????????????????????????????????????????????????????????????????????????????????????????????????????????????????????????????????????????????????????????????????????????????????????????????????????????????????????????????????????????????????????????????????????????????????????????????????????????????????????????????????????????????????????????????????????????????????????????????????????????????????????????????????????????????????????????????????????????????????????????????????????????????????????????????????????????????????????????????????????????????????????????????????????????????????????????????????????????????????????????????????????????????????????????????????????????????????????????????????????????????????????????????????????????????????????????????????????????????????????????????????????????????????????????????????????????????????????????????????????????????????????????????????????????????????????????????????????????????????????????????????????????????????????????????????????????????????????????????????????????????????????????????????????????????????????????????????????????????????????????????????????????????????????????????????????????????????????????????????GTTTCCG-TAGGTGAACCTGCGGAAGGATCATTGTCAAAA-CCT-GACA--T---CTAGAAAA-CTC-GTG-AACTTGTT-CATAAA-----GAA---T--GGGG-AAT-GCA-----TTGG-TT-TGG-CCCAG-T-GC----CTCTCCT-----TTTGCTTT----------CCCC--TC----------------------GCGA----GCAGA-CGTGCCTGG-AGC-TTTTGAG--TGATG-TGT-TC--GTCT-GCTTGTCGAACAA-CGAA-CCC-CGGCGCAAATCGCGTCAAGGA-T---AA--TGGAATGA---GTTT-GT-----G-CA--TG-CATG-T--CCTT----------GCCT-GTCTA----C------GG--GT----GGCA-------TTGGCTT-GCACATCTTTT-----GTA--------TAA-----C----TA------AA-TGACTCTCGGCAACGGATATCTCGGCTCTTGCATCGATGAAGAACGTAGCGAAATGCGATACTTGGTGTGAATTGCAGAATCCCGTGAACCATCGAGTCTTTGAACGCAAGTTGCGCCTGAAGCC--ATCAGGTTGAAGGCACGTCTGCCTGGGCGTCACGCATTGCGTCGCTCACTC-----ACCCC-GTGCCTC--A-AT---GGGCGGG-----TAA-GTGCGTGGGCGG-ATATTGGCCCCCC-----GTTCACATTT-G-TGCTC--GGTTGGCCTAAAA-A-TAA-GG-TCCC---TGATGACGG-AC-------ATCA---CAACAAGTGGTGG----TTGCC---AAACTGTCGCGACACGTTGTGCA---TGCT-A--CT------CCGTCGTTG---GTGG--GCT----------CATTGACCCTTAA-GT-GCC-A--TTGA---------------AGTT---GGTAAC---TCA--ACTG-C-GACCCC--AGGT-CA-GG-C--GGGATTACCC-GCTGAGTTTAAGCATATCAA-TAAGCGG-AGG-AAAAGAAA-CTTACAAGGATTCCCCTAGTAACGG-CGAGCGAACCGGG-AAT??????????????????????????????????????????????????????????????????????????????????????????????????????????????????????????????????????????????????????????????????????????????????????????????????????????????????????????????????????????????????????????????????????????????????????????????????????????????????????????????????????????????????????????????????????????????????????????????????????????????????????????????????????????????????????????????????????????????????????????????????????????????????????????????????????????????????????????????????????????????????????????????????????????????????????????????????????????????????????????????????????????????????????????????????????????????????????????????????????????????????????????????????????????????????????????????????????????????????????????????????????????????????????????????????????????????????????????????????????????????????????????????????????????????????????????????????????????????????????????????????????????????????? [12661 bp]
[truncated: 9,151,825 more chars]
