# Supplementary material for: ﻿Spatial decoupling of taxon richness, phylogenetic diversity and threat status in the megagenus Erica (Ericaceae)
Source: PhytoKeys. 2024 Jul 10;244:127–50. doi: 10.3897/phytokeys.244.124565 (PMC11255470; doi:10.3897/phytokeys.244.124565)
Supplement: Supplementary material 7 — Phylogenetic trees (cpDNA, nrDNA, combined) [file phytokeys-244-127_article-124565__-s007.zip]

Archive with 6 entries (5 files):
- Appendix 7 trees/
- Appendix 7 trees/Erica_100_BS_trees_1_OTU_taxon.nex
- Appendix 7 trees/Fig_S1_MLtre(1).pdf
- Appendix 7 trees/RAxML_bipartitions.Erica_supermatrix_20220701_taxa752_ed.tre.pdf
- Appendix 7 trees/RAxML_bipartitions.Erica_supermatrix_20220701_taxa752_timetree-strictPL.tre.nex
- Appendix 7 trees/RAxML_bootstrap.Erica_supermatrix_20220701_taxa752_PI48_strict_200it_100.trees.nex
