# Supplementary material for: ﻿Spatial decoupling of taxon richness, phylogenetic diversity and threat status in the megagenus Erica (Ericaceae)
Source: PhytoKeys. 2024 Jul 10;244:127–50. doi: 10.3897/phytokeys.244.124565 (PMC11255470; doi:10.3897/phytokeys.244.124565)
Supplement: Supplementary material 7 — Phylogenetic trees (cpDNA, nrDNA, combined) [file phytokeys-244-127_article-124565__-s007.zip › Appendix 7 trees/Erica_100_BS_trees_1_OTU_taxon.nex]

((Corema_album_ANA:0.017532922177625827,((Daboecia_cantabrica_ANA:0.00000090084843560019,Daboecia_cantabrica_PPA:0.0006671877246755858):0.07859426932187277,((((((platycodon_mad_EO12695:0.0013697313789550712,(scoparia_EO12618:0.0014386703372556576,scoparia_AH:0.00035046311025784145):0.0001992995203908286):0.0004224140313723573,(azorica_b_ANA:0.0015079749354163154,platycodon_pla_c_ANA:0.0014851225986661336):0.00000090084843560019):0.009438973036611934,(((manipuliflora_a_ANA:0.00000090084843560019,manipuliflora_AJH:0.00000090084843560019):0.00658657421762198,manipuliflora_EO12697:0.005767805520484235):0.003255177453251017,(vagans_MP972:0.00000090084843560019,(vagans_PPJ:0.00000090084843560019,vagans_a_ANA:0.00000090084843560019):0.00000090084843560019):0.00859405817595183):0.008175909493572565):0.008785281661274883,(multiflora_a_ANA:0.020822832553733864,((ciliaris_EO12622:0.003295005046608478,(ciliaris_c_ANA:0.0007847544527541765,ciliaris_KKN1:0.00000090084843560019):0.0037335756213710417):0.020261909998192783,((tetralix_c_ANA:0.00000090084843560019,tetralix_MP966:0.00000090084843560019):0.017536844171267742,(andevalensis_EO12623:0.008196312334928218,(mackayana_b_ANA:0.00000090084843560019,(mackayana_KKN5:0.00000090084843560019,mackayana_PPK:0.0011234769565563873):0.00000090084843560019):0.004808223642786024):0.010643169307984651):0.002530311465866192):0.007149595540699168):0.00000090084843560019):0.00033894323556491417,(((((lusitanica_PJ_CP:0.00000090084843560019,lusitanica_f_ANA_CP:0.00000090084843560019):0.017168858167093876,((umbellata_DS:0.0006339135994448503,umbellata_b_ANA:0.00000090084843560019):0.0010267401653672266,(umbellata_EO12620:0.00000090084843560019,umbellata_a_ANA:0.0010164696822945367):0.00000090084843560019):0.02350793251190391):0.0003972612625809078,(((australis_PPM:0.00693821211430197,(australis_b_ANA:0.00000090084843560019,australis_PPF:0.002388894657900731):0.00022834393591460948):0.015497622459752721,(((lusitanica_PJ_NR:0.00000090084843560019,lusitanica_f_ANA_ITS:0.00000090084843560019):0.009193013921430356,((arborea_l_ANA:0.00000090084843560019,(arborea_Miehe:0.001452939982019843,arborea_EO12619:0.0005020948289106463):0.0028383369558934177):0.001759009009554455,arborea_m_ANA:0.006858457983220547):0.00000090084843560019):0.0013187302361988892,((((((nervata_EO12541:0.0040439034766145635,(passerinae_MP1302:0.008845597910356216,chamissonis_RT2188:0.0047058648119025015):0.0015566940687015845):0.0022468749221836062,((sagittata_EO12737:0.017296221113447755,(cubica_MP623:0.005105097410381814,(cameronii_ANA:0.00000090084843560019,tetrathecoides_MP1252:0.0026236492157631517):0.003806064972875341):0.0026621382996648143):0.00000090084843560019,(((nutans_BG599:0.009300543178834135,((atromontana_EO12544:0.00000090084843560019,phaeocarpa_SM2003:0.0009843934063524609):0.0004928142117761979,((montis_hominis_EO11827:0.0005015556356451648,bolusanthus_DEB1720:0.00703155450858698):0.00000090084843560019,anguliger_MP597:0.004845893224204085):0.0014562286886579561):0.00048062359123825005):0.00000090084843560019,uberiflora_BG586:0.003615031627876899):0.0010404173764788649,(insignis_MP1290:0.005109801192006282,(((strigilifolia_ANA:0.0006455456859789893,(strigilifolia_MP619:0.0024640523690285174,pectinifolia_BG601:0.0025311368988719302):0.00000090084843560019):0.006614563327241909,(cerinthoides_MP653:0.0037069400858158064,((sparrmanii_ANA:0.0004768500521248622,sparrmanii_BG608:0.0016000581905618685):0.00000090084843560019,cerinthoides_ANA:0.003186518482209479):0.001912133341867684):0.001095760766175568):0.001802719916205829,((ingeana_EO12759:0.0015712768514621269,ingeana_EO11805:0.00000090084843560019):0.002286638821146484,solandri_EO12753:0.011472448228301745):0.002886048757907003):0.004318048177762883):0.00041368573311827063):0.0004248239524262319):0.000823986706510491):0.00000090084843560019,((((((demissa_EO12540:0.0045508390881452065,arcuata_MP523:0.008368365374325608):0.002732063005233275,umbelliflora_RT2182:0.005207043879843177):0.002518689491464469,zeyheriana_EO:0.008777940559588205):0.0030765024056425543,(((nabea_BG609:0.00000090084843560019,nabea_ANA:0.00000090084843560019):0.007508500963147031,(gibbosa_GS23:0.003920176540635371,((glandulosa_fou_ANA:0.00000090084843560019,glandulosa_gla_MP1227:0.003784809277313968):0.005442414207615344,(gibbosa_ANA_b:0.00000090084843560019,(gibbosa_ANA:0.0016631910179645908,gibbosa_BG623:0.0009082617488706514):0.00026441010647820567):0.0031466305643916993):0.0016598365751986015):0.00641547746476751):0.00020899573964483495,(lignosa_EO11763:0.002718096649762587,(dolfiana_MP1297:0.0011997808209843848,dolfiana_EO12546:0.003263129805515781):0.0011369937448457784):0.004281238423739195):0.00000090084843560019):0.00033780659141473745,(simulans_BG603:0.0029841345864157058,(stylaris_ANA:0.0016783699991993724,simulans_ANA:0.00000090084843560019):0.00000090084843560019):0.00509390536900312):0.0006617628883465149,(((inordinata_EO11823:0.006812008428603693,nubigena_MP868:0.002479611165329794):0.0012163590397523407,(sp_nov_MP1291:0.003573816616395367,umbratica_EO12760:0.00000090084843560019):0.002859477478889472):0.001723312062105815,(tristis_MP932:0.009309302361346486,(((lanata_MP1220:0.007157748600601243,(canaliculata_BG590:0.002439054515793614,(pubigera_MP572:0.008443135393923247,(deflexa_MP1247:0.0034397454978759537,(wendlandiana_EO12731:0.0009961823086069128,(vallis_fluminis_EO12761:0.0005315754778328779,densifolia_BG591:0.001768746311298123):0.0008838383872341768):0.0008493468393272993):0.000895813466190105):0.0009039605742721224):0.00262978658237431):0.0008402754058356675,(platycalyx_MP1243:0.01143857883530694,(((orientalis_EO12608:0.002036373916642896,unilateralis_MP1205:0.002475171488109359):0.0016225384101431293,(quadrifida_MP1250:0.008035665402957269,rosacea_gla_BG628:0.0022348017168418058):0.006370389021871599):0.0010359759088635157,(lithophila_MP1301:0.005940882020617574,(((albens_MP585:0.004211291638788711,(heleophila_ANA:0.00000090084843560019,(heleophila_EO12539:0.00000090084843560019,((astroites_EO12758:0.00000090084843560019,georgica_ANA:0.00000090084843560019):0.00017804889918981596,albens_ANA:0.00000090084843560019):0.007222040940992278):0.00000090084843560019):0.0025907145315353865):0.0059903496396832585,(lambertii_ANA:0.0046950173306098,fimbriata_MP606:0.015153016038246274):0.00000090084843560019):0.0014136453759496057,((velatiflora_EO12547:0.003239878744832398,((((glomiflora_MP1251:0.0004891777439651196,glomiflora_EO12548:0.00000090084843560019):0.0005289206686279705,zwartbergensis_MP608:0.0014677243156187851):0.00000090084843560019,eustacei_MP1259:0.002463017282956225):0.0016040527718067887,sp_pachysa_EO12720:0.0030164870419552873):0.0011201105749140273):0.0025754435435113012,((((physantha_MP1242:0.00000090084843560019,((discolor_heb_MP1214:0.00000090084843560019,diaphana_BG611:0.0004845133177078055):0.0019448238011507187,(oblongiflora_EO12813:0.000698517915483309,(oblongiflora_ANA:0.00000090084843560019,spectabilis_MP929:0.0005008370413055052):0.00000090084843560019):0.0019640487800947496):0.00000090084843560019):0.00000090084843560019,(((recta_ANA:0.0012866153858233187,((prolata_EO11935:0.00000090084843560019,(prolata_EO12748:0.00000090084843560019,versicolor_ver_MP1232:0.00000090084843560019):0.00000090084843560019):0.000964718390718495,((unicolor_mut_MP1245:0.00000090084843560019,((unicolor_geo_JP273:0.0005594307551697169,croceovirens_JP387:0.00000090084843560019):0.00000090084843560019,(unicolor_uni_MP1249:0.0005572178210223327,discolor_spe_MP1217:0.001464386817422353):0.00000090084843560019):0.0012790188616429881):0.0019243284479794891,versicolor_mon_EO12705:0.00048565808382776887):0.00000090084843560019):0.00000090084843560019):0.001676734358335026,(ardens_MP1076:0.001969928104099612,((amidae_EO12272:0.00000090084843560019,blenna_ANA:0.00000090084843560019):0.0032923239192335363,blenna_MP883:0.0023342926492475823):0.0008027036775625595):0.00000090084843560019):0.00000090084843560019,gigantea_EO12821:0.003937600356050024):0.001486890341831923):0.0008218678461026016,adunca_MP1254:0.0029077356821571483):0.00042600576019276277,(viridiflora_MP1246:0.0005751913027452605,adunca_EO12746:0.0023583866622072128):0.0011417496309082194):0.000869335237915702):0.00000090084843560019):0.0006194257196802093):0.00034283635187612606):0.00000090084843560019):0.00022668367724607022):0.0005759553850105114,((thamnoides_MP1211:0.0059203628922608826,opulenta_JP316:0.00877457955717607):0.0012512928393489885,esteriana_EO12545:0.0061254843344485735):0.0003029150454616282):0.0010045598554975694):0.00000090084843560019):0.00040564699757123906):0.00000090084843560019):0.0023270892439933816,(((jonasiana_MP985:0.014168814740568131,(equisetifolia_MP829:0.002144839481325398,(equisetifolia_ANA_CP:0.0013829657645086327,(hermani_EO12498:0.006614208114313984,(chiroptera_MP814:0.00000090084843560019,(equisetifolia_ANA_ITS:0.00000090084843560019,multiflexuosa_EO12445:0.00000090084843560019):0.000981920871131661):0.0023468933708250834):0.0016973272456883282):0.00000090084843560019):0.0038312665263038467):0.002740675135484166,(esterhuyseniae_EO11831:0.002175444184017639,(chionodes_EO11699:0.006117434210073726,oreotragus_JP363:0.0015016219409156092):0.0004862036441125584):0.004449077370413583):0.00000090084843560019,(((((phacelanthera_EO12489:0.009247192757690611,(peziza_MP719_CP:0.002705142058167206,pauciovulata_TdV258b:0.013794547966256074):0.00000090084843560019):0.00000090084843560019,((juniperina_SV952:0.008455048755877359,(((spumosa_MP978:0.004009941911268729,((banksii_ban_EO12873:0.0011168629330853678,(banksii_com_ANA:0.00000090084843560019,banksii_com_MP824:0.0008159872398461727):0.0014221258521225132):0.00026378215067186664,banksii_pur_NB1753:0.0019437788630119787):0.0010693967290981413):0.0005352478127643968,(corydalis_MP1005:0.00000090084843560019,corydalis_AH2536:0.0013407338532558787):0.004787612891391823):0.000489748084053429,(tegulifolia_MP557:0.0029485151257703387,(goatcheriana_pet_MP990:0.0005024543851179265,goatcheriana_dra_EO12694:0.0004922823793746181):0.0015718370791940363):0.004853987575713186):0.0020807438438044767):0.000955929492705484,podophylla_MP582:0.011561693911956198):0.001048340843812166):0.0005514165182474676,((((dianthifolia_MP583:0.0010396988211075092,((perlata_MP960:0.0030532315518155854,(pannosa_EO12490:0.00000090084843560019,(setacea_MP589:0.004843102353038092,glandulipila_MP521:0.0035412106388365543):0.0009865659769314067):0.00000090084843560019):0.0004658660126820594,((acuta_MP506:0.0030126292452894183,((leucosiphon_MP776:0.0051858008958161825,calycina_EO12532:0.0008457887343428829):0.0007274710445735341,goatcheriana_goa_MP865:0.0030590106732054753):0.001487904831693459):0.0004814711479967715,((adnata_MP501:0.006102155768756975,stokoeanthus_EO4790:0.006991474230432538):0.00000090084843560019,(selaginifolia_EO12488:0.003939002589306343,(polycoma_FR:0.009022493644136048,((peziza_MP719_ITS:0.00000090084843560019,ovina_EO12487:0.00000090084843560019):0.001474033561042051,tomentosa_MP961:0.007250216594222184):0.0010283859542106677):0.00000090084843560019):0.0009807207088715296):0.00000090084843560019):0.00000090084843560019):0.00046177773716855067):0.0019558580965603456,((((villosa_EO11394:0.0004506926992879994,bruniades_EO12465:0.0038658409121010303):0.0012309663754946642,(capitata_MP1044:0.00000090084843560019,capitata_ANA:0.00000090084843560019):0.007366034126750937):0.0025185142048372677,(petiolaris_EO12783:0.0045447092328236224,(((genistifolia_CM15:0.004466783719446809,(recurvata_EO12467_CP:0.0027226662114268707,cumuliflora_EO12699:0.00000090084843560019):0.0029255121622979254):0.0003223929625752879,(oligantha_TdV86:0.010331207057365777,(palliiflora_EO12533:0.007445088821303377,(bruniifolia_EO12460:0.0014047357219812678,ustulescens_RT1553:0.002083918416402547):0.0035991751789792538):0.00000090084843560019):0.0007166877735891936):0.000676222381849762,(((rhopalantha_MP909_ITS:0.00000090084843560019,riparia_MP908:0.00000090084843560019):0.011467370702317698,(occulta_EO:0.004736549758885473,(accommodata_EO11382:0.004448925997484586,(sonderiana_MP756:0.00000090084843560019,sonderiana_MP997:0.0021824783480202023):0.0008550437634034499):0.0015291346768878061):0.00000090084843560019):0.0008606582925815086,((petrophila_EO7592:0.0010185349493813244,petrophila_RT2065:0.0015151231257391235):0.003482771376031608,(oliveri_MP1278:0.0015152532226298588,obtusata_EO12458:0.00255324566146356):0.00000090084843560019):0.00495498287211523):0.00000090084843560019):0.0004814699773843697):0.00000090084843560019):0.0010830704569104927,(((florifera_EO12536:0.002085570227209788,florifera_EO12768:0.0004312702351747764):0.009430610674295124,((paniculata_MP1274:0.007171436601334279,(saxicola_EO12515:0.003837639528121678,(jacksoniana_EO12791:0.005711692902232489,(lepidota_MP541:0.0009749766311250854,(magnisylvae_EO10708:0.0011256345659906512,(floccifera_MP987:0.013416463422791515,leucanthera_EO12452:0.0018045822160485932):0.002828958916851088):0.00000090084843560019):0.00000090084843560019):0.0005056354684137366):0.00000090084843560019):0.0012714303221131808,((((diosmifolia_CM19:0.007377549360594457,lucida_MP690:0.0031166299202887294):0.00023081436130544813,triflora_MP564:0.004523883392766917):0.00035674576631636296,perplexa_EO12788:0.004980410900952525):0.0006842334831948435,(monsoniana_MP986:0.00000090084843560019,plumigera_EO11341:0.0019927571855072137):0.0016378325251393913):0.0011194193906492813):0.00000090084843560019):0.0008236342121441289,((marifolia_CM4:0.00000090084843560019,margaritacea_ANA:0.00000090084843560019):0.0005018002494651268,(((hispiduloides_EO11544:0.0028317106535436284,patens_EO12457:0.0012258299333051553):0.0031336592034623104,(hirta_EO12812:0.0030117787163968846,fausta_MP663:0.00037312727937300564):0.0037428307309449287):0.001020631460469582,magistrati_EO11750:0.0014985650034059538):0.0004368567799709967):0.0030743372720879614):0.00043387121763816656):0.00000090084843560019):0.00000090084843560019,(muscosa_MP775:0.018449024833942854,(subcapitata_MP1042:0.001519494039670898,(calcicola_EO12814:0.006397179456163538,((((conferta_MP887_ITS:0.00000090084843560019,artemisioides_MP551:0.0004900118839931864):0.00000090084843560019,rugata_EO12516:0.0025332730541492497):0.00000090084843560019,(remota_EO10386:0.00000090084843560019,remota_MP1263:0.0009819276902012033):0.001961623479342981):0.000976783077151679,areolata_EO12502:0.00000090084843560019):0.0003567715686170691):0.00012431081034138263):0.004014302035898947):0.0011306696978435828):0.0007107580911008953,vlokii_JP378:0.005988763340410673):0.00000090084843560019):0.00000090084843560019,((((((serrata_MP818:0.008118286088263848,(rigidula_MP534:0.00802444427695063,exleeana_EO12499:0.004656168582054356):0.0016081016688855594):0.0014499430794121485,(aneimena_EO12757:0.008855376507573082,(caffra_D_MP655:0.00000090084843560019,(caffra_C_MP528:0.00000090084843560019,caffra_ANA:0.00000090084843560019):0.00000090084843560019):0.006601091679574649):0.0030037209347227455):0.0021906304850195903,(((madida_MP573:0.012229816041595214,(((paucifolia_cil_EO12528:0.004594124639502618,niveniana_MP1267:0.00000090084843560019):0.00810736340159167,((sperata_MP931:0.0030239334613949244,lachnaeifolia_MP994:0.0048349756501893945):0.00000090084843560019,uysii_ANA:0.0038885334135847793):0.0012590235207164634):0.0013063210373075154,(((stokoei_MP825_CP:0.0019834329634891763,collina_EO12613_CP:0.006494971098183987):0.007252907336428947,((karwyderi_EO12718:0.0028345184476866,(globiceps_gra_MP988:0.006921413988770051,nudiflora_MP802:0.0029173642991032946):0.0035074576787777773):0.0020524984966964733,(cruenta_MP745_CP:0.00000090084843560019,(cruenta_MP999_CP:0.0041321494134531475,elimensis_EO12843_CP:0.00000090084843560019):0.00000090084843560019):0.001083825853781315):0.0010082926294061323):0.00000090084843560019,(((pulchella_MP736:0.00000090084843560019,flavicoma_EO12823:0.00000090084843560019):0.004173066001009854,(barbigeroides_MP735:0.0020441085191311315,(((pilosiflora_pil_MP1262:0.011947939603777633,(capillaris_MP1066:0.0040309431484037185,ericoides_MP742:0.00000090084843560019):0.00000090084843560019):0.0009826289486285036,((albertyniae_MP927:0.0009314041691651963,(((glabella_la_EO11224:0.0024964137611148394,interrupta_MP911:0.0009707834430718447):0.0010143277923559642,radicans_sch_MP1018:0.00000090084843560019):0.001986305763377553,(((piquetbergensis_MM5532:0.00000090084843560019,dregei_EO12711:0.00000090084843560019):0.00147385726903368,malmesburiensis_EO12575:0.00364014389852447):0.0007199474232270947,dispar_EO12749:0.002548186119535562):0.0021587212935909863):0.00000090084843560019):0.0006437726104834736,((venustiflora_gla_MP1284:0.0013619028568529958,(ecklonii_EO12739:0.0010307532176304765,(globiceps_con_EO12519:0.0034693505730336253,innovans_MP918:0.001549266292049859):0.00000090084843560019):0.00000090084843560019):0.0014516417444133413,(benthamiana_MP560:0.0030695543830823145,labialis_MP696:0.001994159416386184):0.00000090084843560019):0.0003626817273164487):0.00000090084843560019):0.00000090084843560019,((ioniana_EO12781:0.00000090084843560019,russakiana_MP684:0.0009945122935935183):0.0039818303757112134,(erinus_MP907:0.002621642425511629,similis_MP804:0.0006528666093845991):0.005486162634913449):0.000484362503385828):0.00000090084843560019):0.0018303363492548):0.0012722376220471647,(((rhodopis_BAB13:0.015420784357461654,((baueri_bau_MP1233:0.00044568009580324506,baueri_gou_AH862:0.00000090084843560019):0.003663874747586487,((mammosaW_EO12784:0.002986575999358023,(mammosaP_MP951:0.00000090084843560019,mammosaR_MP510:0.00000090084843560019):0.0004894825990628226):0.00000090084843560019,sessiliflora_MP604:0.004563896216086382):0.0024785267799767564):0.002683398749396762):0.00000090084843560019,(irregularis_EO12803:0.004690581647330161,(((pulvinata_MP1304:0.0016111095458461553,(fillipendula_min_MP926:0.00000090084843560019,(fillipendula_fil_MP914:0.0009884262930981236,penduliflora_MP923:0.0005369521414649854):0.00000090084843560019):0.004860891765325111):0.0018001403931352203,(calcareophila_EO30159:0.00000090084843560019,excavata_GK1532:0.001007559655679664):0.002946182501773995):0.00000090084843560019,(propinqua_MP1019:0.0070824902176030765,((holosericea_MP1004:0.0027172930514229566,(grisbrookii_EO12716_CP:0.000989689251533609,(bodkinii_TdV204:0.00000090084843560019,bodkinii_MP1281:0.00000090084843560019):0.0014588523535369019):0.00000090084843560019):0.00000090084843560019,holosericea_EO12842:0.001816637735388791):0.004486338991612879):0.00000090084843560019):0.00000090084843560019):0.0007916991391114969):0.002229340611844823,(agglutinans_EO7679:0.016954572790072443,(lanuginosa_EO12521:0.00000090084843560019,grisbrookii_EO12716_ITS:0.006064776212203609):0.0021110225425708972):0.002040073475726549):0.0005129689597405369):0.001395486909561858):0.0036924645855991593):0.0005347142342610991):0.0007367425290666372,((humifusa_MP616:0.00557476969485692,humifusa_MP846:0.007392763355862788):0.0014667617907201883,(((((lavandulifolia_EO12506:0.0015342808786931545,macrotrema_MM4625:0.000440632590310539):0.004088664140178334,((lateriflora_EO12482:0.004330930159368882,((greyi_EO12501:0.0012684871992139606,(cereris_MP863:0.00000090084843560019,arachnocalyx_EO12453:0.0016776074369421465):0.00515410210858493):0.01721292443243592,oresigena_MP759:0.0031492838652975434):0.0011723329790631618):0.002618423846301147,(inaequalis_MP539:0.015418667101757565,(bokkeveldia_EO12769:0.006531842502868887,coacervata_MP761:0.007746850273087256):0.001502003161437314):0.00000090084843560019):0.00000090084843560019):0.0005031235684013083,((totta_MP525:0.003495862812360208,eremioides_MP533:0.006285064157914353):0.001964971814190069,((eriophoros_EO12478:0.0035971646401891473,senilis_EO12483:0.0019125142198424742):0.010472322885993111,(plumosa_EO12480:0.015813002230263443,((tumida_MP755:0.007078867538029202,hanekomii_EO11172:0.006168498271508027):0.0013575852906020738,(glandulifera_EO12852:0.00101008278110267,irrorata_EO12856:0.0008326930133003271):0.005558273198695243):0.001822080768134461):0.0011042065238761828):0.00000090084843560019):0.0028472192035257893):0.00000090084843560019,(eremioides_EO12854:0.01462979538483423,(caprina_EO12772:0.003443629951391372,(argentea_EO12475:0.010449543026026947,(rusticula_EO12471:0.009795352781382374,cetrata_EO12064:0.0033852471423717733):0.0007265841609275981):0.0005162540877580328):0.000924885155318331):0.0018319048159499412):0.00000090084843560019,(flacca_MP840:0.008738143205218233,((((thunbergii_EO12473:0.00048682423327027957,thunbergii_AH2612:0.0026036429537336604):0.003679509240357004,((junonia_min_Moelens:0.00000090084843560019,junonia_jun_Moelens:0.0009114581014370539):0.00000090084843560019,junonia_min_MP866:0.002537519216545455):0.0029417380482418894):0.004582162286663057,((subulata_MdV2:0.003706631147927085,(oxysepala_MP780:0.0025163395830850115,(sphaerocephala_MP848:0.002108569616587874,maderi_MP757:0.00000090084843560019):0.0005087405204218006):0.0004960756832827066):0.0019973035035660315,((atrovinosa_MP864:0.001310614916793662,(inflata_ANA:0.00000090084843560019,inflata_MP784:0.001321697766287362):0.0023318325535364127):0.0010587450590682282,((toringbergensis_ANA:0.002036233527017413,cernua_EO12474:0.0025473283364653874):0.0006282690362725992,((leptopus_MP746:0.00000090084843560019,incarnata_EO12771:0.0009925397501319008):0.0030069217255918245,((verecunda_CS5:0.00000090084843560019,verecunda_ANA:0.00000090084843560019):0.002756774982466669,(rubens_EO12479:0.0020178379352729626,rubens_EO12853:0.0010665484065513387):0.00000090084843560019):0.003912676471055671):0.0010609793880443949):0.0006981657322029032):0.00046532730613233863):0.0008064980837820848):0.001478085437438364,(recurvifolia_EO12475a:0.007336629287267174,((thimifolia_CM7:0.00048679877080361954,((planifolia_MP1012:0.00000090084843560019,planifolia_MP939:0.00000090084843560019):0.00000090084843560019,amoena_MP1032:0.00000090084843560019):0.00000090084843560019):0.008019427132141098,mira_MP1257:0.006720960919958584):0.0009349252839030153):0.00000090084843560019):0.00036399909519700983):0.0005127237381153001):0.00292530375043074):0.001173153821841359):0.00000090084843560019,(gnaphaloides_MP511:0.01132470762407976,((((rubiginosa_RT1554:0.0010447081854988807,coarctata_MP590:0.00000090084843560019):0.006423245900182331,(plukenetii_lin_MP912:0.0005266559115165668,((plukenetii_bre_MP769:0.00000090084843560019,plukenetii_plu_EO:0.002139368321386883):0.0021993302496631476,plukenetii_pen_MP915:0.002010236890455603):0.00000090084843560019):0.004518943495831797):0.0034572442992582813,(coarctata_ANA:0.001635199295767351,(gracilipes_MM5014:0.0010296176666540699,(scytophylla_MP1021:0.00000090084843560019,curtophylla_EO12750:0.00000090084843560019):0.002880206301341845):0.004027066029042842):0.0026442568130864165):0.002564776336147986,((placentiflora_MP1241:0.006346121928828956,(((pogonanthera_EO12835:0.0044409515198372855,((lasciva_EO12837:0.000973226106361426,lasciva_MP906:0.00000090084843560019):0.0011732122681233704,((imbricata_EO12834:0.00000090084843560019,imbricata_MP1279:0.00000090084843560019):0.0005011062997898908,placentiflora_EO12833:0.0018770461146699394):0.00024465527480557113):0.001404330438161162):0.00000090084843560019,monadelphia_FO2_CP:0.00888198886057125):0.002382505457007445,(imbricata_MP1295:0.003056206202660045,((((imbricata_MP508:0.0031926630341397506,imbricata_MP512:0.0027186379686772203):0.0002478823536339407,imbricata_MP688:0.00492612279984227):0.0006881768535107809,(melastoma_min_EO12820:0.0016103819441458036,(imbricata_MP1276:0.0004054946482547755,((coccinea_coc_MP598:0.0027982907896343745,((coccinea_uni_EO12849:0.00000090084843560019,coccinea_coc_MP1020:0.0004093362189853763):0.0043046226887285145,((coccinea_coc_MP1053:0.0012107648043974666,monadelphia_FO:0.004995449553067931):0.0023402563874768056,monadelphia_FO2_ITS:0.003362706874130963):0.00000090084843560019):0.0001950660045176599):0.000666003124026971,melastoma_mel_MP773:0.0017332269621655094):0.00021960388354801586):0.00000090084843560019):0.000657413558636775):0.00000090084843560019,(chartacea_EO11408:0.0026503363237745992,((intermedia_MM5082:0.0004954661312379782,intermedia_alb_MP1248:0.0005850445678727082):0.0004938187858025046,(penicilliformis_MP1078:0.00000090084843560019,penicilliformis_MP889:0.0005015720503600465):0.00000090084843560019):0.0009893249026630925):0.0009643261701070412):0.00000090084843560019):0.000883772804333468):0.0006678404452251193):0.0003094322714674647,((brevifolia_EO12459:0.00000090084843560019,brevifolia_MP1008:0.0023893257330957797):0.003659219889190289,(desmantha_MP562:0.0038217934681398485,placentiflora_EO12477:0.009860857667811094):0.0006965839236729605):0.0010339745690139347):0.002197574540241263):0.00000090084843560019):0.0015216887326093024):0.0007341023523264102):0.0012051988251851238,utriculosa_EOsn:0.007143614394412169):0.0019602486628147483,((((maximilianii_EO12484:0.009528029741323834,leucodesmia_MP724:0.002332556665103426):0.0056520205185161265,((parviporandra_MP877:0.001166176999183118,((angulosa_S2105:0.0009738717281225392,axillaris_MP1052:0.00000090084843560019):0.00000090084843560019,axillaris_MP594:0.00000090084843560019):0.006795184179662926):0.00000090084843560019,vernicosa_MP928:0.006297482764632876):0.0017350911145712399):0.00000090084843560019,(leonis_RTsn:0.0035646436576616527,(((physophylla_EO11418:0.0065061161822933,brachysepala_EO12727:0.0035966127652970687):0.002351369547953036,((petricola_MP996:0.009540959036361795,(tenuis_EO12491:0.0012138641676937287,(leptopus_ANA:0.00000090084843560019,tenuis_ANA:0.00000090084843560019):0.00000090084843560019):0.00669817619507077):0.0015634655825745233,strigosa_MP673:0.007251379172354853):0.0003391552163865421):0.0002348308778909712,((karooica_MP1285:0.002293242875498532,caespitosa_MP642:0.00000090084843560019):0.009113951234698364,(bicolor_MP1098:0.01883459517455258,pubescens_EO12503:0.003976443989839607):0.0011185481183410724):0.00000090084843560019):0.0002448969522275432):0.0010193699038859164):0.00000090084843560019,((esteriana_EO12858:0.005496453307145319,albescens_MP898:0.0023381300348661446):0.001116626613605505,((zebrensis_EO12787:0.004886056079114964,nemerosa_MP1208:0.012327577450774391):0.0024470677448672987,((velatiflora_MP1213:0.00000090084843560019,peltata_MP1231:0.00000090084843560019):0.0025359673527596545,sparsa_BG602:0.001531033463261919):0.0029474956574671745):0.0017149081446135768):0.00036811667006556953):0.0002203863838981221):0.000138624699849433,(lehmannii_MP625:0.00326642073317912,urceolata_MP955:0.0059917817659746585):0.0014017027737356622):0.00000090084843560019):0.0006295217288615741,(((((duthieae_ANA:0.003044244062064161,(((intervallaris_MP556_CP:0.00000090084843560019,pillansii_pil_MP813:0.00000090084843560019):0.003009114922401733,(ribisaria_RT2059:0.01224896346326481,parviflora_EO12492:0.0016126955610171112):0.00000090084843560019):0.0018545328123750241,(((((cyathiformis_d_ANA:0.00000090084843560019,cyathiformis_a_ANA:0.0007815883881362477):0.0012996500672005028,(gracilis_BG622:0.0052463777085379895,(quadrangularis_MP620:0.00000090084843560019,flexistyla_EO12818:0.003651330014248453):0.0006981221599796589):0.00000090084843560019):0.005585565378849205,multumbellifera_MP822:0.005654591015267417):0.001012468149791332,((vallis_aranearum_ANA:0.0006736618447029458,(patersonii_MP741:0.00000090084843560019,patersonii_a_ANA:0.0007514429051914823):0.0031911176424483387):0.001011031827573827,(fastigiata_MP830:0.0015551661488682055,(((tenella_EO12839:0.00000090084843560019,(subdivaricata_MP671:0.00000090084843560019,(sitiens_MP827:0.00000090084843560019,autumnalis_MP665:0.00000090084843560019):0.00000090084843560019):0.00000090084843560019):0.004787325862525496,(walkeri_ANA:0.0011829442111884953,(elimensis_ANA:0.00000090084843560019,(eburnea_MP1037:0.00000090084843560019,(capensis_MP1047:0.00000090084843560019,laeta_MP1045:0.00000090084843560019):0.00000090084843560019):0.00000090084843560019):0.002054919179231065):0.003430335955306412):0.0003815459244811014,(((nana_ANA:0.004741347456488198,(((infundibuliformis_ANA:0.00000090084843560019,infundibuliformis_MP1238:0.00000090084843560019):0.0008073520798486224,(daphniflora_MP567:0.00000090084843560019,denticulata_MP799:0.0005137532898440532):0.00000090084843560019):0.0008072532133238854,((blandfordii_MM4208:0.0005017617393878804,krugeri_EO12807:0.0065719907070778275):0.0004928549989514969,cylindrica_MP1240:0.00000090084843560019):0.00000090084843560019):0.00040337435094276857):0.00000090084843560019,sacciflora_EO12864:0.002085205632769892):0.00000090084843560019,((walkeri_MP1237:0.0005181246743792109,gerhardii_EO12700:0.010519812694701779):0.00000090084843560019,(purgatoriensis_EO12846:0.0012266569066327845,((bakeri_EO12828:0.00000090084843560019,(intervallaris_MP556_ITS:0.00000090084843560019,(humidicola_EO11353:0.00000090084843560019,hottentotica_EO:0.00000090084843560019):0.0015769787153812032):0.00000090084843560019):0.00000090084843560019,distorta_EO12500:0.012278033945171098):0.002038659289280398):0.0024179298138064607):0.0024735837860845036):0.002408447473017296):0.0012880518981570734):0.00000090084843560019):0.0025551798182260037):0.0031372874981839926,(dodii_EO11417:0.0031234645238376866,(trichophylla_EO10906:0.001020469102833488,transparens_MP893:0.0020522588023022194):0.0014526649179640368):0.0026273800481621534):0.0005851627482356842):0.001272719668238103):0.0009234762958823815,((((praecox_MP795:0.005978222284165177,((ventricosa_MP713:0.00000090084843560019,savileae_MP975:0.00000090084843560019):0.0029262171292693804,((((curvirostris_MP941:0.001027163250865966,curvirostris_MP817:0.000991363223038086):0.0004987342113708787,lateralis_MP727:0.001033148251812385):0.0010411189834628558,lateralis_MP721:0.005787853667701148):0.0004488467941249343,haemastoma_MP871:0.00000090084843560019):0.003521609956908521):0.00000090084843560019):0.003569000200285793,chionophila_MP790:0.0030031483137875434):0.0024676687171313627,bergiana_MP768:0.009350643084917263):0.0016873985302926263,(regerminans_MP576:0.006485853647550684,(hansfordii_MP1239:0.002008786062180784,((((bibax_EO12862:0.001792782108524223,(((curviflora_dif_EO12742:0.0023068824617067246,(conspicua_CS1:0.00000090084843560019,curviflora_MP765:0.00042701773742411295):0.0024563833184870366):0.0012276430041216755,(verticillata_ANA:0.002123143670964076,(annectens_ANA:0.00000090084843560019,annectens_CM8:0.00000090084843560019):0.00514474668406272):0.001571887270747807):0.0010882611774527466,viridimontana_vir_AH1286:0.00000090084843560019):0.0010262515354186952):0.00000090084843560019,oreotragus_ANA:0.006038227446475159):0.0009778736772055483,(((hendricksei_EO12524:0.0037090359161855912,coventryi_EO12832:0.0014703835172658968):0.0007144322356763285,((perspicua_per_MP821:0.0025227370570984693,(latituba_MP1374:0.00000090084843560019,trichophora_EO12701:0.00000090084843560019):0.0013484562561986474):0.00000090084843560019,propendens_EO12464:0.006409099251726476):0.0003371043270647782):0.0002812006774672315,(((leucotrachela_ANA:0.001558302820236275,(macowanii_mac_MP810:0.001800192508236666,(campanularis_EO11352:0.00000090084843560019,pageana_ANA:0.00000090084843560019):0.0022175327303309766):0.00032998510021853354):0.0006456908770887377,(stagnalis_min_EO12740:0.005417244040376784,(stagnalis_sta_MP668:0.00000090084843560019,(chrysocodon_ANA:0.0019527966122344896,chrysocodon_EO12845:0.00000090084843560019):0.00000090084843560019):0.00021991752136580497):0.0002520701896254973):0.0009980616694680495,(salteri_S2065:0.0015230764246460854,((fontana_MP1069:0.003996988629604095,(heleogena_MP1064:0.00000090084843560019,cyrilliflora_CM10:0.00000090084843560019):0.00000090084843560019):0.000492351708079592,paludicola_AH2680:0.00000090084843560019):0.0009820149342981454):0.0013608334190690341):0.0009209153855038209):0.00024920319418449436):0.00000090084843560019,(plena_MP1282:0.0023867665866476456,colorans_EO12717:0.00000090084843560019):0.001042976388373951):0.00000090084843560019):0.004292983334591289):0.00000090084843560019):0.00000090084843560019):0.002680556178498546,(((physodes_MP979:0.0010427300842621929,(physodes_ANA:0.00000090084843560019,(urna_viridis_ANA:0.00000090084843560019,urna_viridis_MP946:0.00000090084843560019):0.0010094172659156039):0.00000090084843560019):0.007151758309375873,oxycoccifolia_MP1275:0.014610859707732264):0.0002781284987641491,(((((fairii_CM12_CP:0.002750546946633435,baccans_BG645:0.004899361628377912):0.00000090084843560019,brachialis_MP734:0.002449029053388465):0.0011793157082279687,(halicacaba_MP1036:0.00000090084843560019,halicacaba_ANA:0.00000090084843560019):0.001894779037244216):0.0009758927929715733,(glutinosa_MP701:0.004092634355827293,glutinosa_MP687:0.0025404913652870807):0.005035457247921713):0.00000090084843560019,(sociorum_cf_MP1055:0.0005477256493786986,(depressa_MP942:0.00000090084843560019,depressa_MP977:0.00000090084843560019):0.0015329405194896913):0.004981921503747995):0.0018621041984087595):0.0010319350251564534):0.00000090084843560019,((turgida_S1962_CP:0.012902458725342599,((ferrea_EO12494:0.005056905945229704,(bolusiae_ANA:0.006131071080130455,alexandri_EO12449:0.010699136072056378):0.00132726363639731):0.00032124150375198484,(((((canescens_ANA:0.0005561581657036408,caterviflora_EO12785:0.00000090084843560019):0.0004317593267230054,recurvata_EO12467_ITS:0.00000090084843560019):0.00010703798952304178,mollis_CM5_CP:0.00504834157332626):0.0011685027955067374,((mollis_CM5_ITS:0.00000090084843560019,haematocodon_MP1033:0.001290091128375869):0.00000090084843560019,hirtiflora_MP958:0.0027479322259173827):0.004315873546787111):0.0011503786216517614,((pyxidiflora_ANA:0.0005466514540061952,fairii_CM12_ITS:0.005396172634906692):0.0017661235311690433,empetrina_EO12786:0.0014480568040590026):0.0008085565047741589):0.00036471233111954145):0.0022901857438866126):0.0010984399159120583,(turgida_S1962_ITS:0.005422488406960452,(clavisepala_MP1063:0.00000090084843560019,clavisepala_ANA:0.00000090084843560019):0.010904729126183583):0.0014995236109785774):0.0039055687745761696):0.0008260862834012313,(((ocellata_MP574:0.006052804685925137,(modesta_ANA:0.001512047393889004,melanthera_MP610:0.0004681232555712348):0.004212096444286967):0.0025993312427963467,(conferta_MP887_CP:0.0008928197689166672,(((tradouwensis_MP903:0.0024466489127878974,(leucopelta_EO12598:0.0003941296146324702,(copiosa_BG610:0.006267670932293152,(natalitia_EO12514:0.0027122512913662416,leucopelta_SB9309:0.0017744776784723408):0.001333181526201935):0.00000090084843560019):0.006884261039976055):0.002205658414868597,(hispidula_MP801:0.0010354982427851697,((lowryensis_ANA:0.00000090084843560019,cordata_MP571:0.00000090084843560019):0.0005890322598704841,(flanaganii_MP631_NR:0.0037898106954102596,turneri_EO12736:0.00000090084843560019):0.0009777633174876113):0.0008448945896142472):0.00000090084843560019):0.0010821806266160395,grata_MP879:0.0004891343763342386):0.00000090084843560019):0.004663299390839016):0.0032565885283978207,(((((obliqua_RT2079:0.005195426650144666,macroloma_EO12866:0.00840627495575605):0.00033676142689990555,((irbyana_EO12840:0.0010978861444274279,(((aristata_EO12830:0.00000090084843560019,ampullacea_MP1277:0.0024089793308973034):0.0030519814812968787,shannonii_TdV262:0.004660256579188466):0.0024666648487706826,jasminiflora_EO12612:0.0016249603398178641):0.0029739789528607425):0.0012347246674875548,((((squarrosa_EO11742:0.0007738244698179287,massonii_MP811:0.0015298438650022967):0.0006980785814395299,gysbertii_MP826:0.00000090084843560019):0.00000090084843560019,intonsa_EO12860:0.00000090084843560019):0.0006066576558079892,(retorta_ANA:0.00000090084843560019,retorta_RT2096:0.0011675564183903815):0.0015824945337841862):0.0053979939367526965):0.00022011295352741413):0.00045495330779441064,((fascicularis_fac_MP809:0.007078239030356438,(trichroma_EO12517:0.004963344823973377,(curvifolia_MP700:0.0004889994669030167,cristata_MP820:0.00000090084843560019):0.00000090084843560019):0.0029676504699510955):0.0018336408435225063,odorata_MP561:0.006004390903727216):0.0004269050717202339):0.001717462273354972,((alfredii_FR:0.006106444579740262,(((((pycnantha_MP1011:0.005355826439136568,(vogelpoelii_cf_EO12815:0.00000090084843560019,rhopalantha_MP909_CP:0.0008178286455732248):0.0032198545735711423):0.0007641919235645504,(corifolia_MP823:0.0016680750016634487,((caledonica_JW103:0.017606188227355525,corifolia_ANA:0.00000090084843560019):0.0009735827951384085,(erasmia_MP874:0.0029293683849099987,loganii_MP1258:0.0019443824005038232):0.00000090084843560019):0.00000090084843560019):0.0018063675215290193):0.001343543091010395,lutea_MP672:0.003509892877726884):0.0013254412374841995,(eugenea_EO12485_CP:0.003332304419900105,((eugenea_EO12485_ITS:0.001089811700310883,glauca_ele_MP973:0.0030050190930107864):0.0029161010952953115,glauca_gla_MP850:0.0072446585718987655):0.0020639358199050963):0.0028840960748370264):0.00000090084843560019,(steinbergiana_EO12763:0.001634816710011864,bracteolaris_MP577:0.0010916544824035531):0.004239462716223198):0.0006307886137744428):0.005002471350466108,((cabernetea_EO12882:0.0026208537983391845,extrusa_EO12880:0.0030960740517007356):0.00568312482195427,((((cruenta_MP745_NR:0.00000090084843560019,cruenta_MP999_NR:0.00000090084843560019):0.0006949003402380016,elimensis_EO12843_NR:0.0010914563164648795):0.005837590449082271,(((phillipsii_MP1357_CP:0.00000090084843560019,abietina_pet_EO:0.0030564374309593675):0.00000090084843560019,(thomae_MP807:0.00037653183746516345,((((abietina_aur_MP717:0.0009414137327087754,abietina_aur_MP514:0.0009752282350719805):0.00000090084843560019,((vestita_ANA:0.001436473981636051,(regia_reg_ANA:0.00000090084843560019,((regia_mar_MP930:0.0006424837722002295,axilliflora_MP916:0.00000090084843560019):0.00000090084843560019,regia_reg_MP922:0.00000090084843560019):0.00000090084843560019):0.0011982678369419307):0.00023793475389159022,((((viscaria_lon_ANA:0.0002466659579479071,viscaria_mac_MP808:0.0007438784066216873):0.00000090084843560019,latiflora_EO12865:0.0036875042052412817):0.0002599308189291658,((vestita_EO12702:0.00000090084843560019,(filamentosa_EO12728:0.0005028308918099998,(nematophylla_EO12747:0.0012261378094869445,vestita_MP1079:0.00000090084843560019):0.00000090084843560019):0.00024387054301246874):0.0005815784657207561,((hibbertii_MP982:0.005606536175552711,viscaria_pen_EO12466:0.0009991271300586718):0.0007174757517512363,((viscaria_vis_MdV4:0.0017793369910279967,(pinea_MP789:0.00000090084843560019,(abietina_per_MP1071:0.0006390449458889636,pinea_MP693:0.000949941471262757):0.00000090084843560019):0.00048563865160296233):0.0007146192315184846,abietina_aur_MP1320:0.0022672925242439353):0.00000090084843560019):0.00000090084843560019):0.00000090084843560019):0.00000090084843560019,((abietina_aur_MP499:0.00000090084843560019,viscaria_lon_MP504:0.0015835036788145465):0.00000090084843560019,(viscaria_lon_MP1270:0.0005242406599625424,viscaria_lon_MP678:0.00000090084843560019):0.001062910701370302):0.00000090084843560019):0.0005967700406646376):0.0010395603537348237):0.00020687863553333122,stokoei_MP825_NR:0.001918297822054128):0.0006491202530572905,(collina_EO12613_ITS:0.00000090084843560019,(((doliiformis_MP797:0.007547665701985343,doliiformis_MP710:0.0006721133074634475):0.002299284115535645,(phillipsii_MP794:0.0012246414426838623,phillipsii_MP1357_NR:0.001343005817162178):0.004080745426684059):0.002085874710948705,((quadrisulcata_ANA:0.00000090084843560019,quadrisulcata_MP1031:0.0003151980726353626):0.0014450564510651814,((nevillei_ANA:0.00000090084843560019,nevillei_MP1056:0.000647747080980209):0.00000090084843560019,((abietina_dia_MP1015:0.00000090084843560019,abietina_abi_MP1013:0.00021090008785981315):0.00000458981358131789,((abietina_con_CM6:0.0010070440121116814,(abietina_dia_CM11:0.0002090146478937883,abietina_abi_ANA:0.00000090084843560019):0.00000090084843560019):0.00000090084843560019,abietina_atr_MP1029:0.00000090084843560019):0.0007657304040931222):0.0006242618972442342):0.0016009116249080266):0.0005357260911737339):0.0007183406397682305):0.00000090084843560019):0.0007953079380701405):0.0011833200276567166):0.001395854224213486,(parilis_ANA:0.00000090084843560019,parilis_MP751:0.0009052578024301726):0.0034535524631005465):0.0010198149493106318):0.0009548052032567069,filiformis_EO12881:0.010764657530723198):0.0009513876428145823):0.0004981578293739395):0.0008994840860688844):0.0020342016436690796,((klotzschii_EO12762:0.0028034629047953867,garciae_MP1253:0.007188100788366071):0.0004276969391466156,(condensata_MP890:0.005279771847233342,longimontana_MP587:0.006631147302577533):0.002403093904169821):0.001715340700800988):0.00000090084843560019):0.00002391290629563805):0.00019579039007799564):0.0004687291584444116):0.00047976605463395997):0.0014602017328861525,(trimera_ken_BG94:0.0004991420273447985,trimera_MsnA:0.0038211643652990702):0.00421566971350428):0.0014134460043226866,(((caffrorum_DB1445:0.0033318999458334633,caffrorum_MP644:0.0033258063859931478):0.005688771727557406,(((((((thodei_MP656:0.002476002859677782,dominans_MP648:0.00238725126636024):0.0011797628128998106,(((cooperi_EO12588:0.0029483838374461217,(straussiana_MP638:0.0066194668158978225,((rivularis_BB13936:0.002978463519752523,(atherstonei_EO12261:0.006057541315146677,revoluta_BT13679:0.001456458137950285):0.0011244627254719474):0.001687266242517731,dracomontana_EO12130:0.005891787559031172):0.00000090084843560019):0.0024652280090326664):0.00000090084843560019,(dissimulans_EO12596:0.0020899099690027245,(woodii_RC513_CP:0.005904560044711352,glaphyra_MP647:0.0007423235537981379):0.0007475641081879476):0.002066252992274831):0.00000090084843560019,(((oatesii_ANA:0.00000090084843560019,oatesii_SB9774:0.0019158973078353266):0.003885068892818617,(algida_MP645:0.006350842038901869,psittacina_IJ1237:0.005574620487254293):0.0011662132134267903):0.00000090084843560019,((reenensis_MP661:0.00000090084843560019,frigida_MP650:0.00000090084843560019):0.00000090084843560019,frigida_MP658:0.0006959668519952957):0.004474546876229629):0.00000090084843560019):0.00041767993176537776):0.00000090084843560019,(abbotti_KG1005:0.006928713619483899,tysonii_EO12583:0.004629550734332564):0.002399230076167798):0.0006739223605036391,evansii_MP641:0.007717036972517472):0.0002869011455014544,((aspalathifolia_DB1408:0.011001866300061086,alopecurus_MP630:0.007362373969835033):0.0022458953041910638,((subverticillaris_EO12625:0.009020378874715166,woodii_DB1444:0.010011875546092017):0.0002088113688796712,((johnstoniana_RC464:0.0018701237505282609,(lanceolifera_RC463:0.00000090084843560019,pleiotricha_RC461:0.00000090084843560019):0.00000090084843560019):0.0044993189950290535,(silvatica_DB1184:0.0004883690148306118,(silvatica_QL12629:0.00000090084843560019,((woodii_RC513_ITS:0.0023142524538790764,silvatica_A2:0.0005722339792536825):0.00000090084843560019,(filago_BG68:0.00000090084843560019,filago_BG93:0.0061867646966447774):0.00000484070610568484):0.00000090084843560019):0.00000090084843560019):0.0016332880635832358):0.0036287880786883293):0.001656612767679044):0.00025291607563823515):0.0025387442558475627,(hillburtii_EO12593:0.008830578969214457,drakensbergensis_DB1443:0.017339831274190143):0.0014769352622793616):0.00000090084843560019,((swaziensis_LL1181:0.0013354371518691384,holtii_TO:0.008181575754633866):0.013219143098817611,(flanaganii_MP631_CP:0.005820591123366362,(whyteana_A4:0.005514786595046275,whyteana_BG75:0.006545915693748995):0.003904592880865375):0.0027017807473240212):0.0007887279697534362):0.001212398874285185):0.002675581063534254,((((madagascariensis_MP1086:0.006879090137014368,(bojeri_MP1087:0.0035261947548928508,galioides_FN745:0.0028165172682323475):0.0031152731660921344):0.00000090084843560019,((mauritiensis_EO12811:0.00000090084843560019,mauritiensis_CB2632:0.00000090084843560019):0.0033499802895787687,(isaloensis_DB1253:0.0025298422018643556,((rakotozafyana_EO12661:0.009860030732299994,(((((myriadenia_EO12679:0.0032301769110019843,spinifera_EO12640:0.00667775774790775):0.0012262122327348797,perrieri_EO12635:0.0016411762605358462):0.00021206927442524482,baroniana_cf_Lar8:0.0015309879566938185):0.0005210674735415322,((boutonii_EO12666:0.002966717797315927,(sp_mitrastylus2_EO12691:0.0032565282682893316,parkeri_EO12682:0.001920343434805998):0.0007172298370762951):0.001449451399298584,humbertii_EO12638:0.0019495428945739606):0.00000090084843560019):0.00000090084843560019,(reunionensis_FN744:0.0017824857264578896,(goudotiana_EO12636:0.0033071822140779148,(hebeclada_EO12686:0.005624372780729358,goudotiana_cf_EO12659:0.0009456831668207725):0.0010681510721697407):0.00000090084843560019):0.0006169647527621821):0.0009460233933027975):0.00000090084843560019,((sp_mad3_EO12632:0.004479436088399854,(arborescens_FM747:0.0005152864294946497,(brachyphylla_EO12809:0.00000090084843560019,brachyphylla_EO12810:0.00000090084843560019):0.0019165588776598268):0.004530640624647363):0.0002709299628243482,(cryptoclada_EO12684:0.0034200709918802163,(sp_mad5_EO12641:0.00000090084843560019,sp_muscosa_EO12639:0.0005047490453597289):0.004626142885664446):0.00023588982091802372):0.00047970022870109805):0.0003654151851375573):0.0001665841995182365):0.0007622928295336263):0.0019423252536726028,((mannii_usa_BB2331:0.012043703096466012,microdonta_A5:0.006019557995255235):0.00000090084843560019,((hexandra_RC465:0.008493423888528097,(thomensis_EO12615:0.00480622475447406,(benguelensis_ben_DB1174:0.0014976111333129447,(benguelensis_ben_QL12641:0.00000090084843560019,benguelensis_ben_A1:0.00000090084843560019):0.00000090084843560019):0.0005835983147277078):0.0014742679428521818):0.0036812294162056843,(simii_SB9385:0.00000090084843560019,simii_RC466:0.00000090084843560019):0.004989390996886186):0.0036030318914928292):0.00213815745705843):0.0005581006495190581,(kingaensis_kin_BB2521:0.0068330039236492186,kingaensis_rug_BB2981:0.00000090084843560019):0.0054967866456398845):0.0007327379398269221):0.0003693497859497666):0.00035951576265326826):0.005598873810740076):0.0016415660756090892,((maderensis_AH:0.00000090084843560019,maderensis_b_ANA:0.0008276070023406899):0.010228526037520275,(cinerea_Popp:0.004626129577213703,(cinerea_MP967:0.0016887376130176573,cinerea_a_ANA:0.00000090084843560019):0.004251031024034812):0.01854939239157252):0.007576757093822271):0.0012026252148625793):0.0030248545186792116,(sicula_sic_AM:0.0035172187425829577,(sicula_boc_DM:0.010151710065828434,sicula_sic_c_ANA:0.00000090084843560019):0.00000090084843560019):0.012187020762299968):0.0023406873804621233,((((erigena_EO12616:0.00000090084843560019,(erigena_EO12623:0.00000090084843560019,erigena_a_ANA:0.00000090084843560019):0.00000090084843560019):0.0004265973267739763,erigena_Pim:0.0005431572314333128):0.021198052806205337,(terminalis_a_ANA:0.015155302844118038,(carnea_b_ANA:0.0007745755428022947,carnea_ATsn5:0.00000090084843560019):0.012621122437889936):0.001336141280003298):0.0019234201342223816,(spiculifolia_AS57234:0.0006332770980006306,spiculifolia_b_ANA:0.00000090084843560019):0.030266286820158105):0.0014463445432664184):0.0024054186021661263):0.04606521097867829,(Calluna_vulgaris_ANA:0.002104045552538528,Calluna_vulgaris_BG643:0.00000090084843560019):0.10209663529649506):0.016699139883053066):0.07166451175443363):0.006865082156645783,Empetrum_nig:0.006865082156645783);
((Corema_album_ANA:0.015207069364482096,((Daboecia_cantabrica_ANA:0.00000090084843560019,Daboecia_cantabrica_PPA:0.003420937587012036):0.07985363906106252,((((((australis_PPM:0.006658626078489727,(australis_b_ANA:0.00000090084843560019,australis_PPF:0.0004860941692353544):0.00003714212911469268):0.02548063589396079,(((lusitanica_PJ_NR:0.00000090084843560019,lusitanica_f_ANA_ITS:0.00000090084843560019):0.009588608243606715,((arborea_l_ANA:0.00000090084843560019,(arborea_Miehe:0.0018003552932298775,arborea_EO12619:0.0016370571075620243):0.0006635466009122117):0.004235054234175201,arborea_m_ANA:0.008982996996460654):0.000424914308655409):0.0006543621493983309,((((((sagittata_EO12737:0.015790587086931485,((cubica_MP623:0.005554578618508535,(cameronii_ANA:0.00000090084843560019,tetrathecoides_MP1252:0.003983007640039358):0.0010028322694110785):0.005164268939907357,(((((bolusanthus_DEB1720:0.008169579636707511,((atromontana_EO12544:0.0005345091486099699,phaeocarpa_SM2003:0.0012546194684196848):0.003096210996816034,montis_hominis_EO11827:0.00000090084843560019):0.0010514245473480276):0.0006807808208548943,uberiflora_BG586:0.005517259358557698):0.0010551666761530799,anguliger_MP597:0.0075764781475191985):0.001911090547366527,nutans_BG599:0.011515850435353194):0.0005065331765994958,(insignis_MP1290:0.004643537316627455,(((strigilifolia_MP619:0.004363817004652838,(pectinifolia_BG601:0.003964853128664662,strigilifolia_ANA:0.00000090084843560019):0.00001273245292301734):0.004205152694946482,(cerinthoides_MP653:0.0023966623684219647,((sparrmanii_ANA:0.0010323322843170417,sparrmanii_BG608:0.003949667859660138):0.00000090084843560019,cerinthoides_ANA:0.0014855417458697685):0.0022447578849215852):0.002718893310184491):0.0023298415263902136,((ingeana_EO12759:0.003940914795869877,ingeana_EO11805:0.00000090084843560019):0.0046032021002607075,solandri_EO12753:0.014544370088914143):0.001107125005246866):0.00488504047532102):0.0007699799785283485):0.000225828375548947):0.0008490458943020201):0.0010765195502611576,((((((demissa_EO12540:0.0039913929145987785,arcuata_MP523:0.006704110441386084):0.006036637218481215,umbelliflora_RT2182:0.013814894670647181):0.0012642943649099788,zeyheriana_EO:0.011987401974380408):0.002086846781644039,((nabea_BG609:0.00000090084843560019,nabea_ANA:0.00000090084843560019):0.006516460910995895,(gibbosa_GS23:0.002993044217702421,((glandulosa_fou_ANA:0.00000090084843560019,glandulosa_gla_MP1227:0.00000090084843560019):0.007689376416135832,(gibbosa_ANA_b:0.00050892341394447,(gibbosa_ANA:0.0026064398425554567,gibbosa_BG623:0.0009084400878098486):0.00000090084843560019):0.0018106955209859854):0.002117901988383543):0.005868102376621718):0.0005950786883118416):0.00000090084843560019,((lignosa_EO11763:0.00000090084843560019,(dolfiana_MP1297:0.0010811003910406554,dolfiana_EO12546:0.0024468083867089743):0.001897342836812991):0.0057331674291703685,((inordinata_EO11823:0.00542564096043629,nubigena_MP868:0.004889157088689492):0.0031002567287175316,(sp_nov_MP1291:0.004920244272387326,umbratica_EO12760:0.00102093893539489):0.003655229104111968):0.00000090084843560019):0.00153936802657911):0.001244668532311876,((((albens_MP585:0.0035647087152673425,((albens_ANA:0.00000090084843560019,(astroites_EO12758:0.00000090084843560019,(georgica_ANA:0.00000090084843560019,heleophila_EO12539:0.00000090084843560019):0.00000090084843560019):0.00000090084843560019):0.005274956774395087,heleophila_ANA:0.00000090084843560019):0.0013809525941174247):0.0076047489700937065,((canaliculata_BG590:0.004475685278897793,(pubigera_MP572:0.008712917651407902,(deflexa_MP1247:0.002137248101432626,(wendlandiana_EO12731:0.0005403527468956449,(vallis_fluminis_EO12761:0.0017157888706383082,densifolia_BG591:0.004973659154706101):0.0004964372328231146):0.000478292104654367):0.0005198819113882204):0.0023287689832003516):0.005041866119615839,((((orientalis_EO12608:0.006609568462346986,unilateralis_MP1205:0.005553758463886613):0.0005419951251592583,(quadrifida_MP1250:0.008112759335642351,rosacea_gla_BG628:0.0015366028478566967):0.010886973892405262):0.002149349956734843,(lithophila_MP1301:0.007564061992460184,((lambertii_ANA:0.005429532737369248,(velatiflora_EO12547:0.004869645555996704,(((glomiflora_MP1251:0.0005360571877052998,glomiflora_EO12548:0.00000090084843560019):0.001593676542100943,(zwartbergensis_MP608:0.001614335686956616,eustacei_MP1259:0.0010768192200938298):0.00000090084843560019):0.0011878307655030873,sp_pachysa_EO12720:0.007246188519537662):0.0014798459606662955):0.0029831199870362524):0.000612079582165128,((viridiflora_MP1246:0.0006658050932565322,adunca_EO12746:0.003957903237600623):0.0006089130579323091,(lanata_MP1220:0.011948445699613116,(((oblongiflora_ANA:0.00000090084843560019,(spectabilis_MP929:0.0022148490733674042,oblongiflora_EO12813:0.0007571958877273242):0.00000090084843560019):0.004195172970303405,((((gigantea_EO12821:0.004970532763062892,(((prolata_EO11935:0.00000090084843560019,(prolata_EO12748:0.00000090084843560019,versicolor_ver_MP1232:0.00000090084843560019):0.00000090084843560019):0.001602736240937987,((discolor_heb_MP1214:0.0005570798532193248,diaphana_BG611:0.002147750006594941):0.0005340874753905796,(versicolor_mon_EO12705:0.004881672641646788,recta_ANA:0.00000090084843560019):0.00000090084843560019):0.00000090084843560019):0.00000090084843560019,(unicolor_mut_MP1245:0.0016159497701330175,((unicolor_geo_JP273:0.00135189908814799,(unicolor_uni_MP1249:0.00000090084843560019,discolor_spe_MP1217:0.0021618117002277447):0.00000090084843560019):0.00000090084843560019,croceovirens_JP387:0.00000090084843560019):0.0004716965991261018):0.001905884083176616):0.0035321226488672476):0.0006684534427529577,amidae_EO12272:0.0010641438140083816):0.00000090084843560019,(ardens_MP1076:0.005985003889283349,(blenna_ANA:0.00000090084843560019,blenna_MP883:0.001915575428630708):0.0008754569445589989):0.002049847024036856):0.0007452124281671472,physantha_MP1242:0.0006748966187055266):0.00000090084843560019):0.0005646129381908243,adunca_MP1254:0.004450680598067676):0.00029575997360663296):0.0004052934025492754):0.0016192459238069759):0.0004159058490194342):0.0003905320206903228):0.00000090084843560019,(platycalyx_MP1243:0.008267598211648932,opulenta_JP316:0.010753893963206295):0.00000090084843560019):0.0007855880230839831):0.0005293352893104088):0.00000090084843560019,(fimbriata_MP606:0.01805351905136067,thamnoides_MP1211:0.003966794840677763):0.0010596377392188888):0.00000090084843560019,esteriana_EO12545:0.0058233850562670435):0.0014861431673335106):0.00000090084843560019):0.0008670689974764404,(nervata_EO12541:0.005019680565175883,(passerinae_MP1302:0.0038683253040487915,chamissonis_RT2188:0.006660053455838132):0.005865482817372895):0.005296542050566576):0.00009746267018091164,((esterhuyseniae_EO11831:0.0020583286835167357,(chionodes_EO11699:0.005482218914815035,oreotragus_JP363:0.0041975616692607985):0.0005019229597323805):0.00899803372396601,((((((((duthieae_ANA:0.00216333359865738,regerminans_MP576:0.005510825360381917):0.002445429980295196,((((parviflora_EO12492:0.0008352569598869126,(pillansii_pil_MP813:0.002836698910004888,ribisaria_RT2059:0.015325108157187675):0.0011125381165375068):0.00000090084843560019,intervallaris_MP556_CP:0.0010112116323963368):0.0032653972012565125,(dodii_EO11417:0.002469969096869287,(trichophylla_EO10906:0.0005941592489019704,transparens_MP893:0.0011259298971330496):0.002852800078701573):0.004135299521765001):0.0004559763637485157,(turgida_S1962_ITS:0.006260297065951116,((vallis_aranearum_ANA:0.002519124009835486,(patersonii_MP741:0.00000090084843560019,patersonii_a_ANA:0.0007997567678371644):0.004862389367718617):0.0010868019040178498,((((((autumnalis_MP665:0.00000090084843560019,(sitiens_MP827:0.00000090084843560019,tenella_EO12839:0.00000090084843560019):0.00000090084843560019):0.00000090084843560019,subdivaricata_MP671:0.00000090084843560019):0.0038822023741326337,(((blandfordii_MM4208:0.00000090084843560019,(krugeri_EO12807:0.005188000047561129,denticulata_MP799:0.00000090084843560019):0.00000090084843560019):0.0005401771820915686,(((((walkeri_MP1237:0.001681914029610951,gerhardii_EO12700:0.01192216528809074):0.00000090084843560019,(distorta_EO12500:0.012058922726913177,((humidicola_EO11353:0.002240805698175028,hottentotica_EO:0.001617942812363654):0.0017847537257946189,((intervallaris_MP556_ITS:0.00000090084843560019,purgatoriensis_EO12846:0.001641863342060264):0.00000090084843560019,bakeri_EO12828:0.00000090084843560019):0.0006212866542603499):0.0032678019167348394):0.002095551874749539):0.0009045476469172829,sacciflora_EO12864:0.002796883226710252):0.00000090084843560019,daphniflora_MP567:0.00000090084843560019):0.00000090084843560019,(infundibuliformis_ANA:0.00000090084843560019,infundibuliformis_MP1238:0.00000090084843560019):0.0006418207694483684):0.00000090084843560019):0.0009775390030507126,nana_ANA:0.00541726708612853):0.0016483289377877332):0.004068669503496066,fastigiata_MP830:0.0016818553399242854):0.00000090084843560019,cylindrica_MP1240:0.00000090084843560019):0.00000090084843560019,((walkeri_ANA:0.004068104359175623,(elimensis_ANA:0.00000090084843560019,((capensis_MP1047:0.00000090084843560019,laeta_MP1045:0.00000090084843560019):0.00000090084843560019,eburnea_MP1037:0.00000090084843560019):0.00000090084843560019):0.00000090084843560019):0.00499246069692596,(((cyathiformis_d_ANA:0.00000090084843560019,cyathiformis_a_ANA:0.00000090084843560019):0.00040578404392309706,(gracilis_BG622:0.006702987867546491,(quadrangularis_MP620:0.00000090084843560019,flexistyla_EO12818:0.0042022861297665685):0.0015414420066990548):0.00000090084843560019):0.00727937100445107,multumbellifera_MP822:0.004473612859696478):0.0005433727559040451):0.0007507181950533786):0.00000090084843560019):0.0012178119247686062):0.002457300999664884):0.0008366273547625451):0.00243440467422938,(hansfordii_MP1239:0.0021142671574332114,(oreotragus_ANA:0.006376662785910944,(((bibax_EO12862:0.003492468017027083,(((hendricksei_EO12524:0.000560837285590267,coventryi_EO12832:0.0021196057796174146):0.0007898749742511747,(perspicua_per_MP821:0.003275726549713143,((latituba_MP1374:0.00000090084843560019,trichophora_EO12701:0.00000090084843560019):0.0020362943578774977,propendens_EO12464:0.0028420574305149837):0.00000090084843560019):0.00000090084843560019):0.00000090084843560019,(((chrysocodon_ANA:0.0017947706379197283,chrysocodon_EO12845:0.00000090084843560019):0.00000090084843560019,(stagnalis_min_EO12740:0.006355506997099479,stagnalis_sta_MP668:0.00000090084843560019):0.00000090084843560019):0.0016753770945231814,(((fontana_MP1069:0.0016135298500200624,((heleogena_MP1064:0.00000090084843560019,cyrilliflora_CM10:0.00000090084843560019):0.00000090084843560019,annectens_CM8:0.00126188009685336):0.0005369979997212845):0.00000090084843560019,(salteri_S2065:0.0016497090278694364,paludicola_AH2680:0.0010687961913819276):0.0019804664514334485):0.00000090084843560019,((macowanii_mac_MP810:0.0032520466993162917,(campanularis_EO11352:0.00000090084843560019,pageana_ANA:0.00000090084843560019):0.002177031305036527):0.00000090084843560019,leucotrachela_ANA:0.0007343416524498546):0.000645519972712846):0.00038863566400049166):0.0006742156346909477):0.00000090084843560019):0.00036154208187278526,(plena_MP1282:0.002025162743021436,colorans_EO12717:0.00000090084843560019):0.0010005982002565714):0.00000090084843560019,(((annectens_ANA:0.00000090084843560019,(curviflora_dif_EO12742:0.004509139818781952,(conspicua_CS1:0.00000090084843560019,curviflora_MP765:0.0004845927972579138):0.00047782307036177874):0.003817269437131646):0.00000090084843560019,verticillata_ANA:0.0045557881785072574):0.0007710075798516478,viridimontana_vir_AH1286:0.0016902885146283062):0.00026671685758255896):0.00000090084843560019):0.000580147200554153):0.005156195407121905):0.00000090084843560019,(((praecox_MP795:0.007545051001717263,((ventricosa_MP713:0.002190821739820994,savileae_MP975:0.0005882805394661063):0.001178476337322462,(((curvirostris_MP817:0.00000090084843560019,(lateralis_MP727:0.00000090084843560019,curvirostris_MP941:0.001102390164842406):0.00000090084843560019):0.000545131831542599,lateralis_MP721:0.003929384860577947):0.0010143824102167227,haemastoma_MP871:0.0012046707932869874):0.0038414305313163206):0.00000090084843560019):0.004959111841798307,chionophila_MP790:0.005325078676329873):0.0015522122002298584,bergiana_MP768:0.007695243438290314):0.0012417252475331387):0.0023378746447324837,(((((physodes_MP979:0.00000090084843560019,physodes_ANA:0.00000090084843560019):0.0014542851905544405,urna_viridis_ANA:0.0005060593702841997):0.00000090084843560019,urna_viridis_MP946:0.00000090084843560019):0.008087458988084615,oxycoccifolia_MP1275:0.013225408884047439):0.0012259413846230835,(((((fairii_CM12_CP:0.000995426432527815,baccans_BG645:0.005400090101569741):0.00000090084843560019,brachialis_MP734:0.0021891962938277174):0.0004993589383522128,(halicacaba_MP1036:0.00000090084843560019,halicacaba_ANA:0.00000090084843560019):0.0005286880681730472):0.0011825108950718679,(glutinosa_MP701:0.0016321599238377663,glutinosa_MP687:0.003851505925220896):0.010046184672497262):0.0008906385632486821,(sociorum_cf_MP1055:0.0018619997118774804,(depressa_MP942:0.00000090084843560019,depressa_MP977:0.00000090084843560019):0.003335641866418367):0.003245147299741496):0.0021664530958349724):0.0011852371333936679):0.00000090084843560019,((turgida_S1962_CP:0.0079713329481182,((ferrea_EO12494:0.006141620832737175,(bolusiae_ANA:0.004625080623343858,alexandri_EO12449:0.008772312602008857):0.003052449470968735):0.0000295927266860159,(((mollis_CM5_CP:0.007438087874965067,(caterviflora_EO12785:0.00000090084843560019,(canescens_ANA:0.0012265496531998347,recurvata_EO12467_ITS:0.00000090084843560019):0.00000090084843560019):0.00000090084843560019):0.003080433976761998,((mollis_CM5_ITS:0.00000090084843560019,haematocodon_MP1033:0.00000090084843560019):0.00000090084843560019,hirtiflora_MP958:0.0023625283253170233):0.0038486505844486335):0.00000090084843560019,(empetrina_EO12786:0.004398816108723432,(pyxidiflora_ANA:0.002052501204211787,fairii_CM12_ITS:0.007089674111769629):0.0015212677363832764):0.00000090084843560019):0.0009246689880458625):0.000547408994486427):0.002786403927310749,(clavisepala_MP1063:0.00000090084843560019,clavisepala_ANA:0.00000090084843560019):0.010540686137773383):0.0034685597126041918):0.0017724338654852587,(((((irbyana_EO12840:0.002893935938821788,(((aristata_EO12830:0.002579514174243918,ampullacea_MP1277:0.004977485244090996):0.000886083538974924,shannonii_TdV262:0.0044235007130013606):0.001969654050498751,jasminiflora_EO12612:0.0037846590919285183):0.001139779420846056):0.001866140758006824,(obliqua_RT2079:0.006253553935539134,(macroloma_EO12866:0.009814607641264277,((retorta_ANA:0.00000090084843560019,retorta_RT2096:0.00000090084843560019):0.00000090084843560019,(((massonii_MP811:0.0010767753841202864,intonsa_EO12860:0.00000090084843560019):0.00000090084843560019,gysbertii_MP826:0.00000090084843560019):0.00000090084843560019,squarrosa_EO11742:0.0016226112953240468):0.0015264733187350277):0.008594738833405046):0.0004894521360656299):0.0008003578819567892):0.00027560203486046,((fascicularis_fac_MP809:0.006463307283211789,(trichroma_EO12517:0.0072297941021955085,(curvifolia_MP700:0.0005300699667636218,cristata_MP820:0.00033743636149732045):0.00000090084843560019):0.0054186722708713005):0.00000090084843560019,odorata_MP561:0.006022880223055203):0.0006717049902648318):0.0021477509274877636,((alfredii_FR:0.004494007727260937,((((vogelpoelii_cf_EO12815:0.00000090084843560019,rhopalantha_MP909_CP:0.00000090084843560019):0.004691969253588511,(((caledonica_JW103:0.02169727637089778,(corifolia_ANA:0.0006047586548508934,corifolia_MP823:0.003407469086635947):0.00000090084843560019):0.0010390957753018723,(erasmia_MP874:0.0028115320170668035,loganii_MP1258:0.0009277387112949739):0.0034282630901769674):0.0015812463947813338,(lutea_MP672:0.004910015967277348,pycnantha_MP1011:0.004888373104495724):0.0014758729068250788):0.0010160872383610264):0.0011948167526059986,(eugenea_EO12485_CP:0.009893358067111686,((eugenea_EO12485_ITS:0.006063159262238164,glauca_ele_MP973:0.004639189278595111):0.0007764011719635268,glauca_gla_MP850:0.0039077926448178365):0.00138551940916352):0.0020666996522354856):0.00000090084843560019,(steinbergiana_EO12763:0.0006544557656259035,bracteolaris_MP577:0.0037259220919810348):0.005561573923782809):0.0013587802147957786):0.004815209714761204,(((((collina_EO12613_ITS:0.00000090084843560019,(((doliiformis_MP710:0.0018773169285692325,(doliiformis_MP797:0.005477171192944495,(phillipsii_MP794:0.0036829413199107215,phillipsii_MP1357_NR:0.0012101295237018311):0.0017590395045477927):0.0011258424957256916):0.0017457072583383169,((quadrisulcata_ANA:0.00000090084843560019,quadrisulcata_MP1031:0.00033520832316019655):0.0012659547313589347,((nevillei_ANA:0.00000090084843560019,nevillei_MP1056:0.0010318738253329662):0.00026124814493615884,((abietina_abi_MP1013:0.00047862919496057254,abietina_atr_MP1029:0.00000090084843560019):0.00000090084843560019,(abietina_dia_MP1015:0.00000090084843560019,(abietina_abi_ANA:0.00000090084843560019,(abietina_con_CM6:0.0011077451024169864,abietina_dia_CM11:0.0010773423854116293):0.00000090084843560019):0.00000090084843560019):0.00000090084843560019):0.0006118305491841334):0.0006919435057469058):0.0022590959174141885):0.0006793651286519049,(thomae_MP807:0.0013388210602151996,(((abietina_aur_MP717:0.0023661911992026046,abietina_aur_MP514:0.0005301944808951501):0.00000090084843560019,(((pinea_MP789:0.00000090084843560019,(abietina_per_MP1071:0.0010156797357744585,pinea_MP693:0.0016774717802170449):0.00000090084843560019):0.0007607906314224675,((((viscaria_pen_EO12466:0.0007767786614204345,((latiflora_EO12865:0.0015579138830614768,viscaria_lon_ANA:0.00000090084843560019):0.0005774038323975109,((abietina_aur_MP1320:0.0013197113704236701,abietina_aur_MP499:0.00033013046329988585):0.0002574119439924297,viscaria_lon_MP504:0.0023433379277776585):0.00000090084843560019):0.00000090084843560019):0.00040599012436660415,(viscaria_lon_MP1270:0.00000090084843560019,viscaria_lon_MP678:0.00000090084843560019):0.0012815206406909913):0.00000090084843560019,(viscaria_mac_MP808:0.0018243044907478173,(vestita_EO12702:0.00000090084843560019,(filamentosa_EO12728:0.0002631124377816801,(nematophylla_EO12747:0.001536852750686035,vestita_MP1079:0.00000090084843560019):0.00000090084843560019):0.0002552812461973743):0.0001989315295288207):0.00019562713663363553):0.00000090084843560019,((vestita_ANA:0.0010093620786307844,(regia_mar_MP930:0.00000090084843560019,(regia_reg_MP922:0.00000090084843560019,(axilliflora_MP916:0.0006741657268519923,regia_reg_ANA:0.00000090084843560019):0.00000090084843560019):0.00000090084843560019):0.0010109939574786603):0.0004963377429297942,viscaria_vis_MdV4:0.002638215920576677):0.0010327274670137625):0.0003625726342017184):0.000821832715387267,hibbertii_MP982:0.0033916814553043386):0.000556305410263024):0.0011865313614885845,stokoei_MP825_NR:0.002100782895234483):0.0011352550209164209):0.0006905171976353916):0.0008098709714636419):0.0014001494832982673,(phillipsii_MP1357_CP:0.00000090084843560019,abietina_pet_EO:0.0042808650674511116):0.00000090084843560019):0.0014499110784350986,(parilis_ANA:0.00000090084843560019,parilis_MP751:0.001335221357278372):0.002882436820254347):0.001618363005604985,(cabernetea_EO12882:0.001750558263359152,extrusa_EO12880:0.0025367754520763384):0.004419079531108597):0.0024894723445321853,(((cruenta_MP745_NR:0.00000090084843560019,cruenta_MP999_NR:0.00000090084843560019):0.0013243514215431822,elimensis_EO12843_NR:0.0024031942903328936):0.006033661415966329,filiformis_EO12881:0.008949871386007053):0.0015969707097434121):0.002251609924267451):0.002846703105960522):0.0017973738818366201,(((ocellata_MP574:0.009941665318437997,(modesta_ANA:0.0005689143532849996,melanthera_MP610:0.00000090084843560019):0.003582689818267114):0.0013877988811136115,((grata_MP879:0.00000090084843560019,(((flanaganii_MP631_NR:0.004021962076587511,(lowryensis_ANA:0.00000090084843560019,hispidula_MP801:0.00000090084843560019):0.00000090084843560019):0.0026777640351852623,cordata_MP571:0.0005246223679282379):0.0025599942285024326,(turneri_EO12736:0.004087117665543495,(tradouwensis_MP903:0.0037446895771529798,(leucopelta_EO12598:0.0010855625375492902,(copiosa_BG610:0.007852752100212941,(natalitia_EO12514:0.0063979751218653826,leucopelta_SB9309:0.0026396363041979493):0.0008020684812604761):0.00000090084843560019):0.004034927415465072):0.002597775160423196):0.00000090084843560019):0.0008890326227399262):0.00000090084843560019,conferta_MP887_CP:0.0009778613761555902):0.003743923095837969):0.0009767129598750514,((condensata_MP890:0.008474434892543337,longimontana_MP587:0.0038391838390230497):0.0022541301247854468,(klotzschii_EO12762:0.0076323800200251216,garciae_MP1253:0.012971743351559956):0.0013632684079125622):0.00000090084843560019):0.0005704344524159814):0.0002258808933346804):0.0011105078309969715,((jonasiana_MP985:0.02348766095226664,((hermani_EO12498:0.006719123781478425,equisetifolia_MP829:0.002982045516979888):0.0007249618915653924,(equisetifolia_ANA_CP:0.0016879907671533624,(chiroptera_MP814:0.00000090084843560019,(equisetifolia_ANA_ITS:0.00000090084843560019,multiflexuosa_EO12445:0.00000090084843560019):0.0016159882549369555):0.0034127441316953357):0.00000090084843560019):0.0028925243002078283):0.0020452943632659404,(((esteriana_EO12858:0.010809629229261602,albescens_MP898:0.00588130852403615):0.0013707429511951338,(tristis_MP932:0.00996138787416958,(((zebrensis_EO12787:0.00652168651684557,nemerosa_MP1208:0.009304132591273833):0.006738828854514707,((maximilianii_EO12484:0.00898607384980782,leucodesmia_MP724:0.002054659232345269):0.006086463348339839,((utriculosa_EOsn:0.006451259770481833,(((serrata_MP818:0.006972695607164789,(rigidula_MP534:0.004981941094363973,exleeana_EO12499:0.006135283766589342):0.0029604091168405774):0.0010374591305138984,urceolata_MP955:0.004941400330516327):0.00042446847386146775,(((((paucifolia_cil_EO12528:0.004640877619812267,niveniana_MP1267:0.001896470508049231):0.013092957477080175,(sperata_MP931:0.005906394236142335,lachnaeifolia_MP994:0.004533732806042037):0.0008795925619734155):0.0003211489167680271,(((stokoei_MP825_CP:0.004244460780711366,collina_EO12613_CP:0.0020007792915628965):0.004910127324340662,uysii_ANA:0.004991404181072947):0.0018549778515380784,(((velatiflora_MP1213:0.00000090084843560019,peltata_MP1231:0.0011116711562995174):0.0006326730343028114,sparsa_BG602:0.003241320925007279):0.0029368373405643153,(((((baueri_bau_MP1233:0.00000090084843560019,baueri_gou_AH862:0.000797422332880264):0.0026013211387652755,((mammosaW_EO12784:0.0027240213795494757,(mammosaP_MP951:0.00000090084843560019,mammosaR_MP510:0.0016146183215600535):0.00269440892776391):0.00000090084843560019,sessiliflora_MP604:0.0038630692585893602):0.004977763995582482):0.003213360919735025,(((((fillipendula_min_MP926:0.00000090084843560019,fillipendula_fil_MP914:0.0010839377548286142):0.001762475415677572,penduliflora_MP923:0.0015544974363847267):0.0017830580205538714,pulvinata_MP1304:0.0016752113784124219):0.0005764077801185332,(propinqua_MP1019:0.00471700253711374,(calcareophila_EO30159:0.00000090084843560019,excavata_GK1532:0.005477939164417731):0.0012999010015200356):0.0013804063193404777):0.0005520338128094616,(irregularis_EO12803:0.0052372982079632955,((holosericea_MP1004:0.0016612256075193366,(grisbrookii_EO12716_CP:0.002157251917569582,(bodkinii_TdV204:0.00000090084843560019,bodkinii_MP1281:0.00000090084843560019):0.001055541255100433):0.00000090084843560019):0.00000090084843560019,holosericea_EO12842:0.003127262985775701):0.006271360563581761):0.0007036673752851064):0.0020853879843761077):0.001098393083357922,(agglutinans_EO7679:0.023048534285584742,(lanuginosa_EO12521:0.00000090084843560019,grisbrookii_EO12716_ITS:0.0029737582759781374):0.003213699755313171):0.0026565721717262585):0.00018790894273053231,((globiceps_gra_MP988:0.012804194515218541,(nudiflora_MP802:0.005904937348683825,karwyderi_EO12718:0.004851953724803463):0.001916869840731692):0.0025414025492563053,(((rhodopis_BAB13:0.01127917817945849,(erinus_MP907:0.0027879754958109394,similis_MP804:0.0013933506832373161):0.003371221999385953):0.0002569119526239183,(((barbigeroides_MP735:0.00910686574711692,((capillaris_MP1066:0.007228132778236106,(ericoides_MP742:0.00000090084843560019,pilosiflora_pil_MP1262:0.011125900535011045):0.0005711945165066834):0.000502861000365039,(albertyniae_MP927:0.0015063533724763744,((((piquetbergensis_MM5532:0.00000090084843560019,dregei_EO12711:0.0010908413077368975):0.0010739462971261944,malmesburiensis_EO12575:0.001971544045985077):0.0019764307700208686,dispar_EO12749:0.002760432015713549):0.0013123565114257626,((glabella_la_EO11224:0.0032872523357240016,interrupta_MP911:0.0016408618049298968):0.0010603248673711782,radicans_sch_MP1018:0.0022219039240641883):0.00000090084843560019):0.00000090084843560019):0.0019422174107915275):0.00000090084843560019):0.00000090084843560019,(ioniana_EO12781:0.0005509693735916873,russakiana_MP684:0.0016411872635946649):0.004345584610826064):0.00000090084843560019,(pulchella_MP736:0.00000090084843560019,flavicoma_EO12823:0.0021722698913537405):0.0053709943485361405):0.0019129480389778685):0.00000090084843560019,((venustiflora_gla_MP1284:0.0027432033033838272,(ecklonii_EO12739:0.001111422745482727,(globiceps_con_EO12519:0.007014159169462765,innovans_MP918:0.005274627919423151):0.000757292239488684):0.00000090084843560019):0.0017794205056457266,(benthamiana_MP560:0.004501839142683447,labialis_MP696:0.0021653944962285077):0.00000090084843560019):0.000356117853288028):0.00200637699385275):0.00047982952257817564):0.0010490962312570957):0.0011464920221959272):0.0030359771819863345):0.00000090084843560019,(lehmannii_MP625:0.0037537705922549135,(aneimena_EO12757:0.012600131750323786,((caffra_C_MP528:0.00000090084843560019,caffra_ANA:0.00000090084843560019):0.00000090084843560019,caffra_D_MP655:0.00000090084843560019):0.010917534908103491):0.003074810735490114):0.0010800043703385422):0.00007368547158959769,((((humifusa_MP616:0.00392834825119428,humifusa_MP846:0.007300878638282034):0.0020175692349268712,((cruenta_MP745_CP:0.0030376777917843416,(cruenta_MP999_CP:0.002390111864939572,elimensis_EO12843_CP:0.00000090084843560019):0.00000090084843560019):0.004889289387157005,(((((leptopus_ANA:0.00000090084843560019,tenuis_ANA:0.00000090084843560019):0.00000090084843560019,tenuis_EO12491:0.0008046539344244327):0.01003757078727801,(pubescens_EO12503:0.008628364727929033,strigosa_MP673:0.0026210690092367166):0.0006759972860597074):0.0013092642937583407,(vernicosa_MP928:0.009271852571558435,(physophylla_EO11418:0.00792907296027137,brachysepala_EO12727:0.003324613674154539):0.0013287808758966524):0.0009803565165405616):0.00000090084843560019,((karooica_MP1285:0.004833533981272423,caespitosa_MP642:0.005218775666374446):0.010360158731474972,(bicolor_MP1098:0.01616396174823926,petricola_MP996:0.004525327298902687):0.00144794519805061):0.0006294526544191698):0.00028607106388932823):0.00000090084843560019):0.0018697614411478638,(madida_MP573:0.006867176732069528,((angulosa_S2105:0.0005270357640206928,(axillaris_MP1052:0.0005185926654764195,axillaris_MP594:0.00000090084843560019):0.00000090084843560019):0.010751395563176138,(((((totta_MP525:0.005363817936237654,flacca_MP840:0.010652310962336532):0.00000090084843560019,((((eremioides_MP533:0.011459215335342356,((thunbergii_EO12473:0.0010855674300576012,thunbergii_AH2612:0.0023963943527349225):0.0014409595491376064,((junonia_min_Moelens:0.00000090084843560019,junonia_jun_Moelens:0.001584979308369159):0.00000090084843560019,junonia_min_MP866:0.0033526748820755462):0.0031159809476042012):0.0031777982378508153):0.0011718918061634246,((lavandulifolia_EO12506:0.0021288025809435675,macrotrema_MM4625:0.00000090084843560019):0.005568328616459958,(coacervata_MP761:0.00940876441544954,(bokkeveldia_EO12769:0.005456032973079554,lateriflora_EO12482:0.005918245837803652):0.0015907391751103083):0.00000090084843560019):0.0016502514042735646):0.00000090084843560019,mira_MP1257:0.010005939074684637):0.001233200883262984,((eriophoros_EO12478:0.002788564574733561,senilis_EO12483:0.003716947847792765):0.008185064655818338,((cernua_EO12474:0.002173005649526981,(atrovinosa_MP864:0.004414114143650628,(inflata_ANA:0.00000090084843560019,inflata_MP784:0.003914814143932432):0.00000090084843560019):0.003370279884241196):0.00000090084843560019,(((subulata_MdV2:0.003421040727703766,(oxysepala_MP780:0.0021982607845190327,(sphaerocephala_MP848:0.0005669103110312326,maderi_MP757:0.00000090084843560019):0.000541218453625269):0.0016875167688692016):0.0022056782576863805,toringbergensis_ANA:0.0027281439752996667):0.0008633092772500509,((leptopus_MP746:0.00000090084843560019,incarnata_EO12771:0.0005403463173422634):0.003783006260731871,((verecunda_CS5:0.00000090084843560019,verecunda_ANA:0.00000090084843560019):0.001433449004686009,(rubens_EO12479:0.0010948697277894134,rubens_EO12853:0.0028396638548271068):0.0005314425521455191):0.003653235408362193):0.00000090084843560019):0.00034956903095515363):0.002362659334046822):0.0012035456269026898):0.00000090084843560019):0.00000090084843560019,((planifolia_MP1012:0.0021392243519262537,(planifolia_MP939:0.00000090084843560019,(amoena_MP1032:0.00000090084843560019,thimifolia_CM7:0.0010549728379544696):0.001056433573763515):0.00000090084843560019):0.007400480707416514,recurvifolia_EO12475a:0.0060224408812331615):0.0008415997565238547):0.0010240007291698555,((plumosa_EO12480:0.015268207128948887,((tumida_MP755:0.007082981538195543,hanekomii_EO11172:0.006779492383326332):0.0003529751338181561,(glandulifera_EO12852:0.0008534685317455,irrorata_EO12856:0.00022746921618907326):0.010869433930597095):0.0011497910594594591):0.001106878078835099,(inaequalis_MP539:0.013445502102538547,((eremioides_EO12854:0.01584482256220344,caprina_EO12772:0.004431804171984408):0.0019010417364892108,(argentea_EO12475:0.009214517222030304,(rusticula_EO12471:0.010642603730368601,cetrata_EO12064:0.008413109449686191):0.00000090084843560019):0.0011434620502072715):0.00021510585690934144):0.0006159045085595764):0.00000090084843560019):0.0005048533231205365,((greyi_EO12501:0.006249158701188467,(cereris_MP863:0.0019321984742118779,arachnocalyx_EO12453:0.0025086167513588844):0.004332758159755155):0.014221298598520485,oresigena_MP759:0.0032918750892386647):0.00000090084843560019):0.0009448822048715483):0.0016142952996696302):0.00000090084843560019):0.0009988310079398516,((((rubiginosa_RT1554:0.00000090084843560019,coarctata_MP590:0.00000090084843560019):0.005613720688411153,(((plukenetii_lin_MP912:0.0011437242013601111,plukenetii_bre_MP769:0.00000090084843560019):0.002927085595810459,plukenetii_pen_MP915:0.0006968146544590125):0.0014367859106406765,plukenetii_plu_EO:0.0010132130333890966):0.000147708095449664):0.004455180022210686,(coarctata_ANA:0.002416437425059052,(gracilipes_MM5014:0.0023048462861898415,(scytophylla_MP1021:0.00000090084843560019,curtophylla_EO12750:0.0011728315317839088):0.005825047409501801):0.0023034279349810993):0.0038423509056636843):0.003577771568419911,(((brevifolia_EO12459:0.00000090084843560019,brevifolia_MP1008:0.0017311046276941985):0.0031544914315410908,(desmantha_MP562:0.003547275169039645,((placentiflora_EO12477:0.008629880583251788,placentiflora_MP1241:0.0068304845371762275):0.0009917056095899146,((coccinea_coc_MP598:0.00743371045490762,(((coccinea_coc_MP1053:0.0009919584118821781,(monadelphia_FO2_CP:0.008775005616934945,monadelphia_FO:0.002975789235083588):0.0002944367622925827):0.0011533383731783262,monadelphia_FO2_ITS:0.0012051040462791498):0.00000090084843560019,(coccinea_uni_EO12849:0.00000090084843560019,coccinea_coc_MP1020:0.00000090084843560019):0.005310580691140189):0.00043427663781504344):0.0009482975312292339,(((imbricata_MP1295:0.001464731761403108,(chartacea_EO11408:0.00337240165371406,((intermedia_MM5082:0.00000090084843560019,intermedia_alb_MP1248:0.0003056562089398055):0.00025796344112792845,(penicilliformis_MP1078:0.00000090084843560019,penicilliformis_MP889:0.00025973546437310077):0.0005200841262870123):0.00041448929643925285):0.0008179676531103365):0.00014519204520627046,(((imbricata_MP1276:0.00000090084843560019,melastoma_min_EO12820:0.0021115631177398386):0.0009865904152413809,((placentiflora_EO12833:0.000294274044920402,(imbricata_MP508:0.003804250104910975,imbricata_MP512:0.001333190362637192):0.0010488804256607513):0.0008945608902191183,imbricata_MP688:0.00461527011126766):0.0005321644321148776):0.0007066373416221401,melastoma_mel_MP773:0.004341315876274467):0.00046995837377486466):0.0008425839368569252,(((lasciva_EO12837:0.0009947863077780141,lasciva_MP906:0.00000090084843560019):0.00037594139173914093,(imbricata_EO12834:0.0005103789505851599,imbricata_MP1279:0.00000090084843560019):0.0010199925322750994):0.0009209274014608285,pogonanthera_EO12835:0.004259236029387512):0.0012740218139437804):0.0002349987839280413):0.0007846591404474064):0.0005698194862482332):0.0008875974061823112):0.0009301737768864072,gnaphaloides_MP511:0.012838021398956779):0.0006092474745681953):0.001926647274401409):0.00000090084843560019):0.0018068951760884927):0.00000090084843560019):0.00000090084843560019,parviporandra_MP877:0.0034109534443454693):0.0017196986580859733):0.0006524872361577675):0.00030087906729074745,leonis_RTsn:0.002766240729702941):0.00000090084843560019):0.00000090084843560019):0.000719427986755161,(((pauciovulata_TdV258b:0.016633208635850872,((juniperina_SV952:0.013349285496175858,((((banksii_ban_EO12873:0.0006985050656531522,(banksii_com_ANA:0.00000090084843560019,banksii_com_MP824:0.0008667154041334365):0.00156725458859034):0.00031714170166460696,banksii_pur_NB1753:0.00000090084843560019):0.0018838884496704255,((corydalis_MP1005:0.00000090084843560019,corydalis_AH2536:0.004765232407966548):0.006536418537037611,spumosa_MP978:0.006014714362735745):0.00000090084843560019):0.001213929689887774,(tegulifolia_MP557:0.0026607265473106226,(goatcheriana_pet_MP990:0.0021437921410637677,goatcheriana_dra_EO12694:0.0014425553316202138):0.0011639317066530624):0.0074978467704859275):0.001538268580277254):0.0008025103164218315,podophylla_MP582:0.007032122309615495):0.0009573266284617043):0.0003902096342559378,((simulans_BG603:0.004318481223080435,(stylaris_ANA:0.001430762506156207,simulans_ANA:0.00000090084843560019):0.00000090084843560019):0.006864887736911508,(((((villosa_EO11394:0.0014385931797048122,bruniades_EO12465:0.005046171616404901):0.0022166740415376874,(capitata_MP1044:0.00000090084843560019,capitata_ANA:0.00000090084843560019):0.006018349031851989):0.003065199465766419,(petiolaris_EO12783:0.0028575636973996493,(((((petrophila_EO7592:0.0005384603626206072,petrophila_RT2065:0.0005470057076459718):0.001057113381692923,(oliveri_MP1278:0.002140871781879476,obtusata_EO12458:0.0005519807807113122):0.0005444228471451912):0.005361904335810347,(accommodata_EO11382:0.010782999144949389,(sonderiana_MP756:0.00000090084843560019,sonderiana_MP997:0.0021234762117610033):0.005342684876135966):0.0012727744336083068):0.00000090084843560019,occulta_EO:0.004391751352116535):0.00000090084843560019,((genistifolia_CM15:0.0032417108367120613,(recurvata_EO12467_CP:0.0009769934631397431,cumuliflora_EO12699:0.0010752492694099513):0.0010761864086300517):0.000586703260850774,((rhopalantha_MP909_ITS:0.00000090084843560019,riparia_MP908:0.00000090084843560019):0.01088433696377881,(((bruniifolia_EO12460:0.0010298264858348647,ustulescens_RT1553:0.0018640994450624315):0.0028884789189620964,oligantha_TdV86:0.007442013486132186):0.00030209183310450204,palliiflora_EO12533:0.011061015617827982):0.00000090084843560019):0.00000090084843560019):0.00023576492653161758):0.001048308283937445):0.00000090084843560019):0.0006639768042079529,(((muscosa_MP775:0.018717916837717685,(subcapitata_MP1042:0.0027032893547209607,(calcicola_EO12814:0.0022803070995394206,(((artemisioides_MP551:0.001070236018573278,(conferta_MP887_ITS:0.00000090084843560019,(remota_EO10386:0.00000090084843560019,remota_MP1263:0.0015959411726395815):0.0015923628180670457):0.00000090084843560019):0.0005293436926116156,areolata_EO12502:0.00000090084843560019):0.0010572786292747994,rugata_EO12516:0.003855042943059407):0.0010579308381751195):0.00000090084843560019):0.0026074095863133193):0.002517343203345734,(((diosmifolia_CM19:0.006485996635724646,(jacksoniana_EO12791:0.006351577137687774,(((floccifera_MP987:0.020087718522777426,leucanthera_EO12452:0.00000090084843560019):0.0045726529930341835,magnisylvae_EO10708:0.0012362826114389609):0.00000090084843560019,lepidota_MP541:0.0037593816390442112):0.0019349361773484085):0.00000090084843560019):0.0009719707068905245,(paniculata_MP1274:0.008335859915083435,saxicola_EO12515:0.003531523797284032):0.0023643092891579877):0.00000090084843560019,(florifera_EO12536:0.0011396848952023413,florifera_EO12768:0.001159416994898447):0.007396000161413649):0.0008178624121937647):0.00000090084843560019,((hispiduloides_EO11544:0.0017872127880402212,(patens_EO12457:0.005376837268899857,(hirta_EO12812:0.0023181978976259147,fausta_MP663:0.00000090084843560019):0.005334396129236329):0.000878877683012201):0.00000090084843560019,(magistrati_EO11750:0.0032251450109412514,(marifolia_CM4:0.00000090084843560019,margaritacea_ANA:0.0004742990297424927):0.0005165125708732546):0.00000090084843560019):0.0035998140358258217):0.0002749900199836653):0.00000090084843560019,((((dianthifolia_MP583:0.0035938764197465853,(((setacea_MP589:0.008487664570289386,glandulipila_MP521:0.004605914591280565):0.00000090084843560019,(perlata_MP960:0.00450809576146316,pannosa_EO12490:0.00000090084843560019):0.001208008222182067):0.0016969698053545899,peziza_MP719_CP:0.0009789147917535334):0.00000090084843560019):0.00000090084843560019,(polycoma_FR:0.004680410548314341,((peziza_MP719_ITS:0.00000090084843560019,ovina_EO12487:0.00000090084843560019):0.0016237982466681506,tomentosa_MP961:0.0021906935851396182):0.0016482354165212832):0.0005262378522340966):0.00000090084843560019,((acuta_MP506:0.001634392200171218,((leucosiphon_MP776:0.003910596864789978,calycina_EO12532:0.0005817265309799908):0.00000090084843560019,goatcheriana_goa_MP865:0.006095283169603391):0.0005395134094340187):0.0010704881735088376,((stokoeanthus_EO4790:0.00486960023189148,selaginifolia_EO12488:0.0032179950083667357):0.00000090084843560019,(adnata_MP501:0.007169296860727828,phacelanthera_EO12489:0.008215801757233784):0.0005164551442024286):0.0005288196636835641):0.0005333185185508679):0.00000090084843560019,(lucida_MP690:0.005965936804492579,((triflora_MP564:0.005501801082632877,perplexa_EO12788:0.005437301976229964):0.00000090084843560019,(monsoniana_MP986:0.000374798197082001,plumigera_EO11341:0.004970493011617505):0.00501138404973415):0.00000090084843560019):0.000812949095783047):0.0005407670156508031):0.00068242421722013):0.00000090084843560019):0.00000090084843560019,vlokii_JP378:0.010634537720145568):0.00000090084843560019):0.0005734978754831471):0.00028178935251840716):0.00000090084843560019):0.00039829819111035747):0.001359023299378645,(trimera_ken_BG94:0.0005399550962330794,trimera_MsnA:0.001717653732246407):0.0033310790321463453):0.0009155819900208757,(((caffrorum_DB1445:0.003136748559822229,caffrorum_MP644:0.0047792068629618715):0.004395813311041684,((((flanaganii_MP631_CP:0.006364586463931342,(whyteana_A4:0.008165951805248697,whyteana_BG75:0.009330898219250256):0.005974875180659346):0.002572927960202877,(swaziensis_LL1181:0.0022862392118022856,holtii_TO:0.005114030461533301):0.012514553359879561):0.000123822072674032,(((((psittacina_IJ1237:0.004658026223231273,(abbotti_KG1005:0.014138588139044025,(evansii_MP641:0.009969156855553694,(thodei_MP656:0.002151005024858453,dominans_MP648:0.0009096036482417433):0.0013460341463103263):0.00000090084843560019):0.0002659085413758391):0.00000090084843560019,(tysonii_EO12583:0.007930648209440226,((dissimulans_EO12596:0.0030229230704616906,glaphyra_MP647:0.0016345344281283025):0.0021759762458904886,((((rivularis_BB13936:0.002024992052240295,(atherstonei_EO12261:0.006604895891269362,revoluta_BT13679:0.0009816331917113005):0.0027591391960324623):0.0022643878545242726,dracomontana_EO12130:0.008065010878197098):0.00000090084843560019,straussiana_MP638:0.007954812289045553):0.0016737754154828922,((cooperi_EO12588:0.005238812717160831,(oatesii_ANA:0.00000090084843560019,oatesii_SB9774:0.0033156900578214395):0.00538034879377735):0.00000090084843560019,algida_MP645:0.0081859465470088):0.0006760771475333585):0.00000090084843560019):0.00000090084843560019):0.0009035781822170899):0.0009711438536933495,((reenensis_MP661:0.00000090084843560019,frigida_MP650:0.00000090084843560019):0.00000090084843560019,frigida_MP658:0.0010399863442355694):0.003557584509304062):0.0003366795605497517,((aspalathifolia_DB1408:0.01265043015497903,alopecurus_MP630:0.005825963488147996):0.0009324799271586864,((subverticillaris_EO12625:0.006498464762435588,(woodii_RC513_CP:0.0021779362716770477,woodii_DB1444:0.00000090084843560019):0.007601683129382563):0.0004520210820564365,((johnstoniana_RC464:0.0019213187667014497,(lanceolifera_RC463:0.00000090084843560019,pleiotricha_RC461:0.00000090084843560019):0.0005304727036126743):0.0000442610384769027,((((silvatica_QL12629:0.00000090084843560019,silvatica_A2:0.0011196632876786545):0.0005502040625303002,(filago_BG68:0.00000090084843560019,filago_BG93:0.0017557228274477973):0.0026428911479040884):0.00000090084843560019,silvatica_DB1184:0.002109644741532298):0.0018330144647861195,woodii_RC513_ITS:0.0015817547488024496):0.002413171314500225):0.0030309830132171046):0.0018706995711873107):0.00032402271846589294):0.0012732518873244322,hillburtii_EO12593:0.008609063430504991):0.0009229922023685553):0.0002168892927708912,drakensbergensis_DB1443:0.011593097181124326):0.0012102596727474547):0.001918297610102906,((((mauritiensis_EO12811:0.00000090084843560019,mauritiensis_CB2632:0.00000090084843560019):0.002522915933163882,(((((((((isaloensis_DB1253:0.004836653823155438,boutonii_EO12666:0.001945251715716688):0.00000090084843560019,(sp_mitrastylus2_EO12691:0.002767320325016388,parkeri_EO12682:0.0021276998866480035):0.0012051810669450947):0.0012413833145612928,(goudotiana_cf_EO12659:0.002838042263939363,(baroniana_cf_Lar8:0.002171119180386147,myriadenia_EO12679:0.0024635001176022925):0.0018105257542236762):0.0006343675062234809):0.00000090084843560019,((perrieri_EO12635:0.0019277372715875742,reunionensis_FN744:0.001878939637984905):0.0005542568168835654,(goudotiana_EO12636:0.004271245364351035,hebeclada_EO12686:0.004187372821909764):0.0002774275319476253):0.0010076379257461308):0.00021768555919887702,((sp_mad3_EO12632:0.0036493256432152898,(arborescens_FM747:0.00000090084843560019,(brachyphylla_EO12809:0.00000090084843560019,brachyphylla_EO12810:0.00000090084843560019):0.0036223322184068436):0.004366283220203661):0.0004965426623952004,cryptoclada_EO12684:0.0041218367977926725):0.00025123065672437553):0.00020886887100551895,spinifera_EO12640:0.008177102109344548):0.00021243442647273382,(madagascariensis_MP1086:0.009150983911241722,humbertii_EO12638:0.00000090084843560019):0.0038110702040822352):0.0010275183902618695,(bojeri_MP1087:0.002519323971445421,galioides_FN745:0.0027721753873292164):0.0012219114205997774):0.00046771882920106783,(rakotozafyana_EO12661:0.008450631205015031,(sp_mad5_EO12641:0.00000090084843560019,sp_muscosa_EO12639:0.00000090084843560019):0.0032659611275332226):0.0009938050297765766):0.0002544814599489021):0.003173034529562927,((mannii_usa_BB2331:0.00945723363281735,microdonta_A5:0.0038885300530459377):0.002084719288614704,((hexandra_RC465:0.006143835181037418,(thomensis_EO12615:0.005809306579155167,(benguelensis_ben_DB1174:0.0026963480049706163,(benguelensis_ben_QL12641:0.00000090084843560019,benguelensis_ben_A1:0.00000090084843560019):0.00000090084843560019):0.0014701061654553275):0.001597726684198112):0.0021790936742150492,(simii_SB9385:0.00000090084843560019,simii_RC466:0.00000090084843560019):0.00507834702781467):0.0016542746733154287):0.00658687397112691):0.0015763874634789484,(kingaensis_kin_BB2521:0.005360493423219384,kingaensis_rug_BB2981:0.00000090084843560019):0.009651576398949688):0.0004780487702740202):0.0012210624221387035):0.00023743954432021348):0.004507965736871053):0.0046785653414203035,((lusitanica_PJ_CP:0.00000090084843560019,lusitanica_f_ANA_CP:0.00000090084843560019):0.022915720705692748,(((umbellata_DS:0.0013180343664892446,umbellata_EO12620:0.00000090084843560019):0.00000090084843560019,(umbellata_a_ANA:0.00000090084843560019,umbellata_b_ANA:0.0004560305179170375):0.0008871110123180683):0.022452626807486362,((maderensis_AH:0.0006100742563444849,maderensis_b_ANA:0.004564987692078582):0.010682316995471237,(cinerea_Popp:0.00273048118179792,(cinerea_MP967:0.001322579682444191,cinerea_a_ANA:0.00000090084843560019):0.0039503860085978795):0.02063828312068922):0.00441711013908361):0.00040774620720168415):0.0012810222409193235):0.004169132552199616,(sicula_boc_DM:0.006345449367132109,(sicula_sic_c_ANA:0.00000090084843560019,sicula_sic_AM:0.0010031682334890593):0.0024778659732394236):0.014175829719857641):0.00038922453169575445,((terminalis_a_ANA:0.019465706504319412,((((((azorica_b_ANA:0.0016537202481462752,(platycodon_pla_c_ANA:0.00000090084843560019,scoparia_EO12618:0.0010587818552235141):0.00000090084843560019):0.00000090084843560019,(scoparia_AH:0.00000090084843560019,platycodon_mad_EO12695:0.0002878824505216337):0.00000090084843560019):0.010842533213547749,(((manipuliflora_a_ANA:0.00000090084843560019,manipuliflora_AJH:0.00000090084843560019):0.004047835086491968,manipuliflora_EO12697:0.00411899883886741):0.0038142169316241086,((vagans_a_ANA:0.00000090084843560019,vagans_PPJ:0.00000090084843560019):0.00000090084843560019,vagans_MP972:0.00000090084843560019):0.007741808442199694):0.004156588103939408):0.008298755912253484,multiflora_a_ANA:0.016965335657745464):0.00000090084843560019,((erigena_EO12623:0.0005876076673721302,(erigena_a_ANA:0.00000090084843560019,(erigena_Pim:0.00000090084843560019,erigena_EO12616:0.001690957705940746):0.0009957485428804037):0.0005322806679765461):0.01948862176726687,(carnea_b_ANA:0.0007081648348786308,carnea_ATsn5:0.00000090084843560019):0.013293256386857114):0.004571480730832901):0.0008544433427504574,((ciliaris_EO12622:0.0012895415286507804,(ciliaris_c_ANA:0.00000090084843560019,ciliaris_KKN1:0.00000090084843560019):0.0016119820018151074):0.022693296607453377,((tetralix_c_ANA:0.00000090084843560019,tetralix_MP966:0.00000090084843560019):0.0164814822148766,(andevalensis_EO12623:0.006165244548224383,(mackayana_b_ANA:0.00000090084843560019,(mackayana_KKN5:0.00000090084843560019,mackayana_PPK:0.0006525851652690834):0.00000090084843560019):0.0024462869821765374):0.0108737038617344):0.0033223469737434196):0.006437055953706075):0.0006092184824473141):0.0021785577193347535,(spiculifolia_AS57234:0.002136410258294809,spiculifolia_b_ANA:0.0005295251767990126):0.030353808980360376):0.0038629681693034238):0.05511850627801256,(Calluna_vulgaris_ANA:0.0007184031500731989,Calluna_vulgaris_BG643:0.00000090084843560019):0.11388036581183009):0.013318986524830333):0.07141935179084383):0.0077510491469200355,Empetrum_nig:0.0077510491469200355);
((Corema_album_ANA:0.01875049804327699,((Daboecia_cantabrica_ANA:0.00000090084843560019,Daboecia_cantabrica_PPA:0.0017093094613232472):0.07463124836254623,((((((australis_PPM:0.003872859573072574,(australis_b_ANA:0.00000090084843560019,australis_PPF:0.0009506608104304797):0.00000090084843560019):0.021490674156861265,((((((((nabea_BG609:0.00000090084843560019,nabea_ANA:0.00000090084843560019):0.004736876244633559,((((demissa_EO12540:0.004449302026539311,arcuata_MP523:0.007539852570098295):0.0032528915007787387,umbelliflora_RT2182:0.008331737148872583):0.0029689221446937983,zeyheriana_EO:0.011122592922091876):0.0041840037694643225,(gibbosa_GS23:0.0023712234724412905,((glandulosa_fou_ANA:0.00000090084843560019,glandulosa_gla_MP1227:0.0020641706376038345):0.0046313107595324764,(gibbosa_ANA_b:0.0005016725670658889,(gibbosa_ANA:0.00000090084843560019,gibbosa_BG623:0.00000090084843560019):0.0008002980457430942):0.002913213647540549):0.001883333835241154):0.005286781030606021):0.00000090084843560019):0.00000090084843560019,(lignosa_EO11763:0.0007116552197810167,(dolfiana_MP1297:0.0037562505104327174,dolfiana_EO12546:0.003278978678807171):0.00177828535363576):0.00746603686157995):0.0005752383174789995,(((((((thamnoides_MP1211:0.003792978856536515,(fimbriata_MP606:0.015895998703675435,((viridiflora_MP1246:0.0012577880487461821,adunca_EO12746:0.0038950576487566967):0.0024945169430118535,((eustacei_MP1259:0.0010268563162538675,((sp_pachysa_EO12720:0.003145123773967069,(glomiflora_MP1251:0.0015568291575614236,glomiflora_EO12548:0.00000090084843560019):0.0005547772138903962):0.00000090084843560019,zwartbergensis_MP608:0.0025926170768349214):0.0011185473974165284):0.0011202114220487099,(((((oblongiflora_EO12813:0.0007422345442214018,(oblongiflora_ANA:0.00000090084843560019,spectabilis_MP929:0.0037970254406527225):0.00000090084843560019):0.001722712484419225,adunca_MP1254:0.005582209949412737):0.00000090084843560019,physantha_MP1242:0.0015060803267753517):0.00000090084843560019,(((gigantea_EO12821:0.0050739521089588745,(((prolata_EO11935:0.00000090084843560019,(prolata_EO12748:0.00000090084843560019,versicolor_ver_MP1232:0.00000090084843560019):0.00000090084843560019):0.001546239631233112,((versicolor_mon_EO12705:0.003659785758549778,(unicolor_mut_MP1245:0.0005188472636200972,(croceovirens_JP387:0.00000090084843560019,(unicolor_geo_JP273:0.0046617968575669915,(unicolor_uni_MP1249:0.0006029603258642004,discolor_spe_MP1217:0.003137483203044085):0.00000090084843560019):0.00000090084843560019):0.0010272614432990008):0.0010292167623970254):0.00000090084843560019,(discolor_heb_MP1214:0.0010923159539321897,diaphana_BG611:0.0010343052168394035):0.0010291734244962407):0.00000090084843560019):0.00000090084843560019,recta_ANA:0.0030112741382922097):0.0013097594988335905):0.00000090084843560019,amidae_EO12272:0.0020634490156653815):0.00000090084843560019,(ardens_MP1076:0.003138524600045331,(blenna_ANA:0.00000090084843560019,blenna_MP883:0.0032462226362275407):0.00000090084843560019):0.001565314623568059):0.0005484885108326211):0.0014076416577385614,lambertii_ANA:0.005516969924745823):0.00000090084843560019):0.0010785871998168985):0.0005591098351272415):0.0007297391221883164):0.000542223676838902,((velatiflora_EO12547:0.0016043739187468705,lanata_MP1220:0.006414677903092438):0.00041226553238090605,((pubigera_MP572:0.006845266417793488,((wendlandiana_EO12731:0.0005198176416313841,(vallis_fluminis_EO12761:0.0022807834391786875,densifolia_BG591:0.0027659920260522533):0.00000090084843560019):0.0013717719092297368,deflexa_MP1247:0.0010353990865760404):0.00000090084843560019):0.0041790822484655725,canaliculata_BG590:0.005888639139960974):0.0005792395806593981):0.0006012525054616579):0.000777786321185521,(platycalyx_MP1243:0.010935494616215437,(((astroites_EO12758:0.00000090084843560019,georgica_ANA:0.00000090084843560019):0.0026107498799812544,(albens_MP585:0.005471131794669253,heleophila_EO12539:0.00000090084843560019):0.0015277609126705418):0.0023863466600827004,(albens_ANA:0.00000090084843560019,heleophila_ANA:0.00000090084843560019):0.00000090084843560019):0.007837380424598946):0.0012805941453218983):0.00035378054406870295,esteriana_EO12545:0.004810920938597789):0.0008001712303774446,opulenta_JP316:0.0083610236021588):0.00000090084843560019,(((orientalis_EO12608:0.0042436755053708195,unilateralis_MP1205:0.004362003414645444):0.0011167742567276958,(insignis_MP1290:0.0013184541542654237,(quadrifida_MP1250:0.010217819911507303,rosacea_gla_BG628:0.001125156677224516):0.008100041626084659):0.0010947432439401058):0.0015082292775161162,lithophila_MP1301:0.007260957654601222):0.00000090084843560019):0.0017725000635562425,((sp_nov_MP1291:0.006836190148987895,umbratica_EO12760:0.0009790885648635855):0.0036765535626341705,(inordinata_EO11823:0.00501396428161159,nubigena_MP868:0.004769830556332979):0.002757704033299177):0.00000090084843560019):0.0015658425511823964):0.0003607587233964592,(sagittata_EO12737:0.01875466938588061,(((ingeana_EO12759:0.00000090084843560019,ingeana_EO11805:0.00000090084843560019):0.004191850728339068,(solandri_EO12753:0.009325056844111865,((strigilifolia_MP619:0.004826912461396717,(pectinifolia_BG601:0.002529226664571912,strigilifolia_ANA:0.0010916365157835866):0.0013434177272375909):0.004106278767246047,(cerinthoides_MP653:0.002786623881480106,((sparrmanii_ANA:0.0004979080383354557,sparrmanii_BG608:0.0032236860707415397):0.0006071597223894581,cerinthoides_ANA:0.001706437947171439):0.0017778669318327005):0.002452221357895215):0.002144564387158381):0.0002580920732534581):0.003715770952563719,(((((bolusanthus_DEB1720:0.00416464939955818,((atromontana_EO12544:0.00000090084843560019,phaeocarpa_SM2003:0.001043076673123936):0.00000090084843560019,montis_hominis_EO11827:0.0010475796165265135):0.0010356244597211053):0.00000090084843560019,uberiflora_BG586:0.0027228664439812996):0.0016172998273111228,anguliger_MP597:0.007007452672754514):0.00017460404728329804,nutans_BG599:0.007399256679212009):0.001019175198342175,(cubica_MP623:0.005440170178810447,(cameronii_ANA:0.00000090084843560019,tetrathecoides_MP1252:0.0011115526743565225):0.0013492045843028228):0.0061740988766812496):0.00000090084843560019):0.0004285881048076207):0.0015969633272660167):0.0017874463565885682,(((jonasiana_MP985:0.0172095873476668,(((chiroptera_MP814:0.00000090084843560019,(equisetifolia_ANA_ITS:0.00000090084843560019,multiflexuosa_EO12445:0.00000090084843560019):0.002616854226991392):0.004534721760857313,hermani_EO12498:0.005806630280943716):0.001593391547633278,(equisetifolia_MP829:0.0021461705205317347,equisetifolia_ANA_CP:0.0012529729470402335):0.00000090084843560019):0.004788287036902312):0.0008283369949579556,((esterhuyseniae_EO11831:0.0016433063696479919,(chionodes_EO11699:0.006601798947264137,oreotragus_JP363:0.0028820390119896457):0.0009854611524090866):0.00823724519668345,(((((paucifolia_cil_EO12528:0.006194891699116924,niveniana_MP1267:0.003767223223748819):0.01005837147315219,((muscosa_MP775:0.016939833570858452,(calcicola_EO12814:0.0029743384440637883,((areolata_EO12502:0.0010877763051919133,(((remota_EO10386:0.00000090084843560019,remota_MP1263:0.0005150364358105035):0.004692629530223111,(conferta_MP887_ITS:0.00000090084843560019,artemisioides_MP551:0.002635890362734691):0.00000090084843560019):0.00000090084843560019,rugata_EO12516:0.0026567165342869787):0.0015447473766925669):0.0015045926467614694,subcapitata_MP1042:0.0026375754522626645):0.00000090084843560019):0.0018113160431819238):0.004245748684294572,((((magistrati_EO11750:0.005746262956638566,(marifolia_CM4:0.00000090084843560019,margaritacea_ANA:0.002781655355407695):0.0004644451852117672):0.00000090084843560019,(patens_EO12457:0.0036908977365750495,(hirta_EO12812:0.002908886068184866,fausta_MP663:0.00000090084843560019):0.004559880319504988):0.0011275719537309496):0.0008116588288937667,hispiduloides_EO11544:0.0017521085889997195):0.0025511189674700388,(jacksoniana_EO12791:0.004575838406084328,((((((selaginifolia_EO12488:0.007898523378505507,(polycoma_FR:0.007257667053150507,((peziza_MP719_ITS:0.00000090084843560019,ovina_EO12487:0.00000090084843560019):0.001070484165519357,tomentosa_MP961:0.004840726667998241):0.0031593267082182476):0.00000090084843560019):0.001039143285237403,(setacea_MP589:0.007468373084881159,((glandulipila_MP521:0.0059830874631104465,pannosa_EO12490:0.00000090084843560019):0.0010779461728707442,perlata_MP960:0.002456293386877031):0.001103285227538074):0.0012423095022046078):0.00000090084843560019,((((leucosiphon_MP776:0.0021773957244989144,calycina_EO12532:0.0014372945710470202):0.001301371435052798,goatcheriana_goa_MP865:0.0027355569840539235):0.0010414559601246742,(adnata_MP501:0.00813070013531395,acuta_MP506:0.0031799412896283334):0.0015173074807754787):0.00000090084843560019,stokoeanthus_EO4790:0.0052724207064017425):0.0005176736032121241):0.001146926417833588,dianthifolia_MP583:0.0031613329747359406):0.0035345034751711026,(((lucida_MP690:0.00315346172878456,triflora_MP564:0.006423322215362945):0.0005009123744092327,perplexa_EO12788:0.002099650487807283):0.00000090084843560019,(monsoniana_MP986:0.002899876774922497,plumigera_EO11341:0.0015860442575513069):0.004865062708299427):0.0009531924105569426):0.00000090084843560019,(((sperata_MP931:0.00749375404678609,lachnaeifolia_MP994:0.0058816155919007105):0.00000090084843560019,uysii_ANA:0.005499831326825286):0.00040289961941780944,((((floccifera_MP987:0.01858717165229972,leucanthera_EO12452:0.0017571514719692048):0.0009325444460477828,magnisylvae_EO10708:0.0018181423293302458):0.00000090084843560019,lepidota_MP541:0.002066664005309207):0.0011119292762006153,(paniculata_MP1274:0.013713534403235575,(saxicola_EO12515:0.003272768072248933,(diosmifolia_CM19:0.005700601071864747,(florifera_EO12536:0.0016179144679750864,florifera_EO12768:0.00000090084843560019):0.008741924675365366):0.00048245796673159207):0.00000090084843560019):0.00000090084843560019):0.00000090084843560019):0.001036438288199102):0.00000090084843560019):0.00000090084843560019):0.0005570835093260623):0.001211572692599957):0.00000090084843560019,(((madida_MP573:0.008565283205786041,((serrata_MP818:0.009819924414826623,(rigidula_MP534:0.003904849770202427,exleeana_EO12499:0.00354561545779825):0.0010441114121386807):0.0051851103273354735,urceolata_MP955:0.0026836302604663575):0.00029749189658643047):0.0009337352521278472,(((zebrensis_EO12787:0.004034835725506973,nemerosa_MP1208:0.014783097320988394):0.000767534633014934,((velatiflora_MP1213:0.00000090084843560019,peltata_MP1231:0.0005430211848749124):0.0005355501839000818,sparsa_BG602:0.000503414042873419):0.002566380260494008):0.001579010948883808,(((((((parviflora_EO12492:0.0015566545285601175,((intervallaris_MP556_CP:0.00000090084843560019,pillansii_pil_MP813:0.000953803572374201):0.0016111927617129729,ribisaria_RT2059:0.024793858093945454):0.0012007506642033666):0.0033101180661909272,(hansfordii_MP1239:0.0015640238509480478,(((((((((heleogena_MP1064:0.00000090084843560019,cyrilliflora_CM10:0.0015677412118979281):0.00000090084843560019,(salteri_S2065:0.0016090960910415638,paludicola_AH2680:0.0024841298830608743):0.0013381038552042332):0.00000090084843560019,fontana_MP1069:0.003665720228892312):0.0010303758639584088,annectens_CM8:0.001178290779776576):0.00000090084843560019,(annectens_ANA:0.0006219036018075142,verticillata_ANA:0.00000090084843560019):0.003847883919323224):0.000995372410736592,((curviflora_dif_EO12742:0.0016717863659188906,(conspicua_CS1:0.00000090084843560019,curviflora_MP765:0.001753198930121725):0.0013110560769513185):0.0013237360523559805,((((macowanii_mac_MP810:0.00000090084843560019,campanularis_EO11352:0.0007056617962972674):0.004859574522931225,leucotrachela_ANA:0.0004647691314684098):0.00002725145532932543,pageana_ANA:0.00000090084843560019):0.00000090084843560019,(stagnalis_min_EO12740:0.006376085618933137,(chrysocodon_ANA:0.0016794793960323632,(chrysocodon_EO12845:0.00000090084843560019,stagnalis_sta_MP668:0.00000090084843560019):0.00000090084843560019):0.00030915347313484077):0.0017026872949917494):0.00101195112854634):0.000284659975770101):0.0005834429327375847,(viridimontana_vir_AH1286:0.0017472230253219045,oreotragus_ANA:0.006575479736872227):0.00000090084843560019):0.00000090084843560019,(plena_MP1282:0.004141553746960156,colorans_EO12717:0.00000090084843560019):0.0006776322185691022):0.00000090084843560019,(((perspicua_per_MP821:0.0010582670109853618,propendens_EO12464:0.0016660722033825356):0.00000090084843560019,bibax_EO12862:0.0020780900395479334):0.00000090084843560019,((hendricksei_EO12524:0.001097094312966634,coventryi_EO12832:0.0006854436106517713):0.0002750398226165282,(latituba_MP1374:0.00039023384827253303,trichophora_EO12701:0.00000090084843560019):0.0018901150642999685):0.00000090084843560019):0.00026137361848132455):0.0003980088658185238):0.0015874546745111688):0.003179940508346946,(regerminans_MP576:0.00522644448744852,((duthieae_ANA:0.0024833987218758754,((trichophylla_EO10906:0.0017576531763256209,transparens_MP893:0.0005553116020190059):0.0003035510251720489,dodii_EO11417:0.006323991613336402):0.005505302705819337):0.0019432299384667252,(turgida_S1962_ITS:0.00911708765814172,(((((cyathiformis_d_ANA:0.00000090084843560019,cyathiformis_a_ANA:0.0004113329224442601):0.0005109683090421379,(gracilis_BG622:0.004966752756887915,flexistyla_EO12818:0.003928764916545541):0.00000090084843560019):0.00000090084843560019,quadrangularis_MP620:0.00000090084843560019):0.01049332530097835,multumbellifera_MP822:0.003419380418555593):0.0017406236367988681,(((((((((infundibuliformis_ANA:0.00000090084843560019,infundibuliformis_MP1238:0.00000090084843560019):0.0010377540357972715,((((((humidicola_EO11353:0.0005418985791316818,hottentotica_EO:0.00000090084843560019):0.0013759620077212862,(bakeri_EO12828:0.00000090084843560019,(purgatoriensis_EO12846:0.002570695870409543,intervallaris_MP556_ITS:0.00000090084843560019):0.00000090084843560019):0.00000090084843560019):0.006677634763447456,distorta_EO12500:0.012100190997298376):0.000812739751846688,gerhardii_EO12700:0.011064595792170194):0.0006884818409961552,(sacciflora_EO12864:0.0034183642711238613,walkeri_MP1237:0.0007443324991148823):0.0017219364483465672):0.002286202575180298,((autumnalis_MP665:0.00000090084843560019,(sitiens_MP827:0.00000090084843560019,tenella_EO12839:0.00000090084843560019):0.00000090084843560019):0.00000090084843560019,subdivaricata_MP671:0.00000090084843560019):0.0052073109690893):0.00000090084843560019):0.00000090084843560019,daphniflora_MP567:0.00000090084843560019):0.00000090084843560019,cylindrica_MP1240:0.001072578913684494):0.00000090084843560019,(blandfordii_MM4208:0.0015890611946994327,(krugeri_EO12807:0.008912342976967602,denticulata_MP799:0.00000090084843560019):0.00000090084843560019):0.002637332306992526):0.00002447897291056322,nana_ANA:0.0035193799281410853):0.004235535076303711,(walkeri_ANA:0.003626703224609534,(((capensis_MP1047:0.00000090084843560019,laeta_MP1045:0.00000090084843560019):0.00000090084843560019,eburnea_MP1037:0.00000090084843560019):0.00000090084843560019,elimensis_ANA:0.00000090084843560019):0.001276873869912435):0.004830941510901169):0.00000090084843560019,(vallis_aranearum_ANA:0.002821735214445077,(patersonii_MP741:0.00000090084843560019,patersonii_a_ANA:0.0006715807569441658):0.0051768652275714895):0.0017678472869531426):0.00000090084843560019,fastigiata_MP830:0.004448526150190314):0.0008297461229384171):0.0010504556277664084):0.0029507921964776846):0.0015404992976245995):0.001022449413298088):0.00000090084843560019,(((praecox_MP795:0.003653536136899609,((ventricosa_MP713:0.0016127496021567387,savileae_MP975:0.001038370200209173):0.0015643816998555792,(((curvirostris_MP817:0.001040525325804973,(lateralis_MP727:0.00000090084843560019,curvirostris_MP941:0.0005424068511828457):0.00000090084843560019):0.0005199688096455292,lateralis_MP721:0.007661163279568483):0.00000090084843560019,haemastoma_MP871:0.0016924173571293184):0.0010418779403511063):0.00000090084843560019):0.0022141421940619138,chionophila_MP790:0.004134546468888705):0.0019900562685286277,bergiana_MP768:0.00887515903220334):0.002126028389551026):0.0020071987911851807,(((((physodes_MP979:0.000588267968188157,physodes_ANA:0.00000090084843560019):0.00100014840411565,urna_viridis_ANA:0.0005026070393431921):0.00006455944688618076,urna_viridis_MP946:0.0016023725503896116):0.004646098515411758,oxycoccifolia_MP1275:0.016335293655141598):0.0005527585878942125,((((fairii_CM12_CP:0.004741741562520232,baccans_BG645:0.006139445907589091):0.00000090084843560019,brachialis_MP734:0.004899461546822442):0.0011645565567702481,(halicacaba_MP1036:0.00000090084843560019,halicacaba_ANA:0.00000090084843560019):0.0005361999344478189):0.0012553547623338232,(sociorum_cf_MP1055:0.0005772563021878628,(depressa_MP942:0.00000090084843560019,depressa_MP977:0.00000090084843560019):0.0018927664584588648):0.005541419832902837):0.001750934090843311):0.0011009315525195857):0.00000090084843560019,(((glutinosa_MP701:0.003787909706521734,glutinosa_MP687:0.003242046254414347):0.008537249989128312,(turgida_S1962_CP:0.005627114623954992,((ferrea_EO12494:0.008195772032542596,(bolusiae_ANA:0.0063317523452257945,alexandri_EO12449:0.008107655855371303):0.0021693589057435905):0.0006113905480142512,(((mollis_CM5_CP:0.008796522543941468,(recurvata_EO12467_ITS:0.00000090084843560019,(caterviflora_EO12785:0.00000090084843560019,canescens_ANA:0.00000090084843560019):0.00000090084843560019):0.0012018340586602025):0.0019062952474668956,(mollis_CM5_ITS:0.00000090084843560019,(haematocodon_MP1033:0.00000090084843560019,hirtiflora_MP958:0.00000090084843560019):0.00000090084843560019):0.0037622840332819825):0.002166185198664018,((empetrina_EO12786:0.006364178908165671,pyxidiflora_ANA:0.00000090084843560019):0.001861862645252418,fairii_CM12_ITS:0.004900105682213554):0.0009397034610482058):0.001468204414075579):0.0017466867977824034):0.0008587297031714186):0.003184592303417239,(clavisepala_MP1063:0.00000090084843560019,clavisepala_ANA:0.00000090084843560019):0.016297113716967706):0.00213341432101891):0.001048153149247352,((((((irbyana_EO12840:0.0039043666879930057,(macroloma_EO12866:0.011112638065391287,((retorta_ANA:0.00000090084843560019,retorta_RT2096:0.00000090084843560019):0.00000090084843560019,(intonsa_EO12860:0.00000090084843560019,(gysbertii_MP826:0.00000090084843560019,(massonii_MP811:0.0009041805978250862,squarrosa_EO11742:0.0013839246831992013):0.0003642806380404097):0.00000090084843560019):0.001773876872658012):0.00995874148837372):0.00000090084843560019):0.0004736493425752005,obliqua_RT2079:0.004083825476611556):0.00000090084843560019,(((aristata_EO12830:0.00292418351699984,ampullacea_MP1277:0.00635986161742629):0.0001709672149793426,shannonii_TdV262:0.0037071498265670755):0.0035426980317306406,jasminiflora_EO12612:0.0009096723290101937):0.004972154297431604):0.0005720651990398137,((fascicularis_fac_MP809:0.01021463848427431,(trichroma_EO12517:0.013010336387628925,(curvifolia_MP700:0.0005172701998397457,cristata_MP820:0.00000090084843560019):0.00000090084843560019):0.005938856549099909):0.0007963512192774288,odorata_MP561:0.004257577712665991):0.000837330900192659):0.002311751243194404,((alfredii_FR:0.004885298702735849,((((vogelpoelii_cf_EO12815:0.00000090084843560019,rhopalantha_MP909_CP:0.003023938617262926):0.0017131373155155566,(((caledonica_JW103:0.022138693248629736,(corifolia_ANA:0.00000090084843560019,corifolia_MP823:0.0012352795971922253):0.0016229950118972958):0.0013587145670274372,(erasmia_MP874:0.0026788699841341756,loganii_MP1258:0.0013967715306632735):0.00046422999965397595):0.0017938145503131942,(lutea_MP672:0.00229458460143473,pycnantha_MP1011:0.006125492492545598):0.00000090084843560019):0.0005909193811805846):0.0012923000803062193,(eugenea_EO12485_CP:0.004671550008077388,((eugenea_EO12485_ITS:0.0036505861605625983,glauca_ele_MP973:0.0031731687994587653):0.0020844238645252103,glauca_gla_MP850:0.007716021051907057):0.0009471273262993612):0.0022986379578437363):0.00000090084843560019,(steinbergiana_EO12763:0.0024664790659819635,bracteolaris_MP577:0.0005375991103280319):0.005011922022977161):0.0019071587768110859):0.0028254263344400323,((filiformis_EO12881:0.007571450535440431,(cabernetea_EO12882:0.0016099682915092068,extrusa_EO12880:0.009455805280920108):0.00414483903857175):0.0020567892292658726,(((cruenta_MP999_NR:0.00000090084843560019,cruenta_MP745_NR:0.00000090084843560019):0.00000090084843560019,elimensis_EO12843_NR:0.0011920943763822436):0.0032531177020420007,(((((doliiformis_MP710:0.0019761974499726267,(doliiformis_MP797:0.010861339125031472,(phillipsii_MP794:0.0032405767490849818,phillipsii_MP1357_NR:0.004164114762538816):0.00000090084843560019):0.0017352728737717049):0.0031574600665035045,((quadrisulcata_ANA:0.00000090084843560019,quadrisulcata_MP1031:0.0003267087977123188):0.0002942452534089568,((nevillei_ANA:0.00000090084843560019,nevillei_MP1056:0.0010049697958654433):0.00024405479500129093,(abietina_abi_MP1013:0.0004989891403661331,(abietina_dia_MP1015:0.00000090084843560019,((abietina_atr_MP1029:0.00000090084843560019,(abietina_abi_ANA:0.00000090084843560019,abietina_dia_CM11:0.0000665609050717035):0.00000090084843560019):0.00000090084843560019,abietina_con_CM6:0.0016214714176844957):0.0004526047839659153):0.00000090084843560019):0.00000090084843560019):0.002027608749675437):0.00046950174811746407):0.0009157886155443196,((thomae_MP807:0.0016881939919590912,(((abietina_aur_MP717:0.0012878124111940835,abietina_aur_MP514:0.0005149961906526903):0.00000090084843560019,((pinea_MP789:0.00025078416716010964,abietina_per_MP1071:0.00032381492637082934):0.00000090084843560019,((vestita_EO12702:0.000195121934983894,(filamentosa_EO12728:0.0007742730147270278,vestita_MP1079:0.00000090084843560019):0.00000090084843560019):0.0003878737209691989,((((hibbertii_MP982:0.0051392763402711115,viscaria_pen_EO12466:0.0005149225772682711):0.0009968832539533367,((abietina_aur_MP499:0.0003153598307259938,viscaria_lon_MP504:0.0016209250517682133):0.00000090084843560019,(nematophylla_EO12747:0.0007597039964013952,pinea_MP693:0.001299761208059154):0.00000090084843560019):0.00000090084843560019):0.00000090084843560019,(abietina_aur_MP1320:0.0012979927666620565,(latiflora_EO12865:0.0027970997232913625,viscaria_lon_ANA:0.00000090084843560019):0.0005365298178635682):0.00021249063503862842):0.0006020786432715545,(((vestita_ANA:0.00048762782778978314,((regia_reg_MP922:0.00000090084843560019,(axilliflora_MP916:0.0006497198892850583,regia_mar_MP930:0.00032574614972400806):0.00000090084843560019):0.00000090084843560019,regia_reg_ANA:0.00000090084843560019):0.0007332621852873352):0.00000090084843560019,viscaria_vis_MdV4:0.0013076062377834023):0.0006047497264974985,(viscaria_mac_MP808:0.0015507005672823657,(viscaria_lon_MP1270:0.0005251795965804559,viscaria_lon_MP678:0.00000090084843560019):0.002833955176026779):0.00000090084843560019):0.00000090084843560019):0.00000090084843560019):0.0001767433489538094):0.0012114387816248005):0.0009225216847537729,stokoei_MP825_NR:0.004990019262721903):0.0009394453358316002):0.0006130121253869165,collina_EO12613_ITS:0.00000090084843560019):0.00000090084843560019):0.0008020013518702768,(phillipsii_MP1357_CP:0.002655960719360572,abietina_pet_EO:0.0032796404563291536):0.00000090084843560019):0.0014893424065338828,(parilis_ANA:0.0010599876730000416,parilis_MP751:0.00212275715946909):0.0028150658312505773):0.0009229258772050869):0.0006489322477568315):0.0025735376913753895):0.002060654938688831):0.0010088066475735478,(((ocellata_MP574:0.007308769285826686,(modesta_ANA:0.0009960183472042252,melanthera_MP610:0.0005977185518575393):0.004331433789913352):0.002981363017129286,((((hispidula_MP801:0.0005557837689829661,(flanaganii_MP631_NR:0.005188707420371462,(cordata_MP571:0.0003622338429450187,lowryensis_ANA:0.00000090084843560019):0.00000090084843560019):0.0011913149448375354):0.0010292260811450324,(turneri_EO12736:0.00000090084843560019,(tradouwensis_MP903:0.005709305457190253,(((leucopelta_EO12598:0.00000090084843560019,leucopelta_SB9309:0.0016060296539294658):0.00000090084843560019,natalitia_EO12514:0.005121729772648525):0.0011337684445052567,copiosa_BG610:0.006551357840920534):0.0054219540679623784):0.0032386852746900444):0.00000090084843560019):0.0004102272174281383,grata_MP879:0.0005131676919073935):0.00000090084843560019,conferta_MP887_CP:0.0027445689903086395):0.003391854926629585):0.00034917754843008763,((condensata_MP890:0.005930471709355769,longimontana_MP587:0.003274023444248472):0.0015250765771535307,(klotzschii_EO12762:0.006021781430752757,garciae_MP1253:0.00939518638137684):0.00183010455673704):0.0005201321525347641):0.000870938543557973):0.00021159925193157784):0.0004918719486415327):0.00023978636788947938):0.00000090084843560019,((lehmannii_MP625:0.0043620931998972785,(aneimena_EO12757:0.007812664714826487,((caffra_C_MP528:0.00000090084843560019,caffra_ANA:0.00000090084843560019):0.00000090084843560019,caffra_D_MP655:0.00000090084843560019):0.005282589291989957):0.007342797035594394):0.002722386134177616,(((((peziza_MP719_CP:0.0009269242665963279,(maximilianii_EO12484:0.007070888114824384,leucodesmia_MP724:0.0010319111025068816):0.0028266111477010377):0.0005603255634204622,pilosiflora_pil_MP1262:0.007902572367349456):0.00028764738602701095,(podophylla_MP582:0.010133361163230905,(utriculosa_EOsn:0.00518194184530459,((((rubiginosa_RT1554:0.00000090084843560019,coarctata_MP590:0.00000090084843560019):0.005517776147322296,((plukenetii_lin_MP912:0.001117976124924656,plukenetii_pen_MP915:0.002113996940708537):0.00000090084843560019,(plukenetii_bre_MP769:0.00000090084843560019,plukenetii_plu_EO:0.0009339306680713718):0.001140140605043051):0.007968343075520263):0.0029908068987534444,(coarctata_ANA:0.0021204972911485678,(gracilipes_MM5014:0.0016860097532399906,(scytophylla_MP1021:0.00000090084843560019,curtophylla_EO12750:0.00000090084843560019):0.004585533235302043):0.00000090084843560019):0.0029972775694633194):0.0005084205732708074,(((brevifolia_EO12459:0.00000090084843560019,brevifolia_MP1008:0.0026913243045783696):0.004570659273067682,((placentiflora_EO12477:0.009949775312463379,placentiflora_MP1241:0.006927234613883921):0.00023418367083751052,(((monadelphia_FO2_CP:0.009373352986723526,(desmantha_MP562:0.0027448694684713416,((lasciva_MP906:0.00000090084843560019,lasciva_EO12837:0.0014796066018747287):0.0002207660978106747,(placentiflora_EO12833:0.00000090084843560019,(imbricata_EO12834:0.00000090084843560019,imbricata_MP1279:0.00000090084843560019):0.0002314159932836969):0.0005346898174677117):0.000864963602996313):0.001068008124083845):0.00000090084843560019,pogonanthera_EO12835:0.005550997754525096):0.0015247949937816953,((((imbricata_MP508:0.006903194681869312,((imbricata_MP512:0.001995365903738193,melastoma_min_EO12820:0.0028702585964350187):0.001424140877986498,chartacea_EO11408:0.0021910746766739676):0.00000090084843560019):0.00000090084843560019,imbricata_MP688:0.005047016603068218):0.0009103419342435911,((coccinea_coc_MP598:0.003948581169477409,((coccinea_uni_EO12849:0.00000090084843560019,coccinea_coc_MP1020:0.0004590079478663783):0.004771773114820526,(monadelphia_FO2_ITS:0.0012214507105199781,(coccinea_coc_MP1053:0.0004920138725393315,monadelphia_FO:0.005322018247311568):0.0029986763345257435):0.00000090084843560019):0.00019088552847197393):0.0015980881003075638,(imbricata_MP1276:0.0016669317290718766,melastoma_mel_MP773:0.0035732018742675935):0.00000090084843560019):0.0006823968561655728):0.00041197369608388085,(imbricata_MP1295:0.002915310067227359,((intermedia_MM5082:0.00000090084843560019,intermedia_alb_MP1248:0.001787832349578118):0.00000090084843560019,(penicilliformis_MP1078:0.00000090084843560019,penicilliformis_MP889:0.0007645903529730047):0.00022098702833840223):0.000706076611570271):0.00022594395906930188):0.0008425072195956928):0.00022841676790309937):0.0012564522385085076):0.0007923306489765373,gnaphaloides_MP511:0.014361419516934839):0.0004213676833261824):0.0011781611738631201):0.001069765165006005):0.000986701286724864):0.00000090084843560019,(leonis_RTsn:0.003808481620300078,((((recurvifolia_EO12475a:0.008556026249418177,(flacca_MP840:0.010851853470412648,((((coacervata_MP761:0.009117700705783511,((((leptopus_MP746:0.00000090084843560019,incarnata_EO12771:0.0005271834025416787):0.002118332840912479,((verecunda_CS5:0.00000090084843560019,verecunda_ANA:0.00000090084843560019):0.003660974275386304,(rubens_EO12479:0.004839795927503712,rubens_EO12853:0.0022526963707599095):0.00000090084843560019):0.003431189072943276):0.0011363049830166007,(((atrovinosa_MP864:0.0034300680994336957,(inflata_ANA:0.00000090084843560019,inflata_MP784:0.00128056463945849):0.0015410671932337666):0.002233482023575502,(cernua_EO12474:0.004258936604843734,toringbergensis_ANA:0.005252038694262199):0.00000090084843560019):0.0013978759306672096,(subulata_MdV2:0.004494544512295664,(oxysepala_MP780:0.003210738505778434,(sphaerocephala_MP848:0.00000090084843560019,maderi_MP757:0.00000090084843560019):0.0005396785587164964):0.0005309847264478738):0.0010614436844314653):0.00000090084843560019):0.0020361366366603182,((thunbergii_EO12473:0.001028408914895902,thunbergii_AH2612:0.007830925214533295):0.004462767464494269,((junonia_min_Moelens:0.00000090084843560019,junonia_jun_Moelens:0.0012374230892363517):0.00000090084843560019,junonia_min_MP866:0.0012555880029010652):0.005723673493460143):0.001358582390646942):0.0009993319809937142):0.00000090084843560019,(((bokkeveldia_EO12769:0.005735610219407645,lateriflora_EO12482:0.008150676535045398):0.0006350901757253607,mira_MP1257:0.010226228380188529):0.00000090084843560019,(((amoena_MP1032:0.00000090084843560019,thimifolia_CM7:0.00000090084843560019):0.0010266369045422283,(planifolia_MP1012:0.0010303176878282247,planifolia_MP939:0.00000090084843560019):0.00000090084843560019):0.008820400049343344,(eriophoros_EO12478:0.0021686076463491477,senilis_EO12483:0.003086708079413845):0.006231672144063032):0.0005516330563409247):0.0010244213074259926):0.00000090084843560019,(lavandulifolia_EO12506:0.003913012510732158,macrotrema_MM4625:0.0002667203960859321):0.0069508938032887685):0.0004893963813926645,((eremioides_EO12854:0.012791492696898004,(argentea_EO12475:0.013153457995624522,(rusticula_EO12471:0.012128952284592999,cetrata_EO12064:0.0063562118469407385):0.00000090084843560019):0.0025967547564473238):0.0003511643725958968,(inaequalis_MP539:0.013590488253518235,((totta_MP525:0.0021888928627196123,eremioides_MP533:0.005465402266619524):0.0010073436255222318,(plumosa_EO12480:0.012438356257850376,((tumida_MP755:0.00837262553396135,hanekomii_EO11172:0.008919339868470289):0.00000090084843560019,(glandulifera_EO12852:0.002119435366673668,irrorata_EO12856:0.0005551678080159697):0.007011323663296714):0.0008081988175414312):0.002816638624290222):0.000905142291583174):0.0005806520170894772):0.00000090084843560019):0.00000090084843560019):0.00000090084843560019):0.00000090084843560019,caprina_EO12772:0.0047496242766496295):0.0012647660713689891,((greyi_EO12501:0.005421723306962017,(cereris_MP863:0.0014108382715940471,arachnocalyx_EO12453:0.0006047341435613381):0.005755256102707722):0.01330046906860171,oresigena_MP759:0.00361649414302576):0.005412629047734432):0.004114420559722529,(((strigosa_MP673:0.005940566047293953,(physophylla_EO11418:0.005174976902064923,brachysepala_EO12727:0.004749571852958042):0.001358221483127436):0.00037771661809782905,(((bicolor_MP1098:0.013278255539431606,pubescens_EO12503:0.005643817074549706):0.0018794870861063887,(((leptopus_ANA:0.00000090084843560019,tenuis_ANA:0.00000090084843560019):0.00000090084843560019,tenuis_EO12491:0.0009269565978468304):0.007678359090546394,(karooica_MP1285:0.007431692579533075,caespitosa_MP642:0.004562244359141506):0.010909683651584607):0.0002430697391552904):0.0007722751287229269,petricola_MP996:0.009452242856377543):0.00000090084843560019):0.001515731975727257,((humifusa_MP616:0.007434875208127525,humifusa_MP846:0.005798996388286717):0.0013208088858082442,(vernicosa_MP928:0.008417208014828235,((cruenta_MP999_CP:0.00368015380185139,elimensis_EO12843_CP:0.00000090084843560019):0.00000090084843560019,cruenta_MP745_CP:0.00000090084843560019):0.00880083128217856):0.002342778121192121):0.000437720866863303):0.0012330564163964017):0.0001860878431057228):0.0005954903645462522):0.00000090084843560019,((((((bodkinii_MP1281:0.00000090084843560019,(bodkinii_TdV204:0.00000090084843560019,holosericea_EO12842:0.0005695058666369932):0.00010365272888620922):0.00098699087270154,(holosericea_MP1004:0.002909565681694177,grisbrookii_EO12716_CP:0.0031343055336582487):0.00000090084843560019):0.003935399549663967,(((((baueri_bau_MP1233:0.0010355981156563467,baueri_gou_AH862:0.0007170113023118914):0.00545681954439487,((mammosaP_MP951:0.00000090084843560019,(mammosaR_MP510:0.0020844124374197206,mammosaW_EO12784:0.0036814502385959695):0.00000090084843560019):0.0006729932725557746,sessiliflora_MP604:0.007545241810051922):0.0035760923732376174):0.0033083196819190014,((fillipendula_min_MP926:0.0006472414449922039,pulvinata_MP1304:0.007641044137171623):0.00000090084843560019,(fillipendula_fil_MP914:0.0010443924860341833,penduliflora_MP923:0.0005164252352270954):0.00000090084843560019):0.0038796652665085583):0.00000090084843560019,(propinqua_MP1019:0.0037642428557678608,(calcareophila_EO30159:0.00000090084843560019,excavata_GK1532:0.0026701441555622703):0.00000090084843560019):0.0005169717341140216):0.00000090084843560019,irregularis_EO12803:0.005854841599955165):0.0018823625812086889):0.0006368750589117436,((((barbigeroides_MP735:0.005390759415837901,((agglutinans_EO7679:0.02147522727114118,((((glabella_la_EO11224:0.0015912362772936923,interrupta_MP911:0.0005108681182153574):0.0010522788266436945,(((piquetbergensis_MM5532:0.00000090084843560019,dregei_EO12711:0.00000090084843560019):0.0015648596970452501,malmesburiensis_EO12575:0.003593436377331989):0.0008969489564934627,dispar_EO12749:0.0010639428059439817):0.002681102423797047):0.00000090084843560019,(rhodopis_BAB13:0.01574840917762003,radicans_sch_MP1018:0.00000090084843560019):0.0005473083824978971):0.00000090084843560019,albertyniae_MP927:0.0009848893786679725):0.0009468981135729336):0.00000090084843560019,((pulchella_MP736:0.001526746820761642,flavicoma_EO12823:0.002826994263282029):0.002254849602962912,(benthamiana_MP560:0.007141266386643049,(labialis_MP696:0.0010405728295007101,(venustiflora_gla_MP1284:0.0046181958240080895,(ecklonii_EO12739:0.00000090084843560019,(globiceps_con_EO12519:0.003163910256203364,innovans_MP918:0.001406703466684539):0.000913788690503568):0.00000090084843560019):0.0013796734165469424):0.0007537403039582314):0.001600557638034933):0.00000090084843560019):0.00000090084843560019):0.00000090084843560019,((collina_EO12613_CP:0.005636910867897346,(lanuginosa_EO12521:0.00000090084843560019,stokoei_MP825_CP:0.0055874104980095):0.0007822909629450944):0.0017357432895349725,grisbrookii_EO12716_ITS:0.006028061405015193):0.0009879002171822267):0.00000090084843560019,(erinus_MP907:0.0006874971130988621,similis_MP804:0.00000090084843560019):0.004124436508815348):0.0012508426523201957,(capillaris_MP1066:0.005323759938521294,((karwyderi_EO12718:0.007457305666072582,(globiceps_gra_MP988:0.005052193301505974,nudiflora_MP802:0.005866683467383791):0.0031360136191286164):0.0044346122550003204,ericoides_MP742:0.0010468281724956383):0.00000090084843560019):0.0005360432410085694):0.00000090084843560019):0.002620863929973532,(ioniana_EO12781:0.0011137283375889846,russakiana_MP684:0.0013255189215225665):0.003976462376416567):0.0008315233552777195,((axillaris_MP594:0.00000090084843560019,(angulosa_S2105:0.00000090084843560019,axillaris_MP1052:0.003542821243809628):0.00000090084843560019):0.006058013041098282,parviporandra_MP877:0.0021817985772630056):0.0018270199359024983):0.00000090084843560019):0.001338509148032671):0.0011306746598379591):0.00000090084843560019):0.00000090084843560019,(esteriana_EO12858:0.006062083080265487,albescens_MP898:0.002129306905353547):0.0005323137849662374):0.0010106697214336718,((simulans_BG603:0.0031570617809754944,(stylaris_ANA:0.00139287217485578,simulans_ANA:0.00000090084843560019):0.00000090084843560019):0.004914416480389454,(vlokii_JP378:0.009192745287738193,((pauciovulata_TdV258b:0.013855126786544986,(petiolaris_EO12783:0.004383290353452322,(((((((rhopalantha_MP909_ITS:0.00000090084843560019,riparia_MP908:0.00000090084843560019):0.00708002606189502,(bruniifolia_EO12460:0.002460150956086021,ustulescens_RT1553:0.00406288265252976):0.003934244419334979):0.0010376851719677512,(accommodata_EO11382:0.011289354758591882,(sonderiana_MP756:0.00000090084843560019,sonderiana_MP997:0.002245573785580614):0.0034265258921936845):0.0014590069446666796):0.00000090084843560019,occulta_EO:0.008857775728944653):0.00023727195195548674,(palliiflora_EO12533:0.0125519385198234,(((petrophila_EO7592:0.0021293468883864567,petrophila_RT2065:0.000531211138200338):0.005230563759122428,(oliveri_MP1278:0.0010350555730317282,obtusata_EO12458:0.0011045592400439326):0.00217787314174741):0.0036616954880028395,oligantha_TdV86:0.012515098580931605):0.0005518428618277745):0.00000090084843560019):0.00000090084843560019,(genistifolia_CM15:0.0040868659606144156,(recurvata_EO12467_CP:0.0018464858621941355,cumuliflora_EO12699:0.00000090084843560019):0.0040655511499207665):0.0012229599673216319):0.00048227808883838483,((villosa_EO11394:0.002826158800436298,bruniades_EO12465:0.003528420641357587):0.001715405519643501,(capitata_MP1044:0.00000090084843560019,capitata_ANA:0.00000090084843560019):0.005476906731831315):0.004159072105121539):0.00000090084843560019):0.0014556089909540863):0.0007911163581191999,((((((banksii_ban_EO12873:0.0005052421031469747,(banksii_com_ANA:0.00000090084843560019,banksii_com_MP824:0.00037474554522998015):0.0009449488033254801):0.0009188796388706953,banksii_pur_NB1753:0.0025767601570530897):0.002248017768502207,((corydalis_MP1005:0.00000090084843560019,corydalis_AH2536:0.0021556443395142496):0.005662676586219777,spumosa_MP978:0.0062635537373514835):0.00000090084843560019):0.0013922083275834734,(tegulifolia_MP557:0.0033612579567009783,(goatcheriana_pet_MP990:0.002564259669555383,goatcheriana_dra_EO12694:0.0014935532998187535):0.0016241080055964022):0.006548351654127574):0.0014776180315936107,phacelanthera_EO12489:0.011963971135582497):0.0004588868205183337,(juniperina_SV952:0.012908016208614979,tristis_MP932:0.009614536340250585):0.00000090084843560019):0.0015609867832229113):0.00000090084843560019):0.0003649372826443571):0.00000090084843560019):0.0006463266311127117):0.00000090084843560019):0.00002960945457713937,(nervata_EO12541:0.006758642565924506,(passerinae_MP1302:0.009615558117628225,chamissonis_RT2188:0.0055722521132583955):0.003191616512831057):0.0036735410036024237):0.0006133611067114346):0.0013483360625383075,(((lusitanica_PJ_NR:0.00000090084843560019,lusitanica_f_ANA_ITS:0.00000090084843560019):0.010516382416319369,(((arborea_l_ANA:0.00000090084843560019,arborea_Miehe:0.00000090084843560019):0.0006918074795613421,arborea_EO12619:0.00252247803712167):0.00417384487069482,arborea_m_ANA:0.005148042950961177):0.0005208015894957804):0.0011495605547397758,(trimera_ken_BG94:0.0021761596507362552,trimera_MsnA:0.0038192986420180846):0.0033586507210099123):0.0008503375177580405):0.0006932652903546326,(((caffrorum_DB1445:0.005707224997402207,caffrorum_MP644:0.00441337733849045):0.005310812673783463,(((((whyteana_A4:0.005579106203643264,whyteana_BG75:0.009605301714602691):0.004547712635513358,(swaziensis_LL1181:0.0021145295239843485,holtii_TO:0.005947070405401022):0.01147215153607989):0.00000090084843560019,((((aspalathifolia_DB1408:0.011563465323686113,alopecurus_MP630:0.009160340915214548):0.0036911729378592923,(evansii_MP641:0.007153590238369336,((psittacina_IJ1237:0.00614402358582183,(((abbotti_KG1005:0.009358062546310062,((rivularis_BB13936:0.001899575604083755,(atherstonei_EO12261:0.007548847411000094,revoluta_BT13679:0.0003123458208198881):0.002531750844367398):0.0008605437700537591,(algida_MP645:0.003984325028122695,dracomontana_EO12130:0.006794563943195195):0.0004002281565922544):0.00000090084843560019):0.002622380013604092,((thodei_MP656:0.0026271387441117,dominans_MP648:0.0024302551462639333):0.00000090084843560019,straussiana_MP638:0.005528224212947187):0.00026808651378203206):0.00000090084843560019,(((oatesii_ANA:0.00000090084843560019,oatesii_SB9774:0.0024228730906604512):0.006440236302537361,(dissimulans_EO12596:0.0017099909464579172,glaphyra_MP647:0.0036434911227907762):0.0007933148671229162):0.00037247625188850913,(cooperi_EO12588:0.005484707323117077,tysonii_EO12583:0.00479953999839707):0.0011777982138321162):0.0003663976201722885):0.00046190149662096323):0.00020344267541394143,((reenensis_MP661:0.0007646963701036226,frigida_MP650:0.00000090084843560019):0.00000090084843560019,frigida_MP658:0.0024599479179787435):0.0031946633187447835):0.00114484304551438):0.00000090084843560019):0.00000090084843560019,((subverticillaris_EO12625:0.004747095123813488,(woodii_RC513_CP:0.0030879242207940685,woodii_DB1444:0.008426074926052825):0.00000090084843560019):0.0007485489953538735,((johnstoniana_RC464:0.0011645723832332685,(lanceolifera_RC463:0.00000090084843560019,pleiotricha_RC461:0.00000090084843560019):0.0006014886334663743):0.0033644423557336045,(((filago_BG68:0.00000090084843560019,filago_BG93:0.0033531374849904163):0.0015905582499825197,(silvatica_DB1184:0.0015538035472862797,(silvatica_QL12629:0.00000090084843560019,silvatica_A2:0.0015800097027137711):0.0007662896478732708):0.00000090084843560019):0.0013976073411380964,woodii_RC513_ITS:0.003247101912985176):0.0012083658263168714):0.0015725371548057363):0.002192493582985586):0.001075695947002154,hillburtii_EO12593:0.006236815954201368):0.0015644328725556826):0.00000090084843560019,flanaganii_MP631_CP:0.006589846625082977):0.000216713133790877,drakensbergensis_DB1443:0.016001292111743885):0.0013149334975839611):0.0008952914276142088,(((bojeri_MP1087:0.0046011606407760745,galioides_FN745:0.0012902622304281851):0.002637341751920628,(((rakotozafyana_EO12661:0.005196534725289873,(sp_mad5_EO12641:0.00000090084843560019,sp_muscosa_EO12639:0.0010752798702607206):0.005280955316848528):0.0014957871611189107,(mauritiensis_EO12811:0.00000090084843560019,mauritiensis_CB2632:0.00000090084843560019):0.0019235156082557743):0.00000090084843560019,((((((isaloensis_DB1253:0.002645231185906935,boutonii_EO12666:0.003615015452943949):0.00000090084843560019,(sp_mitrastylus2_EO12691:0.002709054307197623,parkeri_EO12682:0.0020515763991209046):0.0003260286011868555):0.002399808568318653,(perrieri_EO12635:0.003113591132019321,(baroniana_cf_Lar8:0.0010653287764633924,myriadenia_EO12679:0.0020566586966571246):0.0013644336629244018):0.0004781950021382739):0.00000090084843560019,((reunionensis_FN744:0.0018451042891417789,((hebeclada_EO12686:0.0038974512258382363,goudotiana_EO12636:0.0034764049198592046):0.00000090084843560019,goudotiana_cf_EO12659:0.00141567867465747):0.00000090084843560019):0.0007421134450142796,((sp_mad3_EO12632:0.003774614786147494,(arborescens_FM747:0.0006852171138536058,(brachyphylla_EO12809:0.00000090084843560019,brachyphylla_EO12810:0.00000090084843560019):0.004089141651598939):0.004244326803683788):0.001846309835023928,cryptoclada_EO12684:0.0025275373210785533):0.0007273206003916192):0.00000090084843560019):0.00019519334483562408,(madagascariensis_MP1086:0.00608260608163232,spinifera_EO12640:0.007033533241513928):0.002416274905300491):0.00041141621565324294,humbertii_EO12638:0.0010059529307574998):0.0014192780631655966):0.00020173214160154262):0.0027979595316761897,(((mannii_usa_BB2331:0.014293372358158392,microdonta_A5:0.002657368019913334):0.0024330684630976297,((hexandra_RC465:0.005772492401792601,(thomensis_EO12615:0.00453391367831814,(benguelensis_ben_DB1174:0.0016058718466546908,(benguelensis_ben_QL12641:0.0010423156294206357,benguelensis_ben_A1:0.00000090084843560019):0.00000090084843560019):0.0018935304519701766):0.002714564646271617):0.0027605378439517336,(simii_SB9385:0.00000090084843560019,simii_RC466:0.00000090084843560019):0.005787031639631752):0.00000090084843560019):0.00259350952915911,(kingaensis_kin_BB2521:0.008615084659903677,kingaensis_rug_BB2981:0.00000090084843560019):0.00839415760550455):0.0003738357928982368):0.00040823628363048723):0.00041818272733648874):0.004025562935231924):0.0025371701172817586,((lusitanica_PJ_CP:0.004447805911432223,lusitanica_f_ANA_CP:0.00000090084843560019):0.024047468227052858,((umbellata_a_ANA:0.001476524093132564,((umbellata_DS:0.0006390091063058037,umbellata_b_ANA:0.00000090084843560019):0.001035657346943381,umbellata_EO12620:0.00000090084843560019):0.00000090084843560019):0.019611654599461525,((maderensis_AH:0.002540226793830077,maderensis_b_ANA:0.0007118335785791594):0.011939957293908782,(cinerea_Popp:0.003749685868830597,(cinerea_MP967:0.0047819420363530395,cinerea_a_ANA:0.00000090084843560019):0.00000090084843560019):0.018685205314383314):0.0044470470883306796):0.0013303908263077517):0.00000090084843560019):0.004058403319021366,(sicula_boc_DM:0.006976046986981415,(sicula_sic_c_ANA:0.00000090084843560019,sicula_sic_AM:0.0026347340429859136):0.00000090084843560019):0.0151926352961087):0.0009276561707722749,((((((platycodon_mad_EO12695:0.0010203630314339618,((scoparia_AH:0.00000090084843560019,platycodon_pla_c_ANA:0.00000090084843560019):0.00000090084843560019,(scoparia_EO12618:0.0005068361377083654,azorica_b_ANA:0.002382723813940027):0.00000090084843560019):0.0010242893418322455):0.011608467012310174,(((manipuliflora_a_ANA:0.00000090084843560019,manipuliflora_AJH:0.00000090084843560019):0.004741542982151968,manipuliflora_EO12697:0.0038046368352792985):0.003384507421278326,((vagans_a_ANA:0.00000090084843560019,vagans_PPJ:0.00000090084843560019):0.00000090084843560019,vagans_MP972:0.00000090084843560019):0.007711794887566453):0.007103720776044909):0.008180834784528418,multiflora_a_ANA:0.020205896242514013):0.002492073963702138,(((erigena_a_ANA:0.00000090084843560019,((erigena_EO12616:0.0016139890900279293,erigena_EO12623:0.0007910560912749737):0.00010289519005913158,erigena_Pim:0.0011689927836039066):0.0014466356263659243):0.016914204807973784,(carnea_b_ANA:0.00000090084843560019,carnea_ATsn5:0.00000090084843560019):0.01772805743040984):0.005235751916078572,terminalis_a_ANA:0.020163187859875534):0.00000090084843560019):0.0012923663407676392,((ciliaris_EO12622:0.003515698220135149,(ciliaris_c_ANA:0.0015693264632044169,ciliaris_KKN1:0.00000090084843560019):0.0023936503777903105):0.020809853089057515,((tetralix_c_ANA:0.00000090084843560019,tetralix_MP966:0.00000090084843560019):0.016059996059444935,(andevalensis_EO12623:0.00000090084843560019,(mackayana_b_ANA:0.00000090084843560019,(mackayana_KKN5:0.00000090084843560019,mackayana_PPK:0.00042295961388532017):0.00000090084843560019):0.0031417723670973843):0.009737996632260148):0.002787087960375634):0.008514586179786602):0.001775081498249757,(spiculifolia_AS57234:0.00000090084843560019,spiculifolia_b_ANA:0.00000090084843560019):0.03162843743498812):0.001976215461560282):0.046050938166253365,(Calluna_vulgaris_ANA:0.00000090084843560019,Calluna_vulgaris_BG643:0.0005694840699694677):0.09621891204801067):0.013658386463457232):0.06022089293728726):0.009045794147039748,Empetrum_nig:0.009045794147039748);
((Corema_album_ANA:0.02001059675034246,((Daboecia_cantabrica_ANA:0.00000090084843560019,Daboecia_cantabrica_PPA:0.00483226725428729):0.07731929542060388,(((((((maderensis_AH:0.0007080368079788415,maderensis_b_ANA:0.0009561629637246646):0.015268789148311342,(cinerea_Popp:0.003171364367523347,(cinerea_MP967:0.002263167260790612,cinerea_a_ANA:0.00000090084843560019):0.0019806395067038336):0.016640248936393542):0.007409128196504146,(((australis_PPM:0.00496319536282766,(australis_b_ANA:0.00000090084843560019,australis_PPF:0.0016921098779027668):0.0001574739336366419):0.018194986883953195,((((lusitanica_PJ_NR:0.00000090084843560019,lusitanica_f_ANA_ITS:0.00000090084843560019):0.008856445959133161,(((arborea_l_ANA:0.00000090084843560019,arborea_Miehe:0.0007013092435989278):0.00000090084843560019,arborea_EO12619:0.0010397887639710265):0.005796216836842653,arborea_m_ANA:0.006003290333519242):0.0008201525749364678):0.0006153707727244587,(trimera_ken_BG94:0.0026892010663342432,trimera_MsnA:0.005499281661719893):0.004189685826287057):0.0001666718484429735,((((caffrorum_DB1445:0.0031389398799438564,caffrorum_MP644:0.002407634322718914):0.003900423206465996,(((((((evansii_MP641:0.010097464919867101,((((algida_MP645:0.00658822573670643,psittacina_IJ1237:0.004290298740172594):0.0012591581479099547,((((thodei_MP656:0.0025882138701102354,dominans_MP648:0.0011595528537471274):0.0015290262830657164,(dissimulans_EO12596:0.0016045440949912042,glaphyra_MP647:0.0034177295154117805):0.0019389242003938505):0.00000090084843560019,(tysonii_EO12583:0.003988141163719684,(oatesii_ANA:0.00000090084843560019,oatesii_SB9774:0.0031067352494356594):0.004827267562617057):0.0004089940102021964):0.00039167094025838975,(straussiana_MP638:0.005511658162100902,((rivularis_BB13936:0.003812865544044857,(atherstonei_EO12261:0.0057265711908657865,revoluta_BT13679:0.0012981753431479505):0.000803577327845589):0.0013406327346746011,dracomontana_EO12130:0.00539929204077975):0.0016112390747130168):0.00000090084843560019):0.00020611081903697663):0.00000090084843560019,((reenensis_MP661:0.00000090084843560019,frigida_MP650:0.00000090084843560019):0.00000090084843560019,frigida_MP658:0.002269806425252938):0.002706638734960478):0.0010519200083997369,abbotti_KG1005:0.012241575973272785):0.00000090084843560019):0.00000090084843560019,(((subverticillaris_EO12625:0.005806083360338891,(woodii_RC513_CP:0.0010491104436953973,woodii_DB1444:0.0022666587119431645):0.0083861448657554):0.001010851612827631,((johnstoniana_RC464:0.00118436743997655,(lanceolifera_RC463:0.00000090084843560019,pleiotricha_RC461:0.00000090084843560019):0.00000090084843560019):0.005281142758179501,(((filago_BG68:0.00000090084843560019,filago_BG93:0.00000090084843560019):0.004512577983050385,(silvatica_DB1184:0.0015167248621919213,(silvatica_QL12629:0.00000090084843560019,silvatica_A2:0.001664820913578696):0.0010861150306405874):0.00000090084843560019):0.0017550255536053513,woodii_RC513_ITS:0.001870743071413665):0.0031635447431123606):0.0010235572515626637):0.0015011018070607166,(aspalathifolia_DB1408:0.011211945515214096,alopecurus_MP630:0.00776334294231599):0.0011168465746524054):0.000298414161133573):0.0013736710023865071,hillburtii_EO12593:0.00950631140306224):0.0006523677762271961,(flanaganii_MP631_CP:0.004125510979518571,(whyteana_A4:0.003988086335959959,whyteana_BG75:0.004855328377498559):0.00806058491550274):0.0007589335833936106):0.00000090084843560019,(swaziensis_LL1181:0.0024423973576773845,holtii_TO:0.004948317322008164):0.010188149138670891):0.00000090084843560019,cooperi_EO12588:0.005553413584807209):0.0011272473447400345,drakensbergensis_DB1443:0.013421406033603202):0.0014801253046963433):0.0015519345996129203,((kingaensis_kin_BB2521:0.0058870928786770235,kingaensis_rug_BB2981:0.00000090084843560019):0.008639368903789501,(((mauritiensis_EO12811:0.00000090084843560019,mauritiensis_CB2632:0.00000090084843560019):0.0032626841410380945,((bojeri_MP1087:0.002089695853344672,galioides_FN745:0.0031600867048552014):0.004486035374695966,((madagascariensis_MP1086:0.007719801987118417,humbertii_EO12638:0.00000090084843560019):0.0019586254628175064,((((arborescens_FM747:0.0009759841980472143,(brachyphylla_EO12809:0.00000090084843560019,brachyphylla_EO12810:0.00000090084843560019):0.0035577123729710084):0.0024280795566488096,((((isaloensis_DB1253:0.0036461096119774538,boutonii_EO12666:0.002168731698404682):0.00000090084843560019,(sp_mitrastylus2_EO12691:0.003268719453645155,parkeri_EO12682:0.003405683073438162):0.00027962352612919376):0.0014188281858802366,sp_mad3_EO12632:0.003001591334795242):0.00000090084843560019,((perrieri_EO12635:0.004719421438756921,(baroniana_cf_Lar8:0.0005197195818983872,myriadenia_EO12679:0.0018436317779573362):0.00000090084843560019):0.0007393191253894494,(reunionensis_FN744:0.0025834666176605876,((hebeclada_EO12686:0.006460136421444198,goudotiana_cf_EO12659:0.0024065964356209772):0.0002230551297748443,goudotiana_EO12636:0.00252797139455243):0.00000090084843560019):0.00044763414877487044):0.00000090084843560019):0.0004385541668783887):0.00000090084843560019,((rakotozafyana_EO12661:0.006234301743384679,(sp_mad5_EO12641:0.00000090084843560019,sp_muscosa_EO12639:0.0010448136212271742):0.003902907989314274):0.0014945919664480119,cryptoclada_EO12684:0.004740865890125934):0.00000090084843560019):0.000674360174284258,spinifera_EO12640:0.008913569532702087):0.00022629431807186378):0.00022442980075978848):0.00000090084843560019):0.002256061937039634,((mannii_usa_BB2331:0.004332205133915706,microdonta_A5:0.005628657514879795):0.002163645532919481,((hexandra_RC465:0.0058604010287858855,(thomensis_EO12615:0.0063931840112819525,((benguelensis_ben_QL12641:0.0005072419027386852,benguelensis_ben_A1:0.00000090084843560019):0.00000090084843560019,benguelensis_ben_DB1174:0.00366376006065614):0.0007286004886012267):0.0020982395063539098):0.0026830769296238375,(simii_SB9385:0.00000090084843560019,simii_RC466:0.00000090084843560019):0.0064020248573932485):0.0027225545282775665):0.0029209153909793947):0.0010098071611956898):0.00023968454380554778):0.0008832494921972851,((((((opulenta_JP316:0.01053770861852928,(((orientalis_EO12608:0.005617790201776788,unilateralis_MP1205:0.004142184020778105):0.00159957182396296,(quadrifida_MP1250:0.008220995305005021,rosacea_gla_BG628:0.001203394024540172):0.007800336831009956):0.0016311241680587048,(lithophila_MP1301:0.0035475247669506656,((((((astroites_EO12758:0.00000090084843560019,georgica_ANA:0.00000090084843560019):0.00000090084843560019,(albens_MP585:0.004871506810065056,heleophila_EO12539:0.00000090084843560019):0.0005064676252806432):0.007477474349552709,(albens_ANA:0.00000090084843560019,heleophila_ANA:0.00000090084843560019):0.00000090084843560019):0.005955567865765482,platycalyx_MP1243:0.008871148022633982):0.002911164394173478,(thamnoides_MP1211:0.007872591680300729,((fimbriata_MP606:0.014467378962600448,(((((gigantea_EO12821:0.0015662090693680808,((oblongiflora_EO12813:0.0007067895707241325,(oblongiflora_ANA:0.00000090084843560019,spectabilis_MP929:0.002663969560788329):0.00000090084843560019):0.0030233295961353476,((unicolor_mut_MP1245:0.00000090084843560019,((unicolor_geo_JP273:0.003092448044617117,(unicolor_uni_MP1249:0.0005831118536186523,discolor_spe_MP1217:0.0005108730600333701):0.00000090084843560019):0.00000090084843560019,croceovirens_JP387:0.00000090084843560019):0.0004691716462579051):0.001411282159470466,((prolata_EO11935:0.00000090084843560019,(prolata_EO12748:0.00000090084843560019,versicolor_ver_MP1232:0.00000090084843560019):0.00000090084843560019):0.002553410906417807,(discolor_heb_MP1214:0.0005317820422244686,((recta_ANA:0.0021175535858393066,versicolor_mon_EO12705:0.005721947872017077):0.00000090084843560019,diaphana_BG611:0.0005100648631311142):0.00000090084843560019):0.00000090084843560019):0.00000090084843560019):0.0009760993977605939):0.00000090084843560019):0.00000090084843560019,(amidae_EO12272:0.0010231935702703446,physantha_MP1242:0.001697903391756523):0.00000090084843560019):0.00000090084843560019,(lanata_MP1220:0.009256138487985864,((viridiflora_MP1246:0.0018621103215676646,adunca_EO12746:0.004370254597028689):0.002963322436431982,adunca_MP1254:0.0035906616088615968):0.00000090084843560019):0.0005091254983459715):0.0009832732032383322,(blenna_MP883:0.0005556803305615273,(ardens_MP1076:0.00000090084843560019,blenna_ANA:0.00000090084843560019):0.0009850590390517615):0.0016374280690687742):0.0018506514162609294,(lambertii_ANA:0.004095181790018155,(velatiflora_EO12547:0.004262168747663997,(eustacei_MP1259:0.002058612550688304,((glomiflora_MP1251:0.0010222382232264314,glomiflora_EO12548:0.00000090084843560019):0.0007026715542821432,(zwartbergensis_MP608:0.0015379584213901674,sp_pachysa_EO12720:0.0031421651237181244):0.00000090084843560019):0.001413579338527718):0.002074569907612326):0.0027507541458880623):0.0004500330385686898):0.00036615257934585814):0.0006952130778989722,((pubigera_MP572:0.007247460112800023,(((vallis_fluminis_EO12761:0.0028066384512722277,densifolia_BG591:0.0019648035722042274):0.00048759832026204166,wendlandiana_EO12731:0.003111308923397188):0.00000090084843560019,deflexa_MP1247:0.0025527299571579676):0.0004895036409265918):0.0034505151729223625,canaliculata_BG590:0.0025869918363638457):0.001940593620643324):0.00000090084843560019):0.0006039706166152106):0.0003151161036349462,esteriana_EO12545:0.006021505309500452):0.0006901051689285747):0.00003793529282062922):0.00005829050161569732):0.0005364420698771304,((sp_nov_MP1291:0.005473548497351401,umbratica_EO12760:0.0020630649922581132):0.002688584047412966,(inordinata_EO11823:0.0060727611276297135,nubigena_MP868:0.004183731541238718):0.0029853647580334146):0.00000090084843560019):0.00036879745415426923,(gibbosa_GS23:0.004602320453631064,((glandulosa_fou_ANA:0.00000090084843560019,glandulosa_gla_MP1227:0.002516607347982731):0.006494198322223597,(gibbosa_ANA_b:0.00000090084843560019,(gibbosa_ANA:0.000490537390675699,gibbosa_BG623:0.0018682747079169638):0.00000090084843560019):0.0028404101499592345):0.003279061973648763):0.0052660466487673835):0.0001586562655778637,(insignis_MP1290:0.006676326358242389,((dolfiana_EO12546:0.0014306602727864992,(lignosa_EO11763:0.0005176141609067472,dolfiana_MP1297:0.0005152801442135386):0.0010180263407996314):0.004379447022714039,(nabea_BG609:0.00000090084843560019,nabea_ANA:0.00000090084843560019):0.00590651220390836):0.0011101565798846645):0.00000090084843560019):0.00020742174675041726,(((cerinthoides_MP653:0.004078646248128711,((sparrmanii_ANA:0.00000090084843560019,sparrmanii_BG608:0.002469082669423634):0.001628784562173208,cerinthoides_ANA:0.003514787382006615):0.0023847546902117612):0.0023953166999139217,(((ingeana_EO12759:0.002735052500535383,ingeana_EO11805:0.00000090084843560019):0.0033307218707224542,solandri_EO12753:0.015934669801821604):0.0007722921010950878,(strigilifolia_MP619:0.004089814709010892,(pectinifolia_BG601:0.0008370994618263565,strigilifolia_ANA:0.0008466057206194353):0.0015863040970849744):0.0027373349891152573):0.0007194889711081006):0.005426098849564288,(((uberiflora_BG586:0.002716204322620066,(bolusanthus_DEB1720:0.008322123131776486,((atromontana_EO12544:0.001615772013553552,phaeocarpa_SM2003:0.0015465646959628983):0.00000090084843560019,montis_hominis_EO11827:0.002586979835786202):0.0010165257538512467):0.000519789662734637):0.00000090084843560019,nutans_BG599:0.010244417978974527):0.0005475706500122404,((cubica_MP623:0.011363160765021469,(cameronii_ANA:0.00000090084843560019,tetrathecoides_MP1252:0.0010788517853956535):0.002033810434999674):0.004948772299005037,anguliger_MP597:0.00574737672334866):0.00000090084843560019):0.00000090084843560019):0.0006998501745346235):0.0005063411986108535,((((((((ocellata_MP574:0.007324287331412288,(modesta_ANA:0.001302911231380669,melanthera_MP610:0.0005001521039874156):0.0014847714007150477):0.0019919748508991308,((hispidula_MP801:0.00107895617589732,((turneri_EO12736:0.0007420079522738884,(conferta_MP887_CP:0.0009404065327804301,(flanaganii_MP631_NR:0.006144440141760873,(cordata_MP571:0.00000090084843560019,lowryensis_ANA:0.00000090084843560019):0.00000090084843560019):0.00000090084843560019):0.00000090084843560019):0.002185054797589368,(tradouwensis_MP903:0.0009957385218010522,(((leucopelta_EO12598:0.00208709291022866,leucopelta_SB9309:0.000520785518456108):0.00000090084843560019,natalitia_EO12514:0.0028472601354133644):0.00000090084843560019,copiosa_BG610:0.010933760380798683):0.009583991108475408):0.0020464888377198596):0.00000090084843560019):0.0009350734580307619,grata_MP879:0.0010128155537951291):0.0030134302163098894):0.0008346244337935131,(longimontana_MP587:0.005198520733684775,((klotzschii_EO12762:0.006985816702475188,garciae_MP1253:0.011519827391544564):0.0014029378508884243,condensata_MP890:0.00735612628376747):0.0005164931251842191):0.00044639651457792183):0.0014218928855297187,lachnaeifolia_MP994:0.005123014410618436):0.0006973704585098143,((((simulans_BG603:0.0034627427118200994,(stylaris_ANA:0.002158648664400227,simulans_ANA:0.00000090084843560019):0.00000090084843560019):0.0034810358882812636,(((((((ferrea_EO12494:0.006246614924165406,(fairii_CM12_ITS:0.004658307789798712,(bolusiae_ANA:0.0022599569493190947,alexandri_EO12449:0.009778442511871698):0.0018202885304222942):0.00041212070063539354):0.00000090084843560019,(((mollis_CM5_CP:0.009727779559459434,(caterviflora_EO12785:0.00000090084843560019,(canescens_ANA:0.0009139759078182294,recurvata_EO12467_ITS:0.00000090084843560019):0.00000090084843560019):0.0004250997935445491):0.002012670962111835,(mollis_CM5_ITS:0.00000090084843560019,(haematocodon_MP1033:0.00000090084843560019,hirtiflora_MP958:0.001709480540082143):0.00000090084843560019):0.0035723909624884157):0.0009477784609892571,(empetrina_EO12786:0.004754922232823062,pyxidiflora_ANA:0.0012824288830568082):0.0011923262196176549):0.0014952514301099786):0.001137308828619704,turgida_S1962_CP:0.0057346012345538214):0.000732652647849799,(clavisepala_MP1063:0.00000090084843560019,clavisepala_ANA:0.00000090084843560019):0.015425539305500911):0.0020558739263631626,(turgida_S1962_ITS:0.0071009180335172345,((multumbellifera_MP822:0.0028752312211180174,(((cyathiformis_d_ANA:0.00000090084843560019,cyathiformis_a_ANA:0.0008076473474539615):0.0007784783181925799,gracilis_BG622:0.004215413890992688):0.00000090084843560019,(flexistyla_EO12818:0.006964112519095675,quadrangularis_MP620:0.00000090084843560019):0.0006905196435882833):0.003905343529857586):0.0005590038605374929,((((((subdivaricata_MP671:0.00000090084843560019,autumnalis_MP665:0.00000090084843560019):0.00000090084843560019,sitiens_MP827:0.00000090084843560019):0.00000090084843560019,tenella_EO12839:0.00000090084843560019):0.004065484798833806,(nana_ANA:0.004504106725467278,((((((denticulata_MP799:0.00053312273668856,krugeri_EO12807:0.007878621360674975):0.00000090084843560019,blandfordii_MM4208:0.0005167483851342929):0.001030517950355641,(daphniflora_MP567:0.00000090084843560019,(infundibuliformis_MP1238:0.00000090084843560019,infundibuliformis_ANA:0.00000090084843560019):0.00000090084843560019):0.0005159629458967783):0.00000090084843560019,cylindrica_MP1240:0.00000090084843560019):0.0005159686857007146,fastigiata_MP830:0.004312820970819608):0.00000090084843560019,((((humidicola_EO11353:0.0016007953025619637,hottentotica_EO:0.00000090084843560019):0.00000090084843560019,(intervallaris_MP556_ITS:0.00000090084843560019,(bakeri_EO12828:0.00000090084843560019,purgatoriensis_EO12846:0.001585983137478668):0.00000090084843560019):0.0013149308957573257):0.004355619150969578,distorta_EO12500:0.013065856963613726):0.0017523868328012523,(sacciflora_EO12864:0.0020377579014692064,walkeri_MP1237:0.0008811804657071542):0.0007664384330305789):0.00048496428596941953):0.00000090084843560019):0.00000090084843560019):0.003993182276833159,(vallis_aranearum_ANA:0.0020789750970088778,(gerhardii_EO12700:0.015440454049705642,(patersonii_MP741:0.00000090084843560019,patersonii_a_ANA:0.0013901579380590572):0.0018358488082985084):0.0009714241787006383):0.0003304516303857176):0.00000090084843560019,(walkeri_ANA:0.0020228326430079104,(((capensis_MP1047:0.00000090084843560019,laeta_MP1045:0.00000090084843560019):0.00000090084843560019,eburnea_MP1037:0.00000090084843560019):0.00000090084843560019,elimensis_ANA:0.00000090084843560019):0.0003558056405314739):0.005571076046730052):0.002000296989550553):0.0009159023237853769):0.0019659625733179963):0.0010317527925285945,((((((trichophylla_EO10906:0.0021059788176042093,transparens_MP893:0.0015898441137896188):0.0013319740470702274,dodii_EO11417:0.002704586158112325):0.005304548209812674,regerminans_MP576:0.001551397910770433):0.001188286919934407,(((praecox_MP795:0.00356912942125937,((ventricosa_MP713:0.0010282930745937552,savileae_MP975:0.0005492445037017568):0.0032640331191144912,((((curvirostris_MP817:0.00000090084843560019,curvirostris_MP941:0.0010525900891932693):0.0005106096234560103,lateralis_MP727:0.00000090084843560019):0.0005107007280126455,haemastoma_MP871:0.0011221169421320174):0.00000090084843560019,lateralis_MP721:0.01074713205191164):0.0020810122146867494):0.00000090084843560019):0.00470508888343902,chionophila_MP790:0.0007732526252672688):0.00317303931410713,bergiana_MP768:0.009330270605285476):0.0018605117295241603):0.00000090084843560019,duthieae_ANA:0.004522911019243637):0.0013081678309586119,(((intervallaris_MP556_CP:0.00000090084843560019,pillansii_pil_MP813:0.0010777479535078655):0.0030875162385475413,(ribisaria_RT2059:0.013242601457109093,parviflora_EO12492:0.00000090084843560019):0.000533284229966062):0.002113557150759857,((((annectens_ANA:0.00000090084843560019,annectens_CM8:0.00000090084843560019):0.0048066741735653925,(viridimontana_vir_AH1286:0.0014472564520529821,(verticillata_ANA:0.004438661596614595,(curviflora_dif_EO12742:0.005872608812470229,(conspicua_CS1:0.00000090084843560019,curviflora_MP765:0.002037571864794088):0.000489405249581718):0.0032367935455934536):0.0003902657512721998):0.0009005514537191277):0.00000090084843560019,((bibax_EO12862:0.005119244609051435,((hendricksei_EO12524:0.003223834466265687,coventryi_EO12832:0.0012745083607448315):0.0008831753831452251,(perspicua_per_MP821:0.0010365981575145248,(propendens_EO12464:0.0038280087045823408,(latituba_MP1374:0.0007784935988878414,trichophora_EO12701:0.00000090084843560019):0.0014836781545776148):0.00000090084843560019):0.00000090084843560019):0.00000090084843560019):0.0002519962893144235,(((((heleogena_MP1064:0.00000090084843560019,cyrilliflora_CM10:0.002060993891309331):0.000509627753509508,(fontana_MP1069:0.0031013775986159565,paludicola_AH2680:0.00000090084843560019):0.00000090084843560019):0.0005929548604216144,(salteri_S2065:0.003145085218816197,(macowanii_mac_MP810:0.0021458110660932668,campanularis_EO11352:0.0013707157583821353):0.0008946489010266289):0.00000090084843560019):0.0005902502595803148,(leucotrachela_ANA:0.0006389349251891401,pageana_ANA:0.00000090084843560019):0.0004881826552160942):0.00038689501969732363,(stagnalis_min_EO12740:0.006155895578903175,(chrysocodon_ANA:0.001923730148318042,(chrysocodon_EO12845:0.00000090084843560019,stagnalis_sta_MP668:0.00000090084843560019):0.00000090084843560019):0.00024437110484724033):0.0010794365463772898):0.00039292620986406546):0.0012484444613187892):0.00000090084843560019,((hansfordii_MP1239:0.002045672945606524,oreotragus_ANA:0.006059135429389173):0.00000090084843560019,(plena_MP1282:0.0030490826470318086,colorans_EO12717:0.00000090084843560019):0.0008986094727360374):0.0003384279116452429):0.002133621444650511):0.0013580839272332437):0.0026762488052570186):0.0007629170801953353,((((physodes_MP979:0.00000090084843560019,physodes_ANA:0.00000090084843560019):0.0010493740110714027,(urna_viridis_ANA:0.0004835658773748148,urna_viridis_MP946:0.00000090084843560019):0.00000090084843560019):0.005349653732843959,oxycoccifolia_MP1275:0.012238198448123468):0.00000090084843560019,((((fairii_CM12_CP:0.0038423846445419653,baccans_BG645:0.0050843464078928905):0.00000090084843560019,brachialis_MP734:0.0030734165652774874):0.0006011701660905194,(halicacaba_MP1036:0.00000090084843560019,halicacaba_ANA:0.00000090084843560019):0.0022398915459742575):0.0015853826025247326,((glutinosa_MP701:0.0031767967692058773,glutinosa_MP687:0.004224605797305215):0.007402786377344214,(sociorum_cf_MP1055:0.00000090084843560019,(depressa_MP942:0.00000090084843560019,depressa_MP977:0.00000090084843560019):0.0017445167147368639):0.003136040356744296):0.00000090084843560019):0.0022189514983699385):0.0019275338503134149):0.001897587592571812):0.00030919866874142276,(((peziza_MP719_CP:0.00379996836376374,(maximilianii_EO12484:0.008723046504164512,leucodesmia_MP724:0.0019471444614881327):0.0020900373430367968):0.002160780549003737,uysii_ANA:0.005049968630414422):0.0012634494846385498,(((((aristata_EO12830:0.006045296272327658,((irbyana_EO12840:0.0007304961359134456,(ampullacea_MP1277:0.004665679107794139,shannonii_TdV262:0.004736801911905774):0.00000090084843560019):0.0023829550860218615,jasminiflora_EO12612:0.000529379764762233):0.001230174699342751):0.0016052353768231883,((gysbertii_MP826:0.00000090084843560019,(intonsa_EO12860:0.00000090084843560019,(retorta_ANA:0.00000090084843560019,retorta_RT2096:0.00000090084843560019):0.0012313295976691303):0.00000090084843560019):0.00000090084843560019,(massonii_MP811:0.0010313439905795627,squarrosa_EO11742:0.0010538364076144449):0.00000090084843560019):0.00900574905822191):0.00047893256523502155,(macroloma_EO12866:0.009771078154085882,obliqua_RT2079:0.004804330984383266):0.00044117674686591335):0.0002572666117185019,((fascicularis_fac_MP809:0.006226756764357782,((cristata_MP820:0.00000090084843560019,curvifolia_MP700:0.0015308809061464644):0.00000090084843560019,trichroma_EO12517:0.0028593624367761854):0.005196490195522295):0.0016345250125744477,odorata_MP561:0.005667832342119637):0.00039209043897297846):0.002009479883162659,((alfredii_FR:0.00642856542476505,(((lutea_MP672:0.002881618901981178,((pycnantha_MP1011:0.006072363374209793,(vogelpoelii_cf_EO12815:0.0003435288594079647,rhopalantha_MP909_CP:0.0013099434875226642):0.003908821672008875):0.0008507523610847415,((caledonica_JW103:0.019198602168973206,(corifolia_ANA:0.001067376699936064,corifolia_MP823:0.00402382406956472):0.00000090084843560019):0.0005296921469995991,(erasmia_MP874:0.002619141195180404,loganii_MP1258:0.00000090084843560019):0.0013721198393469008):0.0009356272360877434):0.0007110186627606743):0.0014144282947385928,(eugenea_EO12485_CP:0.005370846979120668,((eugenea_EO12485_ITS:0.0044931125735706385,glauca_ele_MP973:0.00000090084843560019):0.005126490738498262,glauca_gla_MP850:0.0031154728721152114):0.0014472096145838453):0.0024715066970676497):0.00000090084843560019,(steinbergiana_EO12763:0.004405224168833356,bracteolaris_MP577:0.0019097774924181077):0.004127835791210764):0.00080818556976743):0.002401215044635529,((filiformis_EO12881:0.010016603260706494,(cabernetea_EO12882:0.002339580850095835,extrusa_EO12880:0.006496764433499678):0.0029691032715775142):0.0008891245059932483,(((cruenta_MP999_NR:0.0006142746627152805,cruenta_MP745_NR:0.00000090084843560019):0.0012693806272278943,elimensis_EO12843_NR:0.0022608845265452955):0.0059624508541088195,(((phillipsii_MP1357_CP:0.00000090084843560019,(abietina_pet_EO:0.0009802258108113204,collina_EO12613_ITS:0.00000090084843560019):0.0029131625898576796):0.00000090084843560019,(((stokoei_MP825_NR:0.0024257738110811515,(doliiformis_MP710:0.0015959578879469903,(doliiformis_MP797:0.009025917270258484,(phillipsii_MP794:0.003060666536227318,phillipsii_MP1357_NR:0.0015764172624887773):0.0019185751379998586):0.0015886200292976453):0.00000090084843560019):0.0008923281235869848,((quadrisulcata_ANA:0.00000090084843560019,quadrisulcata_MP1031:0.0003240077958263532):0.000591795055161708,(nevillei_MP1056:0.0006631338500515752,(((((abietina_dia_CM11:0.002050129067498928,abietina_con_CM6:0.0010473069569461148):0.00000090084843560019,abietina_abi_ANA:0.00000090084843560019):0.00000090084843560019,(abietina_abi_MP1013:0.0002999384137309707,abietina_dia_MP1015:0.00000090084843560019):0.00000090084843560019):0.00000090084843560019,abietina_atr_MP1029:0.00000090084843560019):0.0004884996225125288,nevillei_ANA:0.00000090084843560019):0.00000090084843560019):0.0010321997372327364):0.0006895792269514149):0.00000090084843560019,(thomae_MP807:0.0005685765389807535,(abietina_aur_MP717:0.0009714370763546291,((((vestita_EO12702:0.00000090084843560019,(nematophylla_EO12747:0.0005027804234571917,(filamentosa_EO12728:0.00025873247597107247,vestita_MP1079:0.00000090084843560019):0.00000090084843560019):0.0007548637971776895):0.0003739878683365109,(((latiflora_EO12865:0.0017744313952015919,(viscaria_mac_MP808:0.0012789811489379566,viscaria_lon_ANA:0.00024580803249455607):0.00000090084843560019):0.0007890655150293022,((viscaria_lon_MP504:0.0006473163067042451,viscaria_pen_EO12466:0.0010172663383270393):0.00000090084843560019,(((pinea_MP789:0.0007494126673338966,abietina_per_MP1071:0.0009794097474552141):0.00024819202476781876,pinea_MP693:0.0006479377122812449):0.0004949767264024269,(abietina_aur_MP1320:0.0018216521387898691,abietina_aur_MP499:0.00000090084843560019):0.00000090084843560019):0.0004943435695764336):0.00000090084843560019):0.00019953018213503365,((hibbertii_MP982:0.0045119745946884246,(viscaria_lon_MP1270:0.00000090084843560019,viscaria_lon_MP678:0.00000090084843560019):0.0009949407947575021):0.00000090084843560019,viscaria_vis_MdV4:0.000782262306342399):0.00000090084843560019):0.00000090084843560019):0.00043213836099794024,(vestita_ANA:0.001955489762704292,((regia_reg_MP922:0.00000090084843560019,(axilliflora_MP916:0.0006471048592811247,regia_mar_MP930:0.0006540313811585907):0.00000090084843560019):0.00000090084843560019,regia_reg_ANA:0.00000090084843560019):0.0004867471460626108):0.0004897628284247233):0.00048438374941334037,abietina_aur_MP514:0.00000090084843560019):0.00015888146743653245):0.0008673186917803746):0.00021643503068644024):0.0003063445937008241):0.0024005792967817415,(parilis_ANA:0.00000090084843560019,parilis_MP751:0.001728959806472014):0.004884776916887056):0.0005598268982398513):0.0017492434237133209):0.0022735325187674934):0.0011524792435796424):0.0012147614804715666):0.0008358312289283463):0.00018206700127698682,(madida_MP573:0.007956178806097555,((serrata_MP818:0.00781348828943982,(rigidula_MP534:0.0048065729990541765,exleeana_EO12499:0.004407436076406226):0.002638240793581206):0.0019280449399052845,urceolata_MP955:0.005277595838166918):0.00000090084843560019):0.0006482561049553835):0.00000090084843560019):0.0006035104161657064,(oreotragus_JP363:0.0015336383188314234,(esterhuyseniae_EO11831:0.0013860783188726442,chionodes_EO11699:0.006521436929421173):0.0021205335165792056):0.0041088614950599844):0.00000090084843560019,((nervata_EO12541:0.004332036240911021,(passerinae_MP1302:0.008870933971002961,chamissonis_RT2188:0.006664858887384872):0.003092264215573094):0.0022917712554784944,((((((((stokoeanthus_EO4790:0.009298334178121892,(((((leucosiphon_MP776:0.0026361150300885532,calycina_EO12532:0.001108195680262232):0.0005099303882442062,goatcheriana_goa_MP865:0.004736044636295908):0.0005048007073426094,(adnata_MP501:0.005213856549314437,acuta_MP506:0.003609056868841483):0.003049524909958141):0.00000090084843560019,((glandulipila_MP521:0.004240929637931092,setacea_MP589:0.0070051923206980735):0.0013020249635371643,(pannosa_EO12490:0.0005881390048018731,perlata_MP960:0.004108571852889964):0.0007706607758013817):0.0012289837015509136):0.00000090084843560019,(selaginifolia_EO12488:0.0025272133155808,(polycoma_FR:0.00559869471846745,((peziza_MP719_ITS:0.00000090084843560019,ovina_EO12487:0.00000090084843560019):0.0009247248244567314,tomentosa_MP961:0.007465354136180168):0.0016374165024449852):0.00000090084843560019):0.0025305302516024225):0.00000090084843560019):0.0006122511368668246,dianthifolia_MP583:0.002954377729714484):0.000736321292451109,(((triflora_MP564:0.0052105945331060765,perplexa_EO12788:0.0030671649613622305):0.00000090084843560019,(monsoniana_MP986:0.002567903903299107,plumigera_EO11341:0.0036339714534403423):0.002012424826822979):0.00000090084843560019,lucida_MP690:0.0025379200609489563):0.002007141800658587):0.001486552947311024,((phacelanthera_EO12489:0.013361376761460134,pauciovulata_TdV258b:0.017018502610182628):0.00000090084843560019,(juniperina_SV952:0.007221378021715547,(((corydalis_MP1005:0.00000090084843560019,corydalis_AH2536:0.0040781210999526266):0.004485654105919625,(spumosa_MP978:0.004678539987221907,((banksii_ban_EO12873:0.0010395564140072843,(banksii_com_ANA:0.00000090084843560019,banksii_com_MP824:0.0004565495117016698):0.0012365782988231282):0.00028865845986341575,banksii_pur_NB1753:0.00000090084843560019):0.0014431928060790844):0.0008539919335858753):0.0008656902852464857,(tegulifolia_MP557:0.002587638279906447,(goatcheriana_pet_MP990:0.0009950013571001517,goatcheriana_dra_EO12694:0.0012585617923291412):0.0016037266382818286):0.0072819086148375525):0.0014615837718155492):0.0018053535246797677):0.00000090084843560019):0.0009115341272681068,((tristis_MP932:0.007687972350674212,vlokii_JP378:0.007874790482389697):0.0012395990011940118,((((((((((((mira_MP1257:0.008480555298967926,(((planifolia_MP939:0.00000090084843560019,planifolia_MP1012:0.00000090084843560019):0.00000090084843560019,(amoena_MP1032:0.00000090084843560019,thimifolia_CM7:0.00000090084843560019):0.000503502544065819):0.009997001125138596,totta_MP525:0.003231408793111434):0.00000090084843560019):0.0013506403126624501,(recurvifolia_EO12475a:0.0035211625213423564,(((atrovinosa_MP864:0.0017038003328003176,(inflata_ANA:0.00000090084843560019,inflata_MP784:0.003431474574118375):0.00000090084843560019):0.0026669768321965137,cernua_EO12474:0.0046687712524857315):0.00000090084843560019,(((subulata_MdV2:0.004925183671728092,(oxysepala_MP780:0.00156521250554255,(sphaerocephala_MP848:0.0005417551145543875,maderi_MP757:0.00000090084843560019):0.0005284638036214424):0.0010471916745347645):0.001647872120739869,toringbergensis_ANA:0.004421916702807556):0.000744163520411783,((leptopus_MP746:0.00000090084843560019,incarnata_EO12771:0.0015493856976716565):0.0031211693218791497,((verecunda_CS5:0.00000090084843560019,verecunda_ANA:0.00000090084843560019):0.0038150270668735843,(rubens_EO12479:0.003137675295889503,rubens_EO12853:0.0036082662246686723):0.00000090084843560019):0.002869591195016015):0.00045402256731400794):0.0009525320762720247):0.0013330227907464112):0.000604331326236777):0.00000090084843560019,(((thunbergii_EO12473:0.00000090084843560019,thunbergii_AH2612:0.0035851967933406954):0.0024288209150668213,((junonia_min_Moelens:0.00000090084843560019,junonia_jun_Moelens:0.001239924090401183):0.00000090084843560019,junonia_min_MP866:0.0026486436010408937):0.0015902272837957808):0.004226894106342979,eremioides_MP533:0.008161218443107684):0.0019002603971506043):0.0008617365422905937,(((eremioides_EO12854:0.013519564593929487,flacca_MP840:0.011126644769943711):0.002497858730493365,coacervata_MP761:0.008408002279578596):0.00000090084843560019,(((eriophoros_EO12478:0.004500525112154938,senilis_EO12483:0.0012338522477655716):0.011774442685291814,((argentea_EO12475:0.012715298472667091,(rusticula_EO12471:0.013054445280008724,cetrata_EO12064:0.006538258968385187):0.00028460435713665254):0.0009658690203796703,(caprina_EO12772:0.004349779683430367,inaequalis_MP539:0.014146365475741494):0.00000090084843560019):0.0009355127959044939):0.0008195706182957165,((((plumosa_EO12480:0.014975181908499318,((tumida_MP755:0.007853153221610471,hanekomii_EO11172:0.006444084375131044):0.0003127411769821087,(glandulifera_EO12852:0.00181670663893749,irrorata_EO12856:0.0002639880898774684):0.007382378105183856):0.0019267943496970603):0.003344772584844699,bokkeveldia_EO12769:0.008458151150367743):0.0007927630554770772,(((greyi_EO12501:0.004698487784487088,(cereris_MP863:0.00000090084843560019,arachnocalyx_EO12453:0.001155862603599601):0.0020127651631463134):0.016413436545130798,oresigena_MP759:0.003827029372200268):0.0017905543729024363,lateriflora_EO12482:0.0019185783622142686):0.0010976923073897007):0.00000090084843560019,(lavandulifolia_EO12506:0.0026648733492159933,macrotrema_MM4625:0.00040366528587404654):0.005274254575519075):0.00000090084843560019):0.00000090084843560019):0.00000090084843560019):0.0018546616779238586,humifusa_MP616:0.0083975947162906):0.0011884214825021461,humifusa_MP846:0.007540678322961619):0.000647953817362719,((cruenta_MP745_CP:0.00000090084843560019,cruenta_MP999_CP:0.0026370459864934253):0.00000090084843560019,elimensis_EO12843_CP:0.00000090084843560019):0.004302774350605069):0.000646273489237689,(((((lepidota_MP541:0.0020313289651217683,(floccifera_MP987:0.015143784902324665,leucanthera_EO12452:0.002270290522286058):0.0026695410490250432):0.00000090084843560019,magnisylvae_EO10708:0.0017466607119052868):0.0005634121251665378,(((((((axillaris_MP1052:0.0004982089980197364,axillaris_MP594:0.00000090084843560019):0.00000090084843560019,angulosa_S2105:0.0010108050272959845):0.006347375502893714,(sagittata_EO12737:0.006206725378597074,parviporandra_MP877:0.0007708002189238007):0.00033970517197183834):0.0015715876365535902,((vernicosa_MP928:0.012297259655611558,jacksoniana_EO12791:0.012622407947089308):0.002093060458026239,((((((benthamiana_MP560:0.006543596226091308,(labialis_MP696:0.0010503549834372818,(venustiflora_gla_MP1284:0.0024462763087847597,(ecklonii_EO12739:0.001590422073435863,(globiceps_con_EO12519:0.0026448863734441523,innovans_MP918:0.0015668339249492224):0.0011225367080524085):0.00000090084843560019):0.0017409129660463042):0.0006314023846536892):0.0010039398352001908,((((((glabella_la_EO11224:0.002582440347987837,(radicans_sch_MP1018:0.00211624043047565,interrupta_MP911:0.0005105845336376179):0.000503750967160702):0.00051624984487995,albertyniae_MP927:0.0004789361070617467):0.00000090084843560019,(((piquetbergensis_MM5532:0.00000090084843560019,dregei_EO12711:0.0005184497696743489):0.0010192280406384796,malmesburiensis_EO12575:0.00000090084843560019):0.0034030814204523583,((ericoides_MP742:0.0005277918535448068,capillaris_MP1066:0.008434925835782016):0.0010050209794229784,dispar_EO12749:0.000520426757583032):0.00000090084843560019):0.001687526560566147):0.0008329675205224566,(ioniana_EO12781:0.0005465588529563641,russakiana_MP684:0.00000090084843560019):0.0025710347389544465):0.00000090084843560019,barbigeroides_MP735:0.003212211138419942):0.00000090084843560019,(erinus_MP907:0.0010401522077968233,similis_MP804:0.00000090084843560019):0.0020742058273517834):0.00000090084843560019):0.0013340882664136754,agglutinans_EO7679:0.01722054540043606):0.00000090084843560019,((((stokoei_MP825_CP:0.0032472518141479184,collina_EO12613_CP:0.0017607230043244488):0.003779092049564719,karwyderi_EO12718:0.0014521040963808604):0.0020307415602101365,nudiflora_MP802:0.005847785185437051):0.002658691594053851,globiceps_gra_MP988:0.0041908574249599415):0.0016610935994869438):0.0016109894201447328,(pulchella_MP736:0.002245257127158741,flavicoma_EO12823:0.0026884088444904335):0.003180112381658416):0.0007951129509018393,((((baueri_bau_MP1233:0.00000090084843560019,baueri_gou_AH862:0.0019569437992719746):0.0029328744746652865,((mammosaW_EO12784:0.0015413655380905737,(mammosaP_MP951:0.0005202158290409277,mammosaR_MP510:0.000508589093316047):0.0005067893386232673):0.002323427285002678,sessiliflora_MP604:0.0035242754611043777):0.0024502419819094692):0.0014407142096920331,((((holosericea_MP1004:0.0018764793523250094,(grisbrookii_EO12716_CP:0.004130703456639541,(bodkinii_MP1281:0.00000090084843560019,bodkinii_TdV204:0.00000090084843560019):0.0010069323822870981):0.00000090084843560019):0.00000090084843560019,holosericea_EO12842:0.0014329386411990068):0.002588242572707775,irregularis_EO12803:0.0034221509353932326):0.0008804486406872517,((pulvinata_MP1304:0.002129345448228515,(penduliflora_MP923:0.0014966896959826626,(fillipendula_fil_MP914:0.0005144876205207295,fillipendula_min_MP926:0.00000090084843560019):0.00000090084843560019):0.0016893710988003716):0.004539507432791601,(propinqua_MP1019:0.0007116123067624745,(calcareophila_EO30159:0.00000090084843560019,excavata_GK1532:0.005722556449830667):0.00000090084843560019):0.003168137710484464):0.001552037217077592):0.001431500573006173):0.00000090084843560019,(grisbrookii_EO12716_ITS:0.007155347426908962,(rhodopis_BAB13:0.014698831240252586,lanuginosa_EO12521:0.00000090084843560019):0.002779844003193875):0.0021735596817738113):0.0014658802205509884):0.0026303129271338867):0.0010772148954972809):0.00000090084843560019,saxicola_EO12515:0.001963802884845629):0.0004525231389220577,(muscosa_MP775:0.016171410965805613,(calcicola_EO12814:0.004248920735112166,((areolata_EO12502:0.002076299879921887,(((remota_EO10386:0.00000090084843560019,remota_MP1263:0.0005050902510420647):0.0020335387497023793,(conferta_MP887_ITS:0.00000090084843560019,artemisioides_MP551:0.001537220664469115):0.00000090084843560019):0.00000090084843560019,rugata_EO12516:0.0031483153310228515):0.0010093175477348573):0.0009926467799028025,subcapitata_MP1042:0.002580487639980667):0.00000090084843560019):0.003503045030393268):0.003349328232025533):0.0008145055836864545,(pilosiflora_pil_MP1262:0.008393695621799386,(paucifolia_cil_EO12528:0.003605658702474455,niveniana_MP1267:0.003289564288064679):0.0017739721752501934):0.005068224098386893):0.00000090084843560019):0.00000090084843560019,((petricola_MP996:0.007833209016391195,(strigosa_MP673:0.0055103340987002255,(physophylla_EO11418:0.005609297614923438,brachysepala_EO12727:0.00789345656724782):0.0027660628484339625):0.00044634655172465476):0.00000090084843560019,(((leonis_RTsn:0.0043151269983100786,pubescens_EO12503:0.0038868690376198255):0.0022227449479402515,(((leptopus_ANA:0.00000090084843560019,tenuis_ANA:0.00000090084843560019):0.00000090084843560019,tenuis_EO12491:0.002318028429604536):0.00864825839215177,(karooica_MP1285:0.002638020327035567,caespitosa_MP642:0.0014512485155413148):0.009906300738001623):0.0010681166510169006):0.0005283719489183557,bicolor_MP1098:0.013956071618575282):0.00000090084843560019):0.0007375697942730052):0.00000090084843560019,((jonasiana_MP985:0.021206704880231967,(((demissa_EO12540:0.0038410969473362906,arcuata_MP523:0.0057964368746347954):0.004210064439695751,umbelliflora_RT2182:0.011997693555474193):0.0033367265058178146,zeyheriana_EO:0.010451669165087581):0.0014053877787443072):0.0009750323676762919,podophylla_MP582:0.008736831821456823):0.001556081412938049):0.00000090084843560019):0.0009934301606504298,((((rubiginosa_RT1554:0.00000090084843560019,coarctata_MP590:0.00000090084843560019):0.007951939198786836,((plukenetii_lin_MP912:0.00000090084843560019,plukenetii_pen_MP915:0.0020197422372661045):0.00000090084843560019,(plukenetii_bre_MP769:0.00000090084843560019,plukenetii_plu_EO:0.003246083993146048):0.003160398972917425):0.0033810687721072047):0.0010800562790211985,(coarctata_ANA:0.0027068820699867775,(gracilipes_MM5014:0.0005419040686068443,(scytophylla_MP1021:0.00000090084843560019,curtophylla_EO12750:0.00000090084843560019):0.004300534279578283):0.00017488510221604775):0.0017932898563803562):0.0031572567258457847,(((brevifolia_EO12459:0.00000090084843560019,brevifolia_MP1008:0.0022061261405793143):0.002952848603835546,(placentiflora_MP1241:0.009822328409063939,(((((lasciva_MP906:0.00000090084843560019,lasciva_EO12837:0.0009907156078299963):0.0006061469504673096,((monadelphia_FO2_CP:0.007050948797579074,placentiflora_EO12833:0.00000090084843560019):0.0009363860826026532,(imbricata_EO12834:0.000514047278431679,imbricata_MP1279:0.00000090084843560019):0.0007541554767919636):0.00026473228616634935):0.00045558063639382834,pogonanthera_EO12835:0.005428029652129644):0.0025219907004075106,((coccinea_coc_MP1053:0.0012282977759755862,(monadelphia_FO2_ITS:0.0011272597825891784,monadelphia_FO:0.003570065841445147):0.00000090084843560019):0.0014164665544121016,(((((imbricata_MP508:0.007179271355329898,imbricata_MP512:0.002903491594345623):0.0010718287423311173,(melastoma_min_EO12820:0.0009671538072116054,imbricata_MP1276:0.003319884527498124):0.00000090084843560019):0.0007150089802539722,(chartacea_EO11408:0.0032249676180262014,imbricata_MP688:0.003362204796693818):0.00000090084843560019):0.0004516058562827639,(imbricata_MP1295:0.0031270847559147965,(melastoma_mel_MP773:0.004067099652867961,(penicilliformis_MP1078:0.00000090084843560019,((intermedia_MM5082:0.0002528259563669345,penicilliformis_MP889:0.0002552518354499637):0.00000090084843560019,intermedia_alb_MP1248:0.0012075738638790644):0.00000090084843560019):0.00048677021208716855):0.00000090084843560019):0.00022274687414964775):0.000958136433697362,(coccinea_coc_MP598:0.0031457581818616826,(coccinea_uni_EO12849:0.00000090084843560019,coccinea_coc_MP1020:0.0006053785540186872):0.0030923488957030386):0.0007389344873463443):0.0008501846314758463):0.0005136567019828289):0.001145137402819306,(desmantha_MP562:0.0028361528394497677,placentiflora_EO12477:0.009050504835356694):0.0007031410337877044):0.00000090084843560019):0.00023399503514209212):0.0012558008192170207,gnaphaloides_MP511:0.009614732583605764):0.00000090084843560019):0.002163153804306916):0.00038701359339912613,((caffra_C_MP528:0.00000090084843560019,caffra_ANA:0.00000090084843560019):0.00000090084843560019,caffra_D_MP655:0.00000090084843560019):0.01317184252315936):0.001253245627270307,utriculosa_EOsn:0.006659600949557303):0.0024955271822046693,(hermani_EO12498:0.0063737324572396125,((equisetifolia_MP829:0.004121211496633073,equisetifolia_ANA_CP:0.003170618938875553):0.00000090084843560019,(chiroptera_MP814:0.00000090084843560019,(equisetifolia_ANA_ITS:0.00000090084843560019,multiflexuosa_EO12445:0.00000090084843560019):0.002061249460367347):0.004808472528666874):0.0011466672417208227):0.002297638357023928):0.00000090084843560019):0.00000090084843560019):0.00000090084843560019,((((((recurvata_EO12467_CP:0.0028598874335136115,cumuliflora_EO12699:0.00000090084843560019):0.0053140036895564366,(((genistifolia_CM15:0.003288779646392517,(((petrophila_EO7592:0.0026124948790936815,petrophila_RT2065:0.00000090084843560019):0.0036064191882245827,(oliveri_MP1278:0.0015427301314291108,obtusata_EO12458:0.001063234196292897):0.001037306153957853):0.004104454473296219,oligantha_TdV86:0.002728732329482779):0.00000090084843560019):0.0009718989504723776,((rhopalantha_MP909_ITS:0.00000090084843560019,riparia_MP908:0.00000090084843560019):0.007568467076770231,(bruniifolia_EO12460:0.0019680183703212214,ustulescens_RT1553:0.0032187869383280437):0.00394444434725431):0.0004936160061640864):0.00000090084843560019,palliiflora_EO12533:0.009211886179539913):0.00000090084843560019):0.0005931687568515136,(accommodata_EO11382:0.0034066673641886427,(sonderiana_MP756:0.00000090084843560019,sonderiana_MP997:0.00000090084843560019):0.0034866665315056175):0.0008687021249049669):0.00000090084843560019,((villosa_EO11394:0.0013945626270505033,bruniades_EO12465:0.0036196258931737602):0.002009752460918173,(capitata_MP1044:0.00000090084843560019,capitata_ANA:0.00000090084843560019):0.0050549673538378154):0.002413560607361175):0.00000090084843560019,(petiolaris_EO12783:0.003983443519977386,occulta_EO:0.005786676789448711):0.00038907991793653496):0.0019297626847110069,aneimena_EO12757:0.01469422557740837):0.00000090084843560019):0.0004231834905612616,(((sperata_MP931:0.003808976465130949,(diosmifolia_CM19:0.008527865341989497,(florifera_EO12536:0.0039550422720013275,florifera_EO12768:0.00000090084843560019):0.005122597768140345):0.0008017300590544804):0.00000090084843560019,(((((hirta_EO12812:0.00251680821984214,magistrati_EO11750:0.00000090084843560019):0.0011607511820697447,(marifolia_CM4:0.00000090084843560019,margaritacea_ANA:0.00000090084843560019):0.0014076809969833224):0.00000090084843560019,fausta_MP663:0.0033948455979162487):0.0017903875358960518,hispiduloides_EO11544:0.002109740976368868):0.00000090084843560019,patens_EO12457:0.0022291516650931585):0.004486358992167371):0.00000090084843560019,((esteriana_EO12858:0.009488353875121895,albescens_MP898:0.006706584456734073):0.0006090093249756075,((zebrensis_EO12787:0.0024772482745756275,nemerosa_MP1208:0.011685225713343475):0.002868412410748644,((velatiflora_MP1213:0.00000090084843560019,peltata_MP1231:0.0015890193586193062):0.0005355417564311253,sparsa_BG602:0.0019720138524171506):0.002841358951506931):0.0007981987119483844):0.0008103161747822558):0.00000090084843560019):0.0006463476392363971,paniculata_MP1274:0.008496116303026468):0.00000090084843560019):0.00000090084843560019):0.00000750047019533786,lehmannii_MP625:0.006393977577595654):0.0003647152237972635):0.0018726197810702838):0.0002924128335248603):0.00363050468690205):0.0029730728490818554,(umbellata_a_ANA:0.001080173531109317,((umbellata_DS:0.00000090084843560019,umbellata_b_ANA:0.00005196761073270815):0.0016787807636235777,umbellata_EO12620:0.00000090084843560019):0.00000090084843560019):0.02000515299175501):0.0009809225488045558):0.00000090084843560019,(lusitanica_PJ_CP:0.003670331025144608,lusitanica_f_ANA_CP:0.00000090084843560019):0.013953924967404354):0.004726812046174111,(sicula_boc_DM:0.008895626690518561,(sicula_sic_c_ANA:0.00000090084843560019,sicula_sic_AM:0.0013233846166507707):0.0014338995071838255):0.010606825516304787):0.001451577962920346,((((((azorica_b_ANA:0.006248535476629895,platycodon_pla_c_ANA:0.0007786991331672797):0.00000090084843560019,((scoparia_EO12618:0.000497663069902508,scoparia_AH:0.00017213145792548736):0.00010278327467252596,platycodon_mad_EO12695:0.0019490007176479395):0.0005472937358131259):0.011408234663145772,(((manipuliflora_a_ANA:0.00000090084843560019,manipuliflora_AJH:0.00000090084843560019):0.0031849790423217395,manipuliflora_EO12697:0.004028100649078177):0.003605453806468249,(vagans_a_ANA:0.00000090084843560019,(vagans_PPJ:0.00000090084843560019,vagans_MP972:0.00000090084843560019):0.00000090084843560019):0.006938933839672476):0.00729379690468395):0.00716251076091594,multiflora_a_ANA:0.022815132063011143):0.0036882763273693433,(((spiculifolia_AS57234:0.0006378224071962938,spiculifolia_b_ANA:0.0005421503262089051):0.03422266970365959,(((erigena_EO12616:0.0015106683549326741,erigena_Pim:0.0008357569558967678):0.0008155051044350862,(erigena_EO12623:0.002655690115522329,erigena_a_ANA:0.00000090084843560019):0.00000090084843560019):0.01664231561873094,(carnea_b_ANA:0.00000090084843560019,carnea_ATsn5:0.00000090084843560019):0.016925258254886846):0.0032079911125038624):0.00000090084843560019,terminalis_a_ANA:0.012872654930541705):0.0034441919090213513):0.0010720255175276782,((ciliaris_EO12622:0.00000090084843560019,(ciliaris_c_ANA:0.0008094302850508409,ciliaris_KKN1:0.00000090084843560019):0.0025843689510468997):0.02119275049943884,((tetralix_c_ANA:0.00000090084843560019,tetralix_MP966:0.00000090084843560019):0.013053599429681534,(andevalensis_EO12623:0.004828909231320369,(mackayana_b_ANA:0.00000090084843560019,(mackayana_KKN5:0.00000090084843560019,mackayana_PPK:0.0017892181596913094):0.00000090084843560019):0.004234416566259607):0.007631505272523834):0.002531713341446967):0.00636596690451831):0.0016542170462184686):0.05178426894071606,(Calluna_vulgaris_ANA:0.0014881918291318702,Calluna_vulgaris_BG643:0.0009818443249873274):0.10927606560754168):0.014903275514497457):0.07188840911599527):0.0045529510732811385,Empetrum_nig:0.0045529510732811385);
((Corema_album_ANA:0.019909298703163766,((Daboecia_cantabrica_ANA:0.00000090084843560019,Daboecia_cantabrica_PPA:0.0012885371119316375):0.0866083366077888,((((((australis_PPM:0.005598631010208012,(australis_b_ANA:0.00000090084843560019,australis_PPF:0.0006301600568358556):0.00001414886506602302):0.017915044763371225,((((lusitanica_PJ_NR:0.00000090084843560019,lusitanica_f_ANA_ITS:0.00000090084843560019):0.008203159918045762,(((arborea_l_ANA:0.00000090084843560019,arborea_Miehe:0.0009703505796925971):0.00000090084843560019,arborea_EO12619:0.0024974588960611954):0.004206486515365934,arborea_m_ANA:0.0056733382874248695):0.0018023516202022593):0.0005058640297071082,(trimera_ken_BG94:0.0021173863547097184,trimera_MsnA:0.006734764602954027):0.0030924517207420476):0.0008981658982633172,(((kingaensis_kin_BB2521:0.008749907105604842,kingaensis_rug_BB2981:0.00000090084843560019):0.007817812137121974,(((((((((perrieri_EO12635:0.0035846081027383226,(baroniana_cf_Lar8:0.0010533031924134797,myriadenia_EO12679:0.0024061725763262864):0.00000090084843560019):0.00022683468653982627,(reunionensis_FN744:0.0015454736104170519,((hebeclada_EO12686:0.004591295193560033,goudotiana_cf_EO12659:0.0012127665725824993):0.00021745383328924603,goudotiana_EO12636:0.0028670192853864885):0.00000090084843560019):0.00000090084843560019):0.000652539123592794,(cryptoclada_EO12684:0.003232216751348043,(humbertii_EO12638:0.0014745451018816451,((boutonii_EO12666:0.0024245204408611357,isaloensis_DB1253:0.0031468333595872358):0.00000090084843560019,(sp_mitrastylus2_EO12691:0.0022557696107654525,parkeri_EO12682:0.0014497633179075674):0.000852946086033643):0.0008468007346957355):0.00000090084843560019):0.00000090084843560019):0.00021829550577747957,(sp_mad3_EO12632:0.003781999825572535,(spinifera_EO12640:0.005971019031125779,(arborescens_FM747:0.00159793635007893,(brachyphylla_EO12809:0.00000090084843560019,brachyphylla_EO12810:0.00000090084843560019):0.00386308845060484):0.004209990179188173):0.0003729828157281996):0.00030292104320050095):0.0004956497466340453,(rakotozafyana_EO12661:0.008496727488034282,(sp_mad5_EO12641:0.00000090084843560019,sp_muscosa_EO12639:0.0005248923947324686):0.003724325465890924):0.001114407490940311):0.00022566408643989928,(mauritiensis_EO12811:0.00000090084843560019,mauritiensis_CB2632:0.00000090084843560019):0.002096754665287601):0.0006969046017627446,(madagascariensis_MP1086:0.008226198167224669,(bojeri_MP1087:0.002667986954991858,galioides_FN745:0.0015363717260179854):0.00376014761513788):0.00000090084843560019):0.0021775083621671013,((mannii_usa_BB2331:0.008205117216791012,microdonta_A5:0.004924970545110795):0.0032622478499801186,((hexandra_RC465:0.004759721800349507,(thomensis_EO12615:0.005346566830534996,((benguelensis_ben_QL12641:0.00000090084843560019,benguelensis_ben_A1:0.0003144718242014171):0.00000090084843560019,benguelensis_ben_DB1174:0.00209919728897912):0.00000090084843560019):0.002504466804473432):0.006438181059580125,(simii_SB9385:0.00000090084843560019,simii_RC466:0.00000090084843560019):0.004115727394663421):0.00000090084843560019):0.003792162654848051):0.0008848256734301833,((caffrorum_DB1445:0.003294741502568795,caffrorum_MP644:0.0018854865526964223):0.006911908190527588,((((evansii_MP641:0.007820429826594253,(((algida_MP645:0.004756221102969975,psittacina_IJ1237:0.004812270083845886):0.0016527857940144158,(((cooperi_EO12588:0.005733736449744507,tysonii_EO12583:0.004942779375931327):0.0011040925772278414,(oatesii_ANA:0.00000090084843560019,oatesii_SB9774:0.0026443513153368127):0.00581672465180058):0.00000090084843560019,(straussiana_MP638:0.005719638188833059,((((dominans_MP648:0.002107627457558086,(dissimulans_EO12596:0.002254816352085704,glaphyra_MP647:0.0021245780895874458):0.0025575612867056135):0.00000090084843560019,rivularis_BB13936:0.002408890966906907):0.001032552994206624,((thodei_MP656:0.0019627171131877293,abbotti_KG1005:0.007550842967242344):0.002047084903833298,(atherstonei_EO12261:0.0076158473591843925,revoluta_BT13679:0.0020501532697605163):0.0008830938225098386):0.0009544013247110717):0.00000090084843560019,dracomontana_EO12130:0.007811616576287387):0.00000090084843560019):0.001161050751836779):0.0002633147372602639):0.00026837858711076446,((reenensis_MP661:0.0004430140987377976,frigida_MP650:0.00000090084843560019):0.00000090084843560019,frigida_MP658:0.0019024234121278035):0.003774681743444669):0.0010302731794339499):0.00000090084843560019,(((subverticillaris_EO12625:0.0056336377145201995,(woodii_RC513_CP:0.0021341663877368876,woodii_DB1444:0.0010925317251738204):0.007040089161116035):0.001068828863390066,((johnstoniana_RC464:0.0014364481899560367,(lanceolifera_RC463:0.00000090084843560019,pleiotricha_RC461:0.00000090084843560019):0.0010387361084269807):0.004370938456738358,(((filago_BG68:0.00000090084843560019,(silvatica_QL12629:0.00000090084843560019,silvatica_A2:0.0013478488037491256):0.0004404095909041057):0.00000090084843560019,(filago_BG93:0.005948357862627917,silvatica_DB1184:0.0015396540432045319):0.00000090084843560019):0.00014345918607366805,woodii_RC513_ITS:0.0056096691210156275):0.003348688052421202):0.0016887149412508986):0.00261071206992343,(aspalathifolia_DB1408:0.01327362642343332,alopecurus_MP630:0.007707298997863084):0.0015204832989549422):0.00029307558613179095):0.0013943986891688269,(drakensbergensis_DB1443:0.013081633876043518,hillburtii_EO12593:0.007119761553788214):0.002224065536344999):0.00000090084843560019,((flanaganii_MP631_CP:0.006258341244575347,(whyteana_A4:0.007275665700750511,whyteana_BG75:0.004155477515142358):0.004220891938391492):0.002600847364173418,(swaziensis_LL1181:0.0025196475403908717,holtii_TO:0.005982877721669434):0.012409376010371636):0.0010294830436311856):0.0011737279427579276):0.002366134649188455):0.0004732016835947128):0.0007623212303980687,(((((((urceolata_MP955:0.005381442133389763,leonis_RTsn:0.0043137597034336615):0.00000090084843560019,(esteriana_EO12858:0.0061527927548211785,albescens_MP898:0.005257506900104035):0.0010567391823610747):0.0002785287586490148,((((esteriana_EO12545:0.00536479508231513,(juniperina_SV952:0.012274207280307373,((((corydalis_MP1005:0.00000090084843560019,corydalis_AH2536:0.005011718631300483):0.00452963792739078,(spumosa_MP978:0.005337830732324127,((banksii_com_ANA:0.00000090084843560019,banksii_com_MP824:0.0016750182302027242):0.0007039239337737591,banksii_pur_NB1753:0.0020682061793556414):0.002122704641894612):0.0006853823428042879):0.00000090084843560019,banksii_ban_EO12873:0.0017999693732166856):0.0016321695506101633,(tegulifolia_MP557:0.0012386431512327726,(goatcheriana_pet_MP990:0.002695838890177538,goatcheriana_dra_EO12694:0.00000090084843560019):0.0011866237945139103):0.006731469796727623):0.0005342159582034072):0.00046680327277637436):0.001027501993409797,(utriculosa_EOsn:0.0068185952463307746,((((madida_MP573:0.008575167490907537,(((((((mira_MP1257:0.009122151945829046,(lateriflora_EO12482:0.006414356035264133,bokkeveldia_EO12769:0.00872254251167061):0.001332181814479732):0.0003726651723720781,(eremioides_MP533:0.010341760093728662,(lavandulifolia_EO12506:0.0015302912512425613,macrotrema_MM4625:0.00000090084843560019):0.004098595317261839):0.00000090084843560019):0.0009941077872094122,((coacervata_MP761:0.006804206379710177,((greyi_EO12501:0.005670791397121745,(cereris_MP863:0.000619525067686451,arachnocalyx_EO12453:0.0023470989560359133):0.004219147656695046):0.011931505690963668,oresigena_MP759:0.003074938816865287):0.003249697025177193):0.0030780365807107878,inaequalis_MP539:0.008876380925154272):0.00000090084843560019):0.0005265786885258916,((((((planifolia_MP1012:0.002036856316191292,planifolia_MP939:0.00000090084843560019):0.00000090084843560019,(amoena_MP1032:0.00000090084843560019,thimifolia_CM7:0.0005017883826571839):0.002016965212398422):0.008524870043751881,eremioides_EO12854:0.013854218866599004):0.0016904440260761169,((argentea_EO12475:0.013468454923804015,(rusticula_EO12471:0.009251747429281643,cetrata_EO12064:0.004254808513442508):0.0011084201002300059):0.0008216324733621584,caprina_EO12772:0.0050475330321507125):0.00000090084843560019):0.00045101784787257863,(recurvifolia_EO12475a:0.0047586077194597615,(eriophoros_EO12478:0.0010524952093111477,senilis_EO12483:0.0020216230547682734):0.009994374296816568):0.0020405288992034923):0.00000090084843560019,(flacca_MP840:0.006972711677630017,(totta_MP525:0.004636044951464818,((tumida_MP755:0.008249056296530768,hanekomii_EO11172:0.010316849878166489):0.00000090084843560019,(glandulifera_EO12852:0.0006206888268685415,irrorata_EO12856:0.0009318101503400935):0.008209151453037907):0.004564484329562246):0.0008095601062137582):0.00000090084843560019):0.00000090084843560019):0.00000090084843560019,plumosa_EO12480:0.02838416630379331):0.0013401082623154454,((((atrovinosa_MP864:0.003985578019585913,(inflata_ANA:0.00000090084843560019,inflata_MP784:0.00000090084843560019):0.0034626632119164323):0.0019406631141137519,((cernua_EO12474:0.0032443785772425997,toringbergensis_ANA:0.0035831921764578447):0.00024468275342236115,((leptopus_MP746:0.00000090084843560019,incarnata_EO12771:0.002062283147894926):0.0036152889127246245,((verecunda_CS5:0.00000090084843560019,verecunda_ANA:0.00000090084843560019):0.0031707833817130365,(rubens_EO12479:0.0036882783670963504,rubens_EO12853:0.003719783852373188):0.00000090084843560019):0.002748811741033737):0.0023794719671897317):0.0011850723035732908):0.00040070470450027923,(subulata_MdV2:0.003283043573903363,(oxysepala_MP780:0.00262563436713994,(sphaerocephala_MP848:0.0010861531626273492,maderi_MP757:0.00000090084843560019):0.0005231300026729009):0.0010569587991994072):0.0031156341916824845):0.001960868285039075,((thunbergii_EO12473:0.0005168002437405275,thunbergii_AH2612:0.002779320296189684):0.0023641059251035316,((junonia_min_Moelens:0.00000090084843560019,junonia_jun_Moelens:0.0018359320660403927):0.00000090084843560019,junonia_min_MP866:0.00000090084843560019):0.006159239705289648):0.005478841569590433):0.001612308927311857):0.00309703586081398,(humifusa_MP616:0.00622426189493311,humifusa_MP846:0.00585708849741827):0.0026512698478244313):0.0010943199358582863):0.0011111580908632157,(((leptopus_ANA:0.00000090084843560019,(tenuis_ANA:0.00000090084843560019,tenuis_EO12491:0.00000090084843560019):0.00000090084843560019):0.007201888143219031,(((karooica_MP1285:0.00709351512491256,caespitosa_MP642:0.0011006690996723202):0.009530426656498382,petricola_MP996:0.006178469363201995):0.0010614963454641582,(physophylla_EO11418:0.008079875897737582,brachysepala_EO12727:0.006854015403790955):0.0013649563556357447):0.00000090084843560019):0.00027747496727880837,(strigosa_MP673:0.005092128558180683,(podophylla_MP582:0.009432101341547329,((pubescens_EO12503:0.006250079822632203,paniculata_MP1274:0.013100578136937593):0.00000090084843560019,bicolor_MP1098:0.014518029446988658):0.0013618333322982913):0.00000090084843560019):0.0011843241012637349):0.0005396933679327798):0.0009097765624078192,(((((((grisbrookii_EO12716_ITS:0.0022945884049716597,lanuginosa_EO12521:0.0007873324859393222):0.0018160136477662473,agglutinans_EO7679:0.02107394195980121):0.0010895570040516064,((peziza_MP719_CP:0.0009646782301901941,(maximilianii_EO12484:0.008240967527336251,leucodesmia_MP724:0.0014414681920780791):0.005800946906329728):0.0011529519380371312,uysii_ANA:0.0043418264225145):0.00000090084843560019):0.0009572967913295892,(((zebrensis_EO12787:0.006266756915070331,nemerosa_MP1208:0.009104113200544132):0.004081849627116738,((velatiflora_MP1213:0.00000090084843560019,peltata_MP1231:0.0021287682368697817):0.00000090084843560019,sparsa_BG602:0.002702659980119355):0.002132650135420984):0.0009638968310039523,((((bodkinii_TdV204:0.00000090084843560019,((holosericea_MP1004:0.001587589027478123,grisbrookii_EO12716_CP:0.00000090084843560019):0.00000090084843560019,(bodkinii_MP1281:0.00000090084843560019,holosericea_EO12842:0.0011048555953477276):0.00000090084843560019):0.00000090084843560019):0.0027531811736649717,((((baueri_bau_MP1233:0.0009918932127023566,baueri_gou_AH862:0.00000090084843560019):0.003165187404606775,(mammosaR_MP510:0.0020675237376401984,(mammosaW_EO12784:0.0015684821824806705,(sessiliflora_MP604:0.002650253834998517,mammosaP_MP951:0.0010555572978271214):0.00000090084843560019):0.00000090084843560019):0.0052987817469642715):0.0025583644643265243,irregularis_EO12803:0.006818714938185267):0.00000090084843560019,((pulvinata_MP1304:0.0049223351128503765,(penduliflora_MP923:0.0005492034095718949,(fillipendula_fil_MP914:0.0005183396230384482,fillipendula_min_MP926:0.0007461976831339781):0.0007471855756814314):0.003635380317793335):0.0013790099365824254,(excavata_GK1532:0.0021146334077193144,(propinqua_MP1019:0.002239064895969377,calcareophila_EO30159:0.00000090084843560019):0.00000090084843560019):0.0010374563549218304):0.0007103863150732779):0.0020384910194470194):0.0005075904529648751,(vernicosa_MP928:0.013059343935179829,(pulchella_MP736:0.0005696655762593485,flavicoma_EO12823:0.00000090084843560019):0.003955305948011841):0.002054464828382035):0.00000090084843560019,((rhodopis_BAB13:0.016141474722703733,((benthamiana_MP560:0.005372419111431208,(labialis_MP696:0.00207458175724763,(venustiflora_gla_MP1284:0.002363463091435538,(ecklonii_EO12739:0.001609330482972768,(globiceps_con_EO12519:0.004542246542465262,innovans_MP918:0.000520365736827451):0.0021961962788933534):0.00000090084843560019):0.0016345662823160773):0.00000090084843560019):0.0012668403149414813,(((ioniana_EO12781:0.000536304220429168,russakiana_MP684:0.001759868765313074):0.0034885385600113865,((barbigeroides_MP735:0.0076804658120180145,(((dispar_EO12749:0.0010355013077137892,((piquetbergensis_MM5532:0.00000090084843560019,dregei_EO12711:0.000528033600343155):0.0020735549857664208,malmesburiensis_EO12575:0.0029738261946274844):0.0007612778096123734):0.0029776162926637693,albertyniae_MP927:0.0019417743013659993):0.00000090084843560019,((glabella_la_EO11224:0.0036094249240564906,interrupta_MP911:0.0010978727037148385):0.0026672709168428007,radicans_sch_MP1018:0.0012142596734925392):0.001449851607207842):0.0007408924114580078):0.00000090084843560019,(ericoides_MP742:0.002103961890381952,(capillaris_MP1066:0.004822822358309952,pilosiflora_pil_MP1262:0.007436596974163795):0.00000090084843560019):0.0009998660615473565):0.00000090084843560019):0.0007387796620261614,(erinus_MP907:0.0035780205947686435,similis_MP804:0.00041730194474644836):0.0035497629741504523):0.00000090084843560019):0.0020059461308635533):0.0005498330187963272,((globiceps_gra_MP988:0.007111316378332474,karwyderi_EO12718:0.0010162022426382664):0.001998667746989768,nudiflora_MP802:0.007409405109564631):0.0009458678137678587):0.0003472525591968202):0.0007049629595150221):0.00000090084843560019):0.00000090084843560019,(paucifolia_cil_EO12528:0.005596762570147285,niveniana_MP1267:0.0024804511431300094):0.012173929432899683):0.00000090084843560019,lehmannii_MP625:0.0042673734189367174):0.0023368198651996246,(((axillaris_MP1052:0.0004999483864079159,axillaris_MP594:0.00000090084843560019):0.00000090084843560019,angulosa_S2105:0.0005095267024552858):0.007265555028570888,(stokoei_MP825_CP:0.00517513347237409,parviporandra_MP877:0.00000090084843560019):0.0023311311535383094):0.0010075151572905736):0.0004328687312317843):0.00040813587973045435,(((coarctata_ANA:0.0021777636434387303,(gracilipes_MM5014:0.0011033430275295937,(scytophylla_MP1021:0.00000090084843560019,curtophylla_EO12750:0.0005981224497468809):0.0033476775107936277):0.00000090084843560019):0.0031329953245823636,(oligantha_TdV86:0.00636743574538934,((rubiginosa_RT1554:0.00000090084843560019,coarctata_MP590:0.00000090084843560019):0.0073237189607428055,(((plukenetii_bre_MP769:0.00000090084843560019,plukenetii_lin_MP912:0.0011011456787222821):0.000298431963041002,plukenetii_pen_MP915:0.002093463290345417):0.0009979210262356182,plukenetii_plu_EO:0.0010671590312178272):0.006625954791101955):0.002433660271516287):0.0009461762294307554):0.00042228877560347136,(occulta_EO:0.006728406121611579,((((placentiflora_MP1241:0.006622635821926177,accommodata_EO11382:0.007498567742029057):0.00000090084843560019,(desmantha_MP562:0.003043407613108523,placentiflora_EO12477:0.007678026989230294):0.0007148217781902249):0.00000090084843560019,((((lasciva_MP906:0.00000090084843560019,lasciva_EO12837:0.0007247670708837206):0.0006142096171132018,(imbricata_EO12834:0.00024822359153413683,imbricata_MP1279:0.00000090084843560019):0.0007489570967145754):0.0013529507307658733,(monadelphia_FO2_CP:0.009222756159615611,pogonanthera_EO12835:0.00000090084843560019):0.0029711659965109475):0.0013316275619514426,(((melastoma_min_EO12820:0.001874633131590033,((placentiflora_EO12833:0.0021603683410862584,imbricata_MP688:0.0034864933538229282):0.0005919852940077175,(imbricata_MP512:0.002153343680990292,(chartacea_EO11408:0.002156178625297631,imbricata_MP508:0.007061917688907706):0.00000090084843560019):0.0006979073446616902):0.0002615410140135995):0.0005222922092724175,(((penicilliformis_MP1078:0.00000090084843560019,penicilliformis_MP889:0.00025155184889407746):0.0002462834423372349,(intermedia_alb_MP1248:0.0005893666211755429,intermedia_MM5082:0.00025009821486926564):0.00024882532050827773):0.001820235738644772,(imbricata_MP1295:0.002397078487821256,melastoma_mel_MP773:0.00595247363977303):0.0006557806655662868):0.0006928780708992829):0.0007088290192239277,(imbricata_MP1276:0.002945516573823352,(coccinea_coc_MP598:0.0024614407887493493,(((coccinea_uni_EO12849:0.00000090084843560019,coccinea_coc_MP1020:0.0004909686212234694):0.004699970400191706,(coccinea_coc_MP1053:0.00021628750243890018,monadelphia_FO:0.003930792224785403):0.0022720489287697382):0.0001801324619235046,monadelphia_FO2_ITS:0.0011211975789690567):0.00000090084843560019):0.002212506240050271):0.00023296477782609135):0.0006045679192680919):0.0007406823315604628):0.0002473934628113751,(brevifolia_EO12459:0.00000090084843560019,brevifolia_MP1008:0.0027712745564986534):0.002591990092184913):0.00000090084843560019):0.002213699609916268):0.0012360256431326372):0.0010971787901875416):0.0018913935407298477):0.0003403969184237244,((((tristis_MP932:0.012190242036633563,(serrata_MP818:0.007287440166110903,(rigidula_MP534:0.0012148440526486477,exleeana_EO12499:0.003972073339652745):0.002546720914747932):0.0023071852729531763):0.00000090084843560019,phacelanthera_EO12489:0.009100381760610817):0.00000090084843560019,((caffra_C_MP528:0.00000090084843560019,caffra_ANA:0.00000090084843560019):0.00000090084843560019,caffra_D_MP655:0.00000090084843560019):0.013496768458728063):0.0003629905023121576,vlokii_JP378:0.0074853414871039435):0.0011222443005962266):0.0002298043574699037,(simulans_BG603:0.0030970391275817544,(stylaris_ANA:0.0028298033516894546,simulans_ANA:0.00000090084843560019):0.00000090084843560019):0.006052381765593569):0.00022714600432976196):0.00000090084843560019,(((((rhopalantha_MP909_ITS:0.00000090084843560019,riparia_MP908:0.00000090084843560019):0.003137808545754621,petiolaris_EO12783:0.0020505667143541216):0.001560230555638616,((((genistifolia_CM15:0.002582257580365429,((petrophila_EO7592:0.002637326680244776,petrophila_RT2065:0.0005262355649773154):0.0031140614948873707,(oliveri_MP1278:0.0015428585490788783,obtusata_EO12458:0.0016298661090086367):0.0021438471091756246):0.0062343772166575185):0.0016750044549156589,(((gnaphaloides_MP511:0.008686039807592858,palliiflora_EO12533:0.008261255341392635):0.0039016099324987053,(bruniifolia_EO12460:0.0012867111685602695,ustulescens_RT1553:0.0028584574320567975):0.002906083040241684):0.0002681513115587508,(recurvata_EO12467_CP:0.0019419868838023418,cumuliflora_EO12699:0.0010889926464216272):0.0021856701166186963):0.00000090084843560019):0.0007071734200069988,((villosa_EO11394:0.0013893699825145572,bruniades_EO12465:0.00564045600807454):0.002110347402144857,(capitata_MP1044:0.00000090084843560019,capitata_ANA:0.00000090084843560019):0.004410629191834526):0.00278892877992122):0.00000090084843560019,(sonderiana_MP756:0.00000090084843560019,sonderiana_MP997:0.0006304052916191228):0.003571412036033242):0.00000090084843560019):0.0015755713843667505,((cruenta_MP745_CP:0.002998564994374464,(cruenta_MP999_CP:0.0027207352246848685,elimensis_EO12843_CP:0.00000090084843560019):0.00000090084843560019):0.005477650621753049,(((magistrati_EO11750:0.004968100448544607,(marifolia_CM4:0.00000090084843560019,margaritacea_ANA:0.0004461255515501507):0.0017070136667026471):0.001010479474883953,(hispiduloides_EO11544:0.002704562818844756,patens_EO12457:0.001433822793653769):0.003251453227238252):0.00046822966600752384,(hirta_EO12812:0.005823414567918085,fausta_MP663:0.00000090084843560019):0.0025070580766283893):0.003181975333952964):0.0018861386767344427):0.00000090084843560019,(((((pannosa_EO12490:0.00000090084843560019,glandulipila_MP521:0.003984401143598266):0.0007531397235702035,setacea_MP589:0.005043314863621457):0.0010361049889385558,perlata_MP960:0.00454444712522936):0.0004747143420841203,((selaginifolia_EO12488:0.00467650458413463,(polycoma_FR:0.009055989623493903,((peziza_MP719_ITS:0.00000090084843560019,ovina_EO12487:0.00000090084843560019):0.0010583267986761348,tomentosa_MP961:0.00530727035321836):0.0020873237602589147):0.00000090084843560019):0.001030279045542069,(((leucosiphon_MP776:0.001619464722748182,calycina_EO12532:0.0007617688044984633):0.0013650515581351485,stokoeanthus_EO4790:0.002087513292403814):0.00000090084843560019,(goatcheriana_goa_MP865:0.00536795668740594,(adnata_MP501:0.006335536421376776,acuta_MP506:0.0010415988467773424):0.0031107117548582032):0.00000090084843560019):0.0005140167038810075):0.00000090084843560019):0.0009362433902417819,((((triflora_MP564:0.0031587429506170165,perplexa_EO12788:0.005774796702861157):0.00000090084843560019,(monsoniana_MP986:0.001435046618783865,plumigera_EO11341:0.0020780292402859685):0.003850448605063012):0.00000090084843560019,lucida_MP690:0.00843505032867024):0.0018871164306395955,(lachnaeifolia_MP994:0.007359859046785445,(((sperata_MP931:0.0048536238786143476,(saxicola_EO12515:0.003410320644832986,(((collina_EO12613_CP:0.005827212580275373,muscosa_MP775:0.006873058047730691):0.005196772564459366,(((areolata_EO12502:0.0005176139317227386,((remota_EO10386:0.00000090084843560019,remota_MP1263:0.002030600053710885):0.003042431066894086,((conferta_MP887_ITS:0.00000090084843560019,artemisioides_MP551:0.0010232409513518115):0.00000090084843560019,rugata_EO12516:0.001583960166228052):0.00000090084843560019):0.0005038728637605044):0.0010128305096388825,subcapitata_MP1042:0.002078558338865414):0.00000090084843560019,calcicola_EO12814:0.008935978530519934):0.003025192792081291):0.0012865790595333161,dianthifolia_MP583:0.003272403324255357):0.00000090084843560019):0.00000090084843560019):0.00000090084843560019,(jacksoniana_EO12791:0.006843819974306124,(lepidota_MP541:0.0025701742521947817,((floccifera_MP987:0.015586734580758897,leucanthera_EO12452:0.0030356070060055377):0.0017029996510176245,magnisylvae_EO10708:0.0005902211310601154):0.00000090084843560019):0.00000090084843560019):0.0021052544430015083):0.00000090084843560019,(diosmifolia_CM19:0.006327398399546129,(florifera_EO12536:0.0021889649105359234,florifera_EO12768:0.00000090084843560019):0.007748505668370693):0.0017098244866449576):0.0007771541706098786):0.00000090084843560019):0.00000090084843560019):0.00000090084843560019):0.0007553371568695069):0.0007722511839820573,((zeyheriana_EO:0.006427519360793564,((jonasiana_MP985:0.02008509011207853,((((duthieae_ANA:0.005484864494763144,(((conspicua_CS1:0.00000090084843560019,curviflora_MP765:0.0023997278487898946):0.0009940232088960846,curviflora_dif_EO12742:0.004929597178580512):0.0004376968283689652,(((((campanularis_EO11352:0.0023507606950330965,pageana_ANA:0.00000090084843560019):0.001141681588580563,leucotrachela_ANA:0.000559693968254457):0.001820472272459904,((((annectens_CM8:0.0024366409054217037,(annectens_ANA:0.00000090084843560019,verticillata_ANA:0.004101076788279284):0.00000090084843560019):0.0011686349010495774,(salteri_S2065:0.003755798840718253,(stagnalis_min_EO12740:0.005629340046921503,(chrysocodon_EO12845:0.00000090084843560019,(stagnalis_sta_MP668:0.00000090084843560019,chrysocodon_ANA:0.00000090084843560019):0.00000090084843560019):0.00031206981982889953):0.0010328066118426803):0.00029287589783861205):0.00022851778353838196,(((hendricksei_EO12524:0.0026635869706607453,coventryi_EO12832:0.0009695459102177051):0.0005777335316075663,((latituba_MP1374:0.00041026646003405805,trichophora_EO12701:0.00000090084843560019):0.0015897509730802796,(perspicua_per_MP821:0.00000090084843560019,propendens_EO12464:0.005991996585646538):0.00000090084843560019):0.0003988434204522112):0.00035115249078176806,((plena_MP1282:0.005073612062747992,colorans_EO12717:0.00000090084843560019):0.000662833183678119,(hansfordii_MP1239:0.0015265901880157171,((viridimontana_vir_AH1286:0.001480435893627319,bibax_EO12862:0.0036262879750359567):0.0007435173750624998,oreotragus_ANA:0.009204656949992384):0.00000090084843560019):0.00000090084843560019):0.00000090084843560019):0.0007627347125307694):0.0005203422188983355,((paludicola_AH2680:0.002019769805743378,fontana_MP1069:0.0036448113002723287):0.00000090084843560019,(heleogena_MP1064:0.00000090084843560019,cyrilliflora_CM10:0.0005182508985382997):0.0010345983061778175):0.0009599159837136867):0.0009129184989607316):0.00000090084843560019,macowanii_mac_MP810:0.0026089554160166227):0.0003751590008590386,((ribisaria_RT2059:0.015661636168719375,(pillansii_pil_MP813:0.0011792744218796362,intervallaris_MP556_CP:0.0011063427196753445):0.0007479349778147089):0.0017621578533959677,parviflora_EO12492:0.0014983121873654354):0.004831635859919674):0.0007056530072058104):0.004115245228068188):0.0004895538439168372,(((trichophylla_EO10906:0.002834681445178573,transparens_MP893:0.00000090084843560019):0.0033328264259663756,dodii_EO11417:0.0013813036582029502):0.0028284351722933365,regerminans_MP576:0.004748116082704082):0.002894479330529743):0.00000090084843560019,(((praecox_MP795:0.0036591336115933356,((ventricosa_MP713:0.0010582700541107517,savileae_MP975:0.000541699733655126):0.004976848883540474,(haemastoma_MP871:0.0005869275769323412,(lateralis_MP721:0.004878913016154034,((curvirostris_MP817:0.000519332460224284,curvirostris_MP941:0.0005382170288795381):0.001047519237291928,lateralis_MP727:0.0010831184378954487):0.000536340679081452):0.000478577607871566):0.0010545770459985467):0.00000090084843560019):0.00419506908192121,chionophila_MP790:0.003935168805807655):0.0014860812637484278,bergiana_MP768:0.0121006919376069):0.001506814870804575):0.0020011217527734376,((((((fairii_CM12_ITS:0.00000090084843560019,(bolusiae_ANA:0.005318199454297298,alexandri_EO12449:0.0133254365158898):0.0016467806095607305):0.002021012478237642,(ferrea_EO12494:0.006854028974388857,((mollis_CM5_CP:0.00777279511425986,(caterviflora_EO12785:0.00000090084843560019,(canescens_ANA:0.0015821737726459274,recurvata_EO12467_ITS:0.00000090084843560019):0.00000090084843560019):0.000624363164005445):0.0020835935854376115,(((haematocodon_MP1033:0.00000090084843560019,hirtiflora_MP958:0.0011340166474398349):0.00000090084843560019,mollis_CM5_ITS:0.00000090084843560019):0.0031772838873613766,(empetrina_EO12786:0.001976990230508532,pyxidiflora_ANA:0.0011841355246415824):0.0007670042592200738):0.0005975210279990708):0.0003845161568008014):0.0002606376854365535):0.0015163638414847397,turgida_S1962_CP:0.008885810474242596):0.0022833925679238073,((distorta_EO12500:0.010345204285966482,turgida_S1962_ITS:0.010594700634568015):0.00000090084843560019,((multumbellifera_MP822:0.003169690955418748,(gracilis_BG622:0.004286762283169958,(((flexistyla_EO12818:0.0035738496977053957,cyathiformis_a_ANA:0.00000090084843560019):0.001793309674168169,cyathiformis_d_ANA:0.00000090084843560019):0.00000090084843560019,quadrangularis_MP620:0.0010265990982903646):0.00000090084843560019):0.0072290330705214005):0.00044212693005857,(((walkeri_ANA:0.0032273425200073443,((laeta_MP1045:0.00000090084843560019,(eburnea_MP1037:0.00000090084843560019,capensis_MP1047:0.00000090084843560019):0.00000090084843560019):0.00000090084843560019,elimensis_ANA:0.00000090084843560019):0.002598693822515679):0.004928693603958695,(fastigiata_MP830:0.005459835042649034,(nana_ANA:0.0035393330825745756,((daphniflora_MP567:0.00000090084843560019,(cylindrica_MP1240:0.00000090084843560019,(infundibuliformis_MP1238:0.00000090084843560019,(blandfordii_MM4208:0.0005231615245966692,((krugeri_EO12807:0.008014758422462704,infundibuliformis_ANA:0.00000090084843560019):0.00000090084843560019,denticulata_MP799:0.00000090084843560019):0.00000090084843560019):0.0005864331488770314):0.00000090084843560019):0.00000090084843560019):0.0011737155353668983,((subdivaricata_MP671:0.00000090084843560019,(autumnalis_MP665:0.00000090084843560019,(sitiens_MP827:0.00000090084843560019,tenella_EO12839:0.00000090084843560019):0.00000090084843560019):0.00000090084843560019):0.006274754070111354,(gerhardii_EO12700:0.008766501231024404,(((humidicola_EO11353:0.0005348890572660876,hottentotica_EO:0.0005123014372322385):0.00000090084843560019,(bakeri_EO12828:0.00000090084843560019,(purgatoriensis_EO12846:0.000752020770563136,intervallaris_MP556_ITS:0.00000090084843560019):0.00000090084843560019):0.0006779832731704165):0.008846586430210742,(sacciflora_EO12864:0.0028659666447682468,walkeri_MP1237:0.0008055270503445808):0.0014293630477112405):0.00000090084843560019):0.0029437114304100543):0.00000090084843560019):0.00000090084843560019):0.003996609779842215):0.00000090084843560019):0.00000090084843560019,(vallis_aranearum_ANA:0.0007073817396303424,(patersonii_MP741:0.00000090084843560019,patersonii_a_ANA:0.0006849244216217004):0.003061825191864895):0.0007030196255726372):0.0015092579017153256):0.0017648685786527663):0.001776227618538011):0.0021188419214622383,((clavisepala_MP1063:0.00000090084843560019,clavisepala_ANA:0.00000090084843560019):0.015526605572539102,((physodes_MP979:0.0005297089129055392,physodes_ANA:0.00000090084843560019):0.0010597389821190622,(urna_viridis_ANA:0.00000090084843560019,urna_viridis_MP946:0.00000090084843560019):0.0010555121278516982):0.004905539806445553):0.00000090084843560019):0.0014464290264998916,(((fairii_CM12_CP:0.0030222429834243815,oxycoccifolia_MP1275:0.017609589323162336):0.00000090084843560019,((brachialis_MP734:0.004635092432788821,baccans_BG645:0.003524036956062622):0.00127069594757295,(halicacaba_MP1036:0.00000090084843560019,halicacaba_ANA:0.00000090084843560019):0.00321657785499051):0.00000090084843560019):0.001248380996636104,((glutinosa_MP701:0.00264506016642594,glutinosa_MP687:0.0015737601660567168):0.009569481571393507,(sociorum_cf_MP1055:0.00000090084843560019,(depressa_MP942:0.00000090084843560019,depressa_MP977:0.00000090084843560019):0.0017381546203185357):0.0040378809598359995):0.00000090084843560019):0.000826004232385142):0.00036948812833550315):0.0003524746885639092):0.000758933945101484,((((aristata_EO12830:0.0064647318180622755,((irbyana_EO12840:0.001161186120116619,(ampullacea_MP1277:0.00497751344082477,shannonii_TdV262:0.0058591148778942715):0.00000090084843560019):0.003874393660708019,jasminiflora_EO12612:0.001338662149848613):0.0007164185478977063):0.0007627352939721437,(((retorta_ANA:0.00000090084843560019,retorta_RT2096:0.00000090084843560019):0.003481524636576634,(((intonsa_EO12860:0.00000090084843560019,massonii_MP811:0.0020752614619843337):0.00000090084843560019,squarrosa_EO11742:0.002616178435995932):0.00000090084843560019,gysbertii_MP826:0.00000090084843560019):0.0026066701341935254):0.00738322677639857,(macroloma_EO12866:0.007871981871258154,obliqua_RT2079:0.005795763080566048):0.0011591291642837399):0.0008047074005303679):0.0011353951952173243,((fascicularis_fac_MP809:0.005760991875590987,((cristata_MP820:0.001194249396695515,curvifolia_MP700:0.0005084562292208367):0.00000090084843560019,trichroma_EO12517:0.0068678843511687):0.005250890878267326):0.0010385574170065038,odorata_MP561:0.004176988132730117):0.0005233284537945854):0.0036268640341343395,((alfredii_FR:0.004298384210964478,(((((lutea_MP672:0.003912772706367319,pycnantha_MP1011:0.004818535348689194):0.0008153707522580644,(vogelpoelii_cf_EO12815:0.0003528327651252206,rhopalantha_MP909_CP:0.0013617790584585327):0.003364392364488686):0.0008873919680053915,((caledonica_JW103:0.021351862246147844,(corifolia_ANA:0.0010640577488103403,corifolia_MP823:0.0018108497537957095):0.00000090084843560019):0.0008364504838885645,(erasmia_MP874:0.004489499255339296,loganii_MP1258:0.0008882397868859374):0.00178139562985436):0.0011468299901592073):0.0035855068904786305,(eugenea_EO12485_CP:0.005363250190063743,((eugenea_EO12485_ITS:0.005765775377523942,glauca_ele_MP973:0.0028009976076444902):0.0029375985146085576,glauca_gla_MP850:0.007040805434136261):0.002152661819863244):0.001084159635098986):0.00000090084843560019,(steinbergiana_EO12763:0.0017457983751546604,bracteolaris_MP577:0.002255879093125079):0.007195263042316212):0.0007773935260414026):0.0022863111291880206,((filiformis_EO12881:0.01181188402917086,(cabernetea_EO12882:0.0006766458338989839,extrusa_EO12880:0.0038706800949041514):0.00528974231708852):0.0007897649820065533,(((cruenta_MP999_NR:0.00000090084843560019,cruenta_MP745_NR:0.00000090084843560019):0.0009639017897344646,elimensis_EO12843_NR:0.0011285128758778938):0.005347751338183634,((((stokoei_MP825_NR:0.0019933107599988766,((abietina_aur_MP514:0.0005112201344173455,abietina_aur_MP717:0.00000090084843560019):0.0019595214857771256,((vestita_ANA:0.0012208751808558446,((regia_reg_MP922:0.00000090084843560019,(regia_reg_ANA:0.00000090084843560019,axilliflora_MP916:0.0016054253355962766):0.00000090084843560019):0.00000090084843560019,regia_mar_MP930:0.0009726536927996298):0.0009764649707835524):0.00000090084843560019,(viscaria_vis_MdV4:0.0018000197693182093,((((((abietina_aur_MP499:0.000618493930116074,(pinea_MP693:0.001272691378492423,viscaria_lon_MP504:0.0012754299280719357):0.00000090084843560019):0.00000090084843560019,(nematophylla_EO12747:0.0009966801449070007,(hibbertii_MP982:0.0034692001770792193,viscaria_pen_EO12466:0.00126405346114454):0.001236532076278126):0.00000090084843560019):0.00000090084843560019,(abietina_aur_MP1320:0.0015368734871619427,viscaria_lon_ANA:0.0005020031297236786):0.0006206693310419431):0.0004018922205510019,((viscaria_mac_MP808:0.0017810681418127393,(vestita_EO12702:0.00019968533198063586,(filamentosa_EO12728:0.0010398496275125313,vestita_MP1079:0.00000090084843560019):0.00000090084843560019):0.0002033827793300684):0.00020020659333599712,(viscaria_lon_MP1270:0.0004830576555485712,viscaria_lon_MP678:0.00000090084843560019):0.0013329177257164467):0.00000090084843560019):0.00000090084843560019,(pinea_MP789:0.00000090084843560019,abietina_per_MP1071:0.00032298260092083743):0.00024590795915881847):0.00018471386444496413,latiflora_EO12865:0.003236294005371844):0.00005023882394260387):0.0014574110701708195):0.0008279789911333959):0.0008597384513714235):0.00087673528789733,((quadrisulcata_ANA:0.00000090084843560019,quadrisulcata_MP1031:0.0006415444614839725):0.00027760119165064673,((abietina_abi_MP1013:0.00000090084843560019,(abietina_dia_MP1015:0.00000090084843560019,((abietina_atr_MP1029:0.00000090084843560019,(abietina_dia_CM11:0.0005165921501167236,abietina_con_CM6:0.00000090084843560019):0.00000090084843560019):0.00000090084843560019,abietina_abi_ANA:0.00000090084843560019):0.00000090084843560019):0.00000090084843560019):0.00040271179241817257,(nevillei_ANA:0.00000090084843560019,nevillei_MP1056:0.00000090084843560019):0.0004926685707596572):0.0014523590177895661):0.0012591633499271554):0.00023215489051585804,(((thomae_MP807:0.0014133076543366365,phillipsii_MP1357_CP:0.00000090084843560019):0.00000090084843560019,(doliiformis_MP710:0.0010139131083633352,(doliiformis_MP797:0.006791301717028176,(phillipsii_MP794:0.0026822180249315656,phillipsii_MP1357_NR:0.001797186953928521):0.003919276770486038):0.002836749117118278):0.002731682246003468):0.00055870924440092,(abietina_pet_EO:0.0020222374548410824,collina_EO12613_ITS:0.00000090084843560019):0.00100372586367009):0.00026292590101216587):0.0010888845297512143,(parilis_ANA:0.0006069418713261256,parilis_MP751:0.0016024338340710894):0.0034071988721469247):0.0013901073598307256):0.0006219776306990089):0.002273331062420489):0.0023768039474910576):0.0005740975111348556):0.00004751334061603491):0.00030386792240193444,(((((heleophila_ANA:0.00000090084843560019,(albens_ANA:0.00000090084843560019,((astroites_EO12758:0.00000090084843560019,georgica_ANA:0.00000090084843560019):0.002992220455907773,heleophila_EO12539:0.00000090084843560019):0.00022287120427015876):0.00000090084843560019):0.002213695211960872,albens_MP585:0.002713359184147228):0.006442735051417435,platycalyx_MP1243:0.011441020823014158):0.0014187488042767587,((ocellata_MP574:0.0065810114926464,(modesta_ANA:0.0008907206768017357,melanthera_MP610:0.0008097186116404377):0.005198580541874553):0.0033696384264194986,(((((lowryensis_ANA:0.00000090084843560019,flanaganii_MP631_NR:0.005451147559729622):0.00000090084843560019,cordata_MP571:0.00000090084843560019):0.0007291317458004675,hispidula_MP801:0.00000090084843560019):0.0014609103272900056,((tradouwensis_MP903:0.002078135497360051,((leucopelta_EO12598:0.00000090084843560019,(leucopelta_SB9309:0.002442122286763361,natalitia_EO12514:0.004576827610375782):0.00000090084843560019):0.00000090084843560019,copiosa_BG610:0.005898355504034979):0.005534710939869623):0.0036258221315009784,turneri_EO12736:0.0008018651726631582):0.00000090084843560019):0.0006442524008424051,(conferta_MP887_CP:0.0009620840040466601,grata_MP879:0.0005098820258983161):0.00000090084843560019):0.0036484675660588576):0.001931092545563574):0.00000090084843560019,((klotzschii_EO12762:0.0032342910179522684,garciae_MP1253:0.009301321159667086):0.0021313125944034286,(condensata_MP890:0.008858109238445438,longimontana_MP587:0.004156404119858335):0.001508656554677312):0.00044276154559196734):0.001558477933169062):0.0006909121985125852):0.0006361306126743485,(((nervata_EO12541:0.005398428267179683,(passerinae_MP1302:0.006661716301447513,chamissonis_RT2188:0.004740958219419184):0.003940882353147314):0.004741905855697611,(esterhuyseniae_EO11831:0.0022889960660033726,(chionodes_EO11699:0.008016431596121235,oreotragus_JP363:0.0020032868566887754):0.0005544281861875578):0.007458767539033287):0.00000090084843560019,((((((((insignis_MP1290:0.0050046315936301145,(sp_nov_MP1291:0.0041519679731060665,umbratica_EO12760:0.0031277286361330054):0.002604706769423406):0.0013486647150236296,(((fimbriata_MP606:0.016123253708007837,lithophila_MP1301:0.005738146157414198):0.002219314424928071,(((lambertii_ANA:0.004521724228978109,sp_pachysa_EO12720:0.0052905685753088655):0.00000090084843560019,((((adunca_MP1254:0.004235786485330709,(physantha_MP1242:0.0005593223616193599,(oblongiflora_EO12813:0.001469352467935252,(oblongiflora_ANA:0.00000090084843560019,spectabilis_MP929:0.0037731965308583962):0.00000090084843560019):0.004789588247701365):0.00000090084843560019):0.00000090084843560019,((gigantea_EO12821:0.003915698874976291,(recta_ANA:0.0010642442426204725,((((discolor_heb_MP1214:0.0005329187444184442,(versicolor_mon_EO12705:0.003123737153483186,(prolata_EO11935:0.00000090084843560019,(prolata_EO12748:0.00000090084843560019,versicolor_ver_MP1232:0.00000090084843560019):0.00000090084843560019):0.0015366988695567905):0.00000090084843560019):0.00000090084843560019,(unicolor_mut_MP1245:0.00000090084843560019,(croceovirens_JP387:0.00000090084843560019,((unicolor_uni_MP1249:0.0011837614028438572,discolor_spe_MP1217:0.0010302716730331127):0.00000090084843560019,unicolor_geo_JP273:0.000540824574745007):0.00000090084843560019):0.0013664139555798452):0.0018259134163386276):0.00000090084843560019,diaphana_BG611:0.0005135965767806694):0.0013700810208883995,(blenna_ANA:0.0005305060431733032,blenna_MP883:0.002301826894393249):0.0023758054290932526):0.00000090084843560019):0.00012446609635945841):0.0013077578773433621,amidae_EO12272:0.0015525359291278151):0.0003478461243774086):0.0008338969132799203,ardens_MP1076:0.0026127384590835918):0.0008172131850551511,(eustacei_MP1259:0.000499185858854007,((glomiflora_MP1251:0.0005134073008881456,glomiflora_EO12548:0.00000090084843560019):0.00000090084843560019,zwartbergensis_MP608:0.0010294327431951487):0.0005516889404665726):0.003266089167819153):0.00000090084843560019):0.0013542644774658522,(viridiflora_MP1246:0.0018488146585395155,adunca_EO12746:0.0018785053477713756):0.0036830426748066243):0.0009601748528509814):0.0003633072431646763,(aneimena_EO12757:0.011466254360010692,((lanata_MP1220:0.009600061665026898,velatiflora_EO12547:0.0020332196549837033):0.0017708062150808544,((((vallis_fluminis_EO12761:0.0027917595426240937,densifolia_BG591:0.00610082185724652):0.000511378718190623,wendlandiana_EO12731:0.0026403224359127586):0.0004790598839172538,(deflexa_MP1247:0.0020681470856458942,pubigera_MP572:0.011679197296173241):0.00000090084843560019):0.003473748422376518,canaliculata_BG590:0.0048056746797853):0.002042749715495108):0.0006200672256701559):0.0005499211487064846):0.000955027638698304):0.00000090084843560019,opulenta_JP316:0.009214621768543235):0.00041231923470834273,((orientalis_EO12608:0.007659273719848994,unilateralis_MP1205:0.0060885595305124095):0.0010553806382592602,((((chiroptera_MP814:0.00000090084843560019,(equisetifolia_ANA_ITS:0.00000090084843560019,multiflexuosa_EO12445:0.00000090084843560019):0.002587614646813332):0.003128027797118926,(equisetifolia_MP829:0.0019695089267406625,equisetifolia_ANA_CP:0.0018211498150278488):0.0022946980421580006):0.0005072792768841712,hermani_EO12498:0.007465459583554032):0.002999431869630894,(quadrifida_MP1250:0.011659497972393842,rosacea_gla_BG628:0.0004341362711110931):0.003986916571108827):0.0011182948467619133):0.001715235270732385):0.00000090084843560019,(inordinata_EO11823:0.004387370850184464,nubigena_MP868:0.004236946376529743):0.005346951148180798):0.0006367474529248317,(((sagittata_EO12737:0.013721663644239379,((demissa_EO12540:0.0035274908580300215,arcuata_MP523:0.01139364766627373):0.0032594141896173504,umbelliflora_RT2182:0.00948839290713394):0.005757537755011962):0.00000090084843560019,(lignosa_EO11763:0.0012551702519107751,(dolfiana_MP1297:0.0026917296207855297,dolfiana_EO12546:0.00192330774244181):0.001099528316591495):0.007888744157467808):0.002459863024021857,((gibbosa_GS23:0.0029251534942684133,((glandulosa_fou_ANA:0.00000090084843560019,glandulosa_gla_MP1227:0.0013835878028453253):0.00633078234302263,(gibbosa_ANA_b:0.00000090084843560019,(gibbosa_ANA:0.001015373820499124,gibbosa_BG623:0.00000090084843560019):0.00000090084843560019):0.002649923212743529):0.003663093997420133):0.0008317980442511649,(nabea_BG609:0.00000090084843560019,nabea_ANA:0.00000090084843560019):0.0053160307553962475):0.0005191039677598881):0.0009034026621941988):0.00000090084843560019,((cubica_MP623:0.01029386137592196,(cameronii_ANA:0.00000090084843560019,tetrathecoides_MP1252:0.0005436071335277532):0.001526349390150245):0.0043051997341092,((cerinthoides_MP653:0.001880181621741475,((sparrmanii_ANA:0.0010053570514452234,sparrmanii_BG608:0.00000090084843560019):0.00000090084843560019,cerinthoides_ANA:0.0021882853457153317):0.003313883191747609):0.005039869140528515,(((ingeana_EO12759:0.001633671648868399,ingeana_EO11805:0.00000090084843560019):0.004549579318987142,solandri_EO12753:0.005094717911707539):0.0014450659459728501,(strigilifolia_MP619:0.004912949597819519,(pectinifolia_BG601:0.0013888387642309282,strigilifolia_ANA:0.00000090084843560019):0.00000090084843560019):0.006008730482026682):0.0019054718443838692):0.004609216959223152):0.0015369656572729172):0.0013803794110482936,((uberiflora_BG586:0.002183569498365088,nutans_BG599:0.00929310703370456):0.00000090084843560019,(thamnoides_MP1211:0.0050114950814711704,((atromontana_EO12544:0.0005283785758649241,phaeocarpa_SM2003:0.0017187897503445745):0.0009959865015325218,((anguliger_MP597:0.006411759132730677,bolusanthus_DEB1720:0.006969683816810289):0.00018687498314179255,montis_hominis_EO11827:0.0016457734264555698):0.0009540868238518328):0.0004809505269237114):0.0003797955866152636):0.0014206515481358214):0.00001397828331700949):0.0005807601825944475):0.002043587309978266,pauciovulata_TdV258b:0.014994758330672256):0.00017639010522654296):0.0004491438665921174):0.004249879210677495):0.003222866539596021,(((((umbellata_DS:0.001806740451385334,umbellata_b_ANA:0.00000090084843560019):0.0006828402519142238,umbellata_EO12620:0.00000090084843560019):0.00000090084843560019,umbellata_a_ANA:0.00035178018243348775):0.015117488467982228,((maderensis_AH:0.0009898801830720584,maderensis_b_ANA:0.0007332347558778082):0.0139444584491424,(cinerea_Popp:0.004197967419206132,(cinerea_MP967:0.00000090084843560019,cinerea_a_ANA:0.00000090084843560019):0.005334797342604011):0.016503301191107423):0.00843914847914799):0.0004929444906853842,(lusitanica_PJ_CP:0.0085301902169717,lusitanica_f_ANA_CP:0.00000090084843560019):0.012125350432807882):0.0016399137940520576):0.0052827628930437204,(sicula_boc_DM:0.007032772451137231,(sicula_sic_c_ANA:0.00000090084843560019,sicula_sic_AM:0.0015659012178849063):0.002349136613377073):0.012644253225840868):0.0006528447141421405,((spiculifolia_AS57234:0.001149442858561843,spiculifolia_b_ANA:0.00000090084843560019):0.029053285012828226,((terminalis_a_ANA:0.024876758972311494,((carnea_b_ANA:0.001839824864621743,carnea_ATsn5:0.00000090084843560019):0.018916526744284175,(erigena_a_ANA:0.00000090084843560019,(erigena_Pim:0.0017119755557733493,(erigena_EO12616:0.0008048507586798423,erigena_EO12623:0.0007113896818377769):0.00006982408714268639):0.00000090084843560019):0.015698619996125898):0.0037888260803914473):0.0007516012699930181,(((ciliaris_EO12622:0.003445846107579276,(ciliaris_c_ANA:0.0007015580292622685,ciliaris_KKN1:0.00000090084843560019):0.0028892654877232375):0.01933920376560677,((tetralix_c_ANA:0.00000090084843560019,tetralix_MP966:0.00000090084843560019):0.01607412739747536,(andevalensis_EO12623:0.0049947155159015474,(mackayana_b_ANA:0.00000090084843560019,(mackayana_KKN5:0.00000090084843560019,mackayana_PPK:0.0011165660108773939):0.00000090084843560019):0.004187335495381432):0.009001952323473464):0.005368784533435064):0.007265361341511209,(((platycodon_mad_EO12695:0.0012929136883560231,(azorica_b_ANA:0.0015186962774939245,((scoparia_AH:0.00000090084843560019,platycodon_pla_c_ANA:0.0009606384527577965):0.00000090084843560019,scoparia_EO12618:0.00000090084843560019):0.00000090084843560019):0.0006955019067521422):0.014129431386186915,(((manipuliflora_a_ANA:0.00000090084843560019,manipuliflora_AJH:0.00000090084843560019):0.002442325711753908,manipuliflora_EO12697:0.004354809397322981):0.0029031749220097642,((vagans_MP972:0.00000090084843560019,vagans_PPJ:0.00000090084843560019):0.00000090084843560019,vagans_a_ANA:0.00000090084843560019):0.006421987213634419):0.004208648681453697):0.0051687654833812826,multiflora_a_ANA:0.020858895568542493):0.004629786031020111):0.0014514042255056713):0.0019483985329944158):0.004604382028096557):0.05240221560313188,(Calluna_vulgaris_ANA:0.00000090084843560019,Calluna_vulgaris_BG643:0.00000090084843560019):0.10853124072029033):0.013152515878903762):0.06712171277035726):0.0074663239481277755,Empetrum_nig:0.0074663239481277755);
((Corema_album_ANA:0.025244035984327267,((Daboecia_cantabrica_ANA:0.00000090084843560019,Daboecia_cantabrica_PPA:0.0013165770156303488):0.09382319629400188,(((((carnea_b_ANA:0.0006873339723736504,carnea_ATsn5:0.00000090084843560019):0.01947280661332149,((erigena_Pim:0.0012278250518229633,erigena_EO12616:0.0008572517133169138):0.0006019041914016158,(erigena_EO12623:0.001538789336284586,erigena_a_ANA:0.00000090084843560019):0.00000090084843560019):0.018583037030526064):0.0040248353077754016,(((((platycodon_mad_EO12695:0.0005572025096367247,scoparia_EO12618:0.001028935273689766):0.00000090084843560019,scoparia_AH:0.00000090084843560019):0.0006167113119070954,(azorica_b_ANA:0.004102645006006002,platycodon_pla_c_ANA:0.0015909467031035693):0.00000090084843560019):0.012745797603338964,(((manipuliflora_a_ANA:0.00000090084843560019,manipuliflora_AJH:0.00000090084843560019):0.0029853751354064545,manipuliflora_EO12697:0.003317306596125317):0.003470745353709852,((vagans_MP972:0.00000090084843560019,vagans_PPJ:0.00000090084843560019):0.00000090084843560019,vagans_a_ANA:0.00000090084843560019):0.009198683446531547):0.00793568972196388):0.006444734416927621,multiflora_a_ANA:0.023349453305624702):0.0018310691405942733):0.0014281311998725974,((terminalis_a_ANA:0.018743649093003436,((((((australis_PPM:0.005658824522240814,(australis_b_ANA:0.00000090084843560019,australis_PPF:0.0004490341335179444):0.00000090084843560019):0.02271212306247903,((((lusitanica_PJ_NR:0.00000090084843560019,lusitanica_f_ANA_ITS:0.00000090084843560019):0.009829305245771826,((arborea_l_ANA:0.00000090084843560019,(arborea_Miehe:0.000917032781003375,arborea_EO12619:0.00000090084843560019):0.0014331357524399791):0.0037282830731936844,arborea_m_ANA:0.006819311780180492):0.0012853944266396431):0.00007363930365214976,(trimera_ken_BG94:0.0016636230868995337,trimera_MsnA:0.004884944420567667):0.003297190641049505):0.0006446902536221063,((((caffrorum_DB1445:0.0018595852769119309,caffrorum_MP644:0.004055690840508049):0.009321110004692166,(((flanaganii_MP631_CP:0.005305467740567365,(((((subverticillaris_EO12625:0.004351485623062853,(woodii_RC513_CP:0.0040977157880036546,woodii_DB1444:0.0038285755755848127):0.00711087047305791):0.0022511814030481887,((johnstoniana_RC464:0.00000090084843560019,(lanceolifera_RC463:0.00000090084843560019,pleiotricha_RC461:0.00000090084843560019):0.0017354070358793982):0.0041842712505435024,((silvatica_A2:0.001990326084402234,(silvatica_QL12629:0.00000090084843560019,((filago_BG68:0.00000090084843560019,filago_BG93:0.00000090084843560019):0.00564262623419528,silvatica_DB1184:0.0010453165912146065):0.00000090084843560019):0.00000090084843560019):0.0018407556309543236,woodii_RC513_ITS:0.006235772206139652):0.0007187639604511681):0.0024354089125528883):0.0029625012338300237,((cooperi_EO12588:0.001442135188287747,aspalathifolia_DB1408:0.007041281707733185):0.006806014652334094,alopecurus_MP630:0.008804658785351421):0.0019785906168222236):0.00000090084843560019,((evansii_MP641:0.007386376794364229,(((reenensis_MP661:0.00000090084843560019,frigida_MP650:0.00000090084843560019):0.00000090084843560019,frigida_MP658:0.0012206066408895525):0.0032963339891461515,((((((revoluta_BT13679:0.00000090084843560019,atherstonei_EO12261:0.007736725187559107):0.0015392513136383646,rivularis_BB13936:0.00536118066151395):0.002671789838433205,dracomontana_EO12130:0.008387018340741388):0.0000731403532874629,straussiana_MP638:0.003184392622126935):0.0011310418073192355,(algida_MP645:0.003958185472475686,psittacina_IJ1237:0.005411723091521695):0.0007331770213780033):0.00000090084843560019,((tysonii_EO12583:0.006579572872077249,dominans_MP648:0.002722482944143681):0.00000090084843560019,((oatesii_ANA:0.00000090084843560019,oatesii_SB9774:0.00000090084843560019):0.005459716262317337,(dissimulans_EO12596:0.003437887682998782,glaphyra_MP647:0.0018878378980784103):0.002165814622667223):0.00025854873815898494):0.0008526581605360482):0.00000090084843560019):0.0011591060383826424):0.00000090084843560019,(thodei_MP656:0.0026110786760714425,abbotti_KG1005:0.007709784555946976):0.0014363025272427965):0.00037809457858132764):0.0015162977724174809,hillburtii_EO12593:0.010198489996150745):0.00048114766956913675):0.00000090084843560019,((whyteana_A4:0.0034657645467098693,whyteana_BG75:0.002269904675951524):0.009037231682361773,(swaziensis_LL1181:0.0015738472068009403,holtii_TO:0.011013819322926974):0.008432350683476749):0.0007066885679176814):0.0005321574154479603,drakensbergensis_DB1443:0.015235546878406227):0.0004377002509480022):0.0013041764834292291,((((((((((perrieri_EO12635:0.005377603669053164,(baroniana_cf_Lar8:0.0005418655007930273,myriadenia_EO12679:0.0026490681454565926):0.00000090084843560019):0.0009683046247549195,(reunionensis_FN744:0.0007892153832841168,((hebeclada_EO12686:0.004662568783871972,goudotiana_cf_EO12659:0.0014719876465450945):0.00021478135552463132,goudotiana_EO12636:0.005010308706295):0.00000090084843560019):0.0006412633990004727):0.00000090084843560019,((boutonii_EO12666:0.0016649645590007573,(isaloensis_DB1253:0.00000090084843560019,sp_mitrastylus2_EO12691:0.0030735021741557164):0.00000090084843560019):0.00000090084843560019,parkeri_EO12682:0.001725797273820683):0.0017216888511811903):0.00000090084843560019,rakotozafyana_EO12661:0.005941360957175622):0.00000090084843560019,((cryptoclada_EO12684:0.0035593630345160747,(sp_mad5_EO12641:0.00000090084843560019,sp_muscosa_EO12639:0.00000090084843560019):0.0022198389286473726):0.0007332581458995961,((arborescens_FM747:0.00000090084843560019,(brachyphylla_EO12809:0.00000090084843560019,brachyphylla_EO12810:0.00000090084843560019):0.0024764113035641313):0.0054643836232940906,sp_mad3_EO12632:0.004568047095421386):0.00000090084843560019):0.00024004698200693874):0.000645262236265349,humbertii_EO12638:0.0012482693474019403):0.00000090084843560019,(bojeri_MP1087:0.001957247349963126,galioides_FN745:0.0006686647258613969):0.002728669656505492):0.00000090084843560019,(mauritiensis_EO12811:0.00000090084843560019,mauritiensis_CB2632:0.00000090084843560019):0.003074692819085321):0.00000090084843560019,madagascariensis_MP1086:0.007949633534353235):0.0026407828106359355,((kingaensis_kin_BB2521:0.007812064924226959,kingaensis_rug_BB2981:0.00000090084843560019):0.006245460066934618,((mannii_usa_BB2331:0.009768225916307629,microdonta_A5:0.01107981090261961):0.00000090084843560019,((hexandra_RC465:0.004200268332062663,(thomensis_EO12615:0.004156110265272744,((benguelensis_ben_QL12641:0.0010509127437217192,benguelensis_ben_A1:0.00000090084843560019):0.00000090084843560019,benguelensis_ben_DB1174:0.0027081558018577337):0.0013688613576846452):0.001546807055870856):0.0036094514303176796,(simii_SB9385:0.00000090084843560019,simii_RC466:0.00000090084843560019):0.006715230508722979):0.0007129855907607118):0.005356387739327162):0.0008549652292447974):0.00018859311733642836):0.001137187970163444,(((((pauciovulata_TdV258b:0.01769286746890565,((((utriculosa_EOsn:0.010190907765746852,((((((zebrensis_EO12787:0.006915418986043654,nemerosa_MP1208:0.00921344671719205):0.003930654866080427,((velatiflora_MP1213:0.00000090084843560019,peltata_MP1231:0.0005544922163958788):0.00047080418332197014,sparsa_BG602:0.00239189246212755):0.003984738957136892):0.0016925436566636958,((((karwyderi_EO12718:0.007328300066010535,nudiflora_MP802:0.0009358215372400235):0.00328861584969677,globiceps_gra_MP988:0.005139467042210057):0.0035895889245566555,(((pulchella_MP736:0.0011862191368456143,flavicoma_EO12823:0.001965257368184115):0.0028370480683404093,(barbigeroides_MP735:0.0027249483104182875,(((ioniana_EO12781:0.0005637858139202611,russakiana_MP684:0.00000090084843560019):0.003738402342438902,(((((glabella_la_EO11224:0.004795921263112304,interrupta_MP911:0.00000090084843560019):0.0015805013220866223,radicans_sch_MP1018:0.0005435778053038377):0.0005257782208866476,(erinus_MP907:0.002718213030077102,similis_MP804:0.00000090084843560019):0.0032692200646690594):0.00000090084843560019,(capillaris_MP1066:0.004349873791317104,(pilosiflora_pil_MP1262:0.00992700016869147,ericoides_MP742:0.003202836557882968):0.00000090084843560019):0.0005179080370562567):0.0010485754131055606,((dispar_EO12749:0.00000090084843560019,((piquetbergensis_MM5532:0.00000090084843560019,dregei_EO12711:0.00000090084843560019):0.0010419945096179794,malmesburiensis_EO12575:0.0036194903310328447):0.0035899566010896863):0.003588381883725971,albertyniae_MP927:0.0004753811710420137):0.0007871508979371524):0.00000090084843560019):0.00000090084843560019,((benthamiana_MP560:0.008990971208487549,(venustiflora_gla_MP1284:0.0027443871802711015,(ecklonii_EO12739:0.0016569780475847277,(globiceps_con_EO12519:0.0025123012482055913,innovans_MP918:0.0007399824782087435):0.0014628564720230036):0.00000090084843560019):0.0017971853385554991):0.00000090084843560019,labialis_MP696:0.001626759575951014):0.0010879974985659277):0.00000090084843560019):0.0029789576524810683):0.00000090084843560019,(((rhodopis_BAB13:0.009954290752293496,((baueri_bau_MP1233:0.00000090084843560019,baueri_gou_AH862:0.000914281505606667):0.004008168656319184,(sessiliflora_MP604:0.002184548154918436,((mammosaP_MP951:0.00000090084843560019,mammosaR_MP510:0.0010545614357452692):0.0010557481698162442,mammosaW_EO12784:0.002674505858709285):0.00000090084843560019):0.0048073393705295045):0.0008186490653262661):0.0007874928666372725,(((excavata_GK1532:0.0032275994100486954,calcareophila_EO30159:0.00000090084843560019):0.0021182017432440606,(propinqua_MP1019:0.004757546550771231,(pulvinata_MP1304:0.0033218661992125867,(fillipendula_min_MP926:0.00000090084843560019,(penduliflora_MP923:0.0005277378450715704,fillipendula_fil_MP914:0.0016064011631711488):0.00000090084843560019):0.0034908754643029464):0.002747731280827414):0.00000090084843560019):0.0013717561968719046,(irregularis_EO12803:0.006245133251607386,((holosericea_MP1004:0.0025797407998511194,grisbrookii_EO12716_CP:0.0010372828100546224):0.00000090084843560019,((bodkinii_MP1281:0.00000090084843560019,bodkinii_TdV204:0.0005369702301829307):0.00000090084843560019,holosericea_EO12842:0.0025062381750781014):0.00000090084843560019):0.004789082987979658):0.00033142351232314524):0.0004565600659680529):0.0015410370914718647,(agglutinans_EO7679:0.016930951177626302,(grisbrookii_EO12716_ITS:0.004699215421764791,lanuginosa_EO12521:0.0016208359147132617):0.003469724147616385):0.0027729162366120896):0.0000614426949740296):0.0014024003860409963):0.0003009898379698742,vernicosa_MP928:0.012882817114387102):0.0009909216616711238):0.00000090084843560019,((peziza_MP719_CP:0.0018498083155887004,(maximilianii_EO12484:0.00664873842830804,leucodesmia_MP724:0.0010611474555583533):0.004928080826999929):0.0009982919221196314,uysii_ANA:0.0030779845587001523):0.0003818239366146057):0.0013079864792329896,((madida_MP573:0.010069587598359546,((((caprina_EO12772:0.0015380743392217993,(argentea_EO12475:0.011015291099827148,(eremioides_EO12854:0.01254502556263366,rusticula_EO12471:0.011480478563101108):0.002545293576801569):0.0005483777469954985):0.00000090084843560019,((cetrata_EO12064:0.006604514621273947,(((amoena_MP1032:0.00000090084843560019,thimifolia_CM7:0.00000090084843560019):0.0005242585768487493,planifolia_MP939:0.00000090084843560019):0.00000090084843560019,planifolia_MP1012:0.0005252103847390694):0.011539572295053998):0.0011911874261620466,((((((plumosa_EO12480:0.01408489446603392,totta_MP525:0.003262387571680542):0.0004321691061294868,(eremioides_MP533:0.010235628904475335,((tumida_MP755:0.009816549319040638,hanekomii_EO11172:0.008475368979442273):0.00000090084843560019,(glandulifera_EO12852:0.0006896849761002026,irrorata_EO12856:0.0006476595389883083):0.00821614424080662):0.004507754076034255):0.00000090084843560019):0.0016550840601522495,flacca_MP840:0.01278994679503584):0.00000090084843560019,inaequalis_MP539:0.01366459923780561):0.00000090084843560019,(recurvifolia_EO12475a:0.007454625487958463,(eriophoros_EO12478:0.001663198958870656,senilis_EO12483:0.003164807296398399):0.00475089442275727):0.0016301207499976444):0.00000090084843560019,((((lavandulifolia_EO12506:0.001588524135894074,macrotrema_MM4625:0.00000090084843560019):0.006391383340384812,(coacervata_MP761:0.008986883515702508,bokkeveldia_EO12769:0.012151893786186788):0.0003433309798539335):0.00000090084843560019,mira_MP1257:0.012697367289484954):0.0005160341901819564,(((greyi_EO12501:0.0038699384031927677,(cereris_MP863:0.0006394055285131515,arachnocalyx_EO12453:0.0012259313286826163):0.0030926949651172825):0.021935296198446138,oresigena_MP759:0.003521416402963108):0.003465947469035045,lateriflora_EO12482:0.007060257884162246):0.002118866484957025):0.00000090084843560019):0.00000090084843560019):0.00000090084843560019):0.0010251753575642138,((((((leptopus_MP746:0.00000090084843560019,incarnata_EO12771:0.0005334824135838558):0.004873788152782178,((verecunda_CS5:0.0011030933472407902,verecunda_ANA:0.00000090084843560019):0.0020723931495342067,(rubens_EO12479:0.003287684471006715,rubens_EO12853:0.004526570551403967):0.00000090084843560019):0.0036973464969042792):0.0014404777566598783,toringbergensis_ANA:0.004818704950266529):0.0006502841826119538,(cernua_EO12474:0.0010714798086590362,(atrovinosa_MP864:0.001624158653023371,(inflata_ANA:0.00000090084843560019,inflata_MP784:0.001443111573159247):0.0023324470774936197):0.0018233501299899097):0.00038617524419257767):0.0006546959812021456,(subulata_MdV2:0.006849187281511783,(oxysepala_MP780:0.003805570929517289,(sphaerocephala_MP848:0.001136397254663678,maderi_MP757:0.00000090084843560019):0.0010745546763659252):0.0022217318888902078):0.0036326444016009612):0.00238704614987661,((thunbergii_EO12473:0.0016128581048527892,thunbergii_AH2612:0.004039742867757926):0.0035882319913001204,((junonia_min_Moelens:0.00000090084843560019,junonia_jun_Moelens:0.001648748332671525):0.00000090084843560019,junonia_min_MP866:0.002328825917785254):0.002543991314031708):0.005155093717140386):0.0016413882589467264):0.004253292853679376,(humifusa_MP616:0.004543685951858979,humifusa_MP846:0.005792748936787664):0.0035390315960154555):0.0012904351137403684):0.00030521560638712775,((leonis_RTsn:0.0033192184531817734,(((petricola_MP996:0.008776538921070096,(tenuis_EO12491:0.00000090084843560019,(leptopus_ANA:0.00000090084843560019,tenuis_ANA:0.00000090084843560019):0.00000090084843560019):0.012284771849355962):0.0005890186547757475,((karooica_MP1285:0.0034893130440319443,caespitosa_MP642:0.0016414811635624303):0.010461751483148245,(physophylla_EO11418:0.007663302800467189,brachysepala_EO12727:0.0065764031175013695):0.0013084714823291183):0.00000090084843560019):0.00022393609884942766,((pubescens_EO12503:0.004928400287257197,strigosa_MP673:0.0047979767830230585):0.002062164183527886,(paniculata_MP1274:0.008611777146008151,(bicolor_MP1098:0.010402082372298772,podophylla_MP582:0.009881033171050558):0.0005691494099378688):0.0009228674810825483):0.0006425798786343465):0.00030338594764965773):0.00025781349035612416,urceolata_MP955:0.005861221357388363):0.00000144183380727774):0.00044875438851527875):0.0005799846851304227,((((coarctata_ANA:0.002389588211394077,(gracilipes_MM5014:0.0005573571630069261,(scytophylla_MP1021:0.00000090084843560019,curtophylla_EO12750:0.0005334298485191173):0.002065638344051605):0.003029641369209379):0.0019756598645108165,((rubiginosa_RT1554:0.00000090084843560019,coarctata_MP590:0.00000090084843560019):0.005753274703178163,((plukenetii_lin_MP912:0.0017226340419788267,plukenetii_pen_MP915:0.0014796448347228685):0.00000090084843560019,(plukenetii_bre_MP769:0.00000090084843560019,plukenetii_plu_EO:0.0007534684099762822):0.0022497212542692134):0.005840465323744122):0.0033006444562185566):0.0009813158116908493,(accommodata_EO11382:0.008848665403504175,((desmantha_MP562:0.005264050179585483,((brevifolia_EO12459:0.00000090084843560019,brevifolia_MP1008:0.0036495985160185083):0.002268413276351277,placentiflora_EO12477:0.009070590399293591):0.0005588099398555196):0.00025834675544096283,((occulta_EO:0.004886559957780712,((coccinea_coc_MP598:0.003935346375616408,((coccinea_coc_MP1053:0.00000090084843560019,monadelphia_FO:0.003483806749153316):0.0007956897817828602,(monadelphia_FO2_ITS:0.00000090084843560019,(coccinea_uni_EO12849:0.00000090084843560019,coccinea_coc_MP1020:0.00000090084843560019):0.0038768184195098056):0.00000090084843560019):0.0005732012997381809):0.001167106334692455,(((monadelphia_FO2_CP:0.01386563822605766,pogonanthera_EO12835:0.0047125036051152555):0.00000090084843560019,((lasciva_MP906:0.00000090084843560019,lasciva_EO12837:0.0012660977283148818):0.0006761872371703309,(imbricata_EO12834:0.0005223163414691261,imbricata_MP1279:0.00000090084843560019):0.0002695732400471484):0.0004261911407836438):0.0026445887967433855,((melastoma_min_EO12820:0.002484936093828217,((imbricata_MP512:0.001975361399108575,placentiflora_EO12833:0.0016211902092676804):0.000916285248835682,imbricata_MP688:0.004372901175944342):0.0004605552255793444):0.0004581795799399099,(((chartacea_EO11408:0.0016870907357489503,(intermedia_alb_MP1248:0.0012477069935264568,(intermedia_MM5082:0.0005237974608305948,(penicilliformis_MP1078:0.00000090084843560019,penicilliformis_MP889:0.0007867493187218312):0.0008272294498090072):0.00000090084843560019):0.0020266095256525275):0.0009984466147185168,imbricata_MP1295:0.0029445345561082397):0.00000090084843560019,(imbricata_MP1276:0.003396241434054915,melastoma_mel_MP773:0.004866311888734252):0.0006742023026663906):0.00045001270351457674):0.0005667759231545324):0.0005810406393291352):0.0007434573526727715):0.0006578021031292035,(imbricata_MP508:0.006634941621251755,placentiflora_MP1241:0.008215509962266452):0.001217685278861139):0.0002543971728887611):0.00000090084843560019):0.0018313149336247113):0.00000090084843560019,oligantha_TdV86:0.005071176127440961):0.0009221940439342485):0.00042640679144265793):0.000550198237682584,((caffra_C_MP528:0.00000090084843560019,caffra_ANA:0.00000090084843560019):0.00000090084843560019,caffra_D_MP655:0.00000090084843560019):0.01230811639009408):0.0020847544213075902,(((serrata_MP818:0.010736311489574506,(rigidula_MP534:0.004319265694730421,exleeana_EO12499:0.002026035827393025):0.0033376269585447737):0.0012816982700057484,(tristis_MP932:0.005895772805734368,phacelanthera_EO12489:0.007672508767540465):0.00000090084843560019):0.00000090084843560019,((((corydalis_MP1005:0.00000090084843560019,corydalis_AH2536:0.005252147551556899):0.0025604633382041173,(spumosa_MP978:0.002132227087837879,((banksii_ban_EO12873:0.002764052453295747,(banksii_com_ANA:0.00000090084843560019,banksii_com_MP824:0.0004614647411044335):0.0010310033648682814):0.0002808146334379498,banksii_pur_NB1753:0.0005217174053549033):0.0005535171450181928):0.0002756544784878593):0.0005103648651206757,(tegulifolia_MP557:0.00255846992425095,(goatcheriana_pet_MP990:0.0016233507557402715,goatcheriana_dra_EO12694:0.0008154263759836682):0.0011607432154216513):0.007695808233741195):0.001684771836778086,(esteriana_EO12545:0.0061835596106821185,juniperina_SV952:0.01421137949884592):0.0004911806709361542):0.0011287258801277952):0.00021715945187411235):0.00000090084843560019,vlokii_JP378:0.010442819140452099):0.00000090084843560019):0.0001764181055348211,(lehmannii_MP625:0.0027748865769959444,(simulans_BG603:0.005359496526573253,(stylaris_ANA:0.001764384424624754,simulans_ANA:0.00000090084843560019):0.00000090084843560019):0.003382347417638408):0.0005176429658014232):0.0003504815932689287,((((esteriana_EO12858:0.007238693130860249,albescens_MP898:0.0054315850718454845):0.0008571704403612531,(paucifolia_cil_EO12528:0.0030663240389232943,niveniana_MP1267:0.0008989240614337609):0.009280889778630546):0.00000090084843560019,parviporandra_MP877:0.003281290836285466):0.00000090084843560019,((muscosa_MP775:0.018828702490589665,((subcapitata_MP1042:0.00267538670134875,(rugata_EO12516:0.0016354706149302675,(((remota_EO10386:0.00000090084843560019,remota_MP1263:0.0010471465516540563):0.0010425448414108013,conferta_MP887_ITS:0.00000090084843560019):0.00000090084843560019,(artemisioides_MP551:0.001586559448614421,areolata_EO12502:0.0005342094651979622):0.00000090084843560019):0.0005204365814277547):0.000520131038378067):0.00000090084843560019,calcicola_EO12814:0.0038563630559460644):0.0025287892442966264):0.0014998651828453519,((((dianthifolia_MP583:0.004018952099794279,(perlata_MP960:0.0036043553212803813,(((glandulipila_MP521:0.006120479693502116,setacea_MP589:0.007532932739003495):0.0005361454019603383,pannosa_EO12490:0.002536327860121114):0.00000090084843560019,((polycoma_FR:0.007420349235971679,((peziza_MP719_ITS:0.00000090084843560019,ovina_EO12487:0.00000090084843560019):0.001066362208815132,tomentosa_MP961:0.0027214715324153623):0.0020195081112632475):0.0006588953635032085,((goatcheriana_goa_MP865:0.004935911841426686,(leucosiphon_MP776:0.007081419676207716,calycina_EO12532:0.0007539079465415793):0.0016454437913553351):0.001045768390027896,((selaginifolia_EO12488:0.0042465156139647135,stokoeanthus_EO4790:0.004306631556426472):0.0005018417110719246,(adnata_MP501:0.005488294943177884,acuta_MP506:0.004323253752088357):0.0009949189838272987):0.00000090084843560019):0.0005224573391816173):0.00000090084843560019):0.00000090084843560019):0.0010053551417910543):0.0016452551351271425,((monsoniana_MP986:0.00173449971936847,plumigera_EO11341:0.00160670835457757):0.003480794140383066,((lucida_MP690:0.006495613165943834,triflora_MP564:0.006544922102688846):0.0004900475037435692,perplexa_EO12788:0.003190543964615144):0.00000090084843560019):0.0022904190148921953):0.0005267582350893078,(((diosmifolia_CM19:0.009675955075257807,(florifera_EO12536:0.0021907142839137227,florifera_EO12768:0.0005018006715124174):0.006843417954399026):0.0012780530598063325,(((((petrophila_EO7592:0.0021534512137174615,petrophila_RT2065:0.00000090084843560019):0.0005278873395740823,(oliveri_MP1278:0.0005264724763335406,obtusata_EO12458:0.002209246622708564):0.0005419066787903553):0.005335661564444615,(((gnaphaloides_MP511:0.008942738897417195,palliiflora_EO12533:0.0056116799123126495):0.0044420410044123115,((rhopalantha_MP909_ITS:0.00000090084843560019,riparia_MP908:0.00000090084843560019):0.004930561381556153,(bruniifolia_EO12460:0.0015239904810648037,ustulescens_RT1553:0.0024989001854739995):0.00402469450028415):0.0012410911804585257):0.00000090084843560019,((recurvata_EO12467_CP:0.0027892655348245574,cumuliflora_EO12699:0.0013351572048916735):0.002683534614908735,genistifolia_CM15:0.0024491782114063106):0.001705131367387482):0.0005139347631832549):0.00000090084843560019,(sonderiana_MP756:0.00000090084843560019,sonderiana_MP997:0.00000090084843560019):0.004920418107322653):0.0002826520110621027,(petiolaris_EO12783:0.0015660012113557062,((villosa_EO11394:0.0014179696230386765,bruniades_EO12465:0.0064830644900772776):0.001490912351822538,(capitata_MP1044:0.00000090084843560019,capitata_ANA:0.00010217581720757216):0.005501502867998428):0.00248031858246156):0.00000090084843560019):0.0014469919540072644):0.00000090084843560019,(sperata_MP931:0.007022970363475868,(saxicola_EO12515:0.0035383942588636985,((cruenta_MP745_CP:0.00000090084843560019,(cruenta_MP999_CP:0.0051273082544463465,elimensis_EO12843_CP:0.00000090084843560019):0.00000090084843560019):0.004138934571609903,(hispiduloides_EO11544:0.003457156281924792,((patens_EO12457:0.002300460763611713,(hirta_EO12812:0.0014081554388598585,fausta_MP663:0.00000090084843560019):0.005716048629326416):0.0013352380411774769,(magistrati_EO11750:0.006950439908664562,(marifolia_CM4:0.00000090084843560019,margaritacea_ANA:0.0004566783261984793):0.0010138631624887285):0.0005247686874422547):0.0004486782453436655):0.002197770699201909):0.002181283139601298):0.00000090084843560019):0.00000090084843560019):0.00000090084843560019):0.00000090084843560019,((jacksoniana_EO12791:0.007310444319880992,(lepidota_MP541:0.0020920642410035546,((floccifera_MP987:0.015356293912501257,leucanthera_EO12452:0.0029477488608461023):0.00148798140935184,magnisylvae_EO10708:0.0018563081437067254):0.00000090084843560019):0.004063312859149647):0.00000090084843560019,lachnaeifolia_MP994:0.005507369018178078):0.00000090084843560019):0.00000090084843560019):0.0007110501238092145):0.00000090084843560019):0.0011904733113005251,((((((((ribisaria_RT2059:0.014316414764131497,pillansii_pil_MP813:0.003911461860420145):0.0007696091351877034,parviflora_EO12492:0.0005525282519604792):0.003496388437301761,((collina_EO12613_CP:0.0027806652633050244,stokoei_MP825_CP:0.010309141291466931):0.00660175976902237,((((((viridimontana_vir_AH1286:0.001023201854061209,bibax_EO12862:0.001821536077205064):0.00000090084843560019,oreotragus_ANA:0.005370645718658588):0.0009142357525140023,hansfordii_MP1239:0.002214903805501489):0.00000090084843560019,propendens_EO12464:0.0034507828690681273):0.00000090084843560019,((plena_MP1282:0.0020671804924158607,colorans_EO12717:0.00000090084843560019):0.0010178612629697082,((hendricksei_EO12524:0.00507305534202782,coventryi_EO12832:0.0010701942577733062):0.0005690009373064226,((latituba_MP1374:0.00000090084843560019,trichophora_EO12701:0.00000090084843560019):0.00025685604865378713,perspicua_per_MP821:0.0010836731126333727):0.00025961052740206946):0.0007720873626885541):0.00000090084843560019):0.0005093027463800218,(((annectens_CM8:0.00000090084843560019,annectens_ANA:0.00000090084843560019):0.00365049662745326,verticillata_ANA:0.003968675761822911):0.0006365973622701531,(((((curviflora_MP765:0.001860848882238685,conspicua_CS1:0.00000090084843560019):0.00045574624988413333,curviflora_dif_EO12742:0.004002753885370801):0.0014943556363187906,(macowanii_mac_MP810:0.0032463928662606004,((campanularis_EO11352:0.0015092236496621612,pageana_ANA:0.00000090084843560019):0.00000090084843560019,leucotrachela_ANA:0.00041783369137461337):0.00000090084843560019):0.00000090084843560019):0.0006301994628939892,(stagnalis_min_EO12740:0.005917903698666126,((chrysocodon_ANA:0.001906664296307389,stagnalis_sta_MP668:0.00000090084843560019):0.00000090084843560019,chrysocodon_EO12845:0.00000090084843560019):0.00026460460243167956):0.0005582615343153463):0.0012363605751690098,((paludicola_AH2680:0.000602727033390774,salteri_S2065:0.0005477743390008966):0.00044127887861462916,(fontana_MP1069:0.0016133351276563144,(heleogena_MP1064:0.00000090084843560019,cyrilliflora_CM10:0.001074502374725336):0.0005351916977805047):0.00000090084843560019):0.00043821570652502766):0.00000090084843560019):0.0007211766003647721):0.0009716246415094035):0.0016379599592098281):0.0025744425766620776,((((lateralis_MP721:0.003886402426847164,((praecox_MP795:0.005799694771780694,ventricosa_MP713:0.001087246075000804):0.0015762987871354838,((savileae_MP975:0.0005914662398149651,haemastoma_MP871:0.0017375875119843046):0.0017837743010245702,((curvirostris_MP817:0.0010587089984558096,curvirostris_MP941:0.00000090084843560019):0.0010584591546214772,lateralis_MP727:0.0005584746519019935):0.00000090084843560019):0.00000090084843560019):0.00000090084843560019):0.002868804134020983,chionophila_MP790:0.0032806153565742417):0.0027360785998043736,bergiana_MP768:0.008963992543458496):0.0012099184101123752,regerminans_MP576:0.0028580848246951784):0.0007367559496097352):0.001549968168079558,(turgida_S1962_ITS:0.010874025824254912,((intervallaris_MP556_CP:0.0009607517604217933,(multumbellifera_MP822:0.0051433273924082,((duthieae_ANA:0.0033060499477884516,((dodii_EO11417:0.00673278963087623,trichophylla_EO10906:0.0037815759313030418):0.00000090084843560019,transparens_MP893:0.0005553311187074999):0.0006592050192807219):0.003278443129577959,((cyathiformis_d_ANA:0.00000090084843560019,((flexistyla_EO12818:0.00757657183744114,quadrangularis_MP620:0.00000090084843560019):0.0008635040222259266,gracilis_BG622:0.007290631761791784):0.00000090084843560019):0.00000090084843560019,cyathiformis_a_ANA:0.0004130806922433253):0.0018762629360802238):0.002462944855693448):0.00000090084843560019):0.001372038721327845,(((((sacciflora_EO12864:0.0014427439204986506,walkeri_MP1237:0.00000090084843560019):0.003272347291193127,((gerhardii_EO12700:0.010656193817640833,fastigiata_MP830:0.00568571224305419):0.00000090084843560019,(nana_ANA:0.004260027061620821,(((infundibuliformis_ANA:0.00000090084843560019,infundibuliformis_MP1238:0.00000090084843560019):0.0007065751398527743,(denticulata_MP799:0.0005574286452960237,daphniflora_MP567:0.00000090084843560019):0.00000090084843560019):0.0007065031329704091,((blandfordii_MM4208:0.0005407028368070034,krugeri_EO12807:0.002516026663949799):0.0005335029037698395,cylindrica_MP1240:0.00000090084843560019):0.00000090084843560019):0.0003531163344267167):0.00000090084843560019):0.00000090084843560019):0.0011949827658735497,(((sitiens_MP827:0.00000090084843560019,(tenella_EO12839:0.00000090084843560019,autumnalis_MP665:0.00000090084843560019):0.00000090084843560019):0.00000090084843560019,subdivaricata_MP671:0.00000090084843560019):0.0034016367480913788,(walkeri_ANA:0.0028502765450442195,((laeta_MP1045:0.00000090084843560019,(eburnea_MP1037:0.00000090084843560019,capensis_MP1047:0.00000090084843560019):0.00000090084843560019):0.00000090084843560019,elimensis_ANA:0.00000090084843560019):0.002168485149917392):0.004459671206980868):0.0015957541595637142):0.00000090084843560019,(vallis_aranearum_ANA:0.0028505078277363725,(patersonii_MP741:0.00000090084843560019,patersonii_a_ANA:0.0014683466958655368):0.003594858961020521):0.0014306994131344777):0.0014742728237194685,(distorta_EO12500:0.009997140300392398,(purgatoriensis_EO12846:0.0010594497266997577,(bakeri_EO12828:0.00000090084843560019,(intervallaris_MP556_ITS:0.00000090084843560019,(humidicola_EO11353:0.0016650570303045425,hottentotica_EO:0.00000090084843560019):0.00000090084843560019):0.00000090084843560019):0.0003451134997194091):0.004827296446372848):0.0028967829164896946):0.003944234948335552):0.0006224812608179042):0.0022306821586922493):0.0007473105240394328,(((physodes_MP979:0.00000090084843560019,physodes_ANA:0.00000090084843560019):0.0007169785969974116,(urna_viridis_ANA:0.0005114869208676985,urna_viridis_MP946:0.00000090084843560019):0.00000090084843560019):0.00607477540443219,(((baccans_BG645:0.004285918453887741,(sociorum_cf_MP1055:0.0018071989794208546,(depressa_MP942:0.00000090084843560019,depressa_MP977:0.00000090084843560019):0.0027327047154837455):0.003226667506978195):0.0010698330827340703,((brachialis_MP734:0.0021631122260324905,fairii_CM12_CP:0.0019021763879893661):0.00000090084843560019,(halicacaba_MP1036:0.00000090084843560019,halicacaba_ANA:0.00000090084843560019):0.0024494840710107494):0.0004265960015870902):0.0019703275141452026,oxycoccifolia_MP1275:0.014506154494982137):0.0004543346424488585):0.0010841638707576877):0.0013515747116948312,((((((retorta_ANA:0.00000090084843560019,retorta_RT2096:0.00000090084843560019):0.0031906622320480825,(((massonii_MP811:0.0026938236603091577,squarrosa_EO11742:0.0027193617268271362):0.00000090084843560019,gysbertii_MP826:0.00000090084843560019):0.00000090084843560019,intonsa_EO12860:0.00000090084843560019):0.0011890276725347794):0.006996137985059988,(macroloma_EO12866:0.008813355303784288,obliqua_RT2079:0.006296623964017231):0.0003297326731037757):0.0007366801444046482,((((aristata_EO12830:0.0021031281552220935,ampullacea_MP1277:0.00000090084843560019):0.0042194424053632815,shannonii_TdV262:0.0038563410324617244):0.0030878620777115904,jasminiflora_EO12612:0.0013878460938197264):0.001557917481909812,irbyana_EO12840:0.0016408440757015147):0.000462580060200475):0.0005627772670540151,((fascicularis_fac_MP809:0.005420949874835896,(cristata_MP820:0.00000090084843560019,(curvifolia_MP700:0.00266065719021794,trichroma_EO12517:0.006581651442969732):0.00000090084843560019):0.005011076488225182):0.0018550802920554142,odorata_MP561:0.005955192926087214):0.00000090084843560019):0.0017454958928320545,((alfredii_FR:0.004987334343599002,(((((pycnantha_MP1011:0.004304783680768,rhopalantha_MP909_CP:0.006419952304941315):0.002433647223299354,(vogelpoelii_cf_EO12815:0.0031156328095877962,((corifolia_MP823:0.00249988527689899,(caledonica_JW103:0.022392814339970937,corifolia_ANA:0.00000090084843560019):0.0012432040175595074):0.0005144513607883567,(erasmia_MP874:0.002325276739629395,loganii_MP1258:0.0020492908574716285):0.0015427474185513135):0.00000090084843560019):0.0008038009927614126):0.002244308436929102,lutea_MP672:0.004727584708705961):0.0023854093034637426,(eugenea_EO12485_CP:0.005956499762677272,((eugenea_EO12485_ITS:0.003729008811785082,glauca_ele_MP973:0.00000090084843560019):0.0063581350918358575,glauca_gla_MP850:0.004389845102596615):0.0007796623598528579):0.0013827521635846882):0.00000090084843560019,(steinbergiana_EO12763:0.0024342496032629343,bracteolaris_MP577:0.001644427270648528):0.0024714978943230436):0.0022872967813461625):0.0015366783655132278,((filiformis_EO12881:0.007972562472955042,(cabernetea_EO12882:0.0011626806612518642,extrusa_EO12880:0.008068604619001607):0.004015674566912885):0.0012141882069665927,((cruenta_MP745_NR:0.00000090084843560019,(elimensis_EO12843_NR:0.002476410033919309,cruenta_MP999_NR:0.0010356887744561514):0.00000090084843560019):0.004749350171068015,(((stokoei_MP825_NR:0.003614321988956442,((abietina_aur_MP514:0.0010493720158293509,abietina_aur_MP717:0.00000090084843560019):0.0013069747505773395,((vestita_ANA:0.0004957944177448672,(regia_reg_ANA:0.00000090084843560019,(axilliflora_MP916:0.0006667047337858234,(regia_reg_MP922:0.00000090084843560019,regia_mar_MP930:0.00000090084843560019):0.00000090084843560019):0.00000090084843560019):0.0017371675544208094):0.00000090084843560019,(viscaria_vis_MdV4:0.0018632915827266655,((((latiflora_EO12865:0.0038224514459288517,viscaria_lon_ANA:0.00000090084843560019):0.0006813507674702271,viscaria_mac_MP808:0.0007915716975245442):0.0006756014473925869,((viscaria_lon_MP504:0.0003297064343299769,(viscaria_lon_MP1270:0.0007987189006088188,viscaria_lon_MP678:0.00000090084843560019):0.0010239678885711665):0.0008606576953978285,((((pinea_MP789:0.00000090084843560019,abietina_per_MP1071:0.0010067440700051505):0.0002536182307498338,pinea_MP693:0.00000090084843560019):0.0005051885724575381,(abietina_aur_MP1320:0.00133595336929958,abietina_aur_MP499:0.0006422876902559097):0.00000090084843560019):0.00025290304085575044,(hibbertii_MP982:0.001957519237166194,viscaria_pen_EO12466:0.0007894163928242547):0.000508477484005579):0.00000090084843560019):0.00000090084843560019):0.00000090084843560019,(nematophylla_EO12747:0.0007747348220634027,((filamentosa_EO12728:0.001340295459283108,vestita_MP1079:0.00000090084843560019):0.00000090084843560019,vestita_EO12702:0.00000090084843560019):0.0002131879340543955):0.0010718718967941978):0.0004693529991874064):0.0012407743296576825):0.0009147904702082243):0.0006809031869314259):0.00022545154856313108,((thomae_MP807:0.0005808843321216775,((abietina_pet_EO:0.0014997970991951837,collina_EO12613_ITS:0.00000090084843560019):0.002328087882481197,phillipsii_MP1357_CP:0.00000090084843560019):0.0006947919280427503):0.0005449799809762703,(((abietina_dia_CM11:0.0016163119673018817,(quadrisulcata_ANA:0.00000090084843560019,quadrisulcata_MP1031:0.00000090084843560019):0.00000090084843560019):0.00030075381745697647,(((abietina_dia_MP1015:0.00000090084843560019,abietina_abi_MP1013:0.0014294113581177657):0.00000090084843560019,(abietina_atr_MP1029:0.00000090084843560019,((nevillei_ANA:0.00000090084843560019,nevillei_MP1056:0.00000090084843560019):0.0002488614030994697,abietina_abi_ANA:0.00000090084843560019):0.00000090084843560019):0.00000090084843560019):0.0014461429053849975,abietina_con_CM6:0.0005524251806911062):0.00000090084843560019):0.00000090084843560019,(doliiformis_MP710:0.00174897764470934,(doliiformis_MP797:0.005081354215373768,(phillipsii_MP794:0.004332188953510109,phillipsii_MP1357_NR:0.0008005323168459137):0.00000090084843560019):0.0021516294608076806):0.0012288599846957593):0.0010779690366192168):0.00000090084843560019):0.0015308904017296413,(parilis_ANA:0.0003172897858614758,parilis_MP751:0.0009115333948674845):0.003054206287202437):0.0007477968226276466):0.0005785027828708513):0.0018708502114178564):0.0014044491047873866):0.0017939666181261578):0.00000090084843560019,(((ocellata_MP574:0.00596935294007288,(modesta_ANA:0.002383168952968491,melanthera_MP610:0.000564482420561386):0.001289328172760403):0.0026397158496277683,(((tradouwensis_MP903:0.0036692696230534467,((natalitia_EO12514:0.0047064222513938745,(leucopelta_EO12598:0.00000090084843560019,leucopelta_SB9309:0.0033613331002365168):0.00000090084843560019):0.001406003721034055,copiosa_BG610:0.0038235779236524773):0.003345289769375937):0.0014070119633703658,((flanaganii_MP631_NR:0.0035456341650232075,turneri_EO12736:0.00000090084843560019):0.0009949556789322828,(lowryensis_ANA:0.00000090084843560019,(cordata_MP571:0.00000090084843560019,hispidula_MP801:0.0011328903474353133):0.00000090084843560019):0.00000090084843560019):0.0008873122353571081):0.002021305801123505,(conferta_MP887_CP:0.00000090084843560019,grata_MP879:0.0005269733688469296):0.00000090084843560019):0.0020794474894752423):0.0018126818562502857,((klotzschii_EO12762:0.011027571851426983,garciae_MP1253:0.010534652069665819):0.0007582228406879165,(condensata_MP890:0.006456602838205382,longimontana_MP587:0.004431370155985395):0.0020581513818668613):0.0005201621486634731):0.001559925131857804):0.0001742759885220882):0.00041643678037118494,(((axillaris_MP1052:0.001024014783089345,(axillaris_MP594:0.00000090084843560019,angulosa_S2105:0.00000090084843560019):0.00000090084843560019):0.006840026176139418,(((arcuata_MP523:0.015084614496291286,((umbelliflora_RT2182:0.00548156884443343,spinifera_EO12640:0.005106915987329622):0.0016920066700967724,demissa_EO12540:0.003623039938018391):0.0008581231589427489):0.005638036505704881,(lignosa_EO11763:0.0013847072332097959,(dolfiana_MP1297:0.0021081382341009325,dolfiana_EO12546:0.002428815857211106):0.0007851696739342186):0.0032797553915060902):0.0010440401975167404,((nabea_BG609:0.00000090084843560019,nabea_ANA:0.00000090084843560019):0.007507956452592637,(zeyheriana_EO:0.006080252275272038,(((glandulosa_fou_ANA:0.00000090084843560019,glandulosa_gla_MP1227:0.0030160151863647313):0.007169651322516165,(gibbosa_ANA_b:0.00000090084843560019,(gibbosa_ANA:0.0014729086796557087,gibbosa_BG623:0.00000090084843560019):0.0005941811014415365):0.0015514481875968833):0.00000090084843560019,gibbosa_GS23:0.004875500448522152):0.004545348322143771):0.00000090084843560019):0.001735270536310929):0.00000090084843560019):0.0004701395200465541,(((sagittata_EO12737:0.012208098714205709,((nutans_BG599:0.00599880786413185,(((atromontana_EO12544:0.001095350410829519,phaeocarpa_SM2003:0.0007194262227547127):0.0014046153941982952,((anguliger_MP597:0.00782860768167865,bolusanthus_DEB1720:0.004818374470911393):0.00000090084843560019,montis_hominis_EO11827:0.003716584434938617):0.0015194394587860784):0.001057986907940807,uberiflora_BG586:0.002273780615148999):0.0003894192856265053):0.001340505138114091,((cubica_MP623:0.00832966270021847,(cameronii_ANA:0.00000090084843560019,tetrathecoides_MP1252:0.0022619191027516273):0.0017640073745172264):0.003618401966295534,((ingeana_EO12759:0.003377508820541201,ingeana_EO11805:0.00000090084843560019):0.006917810211313803,(solandri_EO12753:0.008148192947418696,(((pectinifolia_BG601:0.002278798033185664,strigilifolia_ANA:0.00000090084843560019):0.00000090084843560019,strigilifolia_MP619:0.0048100638636454736):0.0035343537671857846,(cerinthoides_MP653:0.002726155874148256,((sparrmanii_ANA:0.0010411199504842146,sparrmanii_BG608:0.0052084689552312005):0.0009989508428464387,cerinthoides_ANA:0.0018206882087895776):0.004011933136720231):0.003326947172861491):0.0016339384208349397):0.001051905110735213):0.002935236015045465):0.00000090084843560019):0.001020365953894145):0.001829940861714244,(nervata_EO12541:0.0024772184652820453,(passerinae_MP1302:0.008515500261938624,chamissonis_RT2188:0.00424633755572791):0.005548217464684031):0.0008646345183534205):0.00000090084843560019,((((oreotragus_JP363:0.0022184328175264795,(esterhuyseniae_EO11831:0.0013737142480537718,chionodes_EO11699:0.004912013482279334):0.000916195387439409):0.007705975143659413,((hermani_EO12498:0.007623355249280319,(equisetifolia_ANA_CP:0.0038124599413878854,((equisetifolia_MP829:0.005424061312223265,(chiroptera_MP814:0.00000090084843560019,(equisetifolia_ANA_ITS:0.00000090084843560019,multiflexuosa_EO12445:0.00000090084843560019):0.0037104116614514447):0.002145519321770854):0.0008135679207293584,jonasiana_MP985:0.019207687331947464):0.00000090084843560019):0.00000090084843560019):0.002880482411091099,((orientalis_EO12608:0.006719140962908164,unilateralis_MP1205:0.0022039579932603528):0.002189468227521466,(quadrifida_MP1250:0.008945139423580651,rosacea_gla_BG628:0.0007521744542439293):0.004239712960467217):0.0010687132304879397):0.0004430261458412894):0.0012339357329742787,(((inordinata_EO11823:0.004492214054240423,nubigena_MP868:0.0037736570323081376):0.004531472704574669,(insignis_MP1290:0.003576261464631939,(sp_nov_MP1291:0.0066551919282281545,umbratica_EO12760:0.0026790524397707965):0.00000090084843560019):0.0014960088124123506):0.000387344466209186,(((((((mollis_CM5_CP:0.003820654498998061,(caterviflora_EO12785:0.00000090084843560019,((mollis_CM5_ITS:0.00000090084843560019,canescens_ANA:0.0019004348620538325):0.00000090084843560019,recurvata_EO12467_ITS:0.00000090084843560019):0.00000090084843560019):0.0009215887049093489):0.002825793305602325,((haematocodon_MP1033:0.001401915813289815,hirtiflora_MP958:0.00000090084843560019):0.0013567757242271413,(empetrina_EO12786:0.004361341848888483,(fairii_CM12_ITS:0.0024695538112095377,pyxidiflora_ANA:0.0008265571906092582):0.002483332410102523):0.00000090084843560019):0.0009455695866249009):0.0007029507275803894,(bolusiae_ANA:0.005331076664874773,alexandri_EO12449:0.00790981783918284):0.0028389554351456216):0.00000090084843560019,ferrea_EO12494:0.006987322792593442):0.0009339118212221238,turgida_S1962_CP:0.008458113963220364):0.001397518484532588,(clavisepala_MP1063:0.00000090084843560019,clavisepala_ANA:0.00000090084843560019):0.016399946753979235):0.0021206497406749216,(glutinosa_MP701:0.003298044032735949,glutinosa_MP687:0.0027234817042187543):0.011294673316588056):0.001762189286960122):0.00000090084843560019):0.00000090084843560019,((thamnoides_MP1211:0.0032598990028445164,opulenta_JP316:0.00920973239885871):0.0007921560211613313,(((((lanata_MP1220:0.008706939451022504,velatiflora_EO12547:0.00523134423920649):0.0008007230551419006,(fimbriata_MP606:0.009962534629272653,((((vallis_fluminis_EO12761:0.002310438963847129,densifolia_BG591:0.0034725522356117778):0.0005758182897774213,(wendlandiana_EO12731:0.001081353755438141,deflexa_MP1247:0.0010661625646450736):0.00000090084843560019):0.0005664715838646385,pubigera_MP572:0.008702169357169845):0.005201042743235138,canaliculata_BG590:0.003852822461699367):0.0033415604103409855):0.00000090084843560019):0.0009361578985353954,(platycalyx_MP1243:0.012934304751983752,(lithophila_MP1301:0.005830373658099269,(((adunca_MP1254:0.004430848515320313,(((oblongiflora_EO12813:0.0007643583700020911,(oblongiflora_ANA:0.00000090084843560019,spectabilis_MP929:0.0038359946003346758):0.00000090084843560019):0.005266918315706437,physantha_MP1242:0.0020006335408331954):0.00000090084843560019,((((blenna_ANA:0.00000090084843560019,ardens_MP1076:0.004303950294256248):0.00000090084843560019,blenna_MP883:0.0020008053175887244):0.0033208743923979272,(gigantea_EO12821:0.00361309440192545,((((diaphana_BG611:0.0010530414174000316,discolor_heb_MP1214:0.0005550534823322453):0.0015813915366625407,((prolata_EO11935:0.00000090084843560019,(prolata_EO12748:0.00000090084843560019,versicolor_ver_MP1232:0.00000090084843560019):0.00000090084843560019):0.0015762265579614201,recta_ANA:0.0006756390324378273):0.00000090084843560019):0.00000090084843560019,versicolor_mon_EO12705:0.00212769676487842):0.00000090084843560019,(unicolor_mut_MP1245:0.0005294218571916163,(croceovirens_JP387:0.00000090084843560019,((discolor_spe_MP1217:0.002658965877331032,unicolor_uni_MP1249:0.0006205791860613462):0.00000090084843560019,unicolor_geo_JP273:0.001101768859428737):0.00000090084843560019):0.0011466551079647952):0.0007611089346227429):0.002190620139444738):0.0008484465420345953):0.00000090084843560019,amidae_EO12272:0.0021210207538479285):0.0009155981313888964):0.0014957488529677883):0.00000090084843560019,(lambertii_ANA:0.004402045172456378,(sp_pachysa_EO12720:0.0032515375078171825,((glomiflora_MP1251:0.0021313758973598674,glomiflora_EO12548:0.00000090084843560019):0.002109879861615672,(zwartbergensis_MP608:0.001065129380890013,eustacei_MP1259:0.0005327939001808698):0.00000090084843560019):0.0015856665550741766):0.0010507921927703514):0.0005392975849974962):0.00038044949509378123,(viridiflora_MP1246:0.00000090084843560019,adunca_EO12746:0.00672429079745844):0.0025713340905887667):0.0011397489067278867):0.00000090084843560019):0.0003663705118072701):0.00000090084843560019,aneimena_EO12757:0.010428917414888174):0.003342019472395083,((heleophila_ANA:0.00000090084843560019,(heleophila_EO12539:0.00000090084843560019,(albens_ANA:0.00000090084843560019,(astroites_EO12758:0.00000090084843560019,georgica_ANA:0.00000090084843560019):0.0019080220296816867):0.004008778203532313):0.00000090084843560019):0.0009018837706984829,albens_MP585:0.006381240340294346):0.008810819300004033):0.00000090084843560019):0.00027168393389479455):0.0003736216419097704):0.0003343877758393369):0.0008561558371320419):0.0024579614403582423):0.0003434616917880434):0.002552181244626971):0.003619785638632845,(((umbellata_DS:0.002508307592329571,umbellata_EO12620:0.00000090084843560019):0.00000090084843560019,(umbellata_b_ANA:0.0013641408327176175,umbellata_a_ANA:0.00000090084843560019):0.0007966320253465261):0.02157000986473466,((maderensis_AH:0.0008127213090635477,maderensis_b_ANA:0.0011209058039999417):0.012035290199625412,(cinerea_Popp:0.0049166633735301946,(cinerea_MP967:0.0029582004358407335,cinerea_a_ANA:0.00000090084843560019):0.0006891260364161862):0.020416573532850767):0.007451454518004809):0.0018808304334598399):0.00000090084843560019,(lusitanica_PJ_CP:0.01091134298674083,lusitanica_f_ANA_CP:0.00000090084843560019):0.02534549398334342):0.005598908922845905,(sicula_boc_DM:0.007819113905309445,(sicula_sic_c_ANA:0.00000090084843560019,sicula_sic_AM:0.0012507470151807364):0.0031988199989084714):0.014873411503306901):0.002624721377507492,(spiculifolia_AS57234:0.00000090084843560019,spiculifolia_b_ANA:0.00000090084843560019):0.03288164888557874):0.0006322457085238179):0.0008223781777935451,((ciliaris_EO12622:0.0028426075505132643,(ciliaris_c_ANA:0.0014776847257037134,ciliaris_KKN1:0.0010827538422027818):0.00000090084843560019):0.025254461902266268,((tetralix_c_ANA:0.00000090084843560019,tetralix_MP966:0.00000090084843560019):0.017181539846575403,(andevalensis_EO12623:0.0054826139107724044,(mackayana_b_ANA:0.00000090084843560019,(mackayana_KKN5:0.00000090084843560019,mackayana_PPK:0.0025763522111381136):0.00000090084843560019):0.004888388494090843):0.006008730627450276):0.004159238846792391):0.005770785606573893):0.00000090084843560019):0.061218907290786086,(Calluna_vulgaris_ANA:0.00000090084843560019,Calluna_vulgaris_BG643:0.00000090084843560019):0.10541617448778619):0.013926579840908173):0.06397679691396481):0.005419271783108759,Empetrum_nig:0.005419271783108759);
((Corema_album_ANA:0.019613097509524918,((Daboecia_cantabrica_ANA:0.00000090084843560019,Daboecia_cantabrica_PPA:0.0006515414269473022):0.07261163836278249,((((((australis_PPM:0.005598194800123539,(australis_b_ANA:0.00000090084843560019,australis_PPF:0.0011851598587889712):0.00012509709409540308):0.027329763810903584,(((lusitanica_PJ_NR:0.00000090084843560019,lusitanica_f_ANA_ITS:0.00000090084843560019):0.007111033238255084,((arborea_EO12619:0.0005724755634985485,(arborea_l_ANA:0.00000090084843560019,arborea_Miehe:0.00000090084843560019):0.0006322846443112469):0.005089387399012145,arborea_m_ANA:0.007249152557648951):0.0004923939911301991):0.0010239959436968713,((trimera_ken_BG94:0.0010357933626054428,trimera_MsnA:0.004350986015270876):0.006435684666580661,((((caffrorum_DB1445:0.00441359906940657,caffrorum_MP644:0.004099382635454692):0.004416102692234391,(((((((subverticillaris_EO12625:0.006110147522961514,(woodii_RC513_CP:0.004165528172330036,woodii_DB1444:0.0013282154667744086):0.004863849972489197):0.0018857070005651256,((johnstoniana_RC464:0.0020390587830076295,(lanceolifera_RC463:0.00000090084843560019,pleiotricha_RC461:0.00000090084843560019):0.000998312510801505):0.00396853785934375,(((filago_BG68:0.00000090084843560019,filago_BG93:0.0042901870951463595):0.0014228466386814334,((silvatica_A2:0.0027445133614975832,silvatica_QL12629:0.00000090084843560019):0.0010681205408689975,silvatica_DB1184:0.0004927374918920556):0.00000090084843560019):0.0025919865601718934,woodii_RC513_ITS:0.0018377102923491865):0.0018999534361089701):0.0009910280788614006):0.003139674291726668,(aspalathifolia_DB1408:0.00951891618973914,alopecurus_MP630:0.008608235315579752):0.002729504681733127):0.0006211797025087476,((evansii_MP641:0.007438673603039866,((((((revoluta_BT13679:0.0011351546820870771,atherstonei_EO12261:0.006133738138248489):0.0028599569154159027,rivularis_BB13936:0.0031597667403376476):0.002113522063887624,dracomontana_EO12130:0.0067333155260579395):0.00000090084843560019,straussiana_MP638:0.004222068422832504):0.0012411471260545728,((algida_MP645:0.006929449347672433,psittacina_IJ1237:0.00535467514164645):0.000758205370238085,((reenensis_MP661:0.0003088478376211231,frigida_MP650:0.00000090084843560019):0.00000090084843560019,frigida_MP658:0.001127347246054275):0.004716880322068066):0.00000090084843560019):0.00000090084843560019,((glaphyra_MP647:0.0029190446084510647,(cooperi_EO12588:0.004140893777657446,tysonii_EO12583:0.0033917821015501197):0.0010279098103155731):0.001263663473110624,((oatesii_ANA:0.00000090084843560019,oatesii_SB9774:0.00000090084843560019):0.008960769110707421,dominans_MP648:0.003597588417837801):0.00000090084843560019):0.0005875529887231217):0.0009583887722711105):0.00000090084843560019,(thodei_MP656:0.0034636167692696225,abbotti_KG1005:0.008622554377949256):0.002791035860308821):0.00027612915683153903):0.0004962105118358922,hillburtii_EO12593:0.010066232992385465):0.0006360901216493348,(((dissimulans_EO12596:0.005897059681682846,(whyteana_A4:0.003832959798423674,whyteana_BG75:0.008153285125312368):0.005815229751855953):0.0006003496624666816,(swaziensis_LL1181:0.0033368146102530395,holtii_TO:0.005536156454740122):0.01224030495473401):0.0005998777690161517,flanaganii_MP631_CP:0.005967971851553105):0.00000090084843560019):0.0005873664810053725,drakensbergensis_DB1443:0.010127694801529072):0.0014345859992629618):0.0018232678366415646,((kingaensis_kin_BB2521:0.005503613778317686,kingaensis_rug_BB2981:0.00000090084843560019):0.005203683411598261,(((mannii_usa_BB2331:0.01149767039069348,microdonta_A5:0.009612084404987361):0.00000090084843560019,((hexandra_RC465:0.006548468689701048,(thomensis_EO12615:0.003350027579790645,((benguelensis_ben_QL12641:0.00000090084843560019,benguelensis_ben_A1:0.00000090084843560019):0.00000090084843560019,benguelensis_ben_DB1174:0.0025421106182383912):0.0011642898921567228):0.0021457715380347074):0.0020247881792089632,(simii_SB9385:0.00000090084843560019,simii_RC466:0.00000090084843560019):0.007934563577774953):0.0019307883019592043):0.004598705110972976,(((mauritiensis_EO12811:0.00000090084843560019,mauritiensis_CB2632:0.00000090084843560019):0.004655191660525312,((rakotozafyana_EO12661:0.006067339101314433,(sp_mad5_EO12641:0.00000090084843560019,sp_muscosa_EO12639:0.00000090084843560019):0.0030956150213844696):0.0012602079439132487,(((arborescens_FM747:0.00000090084843560019,(brachyphylla_EO12809:0.00000090084843560019,brachyphylla_EO12810:0.00000090084843560019):0.003501231388245911):0.0060526157558651265,sp_mad3_EO12632:0.003931445520592399):0.00029313695661603557,((perrieri_EO12635:0.0021569404248031033,(baroniana_cf_Lar8:0.0010086827912855806,myriadenia_EO12679:0.003383971611666867):0.00042284667584586755):0.0008807956672627544,((cryptoclada_EO12684:0.003401407719094582,(reunionensis_FN744:0.00025197921613748225,((hebeclada_EO12686:0.003747801021886936,goudotiana_cf_EO12659:0.0016582580137861987):0.0004791060187141163,goudotiana_EO12636:0.0032899448825481595):0.00000090084843560019):0.0007194462379109331):0.0002380139414615768,((humbertii_EO12638:0.00000090084843560019,madagascariensis_MP1086:0.006663870948330594):0.004098326136952307,(boutonii_EO12666:0.0034712556861139308,(isaloensis_DB1253:0.003015808532127074,(parkeri_EO12682:0.0018939161658214992,sp_mitrastylus2_EO12691:0.002202139524661596):0.0005472935054876164):0.00000090084843560019):0.0011052559359015553):0.00000090084843560019):0.00000090084843560019):0.0002732912884991387):0.0018793158861403294):0.000565255618097292):0.0009682945881785307,(bojeri_MP1087:0.0016649533903310943,galioides_FN745:0.0026282291169715645):0.0031977343268316727):0.00312323724800567):0.0017334541765784953):0.0004543709820196404):0.00044026831474255315,(((((((zeyheriana_EO:0.010400446539676934,((umbelliflora_RT2182:0.008261162049106166,spinifera_EO12640:0.007068031671520762):0.0026937536634405184,(demissa_EO12540:0.0019159251798584935,arcuata_MP523:0.008052883240718239):0.003994008059416294):0.0011118817108545242):0.00000090084843560019,jonasiana_MP985:0.02276094179131209):0.0026909169286875928,((nabea_BG609:0.00000090084843560019,nabea_ANA:0.00000090084843560019):0.006050371869438921,((((insignis_MP1290:0.0042756444902416965,(orientalis_EO12608:0.003331633366808195,unilateralis_MP1205:0.00467473821868392):0.0025715674964012693):0.0008486714390319259,(quadrifida_MP1250:0.007467252202404831,rosacea_gla_BG628:0.0004867424395176691):0.008963221954081375):0.0017597251215342128,((thamnoides_MP1211:0.00597882760419813,opulenta_JP316:0.007302442919118262):0.001431450592135848,(((lanata_MP1220:0.009449735817516618,velatiflora_EO12547:0.0030529395686982675):0.0010383720834817023,(lithophila_MP1301:0.009650026776253491,(fimbriata_MP606:0.013277703224995349,((lambertii_ANA:0.007991714992590987,(sp_pachysa_EO12720:0.0020010914103676327,((glomiflora_MP1251:0.0009901935959471704,glomiflora_EO12548:0.00000090084843560019):0.0013697558139669616,(zwartbergensis_MP608:0.00000090084843560019,eustacei_MP1259:0.001983304538686222):0.00000090084843560019):0.0013764059316510836):0.0006843224933577799):0.0020420654737196417,((viridiflora_MP1246:0.001845140124013931,adunca_EO12746:0.004289635119606692):0.0005091619007204917,(adunca_MP1254:0.0029692779205960818,(((oblongiflora_EO12813:0.00000090084843560019,(oblongiflora_ANA:0.00000090084843560019,spectabilis_MP929:0.002067361067195625):0.00000090084843560019):0.005406919540147734,physantha_MP1242:0.0004938576554986234):0.00000090084843560019,((((((prolata_EO11935:0.00000090084843560019,(prolata_EO12748:0.00000090084843560019,versicolor_ver_MP1232:0.00000090084843560019):0.00000090084843560019):0.0029417181182467347,versicolor_mon_EO12705:0.00197496022712225):0.00000090084843560019,(((discolor_spe_MP1217:0.002483841780745564,unicolor_uni_MP1249:0.00000090084843560019):0.00000090084843560019,(croceovirens_JP387:0.00000090084843560019,unicolor_geo_JP273:0.002035573791880043):0.00000090084843560019):0.00000090084843560019,unicolor_mut_MP1245:0.00000090084843560019):0.001025820305979729):0.000609008676276356,recta_ANA:0.0009621409671221004):0.00041558247284755495,(gigantea_EO12821:0.0036804633638041757,(amidae_EO12272:0.004954042248964339,(blenna_ANA:0.00000090084843560019,(ardens_MP1076:0.00148645580061594,blenna_MP883:0.00000090084843560019):0.0014021901229834338):0.0014178174746826094):0.00000090084843560019):0.00000090084843560019):0.0013413210852482366,(diaphana_BG611:0.0009794652865757875,discolor_heb_MP1214:0.0010223484254587275):0.0009872553726219529):0.00033153531359010835):0.0002850652720552561):0.0011422526318239227):0.001114320429134456):0.00000090084843560019):0.0007021147872584551):0.0012264276837065761):0.00020180490075086727,(aneimena_EO12757:0.01187406687741645,(canaliculata_BG590:0.004619439319032553,((((vallis_fluminis_EO12761:0.0032094170467298075,densifolia_BG591:0.0035649085085394058):0.0005990254396490388,wendlandiana_EO12731:0.0004856368694311637):0.0017804759552727985,deflexa_MP1247:0.00000090084843560019):0.0006211824233343613,pubigera_MP572:0.008025898693207122):0.001570624749657304):0.003313579196326712):0.0009751382210312114):0.0012592993204851922):0.00000090084843560019):0.00000090084843560019,(platycalyx_MP1243:0.008310011329626403,((heleophila_ANA:0.00000090084843560019,(heleophila_EO12539:0.00000090084843560019,((astroites_EO12758:0.00000090084843560019,georgica_ANA:0.00000090084843560019):0.00893675362459064,albens_ANA:0.00000090084843560019):0.00039535271249439944):0.00000090084843560019):0.0024233693046816366,albens_MP585:0.004126939253393794):0.007106295676904465):0.0014397131545678642):0.0016318696365366626):0.0006965940302339143):0.00000090084843560019,(((nervata_EO12541:0.0033406061553157822,(passerinae_MP1302:0.008194303566793073,chamissonis_RT2188:0.005394405311221372):0.0044866152714086085):0.004926429961443626,(dolfiana_EO12546:0.002255293686311464,(lignosa_EO11763:0.002298596815406708,dolfiana_MP1297:0.0016275288543784229):0.0017863806938482106):0.004954647445681108):0.0025244028086711836,(((uberiflora_BG586:0.0031787615760372006,(nutans_BG599:0.006653367825704806,(bolusanthus_DEB1720:0.0044857722030575324,((atromontana_EO12544:0.0005040839356023355,phaeocarpa_SM2003:0.0016709718230142425):0.0008420033920864583,montis_hominis_EO11827:0.0014972372981500912):0.001469211532159805):0.0010016957695298556):0.00000090084843560019):0.0005957966188229771,anguliger_MP597:0.008405133393888006):0.0010408789770657229,((cubica_MP623:0.0083217858361879,(cameronii_ANA:0.00000090084843560019,tetrathecoides_MP1252:0.004750111575271239):0.0010826537012888493):0.0033079784961490178,((ingeana_EO12759:0.002113581767431963,ingeana_EO11805:0.00000090084843560019):0.003027237842223455,(solandri_EO12753:0.009271699765716533,(((pectinifolia_BG601:0.002229934719414457,strigilifolia_ANA:0.0019584654146172177):0.00000090084843560019,strigilifolia_MP619:0.006556964370301332):0.0025632323053028754,(cerinthoides_MP653:0.0019835875450389196,((sparrmanii_ANA:0.0009465035271563701,sparrmanii_BG608:0.002813294086392884):0.00000090084843560019,cerinthoides_ANA:0.001893716664405066):0.003275620907872867):0.0018001833107007816):0.00212755986918299):0.0011484610956714063):0.004979461419195436):0.0005478301631538689):0.0012857812225584232):0.00040251704026113603):0.0011638518161492834,(((esterhuyseniae_EO11831:0.0010385491457178984,(chionodes_EO11699:0.005449578210878399,oreotragus_JP363:0.005983545713129831):0.0013564078830110293):0.008107864944431309,((((simulans_BG603:0.005485200560772051,(stylaris_ANA:0.0027284252836032564,simulans_ANA:0.00000090084843560019):0.00000090084843560019):0.002361539065367434,((oxycoccifolia_MP1275:0.01395168104960817,((fairii_CM12_ITS:0.006596736911320464,((pyxidiflora_ANA:0.0017335912963025795,empetrina_EO12786:0.0052009246884592636):0.0015546000203514804,((((mollis_CM5_ITS:0.00000090084843560019,(hirtiflora_MP958:0.0016235103903284348,haematocodon_MP1033:0.00000090084843560019):0.00000090084843560019):0.003547198672065556,turgida_S1962_CP:0.01058662318391027):0.00000090084843560019,((mollis_CM5_CP:0.0014036498336928648,(canescens_ANA:0.0019957312707274354,recurvata_EO12467_ITS:0.00000090084843560019):0.00000090084843560019):0.00000090084843560019,caterviflora_EO12785:0.00000090084843560019):0.0005945331164680486):0.0014127239107442158,(ferrea_EO12494:0.004781344424749976,(bolusiae_ANA:0.006174971114142743,alexandri_EO12449:0.014366259222997215):0.001391094741427387):0.0013754010178848488):0.00000090084843560019):0.002329449879412324):0.002042302196077257,(clavisepala_MP1063:0.00000090084843560019,clavisepala_ANA:0.00000090084843560019):0.014592995831496923):0.0017554839938479507):0.0018253341729043652,((((((ribisaria_RT2059:0.020146435467896528,(intervallaris_MP556_CP:0.0038786992130312196,pillansii_pil_MP813:0.00000090084843560019):0.0040868726678030855):0.00000090084843560019,parviflora_EO12492:0.0010024014559185804):0.002067979201673787,(((oreotragus_ANA:0.006355669192919029,((annectens_CM8:0.00000090084843560019,annectens_ANA:0.00000090084843560019):0.0012610195448496224,verticillata_ANA:0.003013712976856184):0.0005991656120700338):0.0006637287212048488,(viridimontana_vir_AH1286:0.0014787683434324772,((hansfordii_MP1239:0.002488926810269372,(((((hendricksei_EO12524:0.0010240088233408867,(((((paludicola_AH2680:0.00118931071284055,salteri_S2065:0.00000090084843560019):0.0008770563387665446,(((campanularis_EO11352:0.000591543812147975,pageana_ANA:0.00000090084843560019):0.001391951125454341,leucotrachela_ANA:0.0010871763638176323):0.00000090084843560019,macowanii_mac_MP810:0.00404451953313702):0.0009354474537040485):0.00000090084843560019,cyrilliflora_CM10:0.0014973064951389003):0.00000090084843560019,fontana_MP1069:0.005024448611018171):0.00000090084843560019,heleogena_MP1064:0.00000090084843560019):0.0009636135872745868):0.00000090084843560019,((stagnalis_min_EO12740:0.004276183410734735,stagnalis_sta_MP668:0.00000090084843560019):0.00000090084843560019,(chrysocodon_EO12845:0.00000090084843560019,chrysocodon_ANA:0.0006966963352747159):0.00030254903933181926):0.002334847879520629):0.00000090084843560019,coventryi_EO12832:0.0020186079725906794):0.00000090084843560019,((propendens_EO12464:0.005293614268914119,perspicua_per_MP821:0.002532574457859946):0.00000090084843560019,(latituba_MP1374:0.00000090084843560019,trichophora_EO12701:0.00000090084843560019):0.0013020214045536768):0.0004320180730192616):0.00000090084843560019,bibax_EO12862:0.0025747258895142955):0.0008818845276488439):0.00000090084843560019,(plena_MP1282:0.003686170101074129,colorans_EO12717:0.00000090084843560019):0.0008015185791068354):0.00000090084843560019):0.0006336117514733841):0.000837980951979485,((curviflora_MP765:0.0020407500777584035,conspicua_CS1:0.00000090084843560019):0.0012318616210962876,curviflora_dif_EO12742:0.0037100017091615855):0.0016014237803908162):0.0007762461861950296):0.0023962612342576365,((((((savileae_MP975:0.0019899145667867327,ventricosa_MP713:0.0005032509367245318):0.0020839106972890343,praecox_MP795:0.005593827454371447):0.00032484935090844016,((lateralis_MP721:0.003106308170959025,((curvirostris_MP817:0.00000090084843560019,curvirostris_MP941:0.0010223619202732216):0.0004988767040552528,lateralis_MP727:0.0010301306668138415):0.0010238364533861506):0.00000090084843560019,haemastoma_MP871:0.003253016046937143):0.001552242186743014):0.0027125931507240744,chionophila_MP790:0.0018843980311893098):0.003519224846466137,bergiana_MP768:0.010226912615278637):0.0018446464903791554,((duthieae_ANA:0.0021647189100630526,(dodii_EO11417:0.007103700172979427,(trichophylla_EO10906:0.001129677704148416,transparens_MP893:0.00104342830232012):0.00000090084843560019):0.005314979518965144):0.0021576595425423593,regerminans_MP576:0.00653879238401278):0.00000090084843560019):0.0003418639812108986):0.001150545691592042,(((((flexistyla_EO12818:0.004344520294371678,(gracilis_BG622:0.005291448353645608,quadrangularis_MP620:0.00000090084843560019):0.00000090084843560019):0.00000090084843560019,(cyathiformis_a_ANA:0.00000090084843560019,cyathiformis_d_ANA:0.00000090084843560019):0.0008212111310111691):0.009215892144104499,multumbellifera_MP822:0.004965686322823025):0.001527379456452409,((((walkeri_ANA:0.0054934352885559175,((laeta_MP1045:0.00000090084843560019,(eburnea_MP1037:0.00000090084843560019,capensis_MP1047:0.00000090084843560019):0.00000090084843560019):0.00000090084843560019,elimensis_ANA:0.00000090084843560019):0.0010947060850439636):0.004033615664486823,(vallis_aranearum_ANA:0.0023627803256949407,(patersonii_MP741:0.00000090084843560019,patersonii_a_ANA:0.0025979982862031977):0.0025116187517639655):0.0017184071524943177):0.00000090084843560019,(((((sitiens_MP827:0.00000090084843560019,(tenella_EO12839:0.00000090084843560019,autumnalis_MP665:0.00000090084843560019):0.00000090084843560019):0.00000090084843560019,subdivaricata_MP671:0.00000090084843560019):0.0076810165427911884,((sacciflora_EO12864:0.002174076992703371,walkeri_MP1237:0.0006894436255270207):0.003536571840542908,((gerhardii_EO12700:0.0073138499798522305,(purgatoriensis_EO12846:0.0014349878526914196,((distorta_EO12500:0.01459630212242356,((humidicola_EO11353:0.000513352260782103,hottentotica_EO:0.0004996080265632954):0.0031343796723108048,bakeri_EO12828:0.00000090084843560019):0.00000090084843560019):0.0007187101623109558,intervallaris_MP556_ITS:0.00000090084843560019):0.00007570727803271856):0.005278213237551616):0.00000090084843560019,((denticulata_MP799:0.00000090084843560019,infundibuliformis_MP1238:0.00000090084843560019):0.00000090084843560019,(infundibuliformis_ANA:0.00000090084843560019,daphniflora_MP567:0.00000090084843560019):0.00000090084843560019):0.0014808067972856339):0.00000090084843560019):0.0017199684524623075):0.0009743163228640946,nana_ANA:0.005068809147959488):0.0039057101555261984,(krugeri_EO12807:0.01014769091790103,fastigiata_MP830:0.0002443637796420177):0.0007917599376747442):0.00018495634598657742):0.00000090084843560019,(blandfordii_MM4208:0.0010062308042233135,cylindrica_MP1240:0.00000090084843560019):0.0005018725694241578):0.0019107553340781682):0.0005078756906331214,turgida_S1962_ITS:0.009055875373372928):0.00487290233963744):0.0029456844752878642,(((physodes_MP979:0.00000090084843560019,physodes_ANA:0.00000090084843560019):0.0010105557982156698,(urna_viridis_ANA:0.000934034265285439,urna_viridis_MP946:0.00000090084843560019):0.00000090084843560019):0.007388028465697388,(((glutinosa_MP701:0.0025211301159916146,glutinosa_MP687:0.005592778956719587):0.011785991623425541,((halicacaba_MP1036:0.00000090084843560019,halicacaba_ANA:0.00000090084843560019):0.0006172243401162338,((baccans_BG645:0.005055841781212806,brachialis_MP734:0.0015098258953549649):0.00047460535808379283,fairii_CM12_CP:0.004871570176924271):0.00000090084843560019):0.0012217666802601705):0.00000090084843560019,(sociorum_cf_MP1055:0.0005344233932774882,(depressa_MP942:0.00000090084843560019,depressa_MP977:0.00000090084843560019):0.005518468683626202):0.0043895132014475065):0.0025335531432694154):0.0013723710832410515):0.00000090084843560019):0.0013294135620748613):0.00048508018993256,((((macroloma_EO12866:0.006365851987224433,((((ampullacea_MP1277:0.005560630721383973,(shannonii_TdV262:0.0026053380622850053,aristata_EO12830:0.00000090084843560019):0.00455521968880492):0.0012944903766270231,jasminiflora_EO12612:0.003491802518296462):0.00047400964306284295,irbyana_EO12840:0.0024953695303222227):0.0012983669266100348,((retorta_ANA:0.00000090084843560019,retorta_RT2096:0.00000090084843560019):0.0023928042123825435,(gysbertii_MP826:0.00000090084843560019,((massonii_MP811:0.0009977754475646399,intonsa_EO12860:0.00000090084843560019):0.00000090084843560019,squarrosa_EO11742:0.004109749652523424):0.00000090084843560019):0.001658454981399305):0.0071069549967309785):0.0002528203297987407):0.0007841694877060498,obliqua_RT2079:0.005707515412462707):0.0011128671011320995,((collina_EO12613_CP:0.004828090396166353,stokoei_MP825_CP:0.005681211569084764):0.008320546122552298,((fascicularis_fac_MP809:0.005557178526740454,(trichroma_EO12517:0.004394004531345054,(cristata_MP820:0.00000090084843560019,curvifolia_MP700:0.0009884334037948644):0.00000090084843560019):0.0040984054577997055):0.0017755646208866404,odorata_MP561:0.0035102495940420087):0.0002832410667885154):0.0008594153386680752):0.002659251543903098,(((alfredii_FR:0.005144083159216523,(((((((corifolia_MP823:0.0030012001444837608,corifolia_ANA:0.00000090084843560019):0.0023309778393273525,(erasmia_MP874:0.002135494360732646,loganii_MP1258:0.0021048247764253332):0.0008509108409457802):0.0007207476777993106,vogelpoelii_cf_EO12815:0.0013750159805739103):0.00000090084843560019,(pycnantha_MP1011:0.004270665043656442,rhopalantha_MP909_CP:0.0035482716706997063):0.0017539205839458582):0.003738108456593939,lutea_MP672:0.0028564581021698386):0.0013454978775857397,caledonica_JW103:0.026165461935450527):0.0014164901206071558,((steinbergiana_EO12763:0.0019354958455057786,bracteolaris_MP577:0.0022099789787281554):0.003910311853326884,((eugenea_EO12485_ITS:0.00866091332482653,glauca_ele_MP973:0.00594980037155295):0.00346673632925554,glauca_gla_MP850:0.0035649251322917327):0.0026225829860691686):0.00000090084843560019):0.0009868784454391182):0.00004965620998231138,eugenea_EO12485_CP:0.00827505844914216):0.0034212317616790716,((cabernetea_EO12882:0.0015912671451632232,extrusa_EO12880:0.003256419995228497):0.006731154330474268,(((cruenta_MP745_NR:0.00000090084843560019,(elimensis_EO12843_NR:0.0010329326310511157,cruenta_MP999_NR:0.0014934297695212715):0.00000090084843560019):0.004704677327884069,((((vestita_ANA:0.0007062771340745009,(regia_mar_MP930:0.0003177366187080449,(regia_reg_MP922:0.00000090084843560019,(regia_reg_ANA:0.00000090084843560019,axilliflora_MP916:0.00000090084843560019):0.00000090084843560019):0.00000090084843560019):0.0014220813630155264):0.00024082004837651375,(viscaria_vis_MdV4:0.000256880082598818,((((viscaria_lon_ANA:0.00000090084843560019,((abietina_aur_MP499:0.0009101342075885036,latiflora_EO12865:0.0014462747873023867):0.00000090084843560019,(abietina_aur_MP1320:0.0017680719238800792,viscaria_lon_MP504:0.0009348765382581495):0.00000090084843560019):0.00000090084843560019):0.00019568221365013372,((vestita_EO12702:0.00039598536284443767,viscaria_mac_MP808:0.0007477674519653495):0.00000090084843560019,(viscaria_pen_EO12466:0.0010009469178917077,(nematophylla_EO12747:0.00024606390303289036,(filamentosa_EO12728:0.0002496212886005887,vestita_MP1079:0.00000090084843560019):0.00000090084843560019):0.00024216778748804656):0.00000090084843560019):0.0005894870470505813):0.00000090084843560019,(viscaria_lon_MP1270:0.00000090084843560019,viscaria_lon_MP678:0.00000090084843560019):0.0023863719309780485):0.00020647529446582763,((pinea_MP789:0.00024371712801579302,(abietina_per_MP1071:0.0006300095589914658,pinea_MP693:0.0009355963321357889):0.00000090084843560019):0.000489565558453163,hibbertii_MP982:0.004029519355215903):0.00000090084843560019):0.0006463140946957568):0.0008944279663370495):0.0015657330601228463,((abietina_pet_EO:0.0035836688394744335,collina_EO12613_ITS:0.00000090084843560019):0.0017752578360387416,(((quadrisulcata_ANA:0.00000090084843560019,quadrisulcata_MP1031:0.001254527119239069):0.00026381190332085315,((nevillei_ANA:0.00000090084843560019,nevillei_MP1056:0.000637524776972367):0.00046425494974707286,(abietina_abi_MP1013:0.00000090084843560019,(abietina_dia_MP1015:0.00000090084843560019,(abietina_con_CM6:0.002525324994582874,(abietina_atr_MP1029:0.00000090084843560019,(abietina_dia_CM11:0.0024664449054696736,abietina_abi_ANA:0.00000090084843560019):0.00000090084843560019):0.00000090084843560019):0.00000090084843560019):0.00000090084843560019):0.0009574358096875521):0.002432293524670497):0.0009705752131584804,((thomae_MP807:0.0016529393416590589,(abietina_aur_MP514:0.00000090084843560019,abietina_aur_MP717:0.0006228138358292697):0.0024552712799858125):0.0008408679049719641,((stokoei_MP825_NR:0.004187062577328394,((phillipsii_MP794:0.0035095427755810907,phillipsii_MP1357_NR:0.0030863539653962313):0.0018266974274955387,(doliiformis_MP710:0.000812809474040862,doliiformis_MP797:0.005613377236475806):0.002299061006955177):0.0005388493635868211):0.0005374827306901494,phillipsii_MP1357_CP:0.00000090084843560019):0.00000090084843560019):0.000521586939454865):0.0011778866739177755):0.00000090084843560019):0.001700395100843026,(parilis_ANA:0.0002676074192140251,parilis_MP751:0.003436571425933385):0.00467308058489337):0.0007689853137243528):0.0008729781777058433,filiformis_EO12881:0.010823810672219911):0.0007146975628282596):0.0020708164161672617):0.002586384550348248):0.0029337634846380023):0.00000090084843560019,(parviporandra_MP877:0.00288733143868441,((((glandulosa_fou_ANA:0.00000090084843560019,glandulosa_gla_MP1227:0.002248462927365093):0.0023691510632720863,(gibbosa_ANA:0.0018889044440298553,(gibbosa_BG623:0.00000090084843560019,gibbosa_ANA_b:0.0009291762192448578):0.00000090084843560019):0.0027131124586595224):0.004006011721330942,gibbosa_GS23:0.0043487043330343):0.0017555184904906281,(angulosa_S2105:0.0004879812040107347,(axillaris_MP1052:0.0014349022862496172,axillaris_MP594:0.00000090084843560019):0.00000090084843560019):0.004819247125375119):0.0022416351585735294):0.0017798766623627232):0.0005624240232974265):0.00000090084843560019,(((((((((((petrophila_EO7592:0.001527162030632747,petrophila_RT2065:0.001526685370625324):0.0034751058765388207,(oliveri_MP1278:0.00000090084843560019,obtusata_EO12458:0.0015334710230822928):0.000502838578730504):0.009023699988969236,((((gnaphaloides_MP511:0.009912370649447402,palliiflora_EO12533:0.008546278815182539):0.005545446596951945,(bruniifolia_EO12460:0.001316284136039624,ustulescens_RT1553:0.004464602523059348):0.0038653025707876586):0.0002846663818959554,(rhopalantha_MP909_ITS:0.00000090084843560019,riparia_MP908:0.00000090084843560019):0.009644102273769616):0.00000090084843560019,((recurvata_EO12467_CP:0.0028599767313772623,cumuliflora_EO12699:0.00000090084843560019):0.00401382600090857,genistifolia_CM15:0.0034087278457210395):0.0011798521714257851):0.0005801781402433541):0.00000090084843560019,(sonderiana_MP756:0.00000090084843560019,sonderiana_MP997:0.0011513006238892632):0.0032981564124722894):0.0002990969012267284,petiolaris_EO12783:0.002514040350692159):0.0007943812111289266,(((villosa_EO11394:0.0017750307104801397,bruniades_EO12465:0.003839236963748363):0.001851891364210762,(capitata_MP1044:0.00000090084843560019,capitata_ANA:0.00000090084843560019):0.008817845642435426):0.003869119822187899,((((florifera_EO12536:0.0018073830009201679,florifera_EO12768:0.00000090084843560019):0.009731552453168603,((lachnaeifolia_MP994:0.006686228386285981,saxicola_EO12515:0.004499200593618698):0.00000090084843560019,((paucifolia_cil_EO12528:0.0058702965303273355,niveniana_MP1267:0.0014014799072018921):0.00866401038169274,((jacksoniana_EO12791:0.007877624668631488,(lepidota_MP541:0.0024723689838587635,((floccifera_MP987:0.01468649403335181,leucanthera_EO12452:0.0019062627988566166):0.0011819519386247752,magnisylvae_EO10708:0.0017102272984003163):0.00000090084843560019):0.00000090084843560019):0.00000090084843560019,diosmifolia_CM19:0.0056742226968890174):0.002268778744419479):0.00000090084843560019):0.00000090084843560019):0.001069164927482398,((((monsoniana_MP986:0.0030737640519184,plumigera_EO11341:0.0034952382187678484):0.0015256126870352943,lucida_MP690:0.004022679383580802):0.00000090084843560019,(sperata_MP931:0.0037992478640364764,perplexa_EO12788:0.0024869068705571993):0.00000090084843560019):0.00000090084843560019,triflora_MP564:0.0015080730530778134):0.00000090084843560019):0.0014632750853393718,((((cruenta_MP745_CP:0.00096455943156943,(cruenta_MP999_CP:0.002293361658127855,elimensis_EO12843_CP:0.00000090084843560019):0.00000090084843560019):0.005629102328960707,((marifolia_CM4:0.00000090084843560019,margaritacea_ANA:0.0008740709231158732):0.00000090084843560019,(((hispiduloides_EO11544:0.0009185859093953974,patens_EO12457:0.00000090084843560019):0.0017430558778011515,(hirta_EO12812:0.0033748261869328516,fausta_MP663:0.00000090084843560019):0.0031593290464966006):0.0006718334082249802,magistrati_EO11750:0.004542891103811532):0.0007085850939917961):0.002166909741862002):0.0006984703390108741,(muscosa_MP775:0.010149967702331373,((areolata_EO12502:0.0014908976745903967,calcicola_EO12814:0.004897655423926371):0.00000090084843560019,((((remota_EO10386:0.00000090084843560019,remota_MP1263:0.001459980781056513):0.0029180055694224857,conferta_MP887_ITS:0.00000090084843560019):0.00000090084843560019,(artemisioides_MP551:0.00000090084843560019,rugata_EO12516:0.0030469498969614003):0.00000090084843560019):0.0009685215756174744,subcapitata_MP1042:0.001497171343977245):0.00000090084843560019):0.0048998141033178046):0.001577279133345991):0.0003182133158883379,(((((dianthifolia_MP583:0.0026112497161587694,(setacea_MP589:0.006183648972617238,(glandulipila_MP521:0.0037557382417624887,(pannosa_EO12490:0.00000090084843560019,perlata_MP960:0.0029568859407751486):0.0012293517423417018):0.0004229606670879441):0.0005079240831576752):0.00000090084843560019,(selaginifolia_EO12488:0.00399506740097413,(polycoma_FR:0.008771720477232525,((peziza_MP719_ITS:0.00000090084843560019,ovina_EO12487:0.00000090084843560019):0.0019293358808362413,tomentosa_MP961:0.004726923074797823):0.003611253898473908):0.00000090084843560019):0.0004956150517185697):0.00000090084843560019,(adnata_MP501:0.002529013040541227,acuta_MP506:0.0030246779861273373):0.000997179384696066):0.00000090084843560019,stokoeanthus_EO4790:0.004022786181435698):0.00000090084843560019,(goatcheriana_goa_MP865:0.002562258033784202,(leucosiphon_MP776:0.0015496860138707346,calycina_EO12532:0.0027483094725615047):0.0004974745494375787):0.0004915028344360532):0.00275534204258399):0.00000090084843560019):0.000992818211634505):0.0021081889917901222):0.000560157205340677,pauciovulata_TdV258b:0.01408795528546354):0.000436267338479157,(((equisetifolia_ANA_CP:0.0017177242797635456,equisetifolia_MP829:0.0040161241124536395):0.00000090084843560019,(hermani_EO12498:0.005077329064274105,(chiroptera_MP814:0.00000090084843560019,(equisetifolia_ANA_ITS:0.00000090084843560019,multiflexuosa_EO12445:0.0015229940195319916):0.00000090084843560019):0.0033161812812925492):0.0008117491818016915):0.006313908493724943,((((inordinata_EO11823:0.00217949452527534,nubigena_MP868:0.004500796069914307):0.001627507145362948,(sp_nov_MP1291:0.003596103136354557,umbratica_EO12760:0.0034925676831974355):0.0018039163794251348):0.003186893879292874,((((((utriculosa_EOsn:0.008196563572248303,((((zebrensis_EO12787:0.004865229523262556,nemerosa_MP1208:0.010974141704964562):0.004602412897653515,((velatiflora_MP1213:0.00000090084843560019,peltata_MP1231:0.0015339184824092035):0.0016940848614829963,sparsa_BG602:0.0017794320686370085):0.003562941873846242):0.0012022395340467336,((((((propinqua_MP1019:0.0028764804112883903,(calcareophila_EO30159:0.00000090084843560019,excavata_GK1532:0.003587131553246363):0.000975673570527979):0.0010237304535243455,(pulvinata_MP1304:0.004225683028673324,(penduliflora_MP923:0.00000090084843560019,(fillipendula_fil_MP914:0.0009841249465829664,fillipendula_min_MP926:0.0012175584951982334):0.0006085041200437378):0.0037266915606003034):0.003047524107905332):0.0005838587658602578,(((baueri_bau_MP1233:0.0004910928806819074,baueri_gou_AH862:0.00044237267404589295):0.0021257410344965233,(sessiliflora_MP604:0.004590055579815711,((mammosaP_MP951:0.0010102217570269055,mammosaR_MP510:0.0004941018735585112):0.0009870670656146573,mammosaW_EO12784:0.0019979690057147586):0.00000090084843560019):0.0020024931074097466):0.0016716201949579666,irregularis_EO12803:0.004749509901676068):0.00000090084843560019):0.0033843557150819254,((holosericea_MP1004:0.0011776301498035678,((grisbrookii_EO12716_CP:0.00000090084843560019,(bodkinii_TdV204:0.00000090084843560019,bodkinii_MP1281:0.00000090084843560019):0.0009776678541585575):0.00000090084843560019,holosericea_EO12842:0.0014482022868896652):0.00000090084843560019):0.004848125083140399,((grisbrookii_EO12716_ITS:0.007827811225834942,lanuginosa_EO12521:0.0022161745198995804):0.0032672656631098107,((vernicosa_MP928:0.010718551828122204,(pulchella_MP736:0.0020176676720873848,flavicoma_EO12823:0.004294085817922953):0.0031246544291016463):0.0006282356021566412,(rhodopis_BAB13:0.017467966871078516,((barbigeroides_MP735:0.0035773188759020756,((((ioniana_EO12781:0.00000090084843560019,russakiana_MP684:0.002010436046312095):0.007102045912931648,(erinus_MP907:0.0020575775981935165,similis_MP804:0.0010864578571967624):0.003506613880298959):0.0015034601322791283,(((glabella_la_EO11224:0.00349790762749891,interrupta_MP911:0.00000090084843560019):0.000987126479397259,(((dispar_EO12749:0.0015366932519067734,((piquetbergensis_MM5532:0.00000090084843560019,dregei_EO12711:0.0005046500598185019):0.0004966377882982003,malmesburiensis_EO12575:0.0016408966528827554):0.000806847493283366):0.003273803473288147,(capillaris_MP1066:0.007151755967607711,(pilosiflora_pil_MP1262:0.011540973659321642,ericoides_MP742:0.0004636485235315853):0.00003145275203563824):0.00000090084843560019):0.001607785863584253,radicans_sch_MP1018:0.0020659708783338647):0.00000090084843560019):0.00000090084843560019,agglutinans_EO7679:0.015226020217711996):0.00000090084843560019):0.0013198827568048886,albertyniae_MP927:0.0023062754952950138):0.00000090084843560019):0.0011066723286935949,((benthamiana_MP560:0.0036091276114662246,((venustiflora_gla_MP1284:0.002121418697227484,(ecklonii_EO12739:0.0020711460626098655,innovans_MP918:0.0015509032412592768):0.0009975535819582502):0.00000090084843560019,globiceps_con_EO12519:0.0027058583433476):0.0015828143180591499):0.00000090084843560019,labialis_MP696:0.0028437192026882184):0.000685034246610936):0.0009357274559895216):0.00000090084843560019):0.0008533698381448347):0.00000090084843560019):0.00000090084843560019):0.001585832002081588,(globiceps_gra_MP988:0.006162273495470622,karwyderi_EO12718:0.004406258601771402):0.00502524049139892):0.00000090084843560019,nudiflora_MP802:0.010402262664749693):0.002019521527905963):0.00000090084843560019,((peziza_MP719_CP:0.0018989429916655585,(maximilianii_EO12484:0.008999415017609376,leucodesmia_MP724:0.0013958278207201582):0.0021757071966309063):0.0033681994529069525,uysii_ANA:0.01015333063383039):0.0008812423061428274):0.00000090084843560019):0.0026413003879641544,(((urceolata_MP955:0.004748018952124177,madida_MP573:0.006387474392786379):0.00030594438175103123,(((((((eremioides_MP533:0.010212300664716524,(totta_MP525:0.0035326792946065873,((tumida_MP755:0.007635349403140488,hanekomii_EO11172:0.008981720496921489):0.00029819416732595214,(plumosa_EO12480:0.011715451339174829,(glandulifera_EO12852:0.0007721911261198812,irrorata_EO12856:0.00000090084843560019):0.005393021822535878):0.001016683548888594):0.004040503124080096):0.001689701807644185):0.0020970808386901437,(((bokkeveldia_EO12769:0.010443956004010333,eremioides_EO12854:0.012271357223022332):0.0008973163193070902,rusticula_EO12471:0.010508939077052267):0.0018826827503601068,((inaequalis_MP539:0.010290837034466354,coacervata_MP761:0.008271015154467275):0.0004596232600921914,(lavandulifolia_EO12506:0.0025571353958331084,macrotrema_MM4625:0.0009157083438271277):0.0038149287468531865):0.00000090084843560019):0.0006767072376010314):0.00000090084843560019,(((eriophoros_EO12478:0.0020426801711069483,senilis_EO12483:0.0035059142366479393):0.008571616964693182,(((((leptopus_MP746:0.00000090084843560019,incarnata_EO12771:0.0020145662852433105):0.0030541201151408383,((verecunda_CS5:0.00000090084843560019,verecunda_ANA:0.00000090084843560019):0.0040071129100193986,(rubens_EO12479:0.001516834185646475,rubens_EO12853:0.0010752132968113346):0.00000090084843560019):0.003477812191066097):0.001390828928980405,(cernua_EO12474:0.0037011006869626384,toringbergensis_ANA:0.004829141867297756):0.00020389446562439653):0.0006961116755330646,(atrovinosa_MP864:0.003076097027951326,(inflata_ANA:0.00000090084843560019,inflata_MP784:0.00000090084843560019):0.003214620641800064):0.004356960827441182):0.00029565267219128704,(subulata_MdV2:0.0026695369298310174,(oxysepala_MP780:0.0030730592352102267,(sphaerocephala_MP848:0.001078278510287033,maderi_MP757:0.00000090084843560019):0.0005077542321171574):0.0021171359139471532):0.0020525196905026135):0.0006015056326617667):0.0006481199514143007,(flacca_MP840:0.006328277944475252,((thunbergii_EO12473:0.0019981899417097974,thunbergii_AH2612:0.005153122052236023):0.004237662068261795,((junonia_min_Moelens:0.00000090084843560019,junonia_jun_Moelens:0.0009286132848011807):0.00000090084843560019,junonia_min_MP866:0.0038400673515740016):0.0026618279625855606):0.004251536165159832):0.0016200556603681443):0.0004683015301125662):0.00026208382576119367,(recurvifolia_EO12475a:0.007540968047855528,mira_MP1257:0.01128824870323893):0.000612517741120316):0.0006055005915819648,(((greyi_EO12501:0.00864518278664568,(cereris_MP863:0.0011873311301565442,arachnocalyx_EO12453:0.002294359060608885):0.007493825173921866):0.017103827807721426,oresigena_MP759:0.0017770873207537433):0.0016072185967370655,lateriflora_EO12482:0.009206525652904888):0.003198165923191608):0.00000090084843560019,((caprina_EO12772:0.005723016335859495,(argentea_EO12475:0.010774122505574146,cetrata_EO12064:0.008757441518193422):0.00000090084843560019):0.00041382565848364585,((amoena_MP1032:0.00000090084843560019,thimifolia_CM7:0.0004946969531495443):0.0004947879401707886,(planifolia_MP939:0.00000090084843560019,planifolia_MP1012:0.00000090084843560019):0.00000090084843560019):0.010416360110946314):0.002171334400028437):0.0025986052460795594,(humifusa_MP616:0.007186090082051143,humifusa_MP846:0.005802970563414322):0.000754035900646233):0.001473654675530897):0.0009677573999484937,(((karooica_MP1285:0.006994373997117827,caespitosa_MP642:0.002452190716342206):0.013942659627951106,petricola_MP996:0.008758663450955571):0.0003265077893727478,((leonis_RTsn:0.0051064367168660845,((tenuis_EO12491:0.0007045165278535703,(leptopus_ANA:0.00000090084843560019,tenuis_ANA:0.00000090084843560019):0.00000090084843560019):0.01111030225568393,((paniculata_MP1274:0.012190572987880219,bicolor_MP1098:0.011251229273738532):0.00087359215810434,(podophylla_MP582:0.01164688818013034,(pubescens_EO12503:0.005936206838515329,strigosa_MP673:0.00436655792676008):0.0016703688463375406):0.00000090084843560019):0.0009912325339503985):0.00000090084843560019):0.0004886283638381451,(physophylla_EO11418:0.008498040710939002,brachysepala_EO12727:0.006505293108941191):0.0004768633338382281):0.00000090084843560019):0.0005048846811019853):0.0006755922028579191):0.0001960269424502696,((((accommodata_EO11382:0.007739898755045618,((placentiflora_EO12477:0.007397518215252806,desmantha_MP562:0.0040753073828679815):0.0011936271117358704,((((((coccinea_uni_EO12849:0.00000090084843560019,coccinea_coc_MP1020:0.00000090084843560019):0.0033006284475919473,coccinea_coc_MP598:0.0021463827559648047):0.00042628527794201087,((coccinea_coc_MP1053:0.0009505335253351496,monadelphia_FO:0.0039264882618088755):0.0012146516650219836,monadelphia_FO2_ITS:0.0021264241044191686):0.00000090084843560019):0.0007047410267590362,(melastoma_mel_MP773:0.00453877356406948,((imbricata_MP1295:0.0033610719935559473,((chartacea_EO11408:0.004162290411320527,(((intermedia_MM5082:0.00000090084843560019,penicilliformis_MP889:0.00000090084843560019):0.00000090084843560019,intermedia_alb_MP1248:0.0005844227868231681):0.0012234488543462025,penicilliformis_MP1078:0.00000090084843560019):0.0004315501183515297):0.0013077434923978322,((imbricata_MP1276:0.0007937180619892973,melastoma_min_EO12820:0.00000090084843560019):0.0007121239984185277,(imbricata_MP688:0.0048275737110617875,(imbricata_MP508:0.004230671373102606,imbricata_MP512:0.0032025598932099567):0.0003381696689540124):0.0004190120373661435):0.00000090084843560019):0.00000090084843560019):0.00008496189100554471,monadelphia_FO2_CP:0.0051672903180110755):0.00047690714808650133):0.0006827254121363577):0.0003665603986858596,placentiflora_MP1241:0.00518132433673456):0.00045158933474150916,(pogonanthera_EO12835:0.003951529718447364,((lasciva_MP906:0.00000090084843560019,lasciva_EO12837:0.001443385651893329):0.0004470094665600765,(placentiflora_EO12833:0.00000090084843560019,(imbricata_EO12834:0.000737682430948755,imbricata_MP1279:0.00000090084843560019):0.00045163453235286564):0.00027740908278090843):0.0016513944650616075):0.002666702625121104):0.00011216735950266665):0.0005928771951889782):0.00029794599689439655,(brevifolia_EO12459:0.00000090084843560019,brevifolia_MP1008:0.004021223136611734):0.002382613005485451):0.0003626410905214875,occulta_EO:0.005434404335730596):0.0007975969064678972,(oligantha_TdV86:0.007515092800124377,((coarctata_ANA:0.0024828471271494067,(gracilipes_MM5014:0.00000090084843560019,(scytophylla_MP1021:0.00000090084843560019,curtophylla_EO12750:0.0004968913584888645):0.0014553959317459596):0.0016748859877917046):0.0015967243081745,((rubiginosa_RT1554:0.00000090084843560019,coarctata_MP590:0.00000090084843560019):0.005142535944636588,((plukenetii_lin_MP912:0.00000090084843560019,plukenetii_pen_MP915:0.003281671644810082):0.00000090084843560019,(plukenetii_bre_MP769:0.00000090084843560019,plukenetii_plu_EO:0.001444883743241625):0.0025809209555005294):0.004982950551997085):0.0027921719497507823):0.0014185235482089772):0.00023598133076030512):0.0011276344144782464):0.002197909599234597,((((caffra_C_MP528:0.00000090084843560019,caffra_ANA:0.00000090084843560019):0.00000090084843560019,caffra_D_MP655:0.00000090084843560019):0.010208193407126613,(esteriana_EO12545:0.003617111904228924,juniperina_SV952:0.011782075484067959):0.0003919644629545838):0.002202871285234106,phacelanthera_EO12489:0.009915003155865536):0.0002889672385838861):0.00000090084843560019,(serrata_MP818:0.006966804493326786,(rigidula_MP534:0.002469163283549757,exleeana_EO12499:0.005226472189848511):0.0019489546394069039):0.0006799675640356619):0.0014647957623012808,tristis_MP932:0.0076981606607349345):0.00000090084843560019):0.00000090084843560019,(((corydalis_MP1005:0.00000090084843560019,corydalis_AH2536:0.002852359501986786):0.008615431822450219,(spumosa_MP978:0.0056207163401914345,((banksii_ban_EO12873:0.0028146177481979274,(banksii_com_ANA:0.00000090084843560019,banksii_com_MP824:0.00037750541078140275):0.0014035996682832095):0.0005386365286984728,banksii_pur_NB1753:0.0024560885756621815):0.0019014920234589063):0.000539583068562264):0.0020877075115422056,(tegulifolia_MP557:0.0011679797635415156,(goatcheriana_pet_MP990:0.0005104991428808107,goatcheriana_dra_EO12694:0.00000090084843560019):0.0038639170235455753):0.006308039424877371):0.0027460520459962256):0.0013520254220339325):0.00000090084843560019):0.00000090084843560019,vlokii_JP378:0.00732594150522515):0.0002168013154770459,(esteriana_EO12858:0.006438539136968304,albescens_MP898:0.003956178861553315):0.00189170416421716):0.00000090084843560019,lehmannii_MP625:0.0040869278420416055):0.000436994541981077):0.0003904173791755986):0.0005771977299833063,(((ocellata_MP574:0.00965241668554499,(modesta_ANA:0.002335167159971309,melanthera_MP610:0.00000090084843560019):0.003329416224994811):0.001952138008506575,(((tradouwensis_MP903:0.0019860630746362197,(((natalitia_EO12514:0.004192142501218903,leucopelta_SB9309:0.0036082178484972615):0.0006521096978205769,copiosa_BG610:0.00884065212468795):0.00000090084843560019,leucopelta_EO12598:0.0005240941649975574):0.006234666016379065):0.002534694777575418,(((flanaganii_MP631_NR:0.004155636994840997,hispidula_MP801:0.00000090084843560019):0.00000090084843560019,lowryensis_ANA:0.001120243156870883):0.0016807933124501418,(turneri_EO12736:0.0014402361181319809,cordata_MP571:0.0004940475290605803):0.00000090084843560019):0.00000090084843560019):0.0006394647585989737,(conferta_MP887_CP:0.0009389813153905486,grata_MP879:0.00000090084843560019):0.00000090084843560019):0.00538280458673452):0.0016268293669396072,((klotzschii_EO12762:0.010759674192741212,garciae_MP1253:0.009503145306658856):0.0010323534347583744,(condensata_MP890:0.008375556975929874,longimontana_MP587:0.003544572904802207):0.0010769219838134168):0.0009493978640894798):0.0007607838988208653):0.0005183430514075173,sagittata_EO12737:0.01732374593190309):0.0006015850015151016):0.0006789671356273083):0.00036335287099437434):0.005535206230428271):0.0032252756344348806,(((lusitanica_PJ_CP:0.006884492510783518,lusitanica_f_ANA_CP:0.00000090084843560019):0.012829381221365241,(umbellata_a_ANA:0.00000090084843560019,(umbellata_EO12620:0.00000090084843560019,(umbellata_DS:0.00000090084843560019,umbellata_b_ANA:0.001737378418197859):0.002239803831249103):0.00000090084843560019):0.020920715414578888):0.0009756505259413374,((maderensis_AH:0.0019774314134305376,maderensis_b_ANA:0.00000090084843560019):0.014920850054512099,(cinerea_Popp:0.005269412911193309,(cinerea_MP967:0.00000090084843560019,cinerea_a_ANA:0.00000090084843560019):0.004507234936496388):0.01380571703495578):0.00758640629117704):0.0018994490337775436):0.005734916691893145,(sicula_boc_DM:0.009295914858218051,(sicula_sic_c_ANA:0.00000090084843560019,sicula_sic_AM:0.0023224888625707906):0.00000090084843560019):0.012946523161160614):0.0010249472259826024,((spiculifolia_AS57234:0.00000090084843560019,spiculifolia_b_ANA:0.0020469876319345916):0.03147781355278095,(((ciliaris_EO12622:0.0010448265522944502,(ciliaris_c_ANA:0.00000090084843560019,ciliaris_KKN1:0.00000090084843560019):0.0011333728115233907):0.020177118804318134,((tetralix_c_ANA:0.00000090084843560019,tetralix_MP966:0.00000090084843560019):0.013844633405057602,(andevalensis_EO12623:0.0047456106908561274,(mackayana_b_ANA:0.00000090084843560019,(mackayana_KKN5:0.00000090084843560019,mackayana_PPK:0.0005399219086067267):0.00000090084843560019):0.007886089747429449):0.003812519252421749):0.004988723471800313):0.009684224425828504,(((carnea_b_ANA:0.0010726805809139661,carnea_ATsn5:0.00000090084843560019):0.01288611413973558,((erigena_Pim:0.00000090084843560019,erigena_EO12616:0.00227099614371914):0.0026770353837753387,(erigena_EO12623:0.001887896060393986,erigena_a_ANA:0.00000090084843560019):0.00000090084843560019):0.018224923847029475):0.004905396516279539,(terminalis_a_ANA:0.016447835614516487,((((platycodon_mad_EO12695:0.0024593174161336275,(scoparia_EO12618:0.0014674208257496192,scoparia_AH:0.0003662781558353252):0.00017862976303437017):0.000569757802030194,(azorica_b_ANA:0.001461932884123305,platycodon_pla_c_ANA:0.00000090084843560019):0.00000090084843560019):0.010765622480901621,(((manipuliflora_a_ANA:0.00000090084843560019,manipuliflora_AJH:0.00000090084843560019):0.003222745178806627,manipuliflora_EO12697:0.0044008636570196024):0.0026219764841372262,(vagans_MP972:0.00000090084843560019,(vagans_PPJ:0.00000090084843560019,vagans_a_ANA:0.00000090084843560019):0.00000090084843560019):0.009836322387245834):0.005827745779555177):0.0054364491874106914,multiflora_a_ANA:0.026229653202032147):0.001537265802812199):0.0013553195757355207):0.000685009931518727):0.0018615534886124749):0.0025700009367237158):0.044962784414732386,(Calluna_vulgaris_ANA:0.00000090084843560019,Calluna_vulgaris_BG643:0.00052874101374573):0.10643160374351579):0.014137577406288428):0.0690751704319613):0.007354626711608358,Empetrum_nig:0.007354626711608358);
((Corema_album_ANA:0.022911597520348895,((Daboecia_cantabrica_ANA:0.00000090084843560019,Daboecia_cantabrica_PPA:0.003839805211138869):0.07863983031669887,((((((ciliaris_EO12622:0.0012660011176913713,(ciliaris_c_ANA:0.00000090084843560019,ciliaris_KKN1:0.00000090084843560019):0.0030685653309153304):0.02485138554423682,((tetralix_c_ANA:0.00000090084843560019,tetralix_MP966:0.00000090084843560019):0.014358037072229364,(andevalensis_EO12623:0.009631621057058955,(mackayana_b_ANA:0.00000090084843560019,(mackayana_KKN5:0.00000090084843560019,mackayana_PPK:0.0010821309240644633):0.00000090084843560019):0.0014119665727838804):0.012500141450479714):0.0038696289500820573):0.0047597176808057634,((((platycodon_mad_EO12695:0.0010988444828250992,(scoparia_EO12618:0.00000090084843560019,scoparia_AH:0.0005408739293262844):0.00001553890279871761):0.000532498035856448,(azorica_b_ANA:0.002379664799743784,platycodon_pla_c_ANA:0.0007718030162142944):0.00000090084843560019):0.009340189238275417,(((manipuliflora_a_ANA:0.0020190665720396864,manipuliflora_AJH:0.00000090084843560019):0.0012239115543698962,manipuliflora_EO12697:0.0046783079092756145):0.003943507314076896,(vagans_MP972:0.00000090084843560019,(vagans_PPJ:0.00000090084843560019,vagans_a_ANA:0.00000090084843560019):0.00000090084843560019):0.007005540942004967):0.008509408189633897):0.004850579593653324,multiflora_a_ANA:0.022233642077521786):0.0031405597502153146):0.0014140448604620256,(((carnea_b_ANA:0.0006167191490606534,carnea_ATsn5:0.00000090084843560019):0.01389058967097183,((erigena_Pim:0.0017938117988075498,erigena_EO12616:0.0016050570912408645):0.0005831708766502342,(erigena_EO12623:0.0019297273129337078,erigena_a_ANA:0.00000090084843560019):0.00000090084843560019):0.026318467744903932):0.00445490465517508,terminalis_a_ANA:0.022423898328447028):0.0009031637738317647):0.0011256045985394802,((sicula_boc_DM:0.006802047995685415,(sicula_sic_c_ANA:0.00000090084843560019,sicula_sic_AM:0.0028829470826247723):0.0025740167333642783):0.009808934191449925,((spiculifolia_AS57234:0.00000090084843560019,spiculifolia_b_ANA:0.00000090084843560019):0.029112638593729902,((((australis_PPM:0.004045977686175589,(australis_b_ANA:0.00000090084843560019,australis_PPF:0.0014436231029714669):0.00000090084843560019):0.02108141878215841,((trimera_ken_BG94:0.0010472211156504435,trimera_MsnA:0.004534111165983408):0.00276478905535496,((((kingaensis_kin_BB2521:0.009561745480384335,kingaensis_rug_BB2981:0.00000090084843560019):0.007910546797849315,((((mannii_usa_BB2331:0.011489355605203226,microdonta_A5:0.003448768301715497):0.001609239130741448,((hexandra_RC465:0.005474805436802775,(thomensis_EO12615:0.005660243837875369,((benguelensis_ben_QL12641:0.0005169257211820257,benguelensis_ben_A1:0.00000090084843560019):0.00000090084843560019,benguelensis_ben_DB1174:0.0015739682961517698):0.0013482143535604525):0.0011957644269090966):0.006038199751251264,(simii_SB9385:0.00000090084843560019,simii_RC466:0.00000090084843560019):0.007035807918045467):0.0008462331375317908):0.0031056947142260624,((mauritiensis_EO12811:0.00000090084843560019,mauritiensis_CB2632:0.00000090084843560019):0.0027659598750961203,(((rakotozafyana_EO12661:0.00471472313536574,(sp_mad5_EO12641:0.00000090084843560019,sp_muscosa_EO12639:0.000524445416107083):0.0054066223298228485):0.0004816302104073511,((cryptoclada_EO12684:0.002247019017590712,((arborescens_FM747:0.00000090084843560019,(brachyphylla_EO12809:0.00000090084843560019,brachyphylla_EO12810:0.00000090084843560019):0.0032029309601872787):0.004078023867220757,sp_mad3_EO12632:0.004049173628096082):0.0008886189914493774):0.0007348222218880778,((humbertii_EO12638:0.00000090084843560019,madagascariensis_MP1086:0.003986595012363283):0.0024650866357017118,((boutonii_EO12666:0.002514803013709133,(isaloensis_DB1253:0.0021002388372164276,(parkeri_EO12682:0.001634170870987137,sp_mitrastylus2_EO12691:0.0034302712499645963):0.0024990178796781078):0.00000090084843560019):0.001880413448711194,((perrieri_EO12635:0.0025126488645815428,(baroniana_cf_Lar8:0.0010550641227714966,myriadenia_EO12679:0.002639688095486138):0.0008743505837193113):0.0006885404888019811,(reunionensis_FN744:0.0015597845427523904,((hebeclada_EO12686:0.004355488133438262,goudotiana_cf_EO12659:0.0028699556805866487):0.0002204704521767335,goudotiana_EO12636:0.0023486884275724404):0.00000090084843560019):0.0008974900354390297):0.00000090084843560019):0.00021996939757655898):0.00000090084843560019):0.0017310328308820235):0.0004471976817420274,(bojeri_MP1087:0.0028724906087555916,galioides_FN745:0.0024384813252635914):0.002566745086875545):0.00027367714361543145):0.00236010605920353):0.0009506865220652782,((caffrorum_DB1445:0.003346228859265924,caffrorum_MP644:0.005808433025745267):0.007300989304128531,((((flanaganii_MP631_CP:0.006164580368958494,(whyteana_A4:0.008649447644228975,whyteana_BG75:0.005516882011437616):0.004012427406089589):0.002727206712190782,(swaziensis_LL1181:0.002336413984536244,holtii_TO:0.005414726364344312):0.01289226190268671):0.00000090084843560019,(((((subverticillaris_EO12625:0.007124009551068678,(woodii_RC513_CP:0.001063364451356075,woodii_DB1444:0.0015186317907588875):0.005284808533610766):0.0038683427895545687,((johnstoniana_RC464:0.00000090084843560019,(lanceolifera_RC463:0.00000090084843560019,pleiotricha_RC461:0.00000090084843560019):0.0005895731661255318):0.003197466735690462,(((filago_BG68:0.00000090084843560019,filago_BG93:0.00000090084843560019):0.0043881907359661415,((silvatica_A2:0.0020290285520137537,silvatica_QL12629:0.00000090084843560019):0.001482472856924458,silvatica_DB1184:0.0020400261941163193):0.00000090084843560019):0.0008678583395169895,woodii_RC513_ITS:0.00298808037849313):0.0013796054427421323):0.001986690810307883):0.002797252952022282,(aspalathifolia_DB1408:0.008923954310552401,alopecurus_MP630:0.00854954006684498):0.0016899004452311545):0.0013374694984354455,(evansii_MP641:0.008114650317452687,((((((reenensis_MP661:0.00000090084843560019,frigida_MP650:0.00000090084843560019):0.00000090084843560019,frigida_MP658:0.0009124951374099903):0.00479531581602826,(algida_MP645:0.006373479044207824,psittacina_IJ1237:0.005092279883556067):0.001689290217559663):0.00000090084843560019,(((glaphyra_MP647:0.002409729944879359,(cooperi_EO12588:0.004528290933173772,tysonii_EO12583:0.004030226773356748):0.0013563813078552901):0.0010072264608950003,(oatesii_ANA:0.00000090084843560019,oatesii_SB9774:0.0019259912667158637):0.005830849664022916):0.00036163626034549617,((thodei_MP656:0.005774082508639686,dominans_MP648:0.004106867740690914):0.0004412044601119981,straussiana_MP638:0.006103058541332721):0.0006017842508455179):0.00000090084843560019):0.00000090084843560019,(((revoluta_BT13679:0.0011337294001758514,atherstonei_EO12261:0.005091412231467129):0.0017859859153005163,rivularis_BB13936:0.0038884937443424074):0.0016667713081342196,(dissimulans_EO12596:0.0016331895406776632,dracomontana_EO12130:0.006637715508800927):0.0018167445317759504):0.00107470628242507):0.0015673706320556951,abbotti_KG1005:0.013164875006692391):0.00000090084843560019):0.0002470114435736488):0.0025466060530009876,hillburtii_EO12593:0.0098681339727241):0.0018865601791796113):0.0004451371846699546,drakensbergensis_DB1443:0.013634561476435056):0.001583728274742882):0.0008647125249410082):0.00046586987781533463):0.0013665717143111844,((((((((((((caffra_ANA:0.00000090084843560019,caffra_C_MP528:0.00000090084843560019):0.00000090084843560019,caffra_D_MP655:0.00000090084843560019):0.012245798462472637,((equisetifolia_ANA_CP:0.0033997628750700665,equisetifolia_MP829:0.00448974005770697):0.00000090084843560019,(hermani_EO12498:0.008397812034562736,(chiroptera_MP814:0.00000090084843560019,(equisetifolia_ANA_ITS:0.00000090084843560019,multiflexuosa_EO12445:0.00000090084843560019):0.0010391269938737006):0.003416893418145732):0.0032291912339166232):0.003154881587082088):0.00000090084843560019,(esteriana_EO12545:0.0050326013544462625,((inordinata_EO11823:0.005466293714177715,nubigena_MP868:0.0020758664682519246):0.005970718980097482,(sp_nov_MP1291:0.008787769612842104,umbratica_EO12760:0.0036041829271559428):0.0032369056912843045):0.0004027613009568228):0.0016601154909073738):0.0009021828502649743,(juniperina_SV952:0.013002038824560603,(((((maximilianii_EO12484:0.007666669330891682,leucodesmia_MP724:0.0019942004640762295):0.007396875618112142,(((zebrensis_EO12787:0.005675543184175621,nemerosa_MP1208:0.009035985723722698):0.00462013410809379,((velatiflora_MP1213:0.00000090084843560019,peltata_MP1231:0.000536842998065257):0.0010909912255936878,sparsa_BG602:0.003244723677610327):0.0018520152339806812):0.0017668564281967205,(((((((((benthamiana_MP560:0.008737169992624553,((venustiflora_gla_MP1284:0.00337309132209309,(ecklonii_EO12739:0.002163715278963387,innovans_MP918:0.0021448617283769296):0.0010006636569973464):0.00000090084843560019,globiceps_con_EO12519:0.004563293810011601):0.0017062823091859238):0.00000090084843560019,labialis_MP696:0.0036383600857268794):0.0009458772599781,(barbigeroides_MP735:0.007637167469531806,(((ioniana_EO12781:0.0010908347527097107,russakiana_MP684:0.0010497725675886844):0.0026183185390286808,(erinus_MP907:0.002134526709427988,similis_MP804:0.00000090084843560019):0.004260621300296307):0.0010363035881200214,(albertyniae_MP927:0.0014762733381884624,((((capillaris_MP1066:0.00583857308634499,(pilosiflora_pil_MP1262:0.0068649755495525724,ericoides_MP742:0.0031088034934052653):0.00000090084843560019):0.0005323150731370086,(radicans_sch_MP1018:0.0005330276527310165,(glabella_la_EO11224:0.005819982492244938,interrupta_MP911:0.0015005853935969545):0.0010951008829615605):0.0010189014551858187):0.0015401357591561422,((piquetbergensis_MM5532:0.00000090084843560019,dregei_EO12711:0.0015975740858976519):0.00000090084843560019,malmesburiensis_EO12575:0.0012565749089558076):0.0012687926118024595):0.00000090084843560019,dispar_EO12749:0.0037629802487545816):0.0012177448066553818):0.0012708389219726328):0.00000090084843560019):0.00000090084843560019):0.001507514377510384,agglutinans_EO7679:0.02221832832470502):0.0021925797617173204,(pulchella_MP736:0.00000090084843560019,flavicoma_EO12823:0.001326689379629944):0.005724982746532382):0.00000090084843560019,(((((((bodkinii_TdV204:0.00000090084843560019,bodkinii_MP1281:0.00000090084843560019):0.0015326530088586822,(grisbrookii_EO12716_CP:0.00000090084843560019,holosericea_MP1004:0.0003872064570520579):0.00019299967601112234):0.00000090084843560019,holosericea_EO12842:0.0015518816004548481):0.003976102610027771,irregularis_EO12803:0.004948504389141492):0.0006482641846845986,(((excavata_GK1532:0.0021005920811050724,calcareophila_EO30159:0.00000090084843560019):0.00000090084843560019,propinqua_MP1019:0.007405811329429802):0.0020753134880612174,(pulvinata_MP1304:0.00556394868282967,((penduliflora_MP923:0.00000090084843560019,fillipendula_min_MP926:0.0007553913906533889):0.00000090084843560019,fillipendula_fil_MP914:0.00000090084843560019):0.004656849193735028):0.0022604729933685965):0.0014654345911859301):0.0008009951762774711,(rhodopis_BAB13:0.014287118842073539,((baueri_bau_MP1233:0.00000090084843560019,baueri_gou_AH862:0.00000090084843560019):0.0023083587620654922,(sessiliflora_MP604:0.004182164627445945,((mammosaP_MP951:0.001061211583973485,mammosaR_MP510:0.0010241430890460214):0.0005123159504803709,mammosaW_EO12784:0.0015568862102126285):0.0006838144625317217):0.005146085141761057):0.00000090084843560019):0.0016716267780485772):0.002011881093643377,(grisbrookii_EO12716_ITS:0.006743786387862706,lanuginosa_EO12521:0.00000090084843560019):0.003920175087575638):0.00010816550046550212):0.0009583030779114631,((globiceps_gra_MP988:0.005343831716282033,karwyderi_EO12718:0.004130731406954356):0.0018158863869280426,nudiflora_MP802:0.005153661331871576):0.002641465257628215):0.0007142760666510055,uysii_ANA:0.008014672321451144):0.00000090084843560019,vernicosa_MP928:0.011958195301370966):0.00000090084843560019):0.00009030554283784901):0.0017281394732168592,(((peziza_MP719_CP:0.0019375756376274267,podophylla_MP582:0.008328116623525044):0.0014938176061121953,paniculata_MP1274:0.01802204681065491):0.00000090084843560019,((((((karooica_MP1285:0.0059596369411223146,caespitosa_MP642:0.0023371523384584218):0.0070951311534430865,(tenuis_EO12491:0.0017352673770778414,(leptopus_ANA:0.00000090084843560019,tenuis_ANA:0.00000090084843560019):0.00000090084843560019):0.00578269907058155):0.00016544183933035056,(bicolor_MP1098:0.01895177940817007,pubescens_EO12503:0.006018675530023167):0.0012952982584655511):0.0008068375740662182,(((physophylla_EO11418:0.009116955792854266,brachysepala_EO12727:0.006915463004121447):0.0008268961798292863,petricola_MP996:0.006781853572420381):0.00000090084843560019,strigosa_MP673:0.009727161489500558):0.00000090084843560019):0.0007151195776361502,leonis_RTsn:0.005451392919560756):0.00023566088973471505,((urceolata_MP955:0.007149881419880135,madida_MP573:0.010465870167187434):0.0014354591225134,((((((eriophoros_EO12478:0.0015859457043365703,senilis_EO12483:0.0030660511976036567):0.007361401476843287,(((amoena_MP1032:0.00000090084843560019,thimifolia_CM7:0.00000090084843560019):0.000999900875752062,planifolia_MP939:0.00000090084843560019):0.00000090084843560019,planifolia_MP1012:0.001511602951922096):0.01100134375769859):0.0008622077510889012,(inaequalis_MP539:0.012472665760598196,(caprina_EO12772:0.004292169473296322,(argentea_EO12475:0.011061867647216303,(cetrata_EO12064:0.006953315212970616,rusticula_EO12471:0.012507455946746984):0.0009624100857890153):0.0003128142401298532):0.00000090084843560019):0.0005973530887493693):0.0005866857097988987,(((((greyi_EO12501:0.004390367113514131,(cereris_MP863:0.0018845538800544507,arachnocalyx_EO12453:0.0017142890959610112):0.004172966449124163):0.010317436655862829,oresigena_MP759:0.005600250565893283):0.0023841215397405555,lateriflora_EO12482:0.007719232417213054):0.0008563437657717933,(coacervata_MP761:0.00963808482334305,((((flacca_MP840:0.011684206146284307,bokkeveldia_EO12769:0.01162348691504853):0.0005769193828407569,(((tumida_MP755:0.011545949721684065,hanekomii_EO11172:0.008911791080042801):0.00019036503096512186,(glandulifera_EO12852:0.0005184961153779876,irrorata_EO12856:0.00000090084843560019):0.006274160236759004):0.0025248974914148493,plumosa_EO12480:0.020262998057230315):0.0029612128789458163):0.002892375999013035,eremioides_EO12854:0.01156696217567879):0.00000090084843560019,((((((leptopus_MP746:0.00000090084843560019,incarnata_EO12771:0.0005130842766614158):0.0025629776053110384,((verecunda_CS5:0.00000090084843560019,verecunda_ANA:0.00000090084843560019):0.0020721507561113775,(rubens_EO12479:0.0047933081334777415,rubens_EO12853:0.002088025782269277):0.00000090084843560019):0.0020587576426159345):0.0024797722989862757,(cernua_EO12474:0.0021481880710384205,toringbergensis_ANA:0.00276655401095298):0.00032786017051725214):0.0008228178457669558,(atrovinosa_MP864:0.0037599222462472892,(inflata_ANA:0.00000090084843560019,inflata_MP784:0.00000090084843560019):0.0008596868328681622):0.004349394101264737):0.0004084553791666275,((subulata_MdV2:0.008208041329611619,(oxysepala_MP780:0.002610849231191854,(sphaerocephala_MP848:0.000563769134224565,maderi_MP757:0.00000090084843560019):0.00000090084843560019):0.0010588857790357561):0.0006138063763826723,((thunbergii_EO12473:0.0010441564715808632,thunbergii_AH2612:0.004432477685336123):0.0034604205248775018,((junonia_min_Moelens:0.00000090084843560019,junonia_jun_Moelens:0.0009287864146156864):0.00000090084843560019,junonia_min_MP866:0.003337285754152739):0.00033372554006234694):0.00514542928814416):0.003173489519079651):0.001903086600465297,((eremioides_MP533:0.007771266835867338,recurvifolia_EO12475a:0.006937564167345872):0.0006486068249114734,totta_MP525:0.0035904382731641723):0.00000090084843560019):0.0003961094679831977):0.00000090084843560019):0.00000090084843560019):0.00000090084843560019,(lavandulifolia_EO12506:0.0010151755545371002,macrotrema_MM4625:0.00000090084843560019):0.0047005483893495055):0.00000090084843560019):0.0008642422767693393,mira_MP1257:0.012367213909499963):0.0041291127954696276,(humifusa_MP616:0.0041407489086095735,humifusa_MP846:0.005231502102837515):0.001879767737120739):0.000623759813989522):0.00031411472977748773):0.00003301618314174829):0.00021996326152410412):0.00035230952289916004,(((((accommodata_EO11382:0.010901549268434913,desmantha_MP562:0.004249038227494367):0.00000090084843560019,((((((coccinea_uni_EO12849:0.00000090084843560019,coccinea_coc_MP1020:0.0004867613625773817):0.0024106574027178904,monadelphia_FO2_ITS:0.00000090084843560019):0.00000090084843560019,coccinea_coc_MP598:0.005701281454074997):0.001308577121505024,(coccinea_coc_MP1053:0.0016846105505592965,monadelphia_FO:0.005809381307265267):0.0017965720723682383):0.0016662754998505909,(melastoma_mel_MP773:0.005118645804285901,((pogonanthera_EO12835:0.0055885097666757665,((monadelphia_FO2_CP:0.002536230701157583,(lasciva_MP906:0.00000090084843560019,lasciva_EO12837:0.0012148236064695418):0.00000090084843560019):0.001628269897384663,(placentiflora_EO12833:0.0017907824990503717,(imbricata_EO12834:0.0002526345788595053,imbricata_MP1279:0.0006920687729363272):0.00000090084843560019):0.0005369151434062429):0.0004543328318966062):0.003254306497416117,((((imbricata_MP688:0.005612695621614926,imbricata_MP508:0.00669087935200843):0.00000090084843560019,(imbricata_MP512:0.003372764490101591,(imbricata_MP1276:0.0016595040458650893,melastoma_min_EO12820:0.002839734271618995):0.00000090084843560019):0.0007299799654372345):0.0009120363619890755,(chartacea_EO11408:0.005530186420823012,((penicilliformis_MP1078:0.00000090084843560019,penicilliformis_MP889:0.0007538041343100544):0.0006548974145947131,(intermedia_alb_MP1248:0.0014970294862144365,intermedia_MM5082:0.0010015761505223464):0.00024377995988065823):0.0019021135918161878):0.0002574194358310983):0.00000090084843560019,imbricata_MP1295:0.005330909681608867):0.00022801364148594962):0.0006811028470382482):0.00000090084843560019):0.0006349669428411888,(placentiflora_EO12477:0.008445717667862984,placentiflora_MP1241:0.0079005185140848):0.0013720127404733568):0.0002850861123067647):0.0005124311754574697,(brevifolia_EO12459:0.00000090084843560019,brevifolia_MP1008:0.0008589413153938159):0.003160308011315047):0.0007974630601841168,occulta_EO:0.008129833254611975):0.0017406550130002181,(oligantha_TdV86:0.008821632663802374,((coarctata_ANA:0.0033835413993562984,(gracilipes_MM5014:0.0016212010324039281,(scytophylla_MP1021:0.00000090084843560019,curtophylla_EO12750:0.0012309013153727615):0.0019388923501560149):0.003699078204818237):0.0018989361158197324,((rubiginosa_RT1554:0.00000090084843560019,coarctata_MP590:0.00000090084843560019):0.005681510586052763,(((plukenetii_bre_MP769:0.00000090084843560019,plukenetii_pen_MP915:0.002067950743384648):0.00000090084843560019,plukenetii_plu_EO:0.0019947378487031073):0.0036297908578312153,plukenetii_lin_MP912:0.00000090084843560019):0.0038295757411025786):0.0038385008168229755):0.0013707295109099652):0.00000090084843560019):0.0025331416220229306):0.00000090084843560019,(serrata_MP818:0.0076008956406720864,(rigidula_MP534:0.003358034248057344,exleeana_EO12499:0.00647291295544485):0.0039937201525531985):0.0015464892817534514):0.00000090084843560019):0.0009493491627020208):0.0008597223175853762,utriculosa_EOsn:0.008372430318393912):0.0011485867678718991,(phacelanthera_EO12489:0.01030015123416112,(((banksii_ban_EO12873:0.0022112080213405514,((banksii_com_ANA:0.00000090084843560019,banksii_com_MP824:0.0017651309723609916):0.0010654226169172234,banksii_pur_NB1753:0.00000090084843560019):0.0003423885292652195):0.00000469295226777368,((corydalis_MP1005:0.00000090084843560019,corydalis_AH2536:0.003498838672189262):0.003964119338092113,spumosa_MP978:0.0062524393661106134):0.00000090084843560019):0.0017105801258234506,(tegulifolia_MP557:0.002506594631090909,(goatcheriana_pet_MP990:0.0021228815553146155,goatcheriana_dra_EO12694:0.0008618941137702983):0.0019873337149789983):0.010942941198311266):0.0014240048261650762):0.001388762453881055):0.0008446159185147865,((tristis_MP932:0.00960236573611168,pauciovulata_TdV258b:0.01362742922851567):0.00017570541298015643,vlokii_JP378:0.008702703512690384):0.0005100382757000382):0.0003571334945219385,((((saxicola_EO12515:0.0018823160311916911,(((jacksoniana_EO12791:0.009168028006397877,(lepidota_MP541:0.0040840782184757,((floccifera_MP987:0.01731594680010797,leucanthera_EO12452:0.003999209040757893):0.001968969452722101,magnisylvae_EO10708:0.002934103842304109):0.00000090084843560019):0.0010612590734807074):0.00000090084843560019,diosmifolia_CM19:0.00939990086832904):0.0018596809549282008,((muscosa_MP775:0.011489071554025431,(subcapitata_MP1042:0.0037034038582721973,(calcicola_EO12814:0.0014520234361736224,(areolata_EO12502:0.00000090084843560019,((remota_EO10386:0.00000090084843560019,remota_MP1263:0.001019932476275306):0.0010177388895672244,(artemisioides_MP551:0.00000090084843560019,(conferta_MP887_ITS:0.00000090084843560019,rugata_EO12516:0.002640031107946607):0.00000090084843560019):0.00000090084843560019):0.0010172697945435758):0.0010138281944959999):0.00000090084843560019):0.0014027924590376416):0.005356400389613546,(florifera_EO12536:0.002476308462724134,florifera_EO12768:0.00000090084843560019):0.009504901183569909):0.00000090084843560019):0.0008759900851585312):0.00000090084843560019,((lachnaeifolia_MP994:0.004511645673254765,((((hispiduloides_EO11544:0.0013334676571332307,patens_EO12457:0.0029671154681181074):0.0026846486297252346,(hirta_EO12812:0.003964859386508244,fausta_MP663:0.00000090084843560019):0.005273622992439603):0.001964502128073749,(magistrati_EO11750:0.0087788017209552,(marifolia_CM4:0.00000090084843560019,margaritacea_ANA:0.0017887169254328322):0.001013790243484728):0.003470437478502622):0.0012375673856288147,(cruenta_MP745_CP:0.00000090084843560019,(cruenta_MP999_CP:0.004045834064397312,elimensis_EO12843_CP:0.00000090084843560019):0.00000090084843560019):0.007440390007629257):0.0012486412115909104):0.00000090084843560019,((((((selaginifolia_EO12488:0.004108904255322,(polycoma_FR:0.010154277377796,((peziza_MP719_ITS:0.00000090084843560019,ovina_EO12487:0.00000090084843560019):0.00000090084843560019,tomentosa_MP961:0.0026446962370259):0.0020657179135456635):0.00000090084843560019):0.0010239205064793233,(setacea_MP589:0.005345412148013615,(glandulipila_MP521:0.009278198502282963,pannosa_EO12490:0.00000090084843560019):0.0035560773090307003):0.001631891286796785):0.00000090084843560019,(stokoeanthus_EO4790:0.005200761413224551,((goatcheriana_goa_MP865:0.0053606394875244864,(leucosiphon_MP776:0.0038400254186989947,calycina_EO12532:0.002255058599142559):0.00000090084843560019):0.0005114064018130973,(adnata_MP501:0.005358340729128303,acuta_MP506:0.0031192765462724195):0.001515844713848808):0.00000090084843560019):0.0005088851281983913):0.00000090084843560019,perlata_MP960:0.0062822683664675435):0.0006456174002878643,dianthifolia_MP583:0.002054099207299373):0.0006469615358641254,((sperata_MP931:0.005581611878369973,((monsoniana_MP986:0.001268116527672495,plumigera_EO11341:0.0042246905502901135):0.004766368765772038,perplexa_EO12788:0.004148787211969148):0.00000090084843560019):0.00000090084843560019,(lucida_MP690:0.007855073532538602,triflora_MP564:0.005274384194033055):0.0004792028358972606):0.0016933572337438183):0.0018211099825051968):0.00000090084843560019):0.00000090084843560019,((((((petrophila_EO7592:0.003182594086588912,petrophila_RT2065:0.0015799952012047393):0.002071674314267019,(oliveri_MP1278:0.0015777504245895562,obtusata_EO12458:0.0005306555317596343):0.000522919571863054):0.004654973977263593,(sonderiana_MP756:0.00000090084843560019,sonderiana_MP997:0.0034005512335255205):0.00743128156074018):0.00000090084843560019,(recurvata_EO12467_CP:0.00000090084843560019,(((gnaphaloides_MP511:0.010886868535928934,palliiflora_EO12533:0.006488449979612846):0.0015403423643773756,(bruniifolia_EO12460:0.0022124817126549646,ustulescens_RT1553:0.0024943592573915185):0.0065410261139886):0.00022739686608356965,(cumuliflora_EO12699:0.004508337881694875,((rhopalantha_MP909_ITS:0.00000090084843560019,riparia_MP908:0.00000090084843560019):0.009915235476545993,genistifolia_CM15:0.0032231342865429017):0.00000090084843560019):0.00000090084843560019):0.00000090084843560019):0.0008850060924912096):0.0005363023568333797,petiolaris_EO12783:0.002276057523409464):0.00000090084843560019,((villosa_EO11394:0.0018511857993138993,bruniades_EO12465:0.004788829208074313):0.0013945465965898237,(capitata_MP1044:0.00000090084843560019,capitata_ANA:0.00000090084843560019):0.00561690839699188):0.004652858230226843):0.0014577115638177386):0.0007885215237246578,(((esteriana_EO12858:0.006224703127047202,albescens_MP898:0.00457803504171528):0.0019910994063517843,(lehmannii_MP625:0.00424926126980476,(paucifolia_cil_EO12528:0.003496676490235222,niveniana_MP1267:0.0015219368732184895):0.009045388500690416):0.00000090084843560019):0.00000090084843560019,parviporandra_MP877:0.002318399146078493):0.00000090084843560019):0.00000090084843560019):0.0010501536949821823,(simulans_BG603:0.003612752659191643,(stylaris_ANA:0.00245380592833794,simulans_ANA:0.00000090084843560019):0.00000090084843560019):0.0038866826460356844):0.0006329130144535652,(((angulosa_S2105:0.0005093607952630398,(axillaris_MP1052:0.003522238931589173,axillaris_MP594:0.00000090084843560019):0.00000090084843560019):0.0040551777029254514,(((((fairii_CM12_ITS:0.00344555746930207,(bolusiae_ANA:0.002706613695432526,alexandri_EO12449:0.007969835370817814):0.0014156144071523957):0.0006707049929647136,(((mollis_CM5_CP:0.01269961543507378,(recurvata_EO12467_ITS:0.00000090084843560019,(caterviflora_EO12785:0.00000090084843560019,canescens_ANA:0.00000090084843560019):0.00000090084843560019):0.000893471399157834):0.0023994742338681032,((pyxidiflora_ANA:0.0011144980826856572,empetrina_EO12786:0.0013107586484318397):0.0017071245480876189,(haematocodon_MP1033:0.00000090084843560019,(mollis_CM5_ITS:0.00000090084843560019,hirtiflora_MP958:0.0011208015232782483):0.00000090084843560019):0.0021138988779495927):0.0007462876241182972):0.0007334814565965505,ferrea_EO12494:0.007350425691487653):0.00010985509327049548):0.0015065081456101053,turgida_S1962_CP:0.005859257555990974):0.00351906380589772,(clavisepala_MP1063:0.00000090084843560019,clavisepala_ANA:0.00000090084843560019):0.01885135528231636):0.0032593062518722466,(((urna_viridis_MP946:0.0005248877763511544,urna_viridis_ANA:0.00000090084843560019):0.00000090084843560019,(physodes_MP979:0.00007351577846469665,physodes_ANA:0.00000090084843560019):0.0010091909107063494):0.004484434270988085,(((glutinosa_MP701:0.0010363309692709131,glutinosa_MP687:0.002600364509630433):0.008403644125784258,((halicacaba_MP1036:0.00000090084843560019,halicacaba_ANA:0.00000090084843560019):0.001931324464406007,((baccans_BG645:0.005148017359868472,brachialis_MP734:0.0025833115590887337):0.0005780587116082987,fairii_CM12_CP:0.004996423446940731):0.000043582154722128):0.0009562706658837835):0.00000090084843560019,(sociorum_cf_MP1055:0.00000090084843560019,(depressa_MP942:0.00000090084843560019,depressa_MP977:0.00000090084843560019):0.00000090084843560019):0.0028717130677589704):0.0022004330112943703):0.00037373200734452814):0.001144901639093129):0.0006041052081750747,(((platycalyx_MP1243:0.009821815559692745,((heleophila_ANA:0.00000090084843560019,((heleophila_EO12539:0.00000090084843560019,(astroites_EO12758:0.00000090084843560019,georgica_ANA:0.00000090084843560019):0.009025148866991458):0.00000090084843560019,albens_ANA:0.00000090084843560019):0.00000090084843560019):0.0023962875667097646,albens_MP585:0.0037949875706510317):0.0040071409353619495):0.0016191710793384574,(((ocellata_MP574:0.0036119161089233124,(modesta_ANA:0.0007557772210356887,melanthera_MP610:0.0010639837159312387):0.0029913249290090906):0.003527106586246265,((grata_MP879:0.00000090084843560019,(tradouwensis_MP903:0.003022789469239784,(((natalitia_EO12514:0.002659024118373233,leucopelta_SB9309:0.002743138186037013):0.0016298712494173786,copiosa_BG610:0.009754065594454651):0.00000090084843560019,leucopelta_EO12598:0.00000090084843560019):0.0068493884234649294):0.0034178388894270436):0.00000090084843560019,(((lowryensis_ANA:0.00000090084843560019,(cordata_MP571:0.000504777990241337,(conferta_MP887_CP:0.00000090084843560019,flanaganii_MP631_NR:0.0035047107322261793):0.00000090084843560019):0.00000090084843560019):0.001123094912513332,hispidula_MP801:0.0005527447447228178):0.0005608532813967163,turneri_EO12736:0.0007457472308580712):0.00000090084843560019):0.005938014707384273):0.0016729209608599227,((klotzschii_EO12762:0.003438160547272062,garciae_MP1253:0.0058673664476266785):0.002181406396845241,(condensata_MP890:0.0071074992134154075,longimontana_MP587:0.0053505516376445355):0.0017115444275019225):0.0005148199672035434):0.00000090084843560019):0.0015322839680889937,(((oxycoccifolia_MP1275:0.01327327300639702,(((((praecox_MP795:0.004146367940099285,((curvirostris_MP817:0.000516755196403106,curvirostris_MP941:0.0010795435239192017):0.0005198911125795058,((haemastoma_MP871:0.0011022135948333723,lateralis_MP727:0.0005408310933447936):0.00000090084843560019,(savileae_MP975:0.00000090084843560019,ventricosa_MP713:0.0021387858126863195):0.00181819509886926):0.00000090084843560019):0.00000090084843560019):0.00000090084843560019,lateralis_MP721:0.008750476336913943):0.005022852856319413,chionophila_MP790:0.004557813463021564):0.0010370140477943181,bergiana_MP768:0.008030980939055663):0.0026963273197159092,((((dodii_EO11417:0.004461108769937846,(trichophylla_EO10906:0.0024878845263396057,transparens_MP893:0.0010827336407544415):0.00235511539594275):0.0035215154200983934,regerminans_MP576:0.002537921932734472):0.0028354528522643255,duthieae_ANA:0.007407817347496761):0.00000090084843560019,(((intervallaris_MP556_CP:0.00000090084843560019,pillansii_pil_MP813:0.00000090084843560019):0.0031380774095768845,(parviflora_EO12492:0.0005239879920760404,ribisaria_RT2059:0.015271707048895756):0.002612023775931123):0.0026320547292733067,(hansfordii_MP1239:0.003092834115924608,(latituba_MP1374:0.0008688088632371715,(((plena_MP1282:0.002141253295511456,colorans_EO12717:0.00000090084843560019):0.0018024347086022584,((annectens_CM8:0.00000090084843560019,annectens_ANA:0.00000090084843560019):0.0030744206729149486,((verticillata_ANA:0.003793422127384446,((curviflora_MP765:0.0025731414465522497,conspicua_CS1:0.00000090084843560019):0.0006045976427041675,curviflora_dif_EO12742:0.0030776868435888447):0.0021005952279906214):0.000953918180890433,((((fontana_MP1069:0.003653889749266442,cyrilliflora_CM10:0.00000090084843560019):0.00000090084843560019,heleogena_MP1064:0.00000090084843560019):0.00000090084843560019,(paludicola_AH2680:0.0017464299426304824,salteri_S2065:0.0031989436405037634):0.0007054083539041509):0.001045290853697399,((((campanularis_EO11352:0.0021866469439778893,pageana_ANA:0.00000090084843560019):0.0006423603098821657,leucotrachela_ANA:0.0006880544677341873):0.000819574430531365,macowanii_mac_MP810:0.0031521621411107633):0.0006772690317755275,(stagnalis_min_EO12740:0.006903504872382108,(stagnalis_sta_MP668:0.00000090084843560019,(chrysocodon_EO12845:0.00000090084843560019,chrysocodon_ANA:0.0008137309665411782):0.00000090084843560019):0.000290747394188919):0.0012979797021103485):0.0006171755793584923):0.00000090084843560019):0.00000090084843560019):0.00039056647522628455):0.00000090084843560019,(propendens_EO12464:0.0027654713491146164,((oreotragus_ANA:0.00691371107224625,(bibax_EO12862:0.0012511389894016985,viridimontana_vir_AH1286:0.0014695422589102757):0.00000090084843560019):0.0006916781164030887,((coventryi_EO12832:0.00000090084843560019,perspicua_per_MP821:0.0011707259130276152):0.00039978221530912437,(hendricksei_EO12524:0.0021713048147791393,trichophora_EO12701:0.0010743884590417496):0.00000090084843560019):0.0005206655671060674):0.00001008180571819851):0.00016421929039341928):0.0013194495906782577):0.00000090084843560019):0.0029487281314837088):0.003364605566564479):0.00000090084843560019):0.001313422578625367):0.0008313404178239496,(((((sacciflora_EO12864:0.005669883413911258,(walkeri_MP1237:0.0010905790664270001,(gerhardii_EO12700:0.01453021836799384,(((humidicola_EO11353:0.002161560570833003,hottentotica_EO:0.00000090084843560019):0.002288900262123543,(bakeri_EO12828:0.00000090084843560019,(intervallaris_MP556_ITS:0.00000090084843560019,purgatoriensis_EO12846:0.0015034669189822516):0.00000090084843560019):0.0010972917610714002):0.003283364283968643,distorta_EO12500:0.008460960949457858):0.0006972427254470637):0.0004137121622276925):0.001210590574614202):0.0004445313786119663,((blandfordii_MM4208:0.0021069966175914236,cylindrica_MP1240:0.00000090084843560019):0.0005235597839424063,(((infundibuliformis_ANA:0.00000090084843560019,infundibuliformis_MP1238:0.00000090084843560019):0.0004944965353451567,(krugeri_EO12807:0.006241127262355573,denticulata_MP799:0.00000090084843560019):0.0005819755482240406):0.00000090084843560019,daphniflora_MP567:0.00000090084843560019):0.00000090084843560019):0.0004945412999244485):0.00000090084843560019,((autumnalis_MP665:0.00000090084843560019,(sitiens_MP827:0.00000090084843560019,tenella_EO12839:0.00000090084843560019):0.00000090084843560019):0.00000090084843560019,subdivaricata_MP671:0.00000090084843560019):0.01025132169128542):0.00263478774561403,(turgida_S1962_ITS:0.004716674027720265,nana_ANA:0.002676607204678706):0.0008427043402984346):0.0015497305138143646,(fastigiata_MP830:0.006130751139883648,(vallis_aranearum_ANA:0.001051757585083103,(((((((cyathiformis_a_ANA:0.00000090084843560019,flexistyla_EO12818:0.004983384102144165):0.0018814170893135158,cyathiformis_d_ANA:0.00000090084843560019):0.00000090084843560019,quadrangularis_MP620:0.00000090084843560019):0.00000090084843560019,gracilis_BG622:0.006031625094792853):0.006187623109230553,multumbellifera_MP822:0.003678925654608017):0.0005406264436769466,(walkeri_ANA:0.0025026218641324535,((eburnea_MP1037:0.00000090084843560019,(capensis_MP1047:0.00000090084843560019,laeta_MP1045:0.00000090084843560019):0.00000090084843560019):0.00000090084843560019,elimensis_ANA:0.00000090084843560019):0.0015921822159121457):0.006048289388304077):0.001408723648916171,(patersonii_MP741:0.00000090084843560019,patersonii_a_ANA:0.0013740198500761275):0.007526795921164445):0.00000090084843560019):0.001330779739459507):0.0000887737172695849):0.006201017526255075):0.0022728923828548822,((((obliqua_RT2079:0.0069235288136113085,(((shannonii_TdV262:0.00000090084843560019,aristata_EO12830:0.003476441493048247):0.006482387676783162,jasminiflora_EO12612:0.0021914317564032055):0.0009878609345326304,ampullacea_MP1277:0.004094820916373696):0.0019607207195421754):0.00000090084843560019,(irbyana_EO12840:0.003788957084690222,(((retorta_ANA:0.00000090084843560019,retorta_RT2096:0.00000090084843560019):0.0047819080147604226,(gysbertii_MP826:0.00000090084843560019,((massonii_MP811:0.00000090084843560019,squarrosa_EO11742:0.003809357767846302):0.0014379956285227407,intonsa_EO12860:0.00000090084843560019):0.00000090084843560019):0.0008894868472806139):0.00568317284923427,macroloma_EO12866:0.006896776903782253):0.0004062034268319429):0.0009119487950437307):0.000710924272175314,((fascicularis_fac_MP809:0.005711810289389478,(trichroma_EO12517:0.006799206283118758,(cristata_MP820:0.000535359374604999,curvifolia_MP700:0.00000090084843560019):0.00000090084843560019):0.004292460285684078):0.0005159859162168793,odorata_MP561:0.008437179962590366):0.00000090084843560019):0.001794714339571604,(((eugenea_EO12485_CP:0.002645847745516127,alfredii_FR:0.00000090084843560019):0.008686401633967777,((rhopalantha_MP909_CP:0.007825966167117131,(vogelpoelii_cf_EO12815:0.002162567505776906,((lutea_MP672:0.0023450397926312143,pycnantha_MP1011:0.006051989245805094):0.0011902699871940985,(((corifolia_MP823:0.0047038881573480225,caledonica_JW103:0.022998942857037543):0.00000090084843560019,corifolia_ANA:0.0011396264196750331):0.0014124808338587729,(erasmia_MP874:0.0035559762843565316,loganii_MP1258:0.00000090084843560019):0.0013811218020061073):0.0009402933692036506):0.001347498345384654):0.00000090084843560019):0.0025372657317585963,((steinbergiana_EO12763:0.0005903089785863826,bracteolaris_MP577:0.0005881360924446653):0.004069421489139503,((eugenea_EO12485_ITS:0.0033279639669414195,glauca_ele_MP973:0.0037035721571033503):0.0017782660762284863,glauca_gla_MP850:0.0038060069124540847):0.003475039884348254):0.00000090084843560019):0.0007967069539352397):0.0029487242865515626,(((cabernetea_EO12882:0.0014220932216052358,extrusa_EO12880:0.008075296519400733):0.003127956377704202,(((stokoei_MP825_NR:0.005010645725729374,(((((nevillei_ANA:0.00000090084843560019,nevillei_MP1056:0.0010264795092767758):0.0004992655037676622,(abietina_abi_MP1013:0.00044315685081806633,(abietina_dia_MP1015:0.00000090084843560019,(abietina_abi_ANA:0.00000090084843560019,(abietina_atr_MP1029:0.00000090084843560019,(abietina_con_CM6:0.0010718159893764324,abietina_dia_CM11:0.001029122356854482):0.00000090084843560019):0.00000090084843560019):0.00000090084843560019):0.00000090084843560019):0.0005724788018877084):0.0017590900853167713,(quadrisulcata_ANA:0.00000090084843560019,quadrisulcata_MP1031:0.00000090084843560019):0.0006018164665392774):0.00000090084843560019,(((phillipsii_MP794:0.00000090084843560019,phillipsii_MP1357_NR:0.001313362991923354):0.0031040779977186657,doliiformis_MP797:0.004758044464927015):0.001322443238092419,doliiformis_MP710:0.001585171581991094):0.0011097165327135648):0.0010589186516039289,((hibbertii_MP982:0.0039241853175739465,(((abietina_aur_MP514:0.0005090249937645864,(((viscaria_mac_MP808:0.0028043002186346993,abietina_aur_MP717:0.0006547333783201083):0.00000090084843560019,(vestita_EO12702:0.00018278370176036588,(nematophylla_EO12747:0.0012534218175812373,(filamentosa_EO12728:0.0010185770071551926,vestita_MP1079:0.00000090084843560019):0.00000090084843560019):0.00024628336350488247):0.00036254483458557655):0.00000090084843560019,vestita_ANA:0.0014954620177390166):0.00000090084843560019):0.0003202047720785385,((((viscaria_pen_EO12466:0.000504261526825732,abietina_aur_MP499:0.0003222079299218299):0.00000090084843560019,(viscaria_lon_MP504:0.0006676841157729571,(viscaria_lon_MP1270:0.00000090084843560019,viscaria_lon_MP678:0.00000090084843560019):0.0018164340012047802):0.001085543437378579):0.00000090084843560019,(abietina_aur_MP1320:0.0012902797273817818,(latiflora_EO12865:0.00317806076513428,viscaria_lon_ANA:0.00000090084843560019):0.0010653703370550537):0.0003986597285355755):0.00041066908830591115,((pinea_MP789:0.00024658577508504396,(abietina_per_MP1071:0.0006689902398507639,pinea_MP693:0.0010077134375541857):0.00000090084843560019):0.0004889795175415837,viscaria_vis_MdV4:0.0002547897387531891):0.00000090084843560019):0.00000090084843560019):0.00000090084843560019,((regia_reg_MP922:0.00000090084843560019,(axilliflora_MP916:0.00000090084843560019,regia_mar_MP930:0.00000090084843560019):0.00000090084843560019):0.00000090084843560019,regia_reg_ANA:0.00000090084843560019):0.001249153669065737):0.00000090084843560019):0.0014385394252537547,(phillipsii_MP1357_CP:0.0009426245579948032,thomae_MP807:0.0005838294639377828):0.0011613274970863204):0.00000090084843560019):0.00000090084843560019):0.00000090084843560019,(abietina_pet_EO:0.0032757524639212086,collina_EO12613_ITS:0.00000090084843560019):0.002177430469264054):0.0015671004423687192,(parilis_ANA:0.0005811792707831709,parilis_MP751:0.0015177050412672856):0.0034081714664962216):0.0014057284133365915):0.0008684916707995999,(filiformis_EO12881:0.006810979501442019,(elimensis_EO12843_NR:0.001110823992185553,(cruenta_MP999_NR:0.00000090084843560019,cruenta_MP745_NR:0.00000090084843560019):0.0010745616459868217):0.005520492993091118):0.0014015171232395099):0.002243394084567576):0.00239999787358983):0.0001606298999357366):0.000485553644022731):0.00033585628230495615):0.00013068518264712693):0.0003979301598554314,(((((((zeyheriana_EO:0.010338231265364244,((umbelliflora_RT2182:0.006824314539416878,spinifera_EO12640:0.00933873717184032):0.0015150019709051904,(demissa_EO12540:0.003802629227877436,arcuata_MP523:0.009761594583043652):0.0046020230343804475):0.00374119265846691):0.00000090084843560019,jonasiana_MP985:0.022868426928034525):0.0030493573298129638,((collina_EO12613_CP:0.001936521629169934,stokoei_MP825_CP:0.004127825343792865):0.0029362467592190427,(((glandulosa_fou_ANA:0.00000090084843560019,glandulosa_gla_MP1227:0.0018593791221374401):0.004403074437753351,(gibbosa_ANA_b:0.00000090084843560019,(gibbosa_ANA:0.0030258438135790447,gibbosa_BG623:0.0007048547867928156):0.00000090084843560019):0.001336442532139348):0.0008071600361602002,gibbosa_GS23:0.005288574922896547):0.00628190308045046):0.0011957976261365091):0.00000090084843560019,(oreotragus_JP363:0.0026827186183487036,(esterhuyseniae_EO11831:0.002581552844615821,chionodes_EO11699:0.00568675252164994):0.0009098430013786353):0.005465330949691543):0.0008529545362211474,(nervata_EO12541:0.0026589273921477606,((passerinae_MP1302:0.004672859782390161,chamissonis_RT2188:0.005838135737488035):0.007091229773904665,(dolfiana_EO12546:0.003521756252411019,(lignosa_EO11763:0.0005895372426543518,dolfiana_MP1297:0.00570566567960691):0.00000090084843560019):0.005058848018941364):0.000471405876948474):0.00000090084843560019):0.00000090084843560019,(sagittata_EO12737:0.017995197843352247,((((anguliger_MP597:0.007655839136846651,(bolusanthus_DEB1720:0.006291800178410589,((atromontana_EO12544:0.0011041906818217966,phaeocarpa_SM2003:0.00000090084843560019):0.0036381163427428023,montis_hominis_EO11827:0.0005352901083031744):0.0010071243969154839):0.0015902252767117783):0.0014930825405499012,((cubica_MP623:0.00973729018460197,(cameronii_ANA:0.00000090084843560019,tetrathecoides_MP1252:0.002721088095127011):0.001902434192314115):0.003389259884907133,((((pectinifolia_BG601:0.003036835732165667,strigilifolia_ANA:0.0011442367145368222):0.000171010653263211,strigilifolia_MP619:0.002124861965388315):0.002449182931064354,(cerinthoides_MP653:0.0037090127315794518,((sparrmanii_ANA:0.00000090084843560019,sparrmanii_BG608:0.0012598075005488495):0.0016832181679034418,cerinthoides_ANA:0.0020541880724093235):0.0037021644973604497):0.0022857814238811678):0.003453306409790358,((ingeana_EO12759:0.00216544337395436,ingeana_EO11805:0.00000090084843560019):0.003258443761058672,solandri_EO12753:0.011504163009596537):0.0011287551291616475):0.0036191238273838404):0.00000090084843560019):0.00000090084843560019,nutans_BG599:0.007678498573421401):0.00000090084843560019,uberiflora_BG586:0.0032949823672829876):0.0010758629450149033):0.001621775685706486):0.00000090084843560019,((nabea_BG609:0.00000090084843560019,nabea_ANA:0.00000090084843560019):0.008798711785339202,((thamnoides_MP1211:0.0024485906728282333,(((((orientalis_EO12608:0.003803171519556531,unilateralis_MP1205:0.00299634163129709):0.0005301182363229614,(quadrifida_MP1250:0.005254703188245568,rosacea_gla_BG628:0.0021597260510368373):0.005292433456661098):0.0043932240230207765,((viridiflora_MP1246:0.0019120049556580025,adunca_EO12746:0.005136317327206646):0.0017820856441254427,((lambertii_ANA:0.005147828552682516,(sp_pachysa_EO12720:0.005291287709129082,((glomiflora_MP1251:0.0025926802145216405,glomiflora_EO12548:0.00000090084843560019):0.002813039309668549,(zwartbergensis_MP608:0.0031185971207337215,eustacei_MP1259:0.0020776756858104524):0.00000090084843560019):0.003562372003789286):0.002105683607598638):0.0005494780654834187,(((oblongiflora_EO12813:0.0014398718765857982,(oblongiflora_ANA:0.00000090084843560019,spectabilis_MP929:0.004924345012917066):0.00000090084843560019):0.00450088008665068,(physantha_MP1242:0.00000090084843560019,(((blenna_ANA:0.00000090084843560019,blenna_MP883:0.0031845036906431954):0.00000090084843560019,ardens_MP1076:0.0015635514620223993):0.0018142477921046952,(amidae_EO12272:0.0020596843347635355,(((((versicolor_mon_EO12705:0.002580118872490587,(prolata_EO11935:0.00000090084843560019,(prolata_EO12748:0.00000090084843560019,versicolor_ver_MP1232:0.00000090084843560019):0.00000090084843560019):0.0010176445243854824):0.00000090084843560019,(diaphana_BG611:0.000512886469437112,discolor_heb_MP1214:0.00000090084843560019):0.002579114675047551):0.00000090084843560019,((croceovirens_JP387:0.00000090084843560019,((discolor_spe_MP1217:0.0005127378463285171,unicolor_uni_MP1249:0.0011789699468010323):0.00000090084843560019,unicolor_geo_JP273:0.0033420315887823047):0.00000090084843560019):0.0009668569144126911,unicolor_mut_MP1245:0.0005204580120991386):0.0009597314283970774):0.00000090084843560019,recta_ANA:0.0013074093070446328):0.0023403320678175212,gigantea_EO12821:0.0015580750857001353):0.0003929764382284587):0.00000090084843560019):0.0009945556347930459):0.00000090084843560019):0.0009205066960567127,adunca_MP1254:0.00430401797142906):0.000995345676148452):0.0010137598147743295):0.0004822444067430876):0.00000090084843560019,(lithophila_MP1301:0.0072537789826199696,(insignis_MP1290:0.0033976232863104972,opulenta_JP316:0.010247988068830031):0.00000090084843560019):0.0007961589048406291):0.00023124876310716714,((lanata_MP1220:0.012452972264476194,velatiflora_EO12547:0.004966658296424389):0.003205041313986127,(fimbriata_MP606:0.009742181631081788,(canaliculata_BG590:0.006488202178436377,(((vallis_fluminis_EO12761:0.003876407780063036,densifolia_BG591:0.00494737564560508):0.0006100956617118327,(wendlandiana_EO12731:0.002089468086179918,deflexa_MP1247:0.0020520555703326536):0.00000090084843560019):0.0006136733925309984,pubigera_MP572:0.010036349718032868):0.004340229319349007):0.0028509189235833734):0.00000090084843560019):0.0009354160767776194):0.00000090084843560019):0.00000090084843560019,aneimena_EO12757:0.016555186354974397):0.001667958187013107):0.00016415140483027983):0.001416163453736358):0.0017235485060796412):0.0007944158459405817,((lusitanica_PJ_NR:0.00000090084843560019,lusitanica_f_ANA_ITS:0.00000090084843560019):0.010881887384278942,((arborea_EO12619:0.0011668987826074242,(arborea_l_ANA:0.00000090084843560019,arborea_Miehe:0.001706432330542367):0.00000090084843560019):0.004433869547695486,arborea_m_ANA:0.0066212439562046465):0.0006654532085498779):0.0009988946131010963):0.0005348628713787708):0.00799880079879073):0.0031032707087400827,(((maderensis_AH:0.00000090084843560019,maderensis_b_ANA:0.0009704444698046374):0.012176267540767735,(cinerea_Popp:0.003170210792041434,(cinerea_MP967:0.00000090084843560019,cinerea_a_ANA:0.00000090084843560019):0.004531153799260619):0.019126944523840887):0.007346351986676859,((umbellata_DS:0.00000090084843560019,umbellata_b_ANA:0.00053094903278622):0.0022753021317646555,(umbellata_a_ANA:0.0007028801426082391,umbellata_EO12620:0.00000090084843560019):0.00000090084843560019):0.022132479107465363):0.001098984426064837):0.00000090084843560019,(lusitanica_PJ_CP:0.006904192932344651,lusitanica_f_ANA_CP:0.00000090084843560019):0.023880129926263167):0.006903097266835812):0.0010091539261176238):0.001734588556884391):0.048747080769160525,(Calluna_vulgaris_ANA:0.00000090084843560019,Calluna_vulgaris_BG643:0.00000090084843560019):0.11337557443729052):0.014628369950624588):0.06876928436915081):0.0054533670124441765,Empetrum_nig:0.0054533670124441765);
[truncated: 4,360,529 more chars]
