# Supplementary material for: ﻿Spatial decoupling of taxon richness, phylogenetic diversity and threat status in the megagenus Erica (Ericaceae)
Source: PhytoKeys. 2024 Jul 10;244:127–50. doi: 10.3897/phytokeys.244.124565 (PMC11255470; doi:10.3897/phytokeys.244.124565)
Supplement: Supplementary material 7 — Phylogenetic trees (cpDNA, nrDNA, combined) [file phytokeys-244-127_article-124565__-s007.zip › Appendix 7 trees/RAxML_bipartitions.Erica_supermatrix_20220701_taxa752_timetree-strictPL.tre.nex]

((Daboecia_cantabrica_ANA:30.98294453,Daboecia_cantabrica_PPA:30.98294453)100:31.01705547,((Calluna_vulgaris_ANA:20.37488488,Calluna_vulgaris_BG643:20.37488488)100:21.66833865,(((spiculifolia_AS57234:10.04454394,spiculifolia_b_ANA:10.04454394)100:10.77196386,(((ciliaris_EO12622:5.042124773,(ciliaris_KKN1:2.434071757,ciliaris_c_ANA:2.434071757)98:2.608053016)100:6.236660102,((tetralix_MP966:2.992912153,tetralix_c_ANA:2.992912153)100:5.024773517,(andevalensis_EO12623:3.475293346,(mackayana_b_ANA:0.6763982856,(mackayana_KKN5:0.6753077158,mackayana_PPK:0.6753077158)82:0.001090569828)94:2.798895061)100:4.542392323)100:3.261099205)100:5.143232557,(((carnea_b_ANA:3.596185561,carnea_ATsn5:3.596185561)100:5.626919468,(erigena_EO12623:3.21989208,(erigena_a_ANA:1.344689921,(erigena_Pim:0.5918969272,erigena_EO12616:0.5918969272)76:0.7527929936)49:1.875202159)100:6.003212949)81:2.910962636,(terminalis_a_ANA:8.205984476,(multiflora_a_ANA:5.2752157,(((platycodon_pla_c_ANA:0.8441496043,azorica_b_ANA:0.8441496043)59:0.0004090549929,(platycodon_mad_EO12695:0.6051702387,(scoparia_AH:0.5485894689,scoparia_EO12618:0.5485894689)56:0.05658076978)65:0.2393884206)100:2.711780196,((vagans_MP972:0.0003354522776,(vagans_PPJ:0.0001788893362,vagans_a_ANA:0.0001788893362)63:0.0001565629415)100:1.900658162,(manipuliflora_EO12697:1.080542101,(manipuliflora_AJH:0.0002616207206,manipuliflora_a_ANA:0.0002616207206)99:1.080280481)99:0.8204515133)100:1.655345241)100:1.718876844)94:2.930768776)31:3.92808319)41:4.287949766)47:4.394490368)93:9.674964997,((sicula_boc_DM:10.20221654,(sicula_sic_AM:5.141808274,sicula_sic_c_ANA:5.141808274)93:5.060408269)100:10.39362451,(((lusitanica_PJ_CP:4.606627265,lusitanica_f_ANA_CP:4.606627265)100:6.018238388,((umbellata_a_ANA:2.185928743,(umbellata_EO12620:2.185246207,(umbellata_DS:0.8133561838,umbellata_b_ANA:0.8133561838)55:1.371890024)28:0.0006825356145)100:5.681333634,((maderensis_b_ANA:1.445832469,maderensis_AH:1.445832469)100:4.261426483,(cinerea_Popp:1.52593826,(cinerea_MP967:0.4157801776,cinerea_a_ANA:0.4157801776)89:1.110158083)100:4.181320692)100:2.160003425)52:2.757603277)76:4.536350624,((australis_PPM:4.395813728,(australis_PPF:2.361060923,australis_b_ANA:2.361060923)97:2.034752805)100:6.761181782,(((trimera_MsnA:3.019322718,trimera_ken_BG94:3.019322718)100:2.839888721,((lusitanica_f_ANA_ITS:0.8697197465,lusitanica_PJ_NR:0.8697197465)100:3.252472715,(arborea_m_ANA:3.321765463,(arborea_l_ANA:0.7421421151,(arborea_Miehe:0.6239495353,arborea_EO12619:0.6239495353)49:0.1181925798)100:2.579623348)77:0.8004269983)88:1.737018978)50:2.466922376,((((kingaensis_rug_BB2981:1.305120444,kingaensis_kin_BB2521:1.305120444)100:2.700303972,(((mannii_usa_BB2331:1.806196492,microdonta_A5:1.806196492)91:0.4478635734,((simii_SB9385:0.0002864894892,simii_RC466:0.0002864894892)100:1.858361104,(hexandra_RC465:1.17064546,(thomensis_EO12615:0.889558294,(benguelensis_ben_DB1174:0.5533736351,(benguelensis_ben_QL12641:0.4382301441,benguelensis_ben_A1:0.4382301441)85:0.1151434909)96:0.3361846589)98:0.2810871659)100:0.6880021339)97:0.3954124718)100:1.150380442,((bojeri_MP1087:0.8496293101,galioides_FN745:0.8496293101)100:1.018598179,((mauritiensis_EO12811:0.0005431692998,mauritiensis_CB2632:0.0005431692998)100:1.766277114,((rakotozafyana_EO12661:1.373328179,(sp_muscosa_EO12639:0.1479546596,sp_mad5_EO12641:0.1479546596)100:1.225373519)91:0.1905146927,((sp_mad3_EO12632:1.079306085,(arborescens_FM747:0.3837616229,(brachyphylla_EO12810:0.0001472642157,brachyphylla_EO12809:0.0001472642157)100:0.3836143586)98:0.6955444617)52:0.164433836,((cryptoclada_EO12684:1.125609129,(goudotiana_EO12636:0.9858759309,(reunionensis_FN744:0.985549868,(goudotiana_cf_EO12659:0.9204918503,hebeclada_EO12686:0.9204918503)52:0.06505801768)2:0.0003260629215)48:0.1397331979)24:0.06432685881,(((sp_mitrastylus2_EO12691:0.531059165,parkeri_EO12682:0.531059165)96:0.2236356956,(isaloensis_DB1253:0.754463753,boutonii_EO12666:0.754463753)23:0.0002311076387)91:0.3940282371,((spinifera_EO12640:1.059696403,(madagascariensis_MP1086:0.6752366416,humbertii_EO12638:0.6752366416)71:0.3844597618)19:0.08883864981,(perrieri_EO12635:0.9431454983,(myriadenia_EO12679:0.7239565633,baroniana_cf_Lar8:0.7239565633)91:0.219188935)80:0.205389555)6:0.0001880445163)5:0.04121288986)8:0.05380393295)58:0.3201029507)63:0.2029774123)34:0.1014072059)98:1.536213018)80:0.6009839089)77:1.628130311,((caffrorum_DB1445:1.625375624,caffrorum_MP644:1.625375624)100:2.458649606,(((holtii_TO:0.8691806748,swaziensis_LL1181:0.8691806748)100:2.024750024,(flanaganii_MP631_CP:2.2990167,(whyteana_A4:1.159045173,whyteana_BG75:1.159045173)99:1.139971527)85:0.5949139986)51:0.06332414978,((hillburtii_EO12593:2.527477353,drakensbergensis_DB1443:2.527477353)71:0.3331652274,(((aspalathifolia_DB1408:1.89634776,alopecurus_MP630:1.89634776)85:0.3771416869,((subverticillaris_EO12625:1.562431533,(woodii_RC513_CP:0.3104659383,woodii_DB1444:0.3104659383)99:1.251965595)98:0.2778717874,((johnstoniana_RC464:0.1686445816,(pleiotricha_RC461:0.0002670460235,lanceolifera_RC463:0.0002670460235)89:0.1683775356)100:1.234251673,(woodii_RC513_ITS:0.9440749405,((silvatica_A2:0.4627215326,silvatica_QL12629:0.4627215326)60:0.2398391696,(silvatica_DB1184:0.7023460975,(filago_BG68:0.2728609011,filago_BG93:0.2728609011)84:0.4294851964)12:0.0002146047445)87:0.2415142382)100:0.458821314)100:0.4374070663)98:0.4331861266)58:0.05599194716,(evansii_MP641:2.329152437,((frigida_MP650:0.4790418556,(reenensis_MP661:0.3398945407,frigida_MP658:0.3398945407)45:0.139147315)96:1.140259968,((psittacina_IJ1237:1.275613868,algida_MP645:1.275613868)64:0.2535700006,((dracomontana_EO12130:1.1976272,(straussiana_MP638:1.143578396,(abbotti_KG1005:1.143449521,(rivularis_BB13936:0.8796105778,(revoluta_BT13679:0.5649705169,atherstonei_EO12261:0.5649705169)87:0.3146400609)79:0.2638389434)7:0.0001288746558)10:0.05404880459)11:0.2690065138,((thodei_MP656:0.9064278127,dominans_MP648:0.9064278127)88:0.441675188,((glaphyra_MP647:0.724622765,dissimulans_EO12596:0.724622765)92:0.6232365319,(tysonii_EO12583:1.347641491,(cooperi_EO12588:1.238679965,(oatesii_ANA:0.2712440371,oatesii_SB9774:0.2712440371)100:0.9674359283)45:0.1089615261)22:0.0002178054229)7:0.0002437037789)6:0.1185307136)21:0.06255015462)34:0.0901179546)59:0.709850613)39:0.0003289579729)92:0.5311611864)41:0.09661226781)95:1.126770381)99:1.549529498)95:2.38136887,(((((simulans_BG603:1.376280847,(stylaris_ANA:0.8756651508,simulans_ANA:0.8756651508)88:0.5006156961)100:2.381410476,((lignosa_EO11763:0.9573965203,(dolfiana_MP1297:0.7597600763,dolfiana_EO12546:0.7597600763)59:0.197636444)100:2.269635755,((zeyheriana_EO:2.116175984,(umbelliflora_RT2182:1.619959196,(arcuata_MP523:1.024058529,demissa_EO12540:1.024058529)95:0.5959006671)93:0.4962167878)71:0.7829313248,((nabea_ANA:0.0003776027026,nabea_BG609:0.0003776027026)100:2.78801359,(gibbosa_GS23:1.682766714,((glandulosa_fou_ANA:0.3107925188,glandulosa_gla_MP1227:0.3107925188)100:0.9674093058,(gibbosa_ANA:0.4664574985,(gibbosa_ANA_b:0.4660458591,gibbosa_BG623:0.4660458591)33:0.0004116394821)100:0.811744326)98:0.4045648894)98:1.105624479)40:0.1107161152)2:0.3279249672)12:0.5306590469)4:0.3624849025,((nervata_EO12541:1.595792332,(passerinae_MP1302:0.8703586377,chamissonis_RT2188:0.8703586377)98:0.7254336947)97:0.9226397041,((esterhuyseniae_EO11831:0.7622864116,(chionodes_EO11699:0.6865583668,oreotragus_JP363:0.6865583668)52:0.0757280448)100:1.665119511,(sagittata_EO12737:2.207555201,((cubica_MP623:1.210902499,(cameronii_ANA:0.5535794517,tetrathecoides_MP1252:0.5535794517)90:0.6573230469)100:0.8558023665,((nutans_BG599:1.540860365,(uberiflora_BG586:1.388837077,((atromontana_EO12544:0.3735214867,phaeocarpa_SM2003:0.3735214867)97:0.827045261,(anguliger_MP597:0.9948397374,(montis_hominis_EO11827:0.9946131309,bolusanthus_DEB1720:0.9946131309)45:0.0002266065085)50:0.2057270104)42:0.1882703289)43:0.1520232887)80:0.4687211235,((solandri_EO12753:1.280701664,(ingeana_EO12759:0.4231364974,ingeana_EO11805:0.4231364974)100:0.8575651665)79:0.1132659181,((strigilifolia_MP619:0.5551112876,(strigilifolia_ANA:0.5548978153,pectinifolia_BG601:0.5548978153)78:0.0002134722985)100:0.5301313275,(cerinthoides_MP653:0.6569002879,(cerinthoides_ANA:0.3808873909,(sparrmanii_BG608:0.2788282293,sparrmanii_ANA:0.2788282293)93:0.1020591616)97:0.276012897)100:0.4283423272)92:0.3087249669)100:0.6156139068)43:0.05712337625)56:0.1408503363)36:0.2198507213)7:0.09102611386)3:1.601744189)1:0.8609189472,(((inordinata_EO11823:1.35093546,nubigena_MP868:1.35093546)99:1.50721213,(umbratica_EO12760:1.41016694,sp_nov_MP1291:1.41016694)99:1.44798065)75:0.9370551727,((platycalyx_MP1243:2.616863903,(albens_MP585:1.342138911,(heleophila_ANA:0.8221105855,(heleophila_EO12539:0.8217384091,(albens_ANA:0.8214596617,(astroites_EO12758:0.0001287431476,georgica_ANA:0.0001287431476)86:0.8213309186)62:0.0002787474065)77:0.0003721763488)84:0.5200283255)100:1.274724993)55:0.3858071578,((juniperina_SV952:1.531483662,esteriana_EO12545:1.531483662)54:0.5420911966,(thamnoides_MP1211:2.073148157,(((quadrifida_MP1250:0.7728065534,rosacea_gla_BG628:0.7728065534)95:0.8659121463,(orientalis_EO12608:1.153257288,unilateralis_MP1205:1.153257288)89:0.4854614119)58:0.4341641217,(aneimena_EO12757:1.807181652,((canaliculata_BG590:0.1052901009,(pubigera_MP572:0.07335057428,(deflexa_MP1247:0.05994792516,(wendlandiana_EO12731:0.04957426665,(vallis_fluminis_EO12761:0.04190497592,densifolia_BG591:0.04190497592)74:0.007669290731)71:0.01037365851)68:0.01340264912)97:0.03193952661)88:0.03238085131,((opulenta_JP316:0.1129939739,(lithophila_MP1301:0.09995628261,insignis_MP1290:0.09995628261)15:0.01303769132)5:1.271944582e-05,((fimbriata_MP606:0.07381046268,(velatiflora_EO12547:0.05269207071,(lambertii_ANA:0.04415734373,(sp_pachysa_EO12720:0.03262277539,(eustacei_MP1259:0.01619568945,(zwartbergensis_MP608:0.01617910951,(glomiflora_MP1251:0.004823867195,glomiflora_EO12548:0.004823867195)96:0.01135524231)57:1.657994605e-05)81:0.01642708594)92:0.01153456834)57:0.008534726975)17:0.02111839198)1:5.651774375e-06,((viridiflora_MP1246:0.02181883933,adunca_EO12746:0.02181883933)99:0.01619230511,(lanata_MP1220:0.03312082045,(adunca_MP1254:0.01543855009,((oblongiflora_EO12813:0.002711522485,(oblongiflora_ANA:0.002709656478,spectabilis_MP929:0.002709656478)76:1.866006941e-06)99:0.008636967446,(physantha_MP1242:0.009080006508,((gigantea_EO12821:0.006620925822,(amidae_EO12272:0.006619097894,(ardens_MP1076:0.002441590507,(blenna_MP883:0.002437283462,blenna_ANA:0.002437283462)35:4.307044545e-06)86:0.004177507387)25:1.827928506e-06)9:1.698796974e-06,(recta_ANA:0.002255222376,((prolata_EO11935:2.147432492e-06,(versicolor_ver_MP1232:1.160646439e-06,prolata_EO12748:1.160646439e-06)96:9.86786053e-07)95:0.002251884733,((discolor_heb_MP1214:0.0009692239749,diaphana_BG611:0.0009692239749)85:0.001283773454,(versicolor_mon_EO12705:0.002252106045,(unicolor_mut_MP1245:0.001010193597,(croceovirens_JP387:0.0006440719207,(unicolor_geo_JP273:0.0006437451438,(discolor_spe_MP1217:0.0006429921684,unicolor_uni_MP1249:0.0006429921684)77:7.529754051e-07)44:3.267769199e-07)62:0.000366121676)80:0.001241912448)22:8.913841139e-07)13:1.034736904e-06)48:1.190210042e-06)81:0.004367402244)66:0.002457381889)17:0.002268483422)54:0.00409006016)71:0.01768227036)11:0.004890323986)14:0.03580497003)2:0.03919057892)0:0.02466425883)0:1.669510699)1:0.2657011698)1:0.0002653352163)2:0.0004267021745)1:0.9290962024)17:0.7925317014)5:1.18589241)1:1.433772604,(((tristis_MP932:3.268236718,(phacelanthera_EO12489:2.817721271,((tegulifolia_MP557:0.4962769015,(goatcheriana_pet_MP990:0.2085312269,goatcheriana_dra_EO12694:0.2085312269)84:0.2877456747)100:1.621653362,((corydalis_AH2536:0.6237310601,corydalis_MP1005:0.6237310601)100:1.200160444,(spumosa_MP978:1.710430079,(banksii_pur_NB1753:1.090422089,(banksii_ban_EO12873:0.8183569011,(banksii_com_MP824:0.2483445504,banksii_com_ANA:0.2483445504)100:0.5700123506)80:0.272065188)82:0.6200079898)48:0.1134614253)80:0.2940387593)92:0.6997910076)51:0.4505154466)13:1.882307498,(utriculosa_EOsn:4.361575844,((caffra_D_MP655:0.5244715358,(caffra_ANA:0.5237564247,caffra_C_MP528:0.5237564247)100:0.0007151110873)100:3.349506744,(((oligantha_TdV86:2.603741098,((coarctata_ANA:1.554909515,(gracilipes_MM5014:0.9125136367,(scytophylla_MP1021:0.131454849,curtophylla_EO12750:0.131454849)100:0.7810587877)100:0.642395878)100:0.6721534634,((coarctata_MP590:0.0912684863,rubiginosa_RT1554:0.0912684863)100:1.607013139,((plukenetii_pen_MP915:0.5935629983,plukenetii_lin_MP912:0.5935629983)29:0.0002744370835,(plukenetii_plu_EO:0.3571640268,plukenetii_bre_MP769:0.3571640268)66:0.2366734085)96:1.104444189)99:0.5287813533)98:0.3766781196)43:0.0971882847,((brevifolia_EO12459:0.6854001739,brevifolia_MP1008:0.6854001739)99:0.9930540158,(desmantha_MP562:1.505641972,((placentiflora_EO12477:1.303416111,placentiflora_MP1241:1.303416111)50:0.1612370757,((pogonanthera_EO12835:0.8418656395,((imbricata_EO12834:0.2531233302,imbricata_MP1279:0.2531233302)94:0.433738482,(monadelphia_FO2_CP:0.5981655151,(lasciva_MP906:0.5280722686,lasciva_EO12837:0.5280722686)95:0.07009324651)42:0.08869629718)39:0.1550038272)45:0.4072060379,((melastoma_min_EO12820:0.179877223,((placentiflora_EO12833:0.1346873533,imbricata_MP688:0.1346873533)47:0.03254122269,(imbricata_MP508:0.1373069452,imbricata_MP512:0.1373069452)64:0.02992163077)22:0.01264864703)27:0.03665066223,((imbricata_MP1295:0.1568268848,(chartacea_EO11408:0.1222846163,((intermedia_MM5082:0.05220233573,intermedia_alb_MP1248:0.05220233573)75:0.01842399264,(penicilliformis_MP889:0.04435888332,penicilliformis_MP1078:0.04435888332)63:0.02626744505)86:0.05165828791)70:0.03454226855)31:0.001276166312,(imbricata_MP1276:0.1224480316,(melastoma_mel_MP773:0.1143035373,(coccinea_coc_MP598:0.08075734893,((monadelphia_FO:0.04449452382,coccinea_coc_MP1053:0.04449452382)89:0.02851016491,(monadelphia_FO2_ITS:0.0729688311,(coccinea_coc_MP1020:0.004585865126,coccinea_uni_EO12849:0.004585865126)100:0.06838296597)20:3.585762866e-05)41:0.007752660199)81:0.03354618838)34:0.008144494318)30:0.03565501952)11:0.05842483412)32:1.032543792)42:0.2155815092)16:0.04098878547)49:0.1728122177)61:1.022475193)16:1.09673224,((((humifusa_MP846:1.368238099,humifusa_MP616:1.368238099)96:0.5326361876,(cruenta_MP999_CP:0.6658781699,(cruenta_MP745_CP:0.6655011532,elimensis_EO12843_CP:0.6655011532)22:0.0003770167066)99:1.234996116)17:0.1641621148,((petricola_MP996:1.93992189,(brachysepala_EO12727:1.448050974,physophylla_EO11418:1.448050974)95:0.4918709163)7:0.0002085038966,((caespitosa_MP642:0.4845307426,karooica_MP1285:0.4845307426)100:1.394746182,((pubescens_EO12503:1.524214683,strigosa_MP673:1.524214683)45:0.2345850396,(tenuis_EO12491:0.151226948,(tenuis_ANA:0.03932642684,leptopus_ANA:0.03932642684)84:0.1119005212)100:1.607572774)27:0.120477202)7:0.06085346983)15:0.1249060069)2:0.08827484628,(lehmannii_MP625:1.956342162,(podophylla_MP582:1.952073516,(((stokoei_MP825_CP:0.04955448825,collina_EO12613_CP:0.04955448825)92:0.05979238343,((karwyderi_EO12718:0.08136932599,(nudiflora_MP802:0.06276709165,globiceps_gra_MP988:0.06276709165)45:0.01860223434)60:0.02793200925,(((holosericea_MP1004:0.02011557288,(holosericea_EO12842:0.02010502284,(grisbrookii_EO12716_CP:0.02009416635,(bodkinii_TdV204:1.602695719e-05,bodkinii_MP1281:1.602695719e-05)78:0.02007813939)35:1.085649209e-05)17:1.055003425e-05)95:0.0452898188,(((propinqua_MP1019:0.03853881591,(excavata_GK1532:0.01880559759,calcareophila_EO30159:0.01880559759)95:0.01973321832)85:0.0141049445,(pulvinata_MP1304:0.03386296927,(penduliflora_MP923:0.0102104206,(fillipendula_min_MP926:0.006372293632,fillipendula_fil_MP914:0.006372293632)73:0.003838126971)100:0.02365254866)94:0.01878079115)73:0.004732749204,(irregularis_EO12803:0.05737092033,((baueri_bau_MP1233:0.006702719509,baueri_gou_AH862:0.006702719509)98:0.03048972024,(sessiliflora_MP604:0.02186181318,(mammosaW_EO12784:0.01695757196,(mammosaP_MP951:0.007371806187,mammosaR_MP510:0.007371806187)91:0.00958576577)94:0.004904241227)100:0.01533062657)93:0.02017848057)20:5.589294702e-06)45:0.008028882054)48:0.007094650899,((grisbrookii_EO12716_ITS:0.01844318282,lanuginosa_EO12521:0.01844318282)94:0.02170944913,((vernicosa_MP928:0.02808182713,(pulchella_MP736:0.007366690359,flavicoma_EO12823:0.007366690359)98:0.02071513677)20:0.001757303713,(rhodopis_BAB13:0.0266248966,(agglutinans_EO7679:0.0266153783,(((similis_MP804:0.001895513637,erinus_MP907:0.001895513637)95:0.006503272702,(benthamiana_MP560:0.006238425769,(labialis_MP696:0.005182223869,(venustiflora_gla_MP1284:0.003435172364,(ecklonii_EO12739:0.003434210279,(innovans_MP918:0.002807110552,globiceps_con_EO12519:0.002807110552)71:0.0006270997266)55:9.620850066e-07)74:0.001747051506)51:0.0010562019)76:0.002160360571)14:2.313052046e-06,((capillaris_MP1066:0.006083115094,(pilosiflora_pil_MP1262:0.006082226707,ericoides_MP742:0.006082226707)22:8.883866867e-07)25:0.0007791357845,(barbigeroides_MP735:0.00606105419,((russakiana_MP684:0.0009113842486,ioniana_EO12781:0.0009113842486)100:0.005137556668,(albertyniae_MP927:0.003311454366,((radicans_sch_MP1018:0.002079870563,(glabella_la_EO11224:0.001347882609,interrupta_MP911:0.001347882609)60:0.000731987954)51:0.001230693882,(dispar_EO12749:0.001734847496,(malmesburiensis_EO12575:0.0008910942793,(dregei_EO12711:0.0001865029618,piquetbergensis_MM5532:0.0001865029618)96:0.0007045913175)89:0.0008437532169)90:0.001575716948)15:8.899210428e-07)35:0.002737486551)3:1.211327306e-05)6:0.0008011966882)9:0.001538848514)27:0.0182142789)11:9.518303935e-06)4:0.003214234244)3:0.0103135011)4:0.03234741063)12:0.03680129266)6:4.553644613e-05)5:0.3149707831,(madida_MP573:0.4137236329,((((klotzschii_EO12762:0.2941762133,garciae_MP1253:0.2941762133)73:0.06275793718,(condensata_MP890:0.2856867934,longimontana_MP587:0.2856867934)77:0.07124735711)35:0.01896393351,((ocellata_MP574:0.220927635,(melanthera_MP610:0.05635475155,modesta_ANA:0.05635475155)99:0.1645728834)99:0.09558227777,(conferta_MP887_CP:0.1950034716,(grata_MP879:0.194966694,((tradouwensis_MP903:0.1352914513,((leucopelta_SB9309:0.03851923145,natalitia_EO12514:0.03851923145)68:0.01123682264,(leucopelta_EO12598:0.04974460328,copiosa_BG610:0.04974460328)16:1.14508063e-05)99:0.08553539719)89:0.0406246691,(turneri_EO12736:0.1758824347,((flanaganii_MP631_NR:0.0904132464,hispidula_MP801:0.0904132464)43:0.0373193267,(lowryensis_ANA:0.0001521509079,cordata_MP571:0.0001521509079)32:0.1275804222)53:0.0481498616)47:3.368567961e-05)59:0.01905057364)45:3.677755024e-05)95:0.1215064412)94:0.05938817122)27:0.02347533761,((oresigena_MP759:0.2841063954,(greyi_EO12501:0.08063214425,(arachnocalyx_EO12453:0.02281695324,cereris_MP863:0.02281695324)100:0.05781519101)100:0.2034742511)82:0.04749187651,((inaequalis_MP539:0.2679451102,(caprina_EO12772:0.2511197397,(argentea_EO12475:0.2232122748,(rusticula_EO12471:0.2100128407,cetrata_EO12064:0.2100128407)68:0.01319943408)67:0.02790746495)46:0.0168253705)24:0.01100415262,((((lavandulifolia_EO12506:0.05721969223,macrotrema_MM4625:0.05721969223)100:0.1898300016,(coacervata_MP761:0.2470243122,(lateriflora_EO12482:0.2044337125,bokkeveldia_EO12769:0.2044337125)62:0.04259059974)21:2.538159097e-05)25:0.03184426857,((eremioides_EO12854:0.2530315763,flacca_MP840:0.2530315763)35:0.02584420534,(plumosa_EO12480:0.2169310352,((hanekomii_EO11172:0.1655905211,tumida_MP755:0.1655905211)88:0.01070763282,(glandulifera_EO12852:0.02195194628,irrorata_EO12856:0.02195194628)100:0.1543462076)71:0.04063288126)59:0.0619447465)3:1.818070711e-05)0:2.224276619e-05,((recurvifolia_EO12475a:0.223711993,(eriophoros_EO12478:0.04186414452,senilis_EO12483:0.04186414452)100:0.1818478484)37:0.03704824813,((eremioides_MP533:0.2295622886,totta_MP525:0.2295622886)24:0.03116901212,((mira_MP1257:0.2395484982,((thimifolia_CM7:0.003805825019,amoena_MP1032:0.003805825019)87:0.01245292819,(planifolia_MP1012:0.01590631681,planifolia_MP939:0.01590631681)86:0.0003524364037)100:0.223289745)23:0.02115470659,(((thunbergii_EO12473:0.04924579091,thunbergii_AH2612:0.04924579091)99:0.06482487586,(junonia_min_MP866:0.01439763603,(junonia_jun_Moelens:0.01435505469,junonia_min_Moelens:0.01435505469)76:4.258134034e-05)97:0.09967303074)100:0.1112619785,((subulata_MdV2:0.1058332,(oxysepala_MP780:0.07377187773,(maderi_MP757:0.04685985906,sphaerocephala_MP848:0.04685985906)93:0.02691201867)98:0.03206132231)99:0.0710483426,((atrovinosa_MP864:0.06655673997,(inflata_MP784:0.02733904356,inflata_ANA:0.02733904356)92:0.0392176964)97:0.09139627483,((cernua_EO12474:0.1077712498,toringbergensis_ANA:0.1077712498)71:0.02381603408,((leptopus_MP746:0.01079757602,incarnata_EO12771:0.01079757602)100:0.09221674622,((rubens_EO12853:0.04792976494,rubens_EO12479:0.04792976494)60:1.23490039e-05,(verecunda_ANA:1.633028029e-05,verecunda_CS5:1.633028029e-05)99:0.04792578367)79:0.05507220829)94:0.02857296162)36:0.02636573093)71:0.01892852785)76:0.04845110263)76:0.03537055953)2:2.809594689e-05)2:2.894034112e-05)3:0.01815596407)4:3.305770265e-05)63:0.05264900901)63:0.06777514972)2:0.01435021128)1:0.01059402195)0:1.527755862)0:0.004268646077)0:0.1969690848)0:1.644350375)0:0.07631665767)0:0.4875975645)0:0.7889683712)0:0.356677823,(vlokii_JP378:4.483737944,(((jonasiana_MP985:1.829523849,(equisetifolia_ANA_CP:1.276723439,(equisetifolia_MP829:1.276501783,(hermani_EO12498:0.9473629528,(chiroptera_MP814:0.3605103899,(equisetifolia_ANA_ITS:0.0001600091641,multiflexuosa_EO12445:0.0001600091641)97:0.3603503808)99:0.5868525628)77:0.3291388306)25:0.0002216557532)95:0.55280041)63:0.500506979,(pauciovulata_TdV258b:2.196391057,((ustulescens_RT1553:0.5384601645,bruniifolia_EO12460:0.5384601645)100:1.305365173,((palliiflora_EO12533:1.024028958,gnaphaloides_MP511:1.024028958)83:0.7002156925,((petiolaris_EO12783:1.558472132,((capitata_MP1044:0.0001379490703,capitata_ANA:0.0001379490703)100:0.9586975648,(bruniades_EO12465:0.5930743927,villosa_EO11394:0.5930743927)100:0.3657611211)99:0.5996366185)18:0.07221381261,(((riparia_MP908:0.0001232402822,rhopalantha_MP909_ITS:0.0001232402822)99:1.197182125,(occulta_EO:1.197132319,(accommodata_EO11382:0.9199691233,(sonderiana_MP756:0.2788835024,sonderiana_MP997:0.2788835024)87:0.6410856208)74:0.2771631955)14:0.000173046708)11:0.08107565838,((genistifolia_CM15:1.021977116,(recurvata_EO12467_CP:0.4407599024,cumuliflora_EO12699:0.4407599024)88:0.5812172139)68:0.2561374672,((obtusata_EO12458:0.2520590071,oliveri_MP1278:0.2520590071)98:0.1922337876,(petrophila_RT2065:0.1718024968,petrophila_EO7592:0.1718024968)99:0.272490298)100:0.8338217888)9:0.0002664402458)1:0.3523049211)4:0.09355870589)7:0.1195806868)16:0.3525657198)1:0.1336397707)0:1.293039839,((serrata_MP818:1.850959949,(rigidula_MP534:1.241231185,exleeana_EO12499:1.241231185)97:0.6097287639)92:0.7918930391,((((albescens_MP898:1.464193527,esteriana_EO12858:1.464193527)79:0.334384399,((nemerosa_MP1208:1.050535763,zebrensis_EO12787:1.050535763)86:0.5310376082,(sparsa_BG602:0.8750374488,(peltata_MP1231:0.2546473916,velatiflora_MP1213:0.2546473916)100:0.6203900572)99:0.7065359223)43:0.217004555)14:0.1360192482,(leonis_RTsn:1.934197057,((peziza_MP719_CP:1.564597071,(maximilianii_EO12484:0.856795547,leucodesmia_MP724:0.856795547)100:0.7078015236)44:0.3693133391,(urceolata_MP955:1.933631407,(parviporandra_MP877:1.562151928,(angulosa_S2105:0.1767064972,(axillaris_MP1052:0.1764603282,axillaris_MP594:0.1764603282)56:0.0002461689777)100:1.385445431)41:0.3714794796)5:0.0002790023287)1:0.0002866474228)1:0.0004001172719)0:0.3707828522,((((hispiduloides_EO11544:1.19396156,((magistrati_EO11750:0.9156423383,(marifolia_CM4:0.2691147195,margaritacea_ANA:0.2691147195)94:0.6465276188)72:0.1519551543,(patens_EO12457:0.941590639,(hirta_EO12812:0.2846153383,fausta_MP663:0.2846153383)90:0.6569753007)28:0.1260068536)28:0.1263640679)87:0.6643542469,(muscosa_MP775:1.57272578,(subcapitata_MP1042:0.916032868,(calcicola_EO12814:0.9158511615,(rugata_EO12516:0.7022491087,((conferta_MP887_ITS:0.5122253012,artemisioides_MP551:0.5122253012)52:0.0724513508,(areolata_EO12502:0.4734471977,(remota_MP1263:0.1983144951,remota_EO10386:0.1983144951)96:0.2751327026)37:0.1112294543)40:0.1175724567)70:0.2136020528)25:0.0001817064925)87:0.6566929119)69:0.2855900274)10:0.07758599203,((bicolor_MP1098:1.680057737,(dianthifolia_MP583:0.7797857577,((stokoeanthus_EO4790:0.6085286483,((adnata_MP501:0.5059161535,acuta_MP506:0.5059161535)65:0.1025069289,(goatcheriana_goa_MP865:0.4820648397,(calycina_EO12532:0.3652049937,leucosiphon_MP776:0.3652049937)89:0.116859846)76:0.1263582428)36:0.0001055658711)28:0.06670525019,(((pannosa_EO12490:0.5259971529,perlata_MP960:0.5259971529)67:0.007629981565,(setacea_MP589:0.4479173942,glandulipila_MP521:0.4479173942)51:0.08570974019)82:0.1415003778,(polycoma_FR:0.5786081288,(selaginifolia_EO12488:0.5785103524,(tomentosa_MP961:0.3446427482,(peziza_MP719_ITS:0.0001932383198,ovina_EO12487:0.0001932383198)98:0.3444495098)91:0.2338676042)6:9.777641837e-05)51:0.09651938346)8:0.0001063862801)51:0.1045518592)51:0.900271979)4:0.1230246411,(((plumigera_EO11341:0.6034702044,monsoniana_MP986:0.6034702044)100:0.6934078138,(perplexa_EO12788:1.193943443,(diosmifolia_CM19:1.109065843,(lucida_MP690:1.108850904,triflora_MP564:1.108850904)52:0.0002149394624)46:0.08487760034)24:0.1029345749)31:0.3524082456,((florifera_EO12536:0.300703422,florifera_EO12768:0.300703422)100:1.348356296,(jacksoniana_EO12791:1.648723145,(sperata_MP931:0.2244965201,(((saxicola_EO12515:0.1699901275,paniculata_MP1274:0.1699901275)53:0.0164114518,(niveniana_MP1267:0.03843781983,paucifolia_cil_EO12528:0.03843781983)99:0.1479637594)6:0.01255568266,((uysii_ANA:0.1838084517,lachnaeifolia_MP994:0.1838084517)29:3.061303712e-05,(lepidota_MP541:0.1377747525,(magnisylvae_EO10708:0.1377566948,(leucanthera_EO12452:0.1066168332,floccifera_MP987:0.1066168332)95:0.03113986163)57:1.805767717e-05)78:0.04606431227)13:0.01511819717)7:0.02553925813)2:1.424226625)1:0.0003365733533)1:0.0002265456401)5:0.153796114)0:0.1328194215)1:0.3692746393,((((odorata_MP561:1.44135676,(fascicularis_fac_MP809:1.215262564,(trichroma_EO12517:0.5907447376,(curvifolia_MP700:0.5904503679,cristata_MP820:0.5904503679)85:0.0002943696234)99:0.6245178264)87:0.2260941955)52:0.08926727567,((irbyana_EO12840:1.204782154,(jasminiflora_EO12612:0.7788066647,(shannonii_TdV262:0.4968122005,(aristata_EO12830:0.367227637,ampullacea_MP1277:0.367227637)24:0.1295845635)44:0.2819944642)46:0.4259754891)54:0.2180457249,((obliqua_RT2079:1.253163374,macroloma_EO12866:1.253163374)61:0.09285862525,((retorta_RT2096:0.0001501695428,retorta_ANA:0.0001501695428)93:0.4936353465,(gysbertii_MP826:0.2747123181,(intonsa_EO12860:0.2744692993,(squarrosa_EO11742:0.274315238,massonii_MP811:0.274315238)65:0.0001540612471)54:0.000243018853)87:0.2190731979)100:0.8522364831)52:0.07680587961)68:0.1077961564)87:0.4865944519,((alfredii_FR:0.3207940055,((bracteolaris_MP577:0.07721917839,steinbergiana_EO12763:0.07721917839)100:0.1624488919,((eugenea_EO12485_CP:0.1351214385,(glauca_gla_MP850:0.1067253561,(glauca_ele_MP973:0.06742416325,eugenea_EO12485_ITS:0.06742416325)95:0.03930119281)94:0.02839608246)98:0.1045177336,((rhopalantha_MP909_CP:0.06993550388,vogelpoelii_cf_EO12815:0.06993550388)60:0.1207462954,((lutea_MP672:0.1465424913,pycnantha_MP1011:0.1465424913)42:0.02807856712,((erasmia_MP874:0.08232210566,loganii_MP1258:0.08232210566)99:0.07213737728,(corifolia_ANA:0.1451153896,(corifolia_MP823:0.1451042124,caledonica_JW103:0.1451042124)32:1.117719878e-05)32:0.009344093364)65:0.02016157551)48:0.01606074079)88:0.04895737287)48:2.889821647e-05)79:0.08112593517)97:1.308695711,((filiformis_EO12881:1.305166927,(extrusa_EO12880:0.5449386698,cabernetea_EO12882:0.5449386698)99:0.7602282573)51:0.08215386789,((elimensis_EO12843_NR:0.3781908529,(cruenta_MP999_NR:0.1138841971,cruenta_MP745_NR:0.1138841971)76:0.2643066558)98:0.8926833373,((collina_EO12613_ITS:0.9816928139,(parilis_MP751:0.1524161026,parilis_ANA:0.1524161026)99:0.8292767112)9:0.1632445511,((thomae_MP807:0.7207477774,(abietina_pet_EO:0.5742068012,phillipsii_MP1357_CP:0.5742068012)21:0.1465409763)9:0.1878997759,((((phillipsii_MP794:0.3090394902,phillipsii_MP1357_NR:0.3090394902)85:0.3062127742,(doliiformis_MP797:0.445293911,doliiformis_MP710:0.445293911)74:0.1699583535)89:0.1589020933,((quadrisulcata_MP1031:0.252069985,quadrisulcata_ANA:0.252069985)98:0.3409975213,((nevillei_MP1056:0.2327204026,nevillei_ANA:0.2327204026)88:0.09026243609,((abietina_dia_MP1015:0.1735589493,abietina_abi_MP1013:0.1735589493)44:0.0004113723718,(abietina_atr_MP1029:0.173548271,(abietina_abi_ANA:0.1731697758,(abietina_dia_CM11:0.1729846792,abietina_con_CM6:0.1729846792)53:0.0001850966538)46:0.0003784952245)48:0.0004220506234)86:0.149012517)95:0.2700846675)92:0.1810868514)59:0.08637038739,(stokoei_MP825_NR:0.05344992481,((abietina_aur_MP514:0.01086236584,abietina_aur_MP717:0.01086236584)64:0.01609227073,((vestita_ANA:0.00941702313,(regia_mar_MP930:0.002218636236,(regia_reg_MP922:0.002209214284,(axilliflora_MP916:0.002204678928,regia_reg_ANA:0.002204678928)48:4.535356189e-06)41:9.421951218e-06)99:0.007198386895)90:0.003215073129,(viscaria_vis_MdV4:0.007175506636,((pinea_MP789:0.002799757366,(abietina_per_MP1071:0.002797582586,pinea_MP693:0.002797582586)48:2.174779311e-06)56:0.002198560151,(hibbertii_MP982:0.004995705609,((viscaria_mac_MP808:0.002555657156,(vestita_EO12702:0.001280054384,(nematophylla_EO12747:0.0009030423873,(filamentosa_EO12728:0.000889662122,vestita_MP1079:0.000889662122)58:1.338026531e-05)73:0.0003770119971)80:0.001275602772)21:0.000620590106,(viscaria_pen_EO12466:0.002652108264,((abietina_aur_MP1320:0.002409514024,(latiflora_EO12865:0.001751510097,viscaria_lon_ANA:0.001751510097)46:0.0006580039269)19:0.0002403399063,(abietina_aur_MP499:0.002644942336,(viscaria_lon_MP504:0.001597061598,(viscaria_lon_MP1270:0.0002466496452,viscaria_lon_MP678:0.0002466496452)82:0.001350411953)61:0.001047880738)15:4.911594888e-06)3:2.254333894e-06)5:0.0005241389976)12:0.001819458347)1:2.611907906e-06)28:0.00217718912)44:0.005456589623)53:0.01432254031)59:0.02649528824)28:0.8070748203)11:0.04812280824)11:0.2362898117)89:0.1259368253)74:0.1164466048)98:0.2421689212)96:0.3877287708)74:0.1545953636,(((oxycoccifolia_MP1275:1.684533076,(((physodes_MP979:0.01863469012,physodes_ANA:0.01863469012)68:0.3218579635,(urna_viridis_MP946:0.0002922865795,urna_viridis_ANA:0.0002922865795)63:0.340200367)100:1.343875457,((sociorum_cf_MP1055:0.3688879427,(depressa_MP942:0.0001445153943,depressa_MP977:0.0001445153943)100:0.3687434273)100:0.9490199256,((glutinosa_MP701:0.297838079,glutinosa_MP687:0.297838079)100:0.9793619945,((halicacaba_MP1036:0.0004781958513,halicacaba_ANA:0.0004781958513)94:0.9650469567,(brachialis_MP734:0.7987747791,(baccans_BG645:0.7985767065,fairii_CM12_CP:0.7985767065)27:0.0001980725473)54:0.1667503734)71:0.311674921)30:0.04070779473)58:0.3664602428)18:0.000164964845)49:0.2748196562,((clavisepala_MP1063:9.740872359e-05,clavisepala_ANA:9.740872359e-05)100:1.558401633,(turgida_S1962_CP:1.277739637,((ferrea_EO12494:1.161260942,(fairii_CM12_ITS:1.061770601,(bolusiae_ANA:0.7977947079,alexandri_EO12449:0.7977947079)97:0.263975893)39:0.09949034145)11:0.0001434309263,((empetrina_EO12786:0.6443073532,pyxidiflora_ANA:0.6443073532)73:0.3835437466,((haematocodon_MP1033:0.2370123434,(mollis_CM5_ITS:0.2367216375,hirtiflora_MP958:0.2367216375)34:0.0002907059706)98:0.6735072459,(mollis_CM5_CP:0.5774163769,(caterviflora_EO12785:0.3228821807,(recurvata_EO12467_ITS:0.3223030068,canescens_ANA:0.3223030068)57:0.0005791738465)74:0.2545341962)91:0.3331032125)48:0.1173315105)54:0.1335532734)71:0.1163352638)65:0.2807594042)55:0.4008536908)24:0.05653471018,((((ribisaria_RT2059:0.9531024998,parviflora_EO12492:0.9531024998)41:0.05725766178,(intervallaris_MP556_CP:0.3703509635,pillansii_pil_MP813:0.3703509635)68:0.6400091981)84:0.3651879333,((((coventryi_EO12832:0.6850900409,hendricksei_EO12524:0.6850900409)56:0.1575188292,(perspicua_per_MP821:0.713530731,(propendens_EO12464:0.7133143619,(latituba_MP1374:0.2380982287,trichophora_EO12701:0.2380982287)73:0.4752161333)20:0.0002163690944)45:0.1290781391)21:0.1620231339,((colorans_EO12717:0.6259464241,plena_MP1282:0.6259464241)90:0.378436113,(hansfordii_MP1239:1.004114495,(oreotragus_ANA:1.003887343,(bibax_EO12862:0.7391311987,viridimontana_vir_AH1286:0.7391311987)45:0.2647561441)12:0.0002271521446)5:0.0002680421056)4:0.0002494668731)27:0.05418483028,(((curviflora_dif_EO12742:0.5847142659,(conspicua_CS1:0.2956735426,curviflora_MP765:0.2956735426)92:0.2890407233)89:0.4415207352,(verticillata_ANA:0.6828020178,(annectens_CM8:0.0002768204037,annectens_ANA:0.0002768204037)83:0.6825251974)66:0.3434329832)20:0.0001616327372,(((cyrilliflora_CM10:0.3070567282,heleogena_MP1064:0.3070567282)67:0.3060987258,(fontana_MP1069:0.6129273708,(salteri_S2065:0.4054534125,paludicola_AH2680:0.4054534125)58:0.2074739583)6:0.0002280831881)59:0.3387215042,((leucotrachela_ANA:0.7154598067,(macowanii_mac_MP810:0.5986117485,(pageana_ANA:0.1575076232,campanularis_EO11352:0.1575076232)55:0.4411041253)20:0.1168480581)38:0.1525626881,(stagnalis_min_EO12740:0.5937939403,(stagnalis_sta_MP668:0.5014225488,(chrysocodon_EO12845:0.5009565689,chrysocodon_ANA:0.5009565689)72:0.0004659798963)63:0.09237139147)99:0.2742285545)26:0.08385446344)28:0.0745196755)28:0.03242020047)87:0.3167312606)66:0.3803546808,((bergiana_MP768:1.230037326,(chionophila_MP790:0.901091796,((praecox_MP795:0.5466894386,(ventricosa_MP713:0.1536528131,savileae_MP975:0.1536528131)97:0.3930366255)63:0.0001086425936,(haemastoma_MP871:0.3717616333,(lateralis_MP721:0.3306748589,(lateralis_MP727:0.240825489,(curvirostris_MP817:0.1489613802,curvirostris_MP941:0.1489613802)62:0.09186410874)76:0.08984936995)58:0.04108677434)91:0.1750364479)100:0.3542937148)91:0.3289455296)86:0.2353929457,(regerminans_MP576:0.1254518248,(duthieae_ANA:0.08617130878,((dodii_EO11417:0.03578483844,(transparens_MP893:0.02098126113,trichophylla_EO10906:0.02098126113)96:0.01480357731)97:0.03834027276,(turgida_S1962_ITS:0.04230222389,((multumbellifera_MP822:0.03531062206,((flexistyla_EO12818:0.01131228755,quadrangularis_MP620:0.01131228755)56:0.002618469223,(gracilis_BG622:0.01392659642,(cyathiformis_a_ANA:0.003763130945,cyathiformis_d_ANA:0.003763130945)71:0.01016346547)19:4.160358102e-06)100:0.02137986528)79:0.00380298055,((vallis_aranearum_ANA:0.01470060283,(patersonii_MP741:0.001506391411,patersonii_a_ANA:0.001506391411)100:0.01319421142)64:0.003791172486,((walkeri_ANA:0.00599381781,(elimensis_ANA:7.939548889e-06,(laeta_MP1045:5.272991552e-06,(eburnea_MP1037:2.908194112e-06,capensis_MP1047:2.908194112e-06)56:2.364797441e-06)99:2.666557337e-06)98:0.005985878261)100:0.01249324219,(fastigiata_MP830:0.01251464895,((subdivaricata_MP671:2.800062868e-06,(autumnalis_MP665:1.965721121e-06,(sitiens_MP827:1.146840116e-06,tenella_EO12839:1.146840116e-06)41:8.188810048e-07)61:8.343417463e-07)100:0.007046474181,(nana_ANA:0.007044925354,(((blandfordii_MM4208:0.001122990548,cylindrica_MP1240:0.001122990548)53:0.003911306171,(krugeri_EO12807:0.005033285407,((infundibuliformis_MP1238:1.284031498e-06,infundibuliformis_ANA:1.284031498e-06)57:0.0007687553599,(denticulata_MP799:0.0007490363864,daphniflora_MP567:0.0007490363864)19:2.100300497e-05)36:0.004263246015)20:1.011312282e-06)56:0.002009085369,((sacciflora_EO12864:0.002345071018,walkeri_MP1237:0.002345071018)64:0.003437001655,(gerhardii_EO12700:0.005519625951,(distorta_EO12500:0.004373047833,((hottentotica_EO:0.00042867479,humidicola_EO11353:0.00042867479)89:0.0006550188118,(bakeri_EO12828:0.0004067614932,(purgatoriensis_EO12846:0.0004064511589,intervallaris_MP556_ITS:0.0004064511589)47:3.103343934e-07)51:0.0006769321086)79:0.003289354231)52:0.001146578118)25:0.0002624467228)21:0.001261309414)6:1.543266348e-06)9:4.348889956e-06)11:0.005465374709)14:0.005972411045)13:4.715319757e-06)41:0.02062182729)34:0.003188621286)69:0.03182288731)17:0.01204619758)14:0.039280516)14:1.339978447)9:0.2904725043)61:0.2599846666)45:0.1559264084)10:0.133362588)0:0.000203587963)0:0.3374729615)0:0.9802176786)0:0.860667277)0:1.023484095)1:0.9076457382)81:1.600055821)52:0.3112102176)100:2.830861694)97:4.004220768)100:5.434624778)75:9.895631741)100:11.55175074)100:19.95677647)100;
