# Supplementary material for: ﻿Spatial decoupling of taxon richness, phylogenetic diversity and threat status in the megagenus Erica (Ericaceae)
Source: PhytoKeys. 2024 Jul 10;244:127–50. doi: 10.3897/phytokeys.244.124565 (PMC11255470; doi:10.3897/phytokeys.244.124565)
Supplement: Supplementary material 7 — Phylogenetic trees (cpDNA, nrDNA, combined) [file phytokeys-244-127_article-124565__-s007.zip › Appendix 7 trees/RAxML_bootstrap.Erica_supermatrix_20220701_taxa752_PI48_strict_200it_100.trees.nex]

#NEXUS
[R-package APE, Fri Feb 3 09:28:52 2023]
BEGIN TAXA;
	DIMENSIONS NTAX = 750;
	TAXLABELS
		Daboecia_cantabrica_ANA
		Daboecia_cantabrica_PPA
		Calluna_vulgaris_ANA
		Calluna_vulgaris_BG643
		spiculifolia_AS57234
		spiculifolia_b_ANA
		terminalis_a_ANA
		carnea_b_ANA
		carnea_ATsn5
		erigena_a_ANA
		erigena_Pim
		erigena_EO12616
		erigena_EO12623
		ciliaris_EO12622
		ciliaris_c_ANA
		ciliaris_KKN1
		tetralix_c_ANA
		tetralix_MP966
		andevalensis_EO12623
		mackayana_b_ANA
		mackayana_KKN5
		mackayana_PPK
		multiflora_a_ANA
		platycodon_mad_EO12695
		azorica_b_ANA
		scoparia_EO12618
		scoparia_AH
		platycodon_pla_c_ANA
		manipuliflora_EO12697
		manipuliflora_a_ANA
		manipuliflora_AJH
		vagans_a_ANA
		vagans_MP972
		vagans_PPJ
		sicula_boc_DM
		sicula_sic_c_ANA
		sicula_sic_AM
		lusitanica_PJ_CP
		lusitanica_f_ANA_CP
		umbellata_a_ANA
		umbellata_EO12620
		umbellata_DS
		umbellata_b_ANA
		maderensis_AH
		maderensis_b_ANA
		cinerea_Popp
		cinerea_MP967
		cinerea_a_ANA
		australis_PPM
		australis_b_ANA
		australis_PPF
		trimera_ken_BG94
		trimera_MsnA
		lusitanica_PJ_NR
		lusitanica_f_ANA_ITS
		arborea_m_ANA
		arborea_EO12619
		arborea_l_ANA
		arborea_Miehe
		kingaensis_kin_BB2521
		kingaensis_rug_BB2981
		mannii_usa_BB2331
		microdonta_A5
		simii_SB9385
		simii_RC466
		hexandra_RC465
		thomensis_EO12615
		benguelensis_ben_DB1174
		benguelensis_ben_QL12641
		benguelensis_ben_A1
		madagascariensis_MP1086
		bojeri_MP1087
		galioides_FN745
		mauritiensis_EO12811
		mauritiensis_CB2632
		rakotozafyana_EO12661
		sp_mad5_EO12641
		sp_muscosa_EO12639
		sp_mad3_EO12632
		spinifera_EO12640
		arborescens_FM747
		brachyphylla_EO12809
		brachyphylla_EO12810
		cryptoclada_EO12684
		humbertii_EO12638
		boutonii_EO12666
		isaloensis_DB1253
		sp_mitrastylus2_EO12691
		parkeri_EO12682
		perrieri_EO12635
		baroniana_cf_Lar8
		myriadenia_EO12679
		reunionensis_FN744
		goudotiana_EO12636
		hebeclada_EO12686
		goudotiana_cf_EO12659
		caffrorum_DB1445
		caffrorum_MP644
		swaziensis_LL1181
		holtii_TO
		flanaganii_MP631_CP
		whyteana_A4
		whyteana_BG75
		drakensbergensis_DB1443
		hillburtii_EO12593
		aspalathifolia_DB1408
		alopecurus_MP630
		subverticillaris_EO12625
		woodii_RC513_CP
		woodii_DB1444
		johnstoniana_RC464
		lanceolifera_RC463
		pleiotricha_RC461
		woodii_RC513_ITS
		filago_BG93
		silvatica_DB1184
		filago_BG68
		silvatica_QL12629
		silvatica_A2
		evansii_MP641
		frigida_MP658
		reenensis_MP661
		frigida_MP650
		algida_MP645
		psittacina_IJ1237
		cooperi_EO12588
		tysonii_EO12583
		oatesii_ANA
		oatesii_SB9774
		straussiana_MP638
		dracomontana_EO12130
		rivularis_BB13936
		dominans_MP648
		dissimulans_EO12596
		glaphyra_MP647
		thodei_MP656
		abbotti_KG1005
		atherstonei_EO12261
		revoluta_BT13679
		pauciovulata_TdV258b
		nervata_EO12541
		passerinae_MP1302
		chamissonis_RT2188
		esterhuyseniae_EO11831
		chionodes_EO11699
		oreotragus_JP363
		uberiflora_BG586
		nutans_BG599
		thamnoides_MP1211
		atromontana_EO12544
		phaeocarpa_SM2003
		montis_hominis_EO11827
		anguliger_MP597
		bolusanthus_DEB1720
		cubica_MP623
		cameronii_ANA
		tetrathecoides_MP1252
		cerinthoides_MP653
		cerinthoides_ANA
		sparrmanii_ANA
		sparrmanii_BG608
		solandri_EO12753
		ingeana_EO12759
		ingeana_EO11805
		strigilifolia_MP619
		pectinifolia_BG601
		strigilifolia_ANA
		lignosa_EO11763
		dolfiana_MP1297
		dolfiana_EO12546
		sagittata_EO12737
		umbelliflora_RT2182
		demissa_EO12540
		arcuata_MP523
		nabea_BG609
		nabea_ANA
		gibbosa_GS23
		glandulosa_fou_ANA
		glandulosa_gla_MP1227
		gibbosa_ANA_b
		gibbosa_ANA
		gibbosa_BG623
		inordinata_EO11823
		nubigena_MP868
		orientalis_EO12608
		unilateralis_MP1205
		quadrifida_MP1250
		rosacea_gla_BG628
		hermani_EO12498
		equisetifolia_MP829
		equisetifolia_ANA_CP
		chiroptera_MP814
		equisetifolia_ANA_ITS
		multiflexuosa_EO12445
		opulenta_JP316
		insignis_MP1290
		sp_nov_MP1291
		umbratica_EO12760
		aneimena_EO12757
		lanata_MP1220
		velatiflora_EO12547
		canaliculata_BG590
		deflexa_MP1247
		pubigera_MP572
		wendlandiana_EO12731
		vallis_fluminis_EO12761
		densifolia_BG591
		fimbriata_MP606
		lithophila_MP1301
		viridiflora_MP1246
		adunca_EO12746
		lambertii_ANA
		sp_pachysa_EO12720
		eustacei_MP1259
		zwartbergensis_MP608
		glomiflora_MP1251
		glomiflora_EO12548
		ardens_MP1076
		adunca_MP1254
		physantha_MP1242
		oblongiflora_EO12813
		oblongiflora_ANA
		spectabilis_MP929
		amidae_EO12272
		gigantea_EO12821
		recta_ANA
		blenna_ANA
		blenna_MP883
		diaphana_BG611
		discolor_heb_MP1214
		versicolor_mon_EO12705
		prolata_EO11935
		prolata_EO12748
		versicolor_ver_MP1232
		unicolor_mut_MP1245
		croceovirens_JP387
		unicolor_geo_JP273
		unicolor_uni_MP1249
		discolor_spe_MP1217
		klotzschii_EO12762
		garciae_MP1253
		condensata_MP890
		longimontana_MP587
		platycalyx_MP1243
		albens_MP585
		heleophila_ANA
		albens_ANA
		heleophila_EO12539
		astroites_EO12758
		georgica_ANA
		ocellata_MP574
		modesta_ANA
		melanthera_MP610
		conferta_MP887_CP
		grata_MP879
		hispidula_MP801
		cordata_MP571
		lowryensis_ANA
		flanaganii_MP631_NR
		turneri_EO12736
		tradouwensis_MP903
		copiosa_BG610
		leucopelta_EO12598
		leucopelta_SB9309
		natalitia_EO12514
		zeyheriana_EO
		odorata_MP561
		fascicularis_fac_MP809
		trichroma_EO12517
		cristata_MP820
		curvifolia_MP700
		aristata_EO12830
		jasminiflora_EO12612
		irbyana_EO12840
		ampullacea_MP1277
		shannonii_TdV262
		macroloma_EO12866
		obliqua_RT2079
		retorta_ANA
		retorta_RT2096
		gysbertii_MP826
		squarrosa_EO11742
		intonsa_EO12860
		massonii_MP811
		alfredii_FR
		steinbergiana_EO12763
		bracteolaris_MP577
		eugenea_EO12485_CP
		glauca_gla_MP850
		eugenea_EO12485_ITS
		glauca_ele_MP973
		lutea_MP672
		pycnantha_MP1011
		vogelpoelii_cf_EO12815
		rhopalantha_MP909_CP
		erasmia_MP874
		loganii_MP1258
		caledonica_JW103
		corifolia_ANA
		corifolia_MP823
		filiformis_EO12881
		cabernetea_EO12882
		extrusa_EO12880
		elimensis_EO12843_NR
		cruenta_MP999_NR
		cruenta_MP745_NR
		parilis_ANA
		parilis_MP751
		abietina_pet_EO
		collina_EO12613_ITS
		thomae_MP807
		phillipsii_MP1357_CP
		doliiformis_MP710
		doliiformis_MP797
		phillipsii_MP794
		phillipsii_MP1357_NR
		quadrisulcata_ANA
		quadrisulcata_MP1031
		nevillei_ANA
		nevillei_MP1056
		abietina_abi_MP1013
		abietina_dia_MP1015
		abietina_abi_ANA
		abietina_atr_MP1029
		abietina_dia_CM11
		abietina_con_CM6
		stokoei_MP825_NR
		abietina_aur_MP514
		abietina_aur_MP717
		vestita_ANA
		regia_mar_MP930
		regia_reg_MP922
		regia_reg_ANA
		axilliflora_MP916
		viscaria_vis_MdV4
		latiflora_EO12865
		pinea_MP789
		abietina_per_MP1071
		viscaria_lon_MP1270
		viscaria_lon_MP678
		viscaria_mac_MP808
		vestita_EO12702
		filamentosa_EO12728
		vestita_MP1079
		abietina_aur_MP1320
		viscaria_lon_ANA
		abietina_aur_MP499
		pinea_MP693
		viscaria_lon_MP504
		nematophylla_EO12747
		hibbertii_MP982
		viscaria_pen_EO12466
		jonasiana_MP985
		bergiana_MP768
		chionophila_MP790
		praecox_MP795
		ventricosa_MP713
		savileae_MP975
		haemastoma_MP871
		lateralis_MP721
		lateralis_MP727
		curvirostris_MP817
		curvirostris_MP941
		regerminans_MP576
		dodii_EO11417
		trichophylla_EO10906
		transparens_MP893
		duthieae_ANA
		curviflora_dif_EO12742
		conspicua_CS1
		curviflora_MP765
		parviflora_EO12492
		ribisaria_RT2059
		pillansii_pil_MP813
		intervallaris_MP556_CP
		macowanii_mac_MP810
		leucotrachela_ANA
		campanularis_EO11352
		pageana_ANA
		paludicola_AH2680
		fontana_MP1069
		heleogena_MP1064
		cyrilliflora_CM10
		annectens_CM8
		annectens_ANA
		verticillata_ANA
		salteri_S2065
		stagnalis_min_EO12740
		chrysocodon_EO12845
		stagnalis_sta_MP668
		chrysocodon_ANA
		hendricksei_EO12524
		coventryi_EO12832
		latituba_MP1374
		trichophora_EO12701
		perspicua_per_MP821
		propendens_EO12464
		plena_MP1282
		colorans_EO12717
		hansfordii_MP1239
		oreotragus_ANA
		viridimontana_vir_AH1286
		bibax_EO12862
		glutinosa_MP701
		glutinosa_MP687
		sociorum_cf_MP1055
		depressa_MP942
		depressa_MP977
		fairii_CM12_CP
		oxycoccifolia_MP1275
		brachialis_MP734
		baccans_BG645
		halicacaba_MP1036
		halicacaba_ANA
		clavisepala_MP1063
		clavisepala_ANA
		physodes_MP979
		physodes_ANA
		urna_viridis_ANA
		urna_viridis_MP946
		turgida_S1962_CP
		fairii_CM12_ITS
		bolusiae_ANA
		alexandri_EO12449
		ferrea_EO12494
		mollis_CM5_CP
		caterviflora_EO12785
		canescens_ANA
		recurvata_EO12467_ITS
		empetrina_EO12786
		pyxidiflora_ANA
		mollis_CM5_ITS
		haematocodon_MP1033
		hirtiflora_MP958
		distorta_EO12500
		turgida_S1962_ITS
		multumbellifera_MP822
		gracilis_BG622
		quadrangularis_MP620
		cyathiformis_d_ANA
		flexistyla_EO12818
		cyathiformis_a_ANA
		vallis_aranearum_ANA
		patersonii_MP741
		patersonii_a_ANA
		walkeri_ANA
		elimensis_ANA
		laeta_MP1045
		eburnea_MP1037
		capensis_MP1047
		fastigiata_MP830
		nana_ANA
		daphniflora_MP567
		cylindrica_MP1240
		infundibuliformis_MP1238
		blandfordii_MM4208
		denticulata_MP799
		krugeri_EO12807
		infundibuliformis_ANA
		subdivaricata_MP671
		autumnalis_MP665
		sitiens_MP827
		tenella_EO12839
		gerhardii_EO12700
		sacciflora_EO12864
		walkeri_MP1237
		humidicola_EO11353
		hottentotica_EO
		bakeri_EO12828
		purgatoriensis_EO12846
		intervallaris_MP556_ITS
		cruenta_MP745_CP
		cruenta_MP999_CP
		elimensis_EO12843_CP
		hirta_EO12812
		fausta_MP663
		hispiduloides_EO11544
		patens_EO12457
		magistrati_EO11750
		marifolia_CM4
		margaritacea_ANA
		petiolaris_EO12783
		rhopalantha_MP909_ITS
		riparia_MP908
		sonderiana_MP756
		sonderiana_MP997
		villosa_EO11394
		bruniades_EO12465
		capitata_MP1044
		capitata_ANA
		genistifolia_CM15
		petrophila_EO7592
		petrophila_RT2065
		oliveri_MP1278
		obtusata_EO12458
		recurvata_EO12467_CP
		cumuliflora_EO12699
		gnaphaloides_MP511
		palliiflora_EO12533
		bruniifolia_EO12460
		ustulescens_RT1553
		perlata_MP960
		setacea_MP589
		pannosa_EO12490
		glandulipila_MP521
		selaginifolia_EO12488
		polycoma_FR
		tomentosa_MP961
		peziza_MP719_ITS
		ovina_EO12487
		stokoeanthus_EO4790
		leucosiphon_MP776
		calycina_EO12532
		goatcheriana_goa_MP865
		adnata_MP501
		acuta_MP506
		lucida_MP690
		triflora_MP564
		perplexa_EO12788
		monsoniana_MP986
		plumigera_EO11341
		lachnaeifolia_MP994
		diosmifolia_CM19
		florifera_EO12536
		florifera_EO12768
		jacksoniana_EO12791
		lepidota_MP541
		magnisylvae_EO10708
		floccifera_MP987
		leucanthera_EO12452
		sperata_MP931
		saxicola_EO12515
		dianthifolia_MP583
		collina_EO12613_CP
		muscosa_MP775
		calcicola_EO12814
		subcapitata_MP1042
		areolata_EO12502
		remota_EO10386
		remota_MP1263
		rugata_EO12516
		conferta_MP887_ITS
		artemisioides_MP551
		urceolata_MP955
		leonis_RTsn
		esteriana_EO12858
		albescens_MP898
		simulans_BG603
		stylaris_ANA
		simulans_ANA
		vlokii_JP378
		caffra_D_MP655
		caffra_C_MP528
		caffra_ANA
		phacelanthera_EO12489
		tristis_MP932
		serrata_MP818
		rigidula_MP534
		exleeana_EO12499
		esteriana_EO12545
		juniperina_SV952
		tegulifolia_MP557
		goatcheriana_pet_MP990
		goatcheriana_dra_EO12694
		banksii_ban_EO12873
		corydalis_MP1005
		corydalis_AH2536
		spumosa_MP978
		banksii_pur_NB1753
		banksii_com_ANA
		banksii_com_MP824
		utriculosa_EOsn
		coarctata_ANA
		gracilipes_MM5014
		scytophylla_MP1021
		curtophylla_EO12750
		oligantha_TdV86
		rubiginosa_RT1554
		coarctata_MP590
		plukenetii_plu_EO
		plukenetii_pen_MP915
		plukenetii_bre_MP769
		plukenetii_lin_MP912
		occulta_EO
		brevifolia_EO12459
		brevifolia_MP1008
		placentiflora_MP1241
		accommodata_EO11382
		desmantha_MP562
		placentiflora_EO12477
		monadelphia_FO2_CP
		pogonanthera_EO12835
		lasciva_MP906
		lasciva_EO12837
		imbricata_EO12834
		imbricata_MP1279
		imbricata_MP1276
		coccinea_coc_MP598
		monadelphia_FO2_ITS
		coccinea_uni_EO12849
		coccinea_coc_MP1020
		coccinea_coc_MP1053
		monadelphia_FO
		melastoma_min_EO12820
		placentiflora_EO12833
		imbricata_MP688
		imbricata_MP512
		chartacea_EO11408
		imbricata_MP508
		imbricata_MP1295
		melastoma_mel_MP773
		penicilliformis_MP1078
		penicilliformis_MP889
		intermedia_alb_MP1248
		intermedia_MM5082
		strigosa_MP673
		podophylla_MP582
		bicolor_MP1098
		pubescens_EO12503
		paniculata_MP1274
		leptopus_ANA
		tenuis_ANA
		tenuis_EO12491
		physophylla_EO11418
		brachysepala_EO12727
		petricola_MP996
		karooica_MP1285
		caespitosa_MP642
		madida_MP573
		humifusa_MP616
		humifusa_MP846
		thunbergii_EO12473
		thunbergii_AH2612
		junonia_min_MP866
		junonia_min_Moelens
		junonia_jun_Moelens
		subulata_MdV2
		oxysepala_MP780
		sphaerocephala_MP848
		maderi_MP757
		atrovinosa_MP864
		inflata_ANA
		inflata_MP784
		cernua_EO12474
		toringbergensis_ANA
		leptopus_MP746
		incarnata_EO12771
		verecunda_CS5
		verecunda_ANA
		rubens_EO12479
		rubens_EO12853
		plumosa_EO12480
		mira_MP1257
		lateriflora_EO12482
		bokkeveldia_EO12769
		eremioides_MP533
		lavandulifolia_EO12506
		macrotrema_MM4625
		inaequalis_MP539
		coacervata_MP761
		oresigena_MP759
		greyi_EO12501
		cereris_MP863
		arachnocalyx_EO12453
		flacca_MP840
		totta_MP525
		tumida_MP755
		hanekomii_EO11172
		glandulifera_EO12852
		irrorata_EO12856
		recurvifolia_EO12475a
		eriophoros_EO12478
		senilis_EO12483
		caprina_EO12772
		argentea_EO12475
		rusticula_EO12471
		cetrata_EO12064
		eremioides_EO12854
		planifolia_MP1012
		planifolia_MP939
		amoena_MP1032
		thimifolia_CM7
		stokoei_MP825_CP
		parviporandra_MP877
		angulosa_S2105
		axillaris_MP1052
		axillaris_MP594
		lehmannii_MP625
		paucifolia_cil_EO12528
		niveniana_MP1267
		agglutinans_EO7679
		grisbrookii_EO12716_ITS
		lanuginosa_EO12521
		uysii_ANA
		peziza_MP719_CP
		maximilianii_EO12484
		leucodesmia_MP724
		zebrensis_EO12787
		nemerosa_MP1208
		sparsa_BG602
		velatiflora_MP1213
		peltata_MP1231
		vernicosa_MP928
		pulchella_MP736
		flavicoma_EO12823
		bodkinii_TdV204
		holosericea_MP1004
		grisbrookii_EO12716_CP
		bodkinii_MP1281
		holosericea_EO12842
		irregularis_EO12803
		baueri_bau_MP1233
		baueri_gou_AH862
		mammosaR_MP510
		mammosaW_EO12784
		sessiliflora_MP604
		mammosaP_MP951
		excavata_GK1532
		propinqua_MP1019
		calcareophila_EO30159
		pulvinata_MP1304
		penduliflora_MP923
		fillipendula_fil_MP914
		fillipendula_min_MP926
		nudiflora_MP802
		globiceps_gra_MP988
		karwyderi_EO12718
		rhodopis_BAB13
		benthamiana_MP560
		labialis_MP696
		venustiflora_gla_MP1284
		ecklonii_EO12739
		globiceps_con_EO12519
		innovans_MP918
		erinus_MP907
		similis_MP804
		ioniana_EO12781
		russakiana_MP684
		ericoides_MP742
		capillaris_MP1066
		pilosiflora_pil_MP1262
		barbigeroides_MP735
		radicans_sch_MP1018
		glabella_la_EO11224
		interrupta_MP911
		albertyniae_MP927
		dispar_EO12749
		malmesburiensis_EO12575
		piquetbergensis_MM5532
		dregei_EO12711
	;
END;
BEGIN TREES;
	TRANSLATE
		1	Daboecia_cantabrica_ANA,
		2	Daboecia_cantabrica_PPA,
		3	Calluna_vulgaris_ANA,
		4	Calluna_vulgaris_BG643,
		5	spiculifolia_AS57234,
		6	spiculifolia_b_ANA,
		7	terminalis_a_ANA,
		8	carnea_b_ANA,
		9	carnea_ATsn5,
		10	erigena_a_ANA,
		11	erigena_Pim,
		12	erigena_EO12616,
		13	erigena_EO12623,
		14	ciliaris_EO12622,
		15	ciliaris_c_ANA,
		16	ciliaris_KKN1,
		17	tetralix_c_ANA,
		18	tetralix_MP966,
		19	andevalensis_EO12623,
		20	mackayana_b_ANA,
		21	mackayana_KKN5,
		22	mackayana_PPK,
		23	multiflora_a_ANA,
		24	platycodon_mad_EO12695,
		25	azorica_b_ANA,
		26	scoparia_EO12618,
		27	scoparia_AH,
		28	platycodon_pla_c_ANA,
		29	manipuliflora_EO12697,
		30	manipuliflora_a_ANA,
		31	manipuliflora_AJH,
		32	vagans_a_ANA,
		33	vagans_MP972,
		34	vagans_PPJ,
		35	sicula_boc_DM,
		36	sicula_sic_c_ANA,
		37	sicula_sic_AM,
		38	lusitanica_PJ_CP,
		39	lusitanica_f_ANA_CP,
		40	umbellata_a_ANA,
		41	umbellata_EO12620,
		42	umbellata_DS,
		43	umbellata_b_ANA,
		44	maderensis_AH,
		45	maderensis_b_ANA,
		46	cinerea_Popp,
		47	cinerea_MP967,
		48	cinerea_a_ANA,
		49	australis_PPM,
		50	australis_b_ANA,
		51	australis_PPF,
		52	trimera_ken_BG94,
		53	trimera_MsnA,
		54	lusitanica_PJ_NR,
		55	lusitanica_f_ANA_ITS,
		56	arborea_m_ANA,
		57	arborea_EO12619,
		58	arborea_l_ANA,
		59	arborea_Miehe,
		60	kingaensis_kin_BB2521,
		61	kingaensis_rug_BB2981,
		62	mannii_usa_BB2331,
		63	microdonta_A5,
		64	simii_SB9385,
		65	simii_RC466,
		66	hexandra_RC465,
		67	thomensis_EO12615,
		68	benguelensis_ben_DB1174,
		69	benguelensis_ben_QL12641,
		70	benguelensis_ben_A1,
		71	madagascariensis_MP1086,
		72	bojeri_MP1087,
		73	galioides_FN745,
		74	mauritiensis_EO12811,
		75	mauritiensis_CB2632,
		76	rakotozafyana_EO12661,
		77	sp_mad5_EO12641,
		78	sp_muscosa_EO12639,
		79	sp_mad3_EO12632,
		80	spinifera_EO12640,
		81	arborescens_FM747,
		82	brachyphylla_EO12809,
		83	brachyphylla_EO12810,
		84	cryptoclada_EO12684,
		85	humbertii_EO12638,
		86	boutonii_EO12666,
		87	isaloensis_DB1253,
		88	sp_mitrastylus2_EO12691,
		89	parkeri_EO12682,
		90	perrieri_EO12635,
		91	baroniana_cf_Lar8,
		92	myriadenia_EO12679,
		93	reunionensis_FN744,
		94	goudotiana_EO12636,
		95	hebeclada_EO12686,
		96	goudotiana_cf_EO12659,
		97	caffrorum_DB1445,
		98	caffrorum_MP644,
		99	swaziensis_LL1181,
		100	holtii_TO,
		101	flanaganii_MP631_CP,
		102	whyteana_A4,
		103	whyteana_BG75,
		104	drakensbergensis_DB1443,
		105	hillburtii_EO12593,
		106	aspalathifolia_DB1408,
		107	alopecurus_MP630,
		108	subverticillaris_EO12625,
		109	woodii_RC513_CP,
		110	woodii_DB1444,
		111	johnstoniana_RC464,
		112	lanceolifera_RC463,
		113	pleiotricha_RC461,
		114	woodii_RC513_ITS,
		115	filago_BG93,
		116	silvatica_DB1184,
		117	filago_BG68,
		118	silvatica_QL12629,
		119	silvatica_A2,
		120	evansii_MP641,
		121	frigida_MP658,
		122	reenensis_MP661,
		123	frigida_MP650,
		124	algida_MP645,
		125	psittacina_IJ1237,
		126	cooperi_EO12588,
		127	tysonii_EO12583,
		128	oatesii_ANA,
		129	oatesii_SB9774,
		130	straussiana_MP638,
		131	dracomontana_EO12130,
		132	rivularis_BB13936,
		133	dominans_MP648,
		134	dissimulans_EO12596,
		135	glaphyra_MP647,
		136	thodei_MP656,
		137	abbotti_KG1005,
		138	atherstonei_EO12261,
		139	revoluta_BT13679,
		140	pauciovulata_TdV258b,
		141	nervata_EO12541,
		142	passerinae_MP1302,
		143	chamissonis_RT2188,
		144	esterhuyseniae_EO11831,
		145	chionodes_EO11699,
		146	oreotragus_JP363,
		147	uberiflora_BG586,
		148	nutans_BG599,
		149	thamnoides_MP1211,
		150	atromontana_EO12544,
		151	phaeocarpa_SM2003,
		152	montis_hominis_EO11827,
		153	anguliger_MP597,
		154	bolusanthus_DEB1720,
		155	cubica_MP623,
		156	cameronii_ANA,
		157	tetrathecoides_MP1252,
		158	cerinthoides_MP653,
		159	cerinthoides_ANA,
		160	sparrmanii_ANA,
		161	sparrmanii_BG608,
		162	solandri_EO12753,
		163	ingeana_EO12759,
		164	ingeana_EO11805,
		165	strigilifolia_MP619,
		166	pectinifolia_BG601,
		167	strigilifolia_ANA,
		168	lignosa_EO11763,
		169	dolfiana_MP1297,
		170	dolfiana_EO12546,
		171	sagittata_EO12737,
		172	umbelliflora_RT2182,
		173	demissa_EO12540,
		174	arcuata_MP523,
		175	nabea_BG609,
		176	nabea_ANA,
		177	gibbosa_GS23,
		178	glandulosa_fou_ANA,
		179	glandulosa_gla_MP1227,
		180	gibbosa_ANA_b,
		181	gibbosa_ANA,
		182	gibbosa_BG623,
		183	inordinata_EO11823,
		184	nubigena_MP868,
		185	orientalis_EO12608,
		186	unilateralis_MP1205,
		187	quadrifida_MP1250,
		188	rosacea_gla_BG628,
		189	hermani_EO12498,
		190	equisetifolia_MP829,
		191	equisetifolia_ANA_CP,
		192	chiroptera_MP814,
		193	equisetifolia_ANA_ITS,
		194	multiflexuosa_EO12445,
		195	opulenta_JP316,
		196	insignis_MP1290,
		197	sp_nov_MP1291,
		198	umbratica_EO12760,
		199	aneimena_EO12757,
		200	lanata_MP1220,
		201	velatiflora_EO12547,
		202	canaliculata_BG590,
		203	deflexa_MP1247,
		204	pubigera_MP572,
		205	wendlandiana_EO12731,
		206	vallis_fluminis_EO12761,
		207	densifolia_BG591,
		208	fimbriata_MP606,
		209	lithophila_MP1301,
		210	viridiflora_MP1246,
		211	adunca_EO12746,
		212	lambertii_ANA,
		213	sp_pachysa_EO12720,
		214	eustacei_MP1259,
		215	zwartbergensis_MP608,
		216	glomiflora_MP1251,
		217	glomiflora_EO12548,
		218	ardens_MP1076,
		219	adunca_MP1254,
		220	physantha_MP1242,
		221	oblongiflora_EO12813,
		222	oblongiflora_ANA,
		223	spectabilis_MP929,
		224	amidae_EO12272,
		225	gigantea_EO12821,
		226	recta_ANA,
		227	blenna_ANA,
		228	blenna_MP883,
		229	diaphana_BG611,
		230	discolor_heb_MP1214,
		231	versicolor_mon_EO12705,
		232	prolata_EO11935,
		233	prolata_EO12748,
		234	versicolor_ver_MP1232,
		235	unicolor_mut_MP1245,
		236	croceovirens_JP387,
		237	unicolor_geo_JP273,
		238	unicolor_uni_MP1249,
		239	discolor_spe_MP1217,
		240	klotzschii_EO12762,
		241	garciae_MP1253,
		242	condensata_MP890,
		243	longimontana_MP587,
		244	platycalyx_MP1243,
		245	albens_MP585,
		246	heleophila_ANA,
		247	albens_ANA,
		248	heleophila_EO12539,
		249	astroites_EO12758,
		250	georgica_ANA,
		251	ocellata_MP574,
		252	modesta_ANA,
		253	melanthera_MP610,
		254	conferta_MP887_CP,
		255	grata_MP879,
		256	hispidula_MP801,
		257	cordata_MP571,
		258	lowryensis_ANA,
		259	flanaganii_MP631_NR,
		260	turneri_EO12736,
		261	tradouwensis_MP903,
		262	copiosa_BG610,
		263	leucopelta_EO12598,
		264	leucopelta_SB9309,
		265	natalitia_EO12514,
		266	zeyheriana_EO,
		267	odorata_MP561,
		268	fascicularis_fac_MP809,
		269	trichroma_EO12517,
		270	cristata_MP820,
		271	curvifolia_MP700,
		272	aristata_EO12830,
		273	jasminiflora_EO12612,
		274	irbyana_EO12840,
		275	ampullacea_MP1277,
		276	shannonii_TdV262,
		277	macroloma_EO12866,
		278	obliqua_RT2079,
		279	retorta_ANA,
		280	retorta_RT2096,
		281	gysbertii_MP826,
		282	squarrosa_EO11742,
		283	intonsa_EO12860,
		284	massonii_MP811,
		285	alfredii_FR,
		286	steinbergiana_EO12763,
		287	bracteolaris_MP577,
		288	eugenea_EO12485_CP,
		289	glauca_gla_MP850,
		290	eugenea_EO12485_ITS,
		291	glauca_ele_MP973,
		292	lutea_MP672,
		293	pycnantha_MP1011,
		294	vogelpoelii_cf_EO12815,
		295	rhopalantha_MP909_CP,
		296	erasmia_MP874,
		297	loganii_MP1258,
		298	caledonica_JW103,
		299	corifolia_ANA,
		300	corifolia_MP823,
		301	filiformis_EO12881,
		302	cabernetea_EO12882,
		303	extrusa_EO12880,
		304	elimensis_EO12843_NR,
		305	cruenta_MP999_NR,
		306	cruenta_MP745_NR,
		307	parilis_ANA,
		308	parilis_MP751,
		309	abietina_pet_EO,
		310	collina_EO12613_ITS,
		311	thomae_MP807,
		312	phillipsii_MP1357_CP,
		313	doliiformis_MP710,
		314	doliiformis_MP797,
		315	phillipsii_MP794,
		316	phillipsii_MP1357_NR,
		317	quadrisulcata_ANA,
		318	quadrisulcata_MP1031,
		319	nevillei_ANA,
		320	nevillei_MP1056,
		321	abietina_abi_MP1013,
		322	abietina_dia_MP1015,
		323	abietina_abi_ANA,
		324	abietina_atr_MP1029,
		325	abietina_dia_CM11,
		326	abietina_con_CM6,
		327	stokoei_MP825_NR,
		328	abietina_aur_MP514,
		329	abietina_aur_MP717,
		330	vestita_ANA,
		331	regia_mar_MP930,
		332	regia_reg_MP922,
		333	regia_reg_ANA,
		334	axilliflora_MP916,
		335	viscaria_vis_MdV4,
		336	latiflora_EO12865,
		337	pinea_MP789,
		338	abietina_per_MP1071,
		339	viscaria_lon_MP1270,
		340	viscaria_lon_MP678,
		341	viscaria_mac_MP808,
		342	vestita_EO12702,
		343	filamentosa_EO12728,
		344	vestita_MP1079,
		345	abietina_aur_MP1320,
		346	viscaria_lon_ANA,
		347	abietina_aur_MP499,
		348	pinea_MP693,
		349	viscaria_lon_MP504,
		350	nematophylla_EO12747,
		351	hibbertii_MP982,
		352	viscaria_pen_EO12466,
		353	jonasiana_MP985,
		354	bergiana_MP768,
		355	chionophila_MP790,
		356	praecox_MP795,
		357	ventricosa_MP713,
		358	savileae_MP975,
		359	haemastoma_MP871,
		360	lateralis_MP721,
		361	lateralis_MP727,
		362	curvirostris_MP817,
		363	curvirostris_MP941,
		364	regerminans_MP576,
		365	dodii_EO11417,
		366	trichophylla_EO10906,
		367	transparens_MP893,
		368	duthieae_ANA,
		369	curviflora_dif_EO12742,
		370	conspicua_CS1,
		371	curviflora_MP765,
		372	parviflora_EO12492,
		373	ribisaria_RT2059,
		374	pillansii_pil_MP813,
		375	intervallaris_MP556_CP,
		376	macowanii_mac_MP810,
		377	leucotrachela_ANA,
		378	campanularis_EO11352,
		379	pageana_ANA,
		380	paludicola_AH2680,
		381	fontana_MP1069,
		382	heleogena_MP1064,
		383	cyrilliflora_CM10,
		384	annectens_CM8,
		385	annectens_ANA,
		386	verticillata_ANA,
		387	salteri_S2065,
		388	stagnalis_min_EO12740,
		389	chrysocodon_EO12845,
		390	stagnalis_sta_MP668,
		391	chrysocodon_ANA,
		392	hendricksei_EO12524,
		393	coventryi_EO12832,
		394	latituba_MP1374,
		395	trichophora_EO12701,
		396	perspicua_per_MP821,
		397	propendens_EO12464,
		398	plena_MP1282,
		399	colorans_EO12717,
		400	hansfordii_MP1239,
		401	oreotragus_ANA,
		402	viridimontana_vir_AH1286,
		403	bibax_EO12862,
		404	glutinosa_MP701,
		405	glutinosa_MP687,
		406	sociorum_cf_MP1055,
		407	depressa_MP942,
		408	depressa_MP977,
		409	fairii_CM12_CP,
		410	oxycoccifolia_MP1275,
		411	brachialis_MP734,
		412	baccans_BG645,
		413	halicacaba_MP1036,
		414	halicacaba_ANA,
		415	clavisepala_MP1063,
		416	clavisepala_ANA,
		417	physodes_MP979,
		418	physodes_ANA,
		419	urna_viridis_ANA,
		420	urna_viridis_MP946,
		421	turgida_S1962_CP,
		422	fairii_CM12_ITS,
		423	bolusiae_ANA,
		424	alexandri_EO12449,
		425	ferrea_EO12494,
		426	mollis_CM5_CP,
		427	caterviflora_EO12785,
		428	canescens_ANA,
		429	recurvata_EO12467_ITS,
		430	empetrina_EO12786,
		431	pyxidiflora_ANA,
		432	mollis_CM5_ITS,
		433	haematocodon_MP1033,
		434	hirtiflora_MP958,
		435	distorta_EO12500,
		436	turgida_S1962_ITS,
		437	multumbellifera_MP822,
		438	gracilis_BG622,
		439	quadrangularis_MP620,
		440	cyathiformis_d_ANA,
		441	flexistyla_EO12818,
		442	cyathiformis_a_ANA,
		443	vallis_aranearum_ANA,
		444	patersonii_MP741,
		445	patersonii_a_ANA,
		446	walkeri_ANA,
		447	elimensis_ANA,
		448	laeta_MP1045,
		449	eburnea_MP1037,
		450	capensis_MP1047,
		451	fastigiata_MP830,
		452	nana_ANA,
		453	daphniflora_MP567,
		454	cylindrica_MP1240,
		455	infundibuliformis_MP1238,
		456	blandfordii_MM4208,
		457	denticulata_MP799,
		458	krugeri_EO12807,
		459	infundibuliformis_ANA,
		460	subdivaricata_MP671,
		461	autumnalis_MP665,
		462	sitiens_MP827,
		463	tenella_EO12839,
		464	gerhardii_EO12700,
		465	sacciflora_EO12864,
		466	walkeri_MP1237,
		467	humidicola_EO11353,
		468	hottentotica_EO,
		469	bakeri_EO12828,
		470	purgatoriensis_EO12846,
		471	intervallaris_MP556_ITS,
		472	cruenta_MP745_CP,
		473	cruenta_MP999_CP,
		474	elimensis_EO12843_CP,
		475	hirta_EO12812,
		476	fausta_MP663,
		477	hispiduloides_EO11544,
		478	patens_EO12457,
		479	magistrati_EO11750,
		480	marifolia_CM4,
		481	margaritacea_ANA,
		482	petiolaris_EO12783,
		483	rhopalantha_MP909_ITS,
		484	riparia_MP908,
		485	sonderiana_MP756,
		486	sonderiana_MP997,
		487	villosa_EO11394,
		488	bruniades_EO12465,
		489	capitata_MP1044,
		490	capitata_ANA,
		491	genistifolia_CM15,
		492	petrophila_EO7592,
		493	petrophila_RT2065,
		494	oliveri_MP1278,
		495	obtusata_EO12458,
		496	recurvata_EO12467_CP,
		497	cumuliflora_EO12699,
		498	gnaphaloides_MP511,
		499	palliiflora_EO12533,
		500	bruniifolia_EO12460,
		501	ustulescens_RT1553,
		502	perlata_MP960,
		503	setacea_MP589,
		504	pannosa_EO12490,
		505	glandulipila_MP521,
		506	selaginifolia_EO12488,
		507	polycoma_FR,
		508	tomentosa_MP961,
		509	peziza_MP719_ITS,
		510	ovina_EO12487,
		511	stokoeanthus_EO4790,
		512	leucosiphon_MP776,
		513	calycina_EO12532,
		514	goatcheriana_goa_MP865,
		515	adnata_MP501,
		516	acuta_MP506,
		517	lucida_MP690,
		518	triflora_MP564,
		519	perplexa_EO12788,
		520	monsoniana_MP986,
		521	plumigera_EO11341,
		522	lachnaeifolia_MP994,
		523	diosmifolia_CM19,
		524	florifera_EO12536,
		525	florifera_EO12768,
		526	jacksoniana_EO12791,
		527	lepidota_MP541,
		528	magnisylvae_EO10708,
		529	floccifera_MP987,
		530	leucanthera_EO12452,
		531	sperata_MP931,
		532	saxicola_EO12515,
		533	dianthifolia_MP583,
		534	collina_EO12613_CP,
		535	muscosa_MP775,
		536	calcicola_EO12814,
		537	subcapitata_MP1042,
		538	areolata_EO12502,
		539	remota_EO10386,
		540	remota_MP1263,
		541	rugata_EO12516,
		542	conferta_MP887_ITS,
		543	artemisioides_MP551,
		544	urceolata_MP955,
		545	leonis_RTsn,
		546	esteriana_EO12858,
		547	albescens_MP898,
		548	simulans_BG603,
		549	stylaris_ANA,
		550	simulans_ANA,
		551	vlokii_JP378,
		552	caffra_D_MP655,
		553	caffra_C_MP528,
		554	caffra_ANA,
		555	phacelanthera_EO12489,
		556	tristis_MP932,
		557	serrata_MP818,
		558	rigidula_MP534,
		559	exleeana_EO12499,
		560	esteriana_EO12545,
		561	juniperina_SV952,
		562	tegulifolia_MP557,
		563	goatcheriana_pet_MP990,
		564	goatcheriana_dra_EO12694,
		565	banksii_ban_EO12873,
		566	corydalis_MP1005,
		567	corydalis_AH2536,
		568	spumosa_MP978,
		569	banksii_pur_NB1753,
		570	banksii_com_ANA,
		571	banksii_com_MP824,
		572	utriculosa_EOsn,
		573	coarctata_ANA,
		574	gracilipes_MM5014,
		575	scytophylla_MP1021,
		576	curtophylla_EO12750,
		577	oligantha_TdV86,
		578	rubiginosa_RT1554,
		579	coarctata_MP590,
		580	plukenetii_plu_EO,
		581	plukenetii_pen_MP915,
		582	plukenetii_bre_MP769,
		583	plukenetii_lin_MP912,
		584	occulta_EO,
		585	brevifolia_EO12459,
		586	brevifolia_MP1008,
		587	placentiflora_MP1241,
		588	accommodata_EO11382,
		589	desmantha_MP562,
		590	placentiflora_EO12477,
		591	monadelphia_FO2_CP,
		592	pogonanthera_EO12835,
		593	lasciva_MP906,
		594	lasciva_EO12837,
		595	imbricata_EO12834,
		596	imbricata_MP1279,
		597	imbricata_MP1276,
		598	coccinea_coc_MP598,
		599	monadelphia_FO2_ITS,
		600	coccinea_uni_EO12849,
		601	coccinea_coc_MP1020,
		602	coccinea_coc_MP1053,
		603	monadelphia_FO,
		604	melastoma_min_EO12820,
		605	placentiflora_EO12833,
		606	imbricata_MP688,
		607	imbricata_MP512,
		608	chartacea_EO11408,
		609	imbricata_MP508,
		610	imbricata_MP1295,
		611	melastoma_mel_MP773,
		612	penicilliformis_MP1078,
		613	penicilliformis_MP889,
		614	intermedia_alb_MP1248,
		615	intermedia_MM5082,
		616	strigosa_MP673,
		617	podophylla_MP582,
		618	bicolor_MP1098,
		619	pubescens_EO12503,
		620	paniculata_MP1274,
		621	leptopus_ANA,
		622	tenuis_ANA,
		623	tenuis_EO12491,
		624	physophylla_EO11418,
		625	brachysepala_EO12727,
		626	petricola_MP996,
		627	karooica_MP1285,
		628	caespitosa_MP642,
		629	madida_MP573,
		630	humifusa_MP616,
		631	humifusa_MP846,
		632	thunbergii_EO12473,
		633	thunbergii_AH2612,
		634	junonia_min_MP866,
		635	junonia_min_Moelens,
		636	junonia_jun_Moelens,
		637	subulata_MdV2,
		638	oxysepala_MP780,
		639	sphaerocephala_MP848,
		640	maderi_MP757,
		641	atrovinosa_MP864,
		642	inflata_ANA,
		643	inflata_MP784,
		644	cernua_EO12474,
		645	toringbergensis_ANA,
		646	leptopus_MP746,
		647	incarnata_EO12771,
		648	verecunda_CS5,
		649	verecunda_ANA,
		650	rubens_EO12479,
		651	rubens_EO12853,
		652	plumosa_EO12480,
		653	mira_MP1257,
		654	lateriflora_EO12482,
		655	bokkeveldia_EO12769,
		656	eremioides_MP533,
		657	lavandulifolia_EO12506,
		658	macrotrema_MM4625,
		659	inaequalis_MP539,
		660	coacervata_MP761,
		661	oresigena_MP759,
		662	greyi_EO12501,
		663	cereris_MP863,
		664	arachnocalyx_EO12453,
		665	flacca_MP840,
		666	totta_MP525,
		667	tumida_MP755,
		668	hanekomii_EO11172,
		669	glandulifera_EO12852,
		670	irrorata_EO12856,
		671	recurvifolia_EO12475a,
		672	eriophoros_EO12478,
		673	senilis_EO12483,
		674	caprina_EO12772,
		675	argentea_EO12475,
		676	rusticula_EO12471,
		677	cetrata_EO12064,
		678	eremioides_EO12854,
		679	planifolia_MP1012,
		680	planifolia_MP939,
		681	amoena_MP1032,
		682	thimifolia_CM7,
		683	stokoei_MP825_CP,
		684	parviporandra_MP877,
		685	angulosa_S2105,
		686	axillaris_MP1052,
		687	axillaris_MP594,
		688	lehmannii_MP625,
		689	paucifolia_cil_EO12528,
		690	niveniana_MP1267,
		691	agglutinans_EO7679,
		692	grisbrookii_EO12716_ITS,
		693	lanuginosa_EO12521,
		694	uysii_ANA,
		695	peziza_MP719_CP,
		696	maximilianii_EO12484,
		697	leucodesmia_MP724,
		698	zebrensis_EO12787,
		699	nemerosa_MP1208,
		700	sparsa_BG602,
		701	velatiflora_MP1213,
		702	peltata_MP1231,
		703	vernicosa_MP928,
		704	pulchella_MP736,
		705	flavicoma_EO12823,
		706	bodkinii_TdV204,
		707	holosericea_MP1004,
		708	grisbrookii_EO12716_CP,
		709	bodkinii_MP1281,
		710	holosericea_EO12842,
		711	irregularis_EO12803,
		712	baueri_bau_MP1233,
		713	baueri_gou_AH862,
		714	mammosaR_MP510,
		715	mammosaW_EO12784,
		716	sessiliflora_MP604,
		717	mammosaP_MP951,
		718	excavata_GK1532,
		719	propinqua_MP1019,
		720	calcareophila_EO30159,
		721	pulvinata_MP1304,
		722	penduliflora_MP923,
		723	fillipendula_fil_MP914,
		724	fillipendula_min_MP926,
		725	nudiflora_MP802,
		726	globiceps_gra_MP988,
		727	karwyderi_EO12718,
		728	rhodopis_BAB13,
		729	benthamiana_MP560,
		730	labialis_MP696,
		731	venustiflora_gla_MP1284,
		732	ecklonii_EO12739,
		733	globiceps_con_EO12519,
		734	innovans_MP918,
		735	erinus_MP907,
		736	similis_MP804,
		737	ioniana_EO12781,
		738	russakiana_MP684,
		739	ericoides_MP742,
		740	capillaris_MP1066,
		741	pilosiflora_pil_MP1262,
		742	barbigeroides_MP735,
		743	radicans_sch_MP1018,
		744	glabella_la_EO11224,
		745	interrupta_MP911,
		746	albertyniae_MP927,
		747	dispar_EO12749,
		748	malmesburiensis_EO12575,
		749	piquetbergensis_MM5532,
		750	dregei_EO12711
	;
	TREE * UNTITLED = [&R] ((1:31.01435297,2:31.01435297):30.98564703,((3:26.56890628,4:26.56890628):26.56874876,(((5:14.75889413,6:14.75889413):14.75434363,((7:9.810290983,((8:3.281210652,9:3.281210652):3.280177015,(10:3.278091747,(11:1.610155945,(12:0.6804911688,13:0.6804911688):0.9296647765):1.667935802):3.28329592):3.248903316):9.631591327,(((14:4.906160401,(15:2.447513491,16:2.447513491):2.45864…
	TREE * UNTITLED = [&R] ((1:31.000497,2:31.000497):30.999503,((3:23.24747906,4:23.24747906):23.24973156,((23:15.49727526,(((25:3.874489266,28:3.874489266):3.874218404,(24:3.856999884,(26:1.914993749,27:1.914993749):1.942006136):3.891707786):3.875770421,((32:3.870101959,(33:1.918245269,34:1.918245269):1.95185669):3.877078241,(29:3.873317631,(31:1.93872897,30:1.93872897):1.93458866):3.87386257):3.87…
	TREE * UNTITLED = [&R] ((1:31.00026716,2:31.00026716):30.99973284,((3:23.24947337,4:23.24947337):23.25018605,((35:15.50024891,(36:7.751567282,37:7.751567282):7.748681631):15.49975824,(((5:8.266498449,6:8.266498449):8.265943962,(((14:4.130344738,(16:2.063807773,15:2.063807773):2.066536965):4.123416942,((17:2.715677692,18:2.715677692):2.769969064,(19:2.755826855,(20:1.376354906,(22:0.689862467,21:0…
	TREE * UNTITLED = [&R] ((2:30.80766689,1:30.80766689):31.19233311,((4:26.74089578,3:26.74089578):27.74344872,(((35:14.45696835,(36:7.285645434,37:7.285645434):7.17132292):15.01780272,((5:8.729374098,6:8.729374098):9.681706083,(((14:5.575040892,(15:2.831148361,16:2.831148361):2.743892531):6.189794964,((17:3.309506459,18:3.309506459):3.618797773,(19:3.075142608,(20:1.166011787,(21:1.114062592,22:1.…
	TREE * UNTITLED = [&R] ((2:30.99675804,1:30.99675804):31.00324196,((3:27.1242358,4:27.1242358):27.04604466,(((6:19.36968004,5:19.36968004):19.37635071,(((14:11.6095692,(15:5.798980847,16:5.798980847):5.810588349):11.65332343,((17:7.74281843,18:7.74281843):7.758677121,(19:7.746173741,(21:3.878798429,(22:1.938023436,20:1.938023436):1.940774993):3.867375312):7.75532181):7.76139707):7.718427924,((7:1…
	TREE * UNTITLED = [&R] ((1:31.00011098,2:31.00011098):30.99988902,((3:24.81066243,4:24.81066243):24.60105912,((((5:9.983194688,6:9.983194688):9.789062305,(7:9.917827447,((8:3.335615689,9:3.335615689):3.249496196,(13:4.40966438,(10:2.162690235,(12:1.114736113,11:1.114736113):1.047954123):2.246974145):2.175447505):3.332715563):9.854429546):9.987912783,(((15:7.141805801,(14:4.025226933,16:4.02522693…
	TREE * UNTITLED = [&R] ((1:30.89780159,2:30.89780159):31.10219841,((3:24.36190808,4:24.36190808):26.26420975,(((5:11.81894117,6:11.81894117):12.77291286,(((14:5.980731905,(16:1.494354424,15:1.494354424):4.486377481):5.78837732,((17:4.349085008,18:4.349085008):3.89517605,(19:3.54842661,(20:1.943938471,(21:1.101844785,22:1.101844785):0.8420936856):1.604488139):4.695834448):3.524848167):4.955951522,…
	TREE * UNTITLED = [&R] ((2:30.69386978,1:30.69386978):31.30613022,((3:20.26972098,4:20.26972098):22.01264112,(((6:11.62468556,5:11.62468556):12.79355507,(((14:7.59778108,(16:4.143806964,15:4.143806964):3.453974116):7.43811454,((17:5.148155417,18:5.148155417):5.419919592,(19:6.356188224,(20:2.784792467,(21:2.779928351,22:2.779928351):0.00486411611):3.571395757):4.211886786):4.46782061):5.245186964…
	TREE * UNTITLED = [&R] ((2:31.00011722,1:31.00011722):30.99988278,((4:24.80085327,3:24.80085327):24.79745131,(((6:12.40208166,5:12.40208166):12.39460268,(((14:7.440817311,(16:3.721864375,15:3.721864375):3.718952937):7.439938368,((18:4.961939979,17:4.961939979):4.955452154,(19:4.960418036,(20:2.478172693,(22:1.24082743,21:1.24082743):1.237345263):2.482245343):4.956974097):4.963363547):4.955861417,…
	TREE * UNTITLED = [&R] ((1:31.000059,2:31.000059):30.999941,((3:24.8004098,4:24.8004098):24.79917004,(((5:12.39999164,6:12.39999164):12.39976602,((7:8.266384802,((8:2.75546903,9:2.75546903):2.755002261,(13:2.755120503,(10:1.83615152,(11:0.9192620204,12:0.9192620204):0.9168894997):0.9189689826):2.755350788):2.755913511):8.266940368,(((14:3.61388286,(16:1.896375034,15:1.896375034):1.717507827):3.73…
	TREE * UNTITLED = [&R] ((2:31.00338203,1:31.00338203):30.99661797,((4:24.81093669,3:24.81093669):24.77552746,(((6:12.40200793,5:12.40200793):12.38997536,(((14:7.563761618,(16:3.71484794,15:3.71484794):3.848913678):8.060872908,((18:4.994876154,17:4.994876154):4.883199205,(19:4.863223985,(21:2.480942534,(20:1.296227148,22:1.296227148):1.184715386):2.382281451):5.014851374):5.746559166):3.335351958,…
	TREE * UNTITLED = [&R] ((2:31.00007382,1:31.00007382):30.99992618,((3:26.57146431,4:26.57146431):26.57131717,((((14:13.83927505,(15:6.919651952,16:6.919651952):6.919623099):13.83928271,((17:9.226209281,18:9.226209281):9.22614787,(19:9.226170706,(20:4.613095271,(21:2.30650589,22:2.30650589):2.306589381):4.613075436):9.226186445):9.226200608):9.226185367,(23:29.52376448,((24:14.76191092,(27:7.38095…
	TREE * UNTITLED = [&R] ((1:30.58534192,2:30.58534192):31.41465808,((3:29.12879316,4:29.12879316):30.05537677,((((5:13.72524739,6:13.72524739):14.66760769,((9:10.6655806,8:10.6655806):9.60900286,(10:6.784087113,(13:4.688253562,(12:2.025685876,11:2.025685876):2.662567686):2.095833551):13.49049635):8.11827162):12.43749863,(((14:12.20822894,(15:6.520829901,16:6.520829901):5.687399037):12.7189191,((18…
	TREE * UNTITLED = [&R] ((2:31.00140579,1:31.00140579):30.99859421,((3:23.24755307,4:23.24755307):23.23842672,((35:15.48962324,(37:7.760046779,36:7.760046779):7.729576464):15.50571689,(((6:7.758274815,5:7.758274815):7.708483404,(((14:4.596524916,(15:2.328807923,16:2.328807923):2.267716993):4.665289578,((17:3.162258948,18:3.162258948):2.73201266,(19:3.19568903,(20:1.58443711,(21:0.1821427964,22:0.1…
	TREE * UNTITLED = [&R] ((1:29.92878558,2:29.92878558):32.07121442,((3:25.86477916,4:25.86477916):27.79272706,((((16:12.7438025,(14:4.824846688,15:4.824846688):7.91895581):15.49218892,((18:7.297784083,17:7.297784083):8.532461585,(19:7.801833796,(20:3.90161356,(21:0.7778268802,22:0.7778268802):3.12378668):3.900220236):8.028411871):12.40574575):2.180777586,(((9:6.926491152,8:6.926491152):9.969680805…
	TREE * UNTITLED = [&R] ((2:31.00529963,1:31.00529963):30.99470037,((3:27.12574672,4:27.12574672):27.12339327,(((35:15.49960568,(37:7.750172893,36:7.750172893):7.749432791):15.49946183,((5:12.40133576,6:12.40133576):12.39785223,(((14:6.206494034,(15:3.099135631,16:3.099135631):3.107358403):6.189341756,((17:4.137284303,18:4.137284303):4.125228502,(19:4.132294414,(20:2.067241418,(22:1.032392749,21:1…
	TREE * UNTITLED = [&R] ((2:30.99577314,1:30.99577314):31.00422686,((4:25.84666134,3:25.84666134):25.80358128,((((6:10.29288708,5:10.29288708):10.39281068,(7:10.28942032,((9:3.449927108,8:3.449927108):3.401041854,(13:3.477654155,(10:1.641545192,(12:0.4264946932,11:0.4264946932):1.215050499):1.836108963):3.373314807):3.438451361):10.39627743):10.30984035,(((14:7.715980385,(16:3.86594798,15:3.865947…
	TREE * UNTITLED = [&R] ((2:31.00005137,1:31.00005137):30.99994863,((4:26.5713903,3:26.5713903):26.57152972,((((14:13.28398184,(16:6.64187284,15:6.64187284):6.642109003):13.28740038,((18:8.857184117,17:8.857184117):8.857062175,(19:8.857168035,(21:4.428896276,(20:2.212731261,22:2.212731261):2.216165015):4.428271759):8.857078257):8.857135927):8.857155271,(((6:8.857193469,5:8.857193469):8.857011116,(…
	TREE * UNTITLED = [&R] ((1:29.67319328,2:29.67319328):32.32680672,((3:26.46149503,4:26.46149503):28.08506983,((((5:13.12470665,6:13.12470665):16.11171535,(7:22.31744051,((8:7.298611148,9:7.298611148):8.067515945,((12:4.645814608,11:4.645814608):4.834944441,(10:9.318038204,13:9.318038204):0.1627208445):5.885368044):6.95131342):6.918981489):8.886431612,(((14:9.866537346,(16:5.552063722,15:5.5520637…
	TREE * UNTITLED = [&R] ((2:30.99639946,1:30.99639946):31.00360054,((3:26.57171999,4:26.57171999):26.48637239,((((5:13.220024,6:13.220024):13.45292772,((9:8.784674141,8:8.784674141):8.796165289,(13:13.31097682,(10:8.79308769,(11:4.424141516,12:4.424141516):4.368946174):4.517889134):4.269862607):9.092112284):8.733777102,(7:17.61870663,(((14:4.315900957,(15:2.167019672,16:2.167019672):2.148881285):4…
	TREE * UNTITLED = [&R] ((1:31.00544034,2:31.00544034):30.99455966,((4:20.66726166,3:20.66726166):20.65033088,(((5:12.04003163,6:12.04003163):12.04498857,(((14:5.938956201,(16:3.080152945,15:3.080152945):2.858803255):6.038416415,((17:4.056652291,18:4.056652291):4.009884203,(19:3.933761704,(21:2.745895276,(20:1.31021383,22:1.31021383):1.435681447):1.187866428):4.13277479):3.910836122):6.112802208,(…
	TREE * UNTITLED = [&R] ((2:30.99530139,1:30.99530139):31.00469861,((3:20.66783884,4:20.66783884):20.62268152,(((6:12.61907071,5:12.61907071):12.63777017,(((14:7.069106996,(16:3.558634771,15:3.558634771):3.510472225):7.153246515,((17:4.742253383,18:4.742253383):4.693849536,(19:6.296655304,(20:3.163301458,(21:1.542374419,22:1.542374419):1.62092704):3.133353846):3.139447615):4.786250591):4.701801156…
	TREE * UNTITLED = [&R] ((1:30.77145645,2:30.77145645):31.22854355,((3:25.47046958,4:25.47046958):26.74601517,(((35:20.5784463,(36:9.937886666,37:9.937886666):10.64055963):10.54770266,(((5:6.748728718,6:6.748728718):8.030423513,((8:5.867898059,9:5.867898059):5.016626772,(10:3.845446097,(13:2.642457661,(12:1.321533142,11:1.321533142):1.320924519):1.202988436):7.039078734):3.8946274):8.623918183,(7:…
	TREE * UNTITLED = [&R] ((1:31.00008418,2:31.00008418):30.99991582,((3:24.79881511,4:24.79881511):24.80355359,((((14:9.297512766,(16:4.651112656,15:4.651112656):4.64640011):9.297799159,((17:6.202744762,18:6.202744762):6.200022989,(19:6.19244334,(20:3.104050582,(22:1.513364944,21:1.513364944):1.590685638):3.088392759):6.21032441):6.192544174):9.30193662,((5:10.46297411,6:10.46297411):10.45774304,((…
	TREE * UNTITLED = [&R] ((1:30.99968479,2:30.99968479):31.00031521,((4:20.6673202,3:20.6673202):20.69263417,((((5:8.260284174,6:8.260284174):8.257662166,((14:5.48604427,(16:2.76398532,15:2.76398532):2.72205895):5.518604443,((17:3.672339693,18:3.672339693):3.68522874,(19:3.649849007,(20:1.853636635,(22:0.865874703,21:0.865874703):0.9877619325):1.796212372):3.707719425):3.64708028):5.513297628):8.27…
	TREE * UNTITLED = [&R] ((2:31.00995909,1:31.00995909):30.99004091,((4:26.55478797,3:26.55478797):26.61646544,(((5:14.77911442,6:14.77911442):14.68964773,(((14:8.184819363,(15:4.073940657,16:4.073940657):4.110878705):8.238428846,((17:5.497838706,18:5.497838706):5.336483849,(19:5.411033219,(20:3.679359109,(21:1.742204176,22:1.742204176):1.937154933):1.73167411):5.423289336):5.588925654):8.159132485…
	TREE * UNTITLED = [&R] ((2:28.92321465,1:28.92321465):33.07678535,((3:26.26939975,4:26.26939975):28.59407403,(((5:20.53525804,6:20.53525804):18.74231259,(((14:8.235908833,(15:4.197887295,16:4.197887295):4.038021538):9.643178661,((17:5.164351899,18:5.164351899):7.051099125,(19:6.327459535,(20:3.057899402,(22:3.056677036,21:3.056677036):0.001222365604):3.269560133):5.887991489):5.66363647):7.755885…
	TREE * UNTITLED = [&R] ((2:29.5537296,1:29.5537296):32.4462704,((3:25.73564589,4:25.73564589):28.64273275,(((37:15.66412383,(36:10.0819492,35:10.0819492):5.582174629):16.26903038,(((6:8.900081001,5:8.900081001):9.954092772,((7:6.22267991,(8:2.389701003,9:2.389701003):3.832978907):4.328485057,(13:3.132782775,(10:0.6275682252,(12:0.5627374129,11:0.5627374129):0.06483081231):2.50521455):7.418382192)…
	TREE * UNTITLED = [&R] ((2:30.65889792,1:30.65889792):31.34110208,((3:26.22702707,4:26.22702707):27.09126682,(((5:17.49319068,6:17.49319068):18.20856887,(((14:8.118737109,(15:3.748512169,16:3.748512169):4.370224941):8.940024633,((17:6.963557428,18:6.963557428):5.804454633,(19:5.680673778,(21:3.253483968,(20:1.225979237,22:1.225979237):2.027504731):2.42718981):7.087338283):4.290749682):8.425848689…
	TREE * UNTITLED = [&R] ((2:30.99687592,1:30.99687592):31.00312408,((4:25.81674415,3:25.81674415):25.85460782,((((9:10.33775326,8:10.33775326):10.32319561,(6:10.32741751,5:10.32741751):10.33353136):10.30917549,(((14:9.664467891,(16:4.844686298,15:4.844686298):4.819781593):9.710657695,((18:6.455980074,17:6.455980074):6.445255131,(19:6.422391187,(20:3.232375506,(22:1.598077963,21:1.598077963):1.6342…
	TREE * UNTITLED = [&R] ((1:31.00911063,2:31.00911063):30.99088937,((3:26.57199903,4:26.57199903):26.56773404,(((7:26.55491416,((8:8.832086653,9:8.832086653):8.804525736,((11:5.891784989,12:5.891784989):5.989911555,(13:5.882767727,10:5.882767727):5.998928818):5.754915845):8.918301771):8.86689046,(((14:8.854709024,(15:4.433250001,16:4.433250001):4.421459023):8.841396729,((17:5.923239548,18:5.923239…
	TREE * UNTITLED = [&R] ((1:31.15203276,2:31.15203276):30.84796724,((3:27.8960254,4:27.8960254):27.91451268,(((5:16.58084252,6:16.58084252):16.42028484,(((14:9.407531731,(15:4.661159157,16:4.661159157):4.746372574):9.01120059,((18:6.208994557,17:6.208994557):6.158030652,(19:6.182787267,(20:3.05357247,(21:1.535996173,22:1.535996173):1.517576297):3.129214797):6.184237942):6.051707113):6.315358134,((…
	TREE * UNTITLED = [&R] ((1:31.00044841,2:31.00044841):30.99955159,((4:20.67073783,3:20.67073783):20.65617793,((35:13.77633888,(37:6.887279254,36:6.887279254):6.88905963):13.78018132,(((5:6.889352651,6:6.889352651):6.883095889,(((14:3.446163727,(16:1.722963889,15:1.722963889):1.723199839):3.439178913,((17:2.297722016,18:2.297722016):2.291634862,(19:2.29629727,(21:1.149645675,(20:0.5713936734,22:0.…
	TREE * UNTITLED = [&R] ((1:31.00240902,2:31.00240902):30.99759098,((3:26.57235102,4:26.57235102):26.55562209,(((5:14.76304441,6:14.76304441):14.7593752,(((14:7.384220374,(15:3.684751031,16:3.684751031):3.699469343):7.363831351,((17:4.934140968,18:4.934140968):4.894079315,(19:4.912331408,(20:2.466756984,(21:1.229387309,22:1.229387309):1.237369675):2.445574424):4.915888875):4.919831442):7.393616198…
	TREE * UNTITLED = [&R] ((2:30.99771081,1:30.99771081):31.00228919,((3:20.67246256,4:20.67246256):20.63531166,((((14:9.270142072,(16:4.659822455,15:4.659822455):4.610319617):9.322246243,((17:6.203871132,18:6.203871132):6.120947551,(19:8.318175946,(20:4.13534353,(21:2.030255149,22:2.030255149):2.105088381):4.182832416):4.006642737):6.267569631):6.178417375,(((7:5.483833772,(9:2.779198795,8:2.779198…
	TREE * UNTITLED = [&R] ((2:30.99738394,1:30.99738394):31.00261606,((4:24.79959788,3:24.79959788):24.80077528,(((5:12.40011616,6:12.40011616):12.3937294,(((14:7.082101861,(15:3.540563861,16:3.540563861):3.541538):7.086911947,((17:4.726570192,18:4.726570192):4.71148436,(19:4.711960018,(21:2.373233391,(22:1.164828045,20:1.164828045):1.208405346):2.338726627):4.726094533):4.730959256):7.087160857,(((…
	TREE * UNTITLED = [&R] ((1:31.00119039,2:31.00119039):30.99880961,((4:20.65764535,3:20.65764535):20.67876939,(((5:11.47552985,6:11.47552985):11.48357814,(((14:5.729264597,(16:2.842985222,15:2.842985222):2.886279375):5.741941304,((17:3.828453127,18:3.828453127):3.829948946,(19:3.81841941,(21:1.864127432,(20:0.9745189472,22:0.9745189472):0.8896084847):1.954291978):3.839982663):3.812803828):5.749710…
	TREE * UNTITLED = [&R] ((1:30.99801868,2:30.99801868):31.00198132,((3:27.1189656,4:27.1189656):27.1830491,((((14:13.27394659,(15:6.652374337,16:6.652374337):6.621572256):13.28490636,((17:8.87637116,18:8.87637116):8.818843902,(19:8.865079019,(20:4.423415481,(21:2.200583994,22:2.200583994):2.222831487):4.441663537):8.830136043):8.863637896):13.29702031,((7:24.90454662,((5:8.291604523,6:8.291604523)…
	TREE * UNTITLED = [&R] ((2:30.32741934,1:30.32741934):31.67258066,((3:21.96406604,4:21.96406604):26.12408935,((35:16.60548993,(37:6.786999875,36:6.786999875):9.818490056):14.00261521,(((6:5.407098032,5:5.407098032):8.491416173,(((14:3.284529372,(15:1.195235902,16:1.195235902):2.089293469):5.364894238,((17:2.681019702,18:2.681019702):3.454377409,(19:2.666488592,(21:1.096375185,(22:0.01074696613,20…
	TREE * UNTITLED = [&R] ((1:30.95438251,2:30.95438251):31.04561749,((3:24.79824818,4:24.79824818):24.6718184,(((5:12.28456652,6:12.28456652):12.593468,(((9:5.969851196,8:5.969851196):6.21337952,((11:3.955986073,12:3.955986073):4.558949768,(10:3.999299916,13:3.999299916):4.515635925):3.668294874):6.372565362,(((14:5.142871121,(15:2.898720233,16:2.898720233):2.244150888):6.154807307,((18:3.72241427,…
	TREE * UNTITLED = [&R] ((1:30.98074185,2:30.98074185):31.01925815,((3:24.77909858,4:24.77909858):24.83111031,(((5:12.38042705,6:12.38042705):12.3987258,((7:8.145342297,((8:2.893377205,9:2.893377205):2.921388418,((11:1.749429538,12:1.749429538):1.170083161,(10:1.849185728,13:1.849185728):1.070326971):2.895252924):2.330576675):8.318945532,(((14:3.494050675,(16:1.816640506,15:1.816640506):1.67741016…
	TREE * UNTITLED = [&R] ((2:30.99815678,1:30.99815678):31.00184322,((3:24.80138137,4:24.80138137):24.81511388,(((6:12.37349647,5:12.37349647):12.40816253,(((14:7.411749331,(15:3.710199204,16:3.710199204):3.701550127):7.462093821,((17:4.981336283,18:4.981336283):4.93835755,(19:4.932998667,(20:2.464738115,(21:1.060641086,22:1.060641086):1.404097029):2.468260552):4.986695166):4.954149319):4.96618296,…
	TREE * UNTITLED = [&R] ((2:30.13611557,1:30.13611557):31.86388443,((3:28.40165529,4:28.40165529):27.92860854,(((35:17.12875526,(37:8.4797967,36:8.4797967):8.648958562):13.08293713,(((6:4.694878842,5:4.694878842):9.959717556,((8:3.983044807,9:3.983044807):7.027970066,(7:8.961300711,(13:3.712469439,(10:2.055016494,(12:0.808546286,11:0.808546286):1.246470208):1.657452946):5.248831271):2.049714162):3…
	TREE * UNTITLED = [&R] ((1:30.99771725,2:30.99771725):31.00228275,((3:26.56676184,4:26.56676184):26.59732011,(((23:17.70344122,((14:5.91954719,(15:2.945467627,16:2.945467627):2.974079562):5.868870539,((17:3.930056674,18:3.930056674):3.975518354,(19:3.92236766,(20:1.977889903,(21:0.9693520731,22:0.9693520731):1.00853783):1.944477757):3.983207369):3.8828427):5.915023489):17.71702216,(((25:8.8494293…
	TREE * UNTITLED = [&R] ((1:30.98682949,2:30.98682949):31.01317051,((3:26.56585631,4:26.56585631):26.56792286,(((5:18.97776512,6:18.97776512):18.95922818,(((14:10.52402488,(15:5.277950683,16:5.277950683):5.246074195):10.555691,((17:7.046840067,18:7.046840067):6.990833485,(19:7.024232827,(20:3.445907761,(21:1.722538463,22:1.722538463):1.723369297):3.578325067):7.013440725):7.042042323):10.5571954,(…
	TREE * UNTITLED = [&R] ((2:30.92930009,1:30.92930009):31.07069991,((3:27.17814059,4:27.17814059):26.98082425,(((5:19.40547282,6:19.40547282):19.31730894,(7:30.97032916,(((14:7.756271889,(15:3.858960854,16:3.858960854):3.897311036):7.734880147,((17:5.208962474,18:5.208962474):5.079712199,(19:5.165478569,(21:2.583315616,(20:1.288847377,22:1.288847377):1.294468239):2.582162953):5.123196105):5.202477…
	TREE * UNTITLED = [&R] ((1:31.02567649,2:31.02567649):30.97432351,((4:20.68839778,3:20.68839778):20.66429788,(((5:11.46511149,6:11.46511149):11.43834694,(((14:6.088668029,(16:2.896527219,15:2.896527219):3.19214081):6.10121626,((17:4.261966561,18:4.261966561):3.595068237,(19:4.055347738,(20:1.95869135,(22:0.8488835887,21:0.8488835887):1.109807761):2.096656388):3.801687061):4.332849491):6.223227018…
	TREE * UNTITLED = [&R] ((2:30.9967813,1:30.9967813):31.0032187,((3:25.83336502,4:25.83336502):25.8329477,((((7:10.33314981,(6:5.153805854,5:5.153805854):5.179343956):10.33032707,((8:6.883545547,9:6.883545547):6.871451745,(13:6.875458406,(10:4.601312352,(12:2.263673829,11:2.263673829):2.337638523):2.274146053):6.879538886):6.908479585):10.32524634,(((14:9.682508018,(15:4.846602042,16:4.846602042):…
	TREE * UNTITLED = [&R] ((2:30.99922312,1:30.99922312):31.00077688,((4:25.83022626,3:25.83022626):25.83607645,(((35:13.77665227,(36:6.888622002,37:6.888622002):6.888030272):13.77936336,(((5:6.887759424,6:6.887759424):6.888799682,((9:5.509446285,8:5.509446285):5.487851775,(13:8.021725065,(10:5.739135681,(11:0.004989897144,12:0.004989897144):5.734145783):2.282589384):2.975572995):2.779261046):6.8875…
	TREE * UNTITLED = [&R] ((1:30.99325469,2:30.99325469):31.00674531,((3:23.30011033,4:23.30011033):23.12096299,((35:15.42300986,(36:7.672615804,37:7.672615804):7.750394056):15.49036729,((((5:6.42832193,6:6.42832193):6.942520829,((14:4.167840171,(15:2.408719624,16:2.408719624):1.759120547):4.237262229,((17:2.948669478,18:2.948669478):2.890005253,(19:2.904720995,(20:1.362589289,(21:0.02319616097,22:0…
	TREE * UNTITLED = [&R] ((2:30.99001026,1:30.99001026):31.00998974,((4:26.55066586,3:26.55066586):26.60845143,(((5:14.7629402,6:14.7629402):14.71220305,(((14:8.16549936,(15:4.06539603,16:4.06539603):4.10010333):8.180743021,((17:5.393715361,18:5.393715361):5.539959068,(19:5.549621791,(20:1.128234509,(21:1.127837293,22:1.127837293):0.0003972158966):4.421387282):5.384052637):5.412567952):8.257552402,…
	TREE * UNTITLED = [&R] ((2:31.00565342,1:31.00565342):30.99434658,((3:24.56033407,4:24.56033407):25.35232127,(((5:12.69274958,6:12.69274958):9.31572873,(((9:6.694609926,8:6.694609926):5.911563541,(7:7.894622962,(13:3.668049871,(10:2.212774088,(11:0.2887532364,12:0.2887532364):1.924020852):1.455275783):4.22657309):4.711550505):8.985517069,(((14:4.310947158,(15:1.732643156,16:1.732643156):2.5783040…
	TREE * UNTITLED = [&R] ((1:31.10354575,2:31.10354575):30.89645425,((3:26.41798412,4:26.41798412):27.29138636,(((5:17.56863597,6:17.56863597):17.95635886,(((14:8.6538587,(16:3.676268461,15:3.676268461):4.97759024):9.188385695,((17:6.036623237,18:6.036623237):6.094325129,(19:5.882300671,(20:2.517332768,(22:0.9837583978,21:0.9837583978):1.53357437):3.364967904):6.248647694):5.71129603):8.604464612,(…
	TREE * UNTITLED = [&R] ((2:30.99946793,1:30.99946793):31.00053207,((4:26.57759474,3:26.57759474):26.55764419,((((5:13.27391987,6:13.27391987):13.29730779,((14:8.861407586,(15:4.499436862,16:4.499436862):4.361970725):8.708677963,((17:5.906280144,18:5.906280144):5.955903089,(19:5.843949759,(20:3.976908295,(21:1.934725192,22:1.934725192):2.042183104):1.867041464):6.018233474):5.707902316):9.00114210…
	TREE * UNTITLED = [&R] ((2:30.99999908,1:30.99999908):31.00000092,((4:23.25001927,3:23.25001927):23.24991776,((23:15.49993931,((24:7.74997116,(28:3.874780781,(25:1.937392843,(26:0.9682956593,27:0.9682956593):0.9690971836):1.937387938):3.875190379):3.874809447,((29:3.874584753,(30:1.937589358,31:1.937589358):1.936995395):3.875266712,(33:3.87523233,(34:1.937370168,32:1.937370168):1.937862162):3.874…
	TREE * UNTITLED = [&R] ((2:31.00000008,1:31.00000008):30.99999992,((4:25.83333325,3:25.83333325):25.83333353,(((5:13.77777761,6:13.77777761):13.77777761,(7:13.77777841,(((14:3.674073993,(15:1.837036994,16:1.837036994):1.837036999):3.674073981,((17:2.44938267,18:2.44938267):2.449382729,(19:2.449382774,(20:1.224691286,(21:0.6123456992,22:0.6123456992):0.6123455863):1.224691489):2.449382624):2.44938…
	TREE * UNTITLED = [&R] ((1:30.99769523,2:30.99769523):31.00230477,((3:27.12749562,4:27.12749562):27.12429166,(((5:15.49453966,6:15.49453966):15.50427646,(((14:8.714397392,(15:4.345571195,16:4.345571195):4.368826197):8.713050199,((18:5.816891743,17:5.816891743):5.810680446,(19:5.789803049,(20:2.914291777,(21:1.435580275,22:1.435580275):1.478711502):2.875511273):5.83776914):5.799875401):5.822468133…
	TREE * UNTITLED = [&R] ((1:31.07637885,2:31.07637885):30.92362115,((3:24.5326981,4:24.5326981):25.04628122,(((5:12.24482207,6:12.24482207):11.85949057,(((7:6.911470127,(9:7.112930705e-05,8:7.112930705e-05):6.911398998):5.412814363,(10:4.167647416,(13:4.155615753,(11:0.04156501153,12:0.04156501153):4.114050741):0.01203166373):8.156637073):5.385786154,(((14:3.777867811,(15:3.705776201,16:3.70577620…
	TREE * UNTITLED = [&R] ((2:30.99984124,1:30.99984124):31.00015876,((4:26.57188732,3:26.57188732):26.57326771,((((5:13.83931843,6:13.83931843):13.83925081,((14:9.225940475,(15:4.613413336,16:4.613413336):4.612527138):9.225560842,((17:6.153197865,18:6.153197865):6.144458216,(19:6.139265237,(20:4.112408083,(21:2.04775422,22:2.04775422):2.064653863):2.026857154):6.158390844):6.153845236):9.227067916)…
	TREE * UNTITLED = [&R] ((1:30.96116989,2:30.96116989):31.03883011,((3:27.11938839,4:27.11938839):27.17223875,(((5:19.33329635,6:19.33329635):19.39259409,(((14:10.35298214,(16:5.10088805,15:5.10088805):5.252094092):10.21133448,((17:7.769589529,18:7.769589529):7.705368859,(19:10.34525292,(20:5.180176899,(21:2.440896459,22:2.440896459):2.73928044):5.165076016):5.129705472):5.089358238):10.437739,(((…
	TREE * UNTITLED = [&R] ((2:30.99862403,1:30.99862403):31.00137597,((3:27.55884802,4:27.55884802):27.56956702,(((35:16.07485806,(37:8.036833007,36:8.036833007):8.038025054):16.06701979,((5:12.8529786,6:12.8529786):12.86905391,(((14:6.432196581,(15:3.212151165,16:3.212151165):3.220045416):6.422071993,((17:4.282016475,18:4.282016475):4.305359841,(19:4.265641993,(20:2.12669714,(22:1.071012784,21:1.07…
	TREE * UNTITLED = [&R] ((2:30.84312234,1:30.84312234):31.15687766,((3:26.18561016,4:26.18561016):26.94577384,(((5:17.6037358,6:17.6037358):17.79608816,(((14:8.627536831,(15:4.293115748,16:4.293115748):4.334421083):9.166085311,((17:5.613214496,18:5.613214496):6.306026853,(19:5.542523643,(20:2.629630177,(22:1.365981886,21:1.365981886):1.263648292):2.912893465):6.376717707):5.874380793):8.943368478,…
	TREE * UNTITLED = [&R] ((1:30.99628905,2:30.99628905):31.00371095,((3:27.56272799,4:27.56272799):27.56584168,((((5:14.45895741,6:14.45895741):14.46929012,((9:9.633066956,8:9.633066956):9.616636622,(10:9.691580827,(13:4.719393449,(12:2.430104398,11:2.430104398):2.28928905):4.972187378):9.558122752):9.67854395):9.646909836,(7:19.24624209,(((14:5.786982483,(15:2.898060483,16:2.898060483):2.888922):5…
	TREE * UNTITLED = [&R] ((1:31.05383535,2:31.05383535):30.94616465,((3:24.74427946,4:24.74427946):24.84650247,(((5:14.87460563,6:14.87460563):14.89462247,(((14:7.499896117,(15:3.721373985,16:3.721373985):3.778522133):7.179878208,((17:4.97193317,18:4.97193317):4.996836801,(19:4.730902451,(20:2.567446746,(21:0.003385399112,22:0.003385399112):2.564061347):2.163455705):5.23786752):4.711004355):7.60385…
	TREE * UNTITLED = [&R] ((2:31.00047708,1:31.00047708):30.99952292,((3:20.65910839,4:20.65910839):20.68043926,((((6:11.32117393,5:11.32117393):11.35390129,((14:8.486675436,(16:4.271381362,15:4.271381362):4.215294074):8.499915255,((17:5.673024714,18:5.673024714):5.669796229,(19:7.503105458,(20:3.808075318,(21:1.859827924,22:1.859827924):1.948247394):3.69503014):3.839715486):5.643769747):5.688484525…
	TREE * UNTITLED = [&R] ((1:31.01487305,2:31.01487305):30.98512695,((3:24.79737276,4:24.79737276):24.73092919,(((7:14.88465884,(5:7.401559768,6:7.401559768):7.483099071):14.86942109,(((14:7.453381083,(16:3.509011381,15:3.509011381):3.944369702):7.405591419,((17:4.912868169,18:4.912868169):5.017696013,(19:4.903341766,(20:2.531317095,(22:1.034695418,21:1.034695418):1.496621677):2.372024671):5.027222…
	TREE * UNTITLED = [&R] ((2:31.00003626,1:31.00003626):30.99996374,((4:24.78754363,3:24.78754363):24.81222825,(((6:12.39395818,5:12.39395818):12.4031984,(((9:5.499306084,8:5.499306084):5.511951025,(10:5.503138172,(13:2.755702314,(12:1.348045004,11:1.348045004):1.40765731):2.747435858):5.508118937):5.514089031,(7:8.256817532,(((14:1.99654419,(16:1.036396389,15:1.036396389):0.9601478006):2.251958081…
	TREE * UNTITLED = [&R] ((1:30.99979072,2:30.99979072):31.00020928,((3:24.80010806,4:24.80010806):24.79963696,(((5:12.39832682,6:12.39832682):12.40160835,(((14:6.604800958,(16:3.276008621,15:3.276008621):3.328792336):6.621161678,((17:4.409599869,18:4.409599869):4.405386245,(19:4.408657547,(20:2.206448093,(21:1.101341602,22:1.101341602):1.105106491):2.202209454):4.406328568):4.410976521):6.61407700…
	TREE * UNTITLED = [&R] ((2:30.99562279,1:30.99562279):31.00437721,((3:20.6593925,4:20.6593925):20.73124672,((((6:12.11177721,5:12.11177721):12.11779767,((14:9.081626779,(16:4.519320569,15:4.519320569):4.562306211):9.103243803,((17:6.080409688,18:6.080409688):5.966486132,(19:8.121424048,(21:4.035140673,(22:1.99022979,20:1.99022979):2.044910883):4.086283375):3.925471772):6.137974762):6.0447043):6.0…
	TREE * UNTITLED = [&R] ((1:31.00505445,2:31.00505445):30.99494555,((3:25.82702392,4:25.82702392):25.81930548,((((14:10.29042697,(16:5.172211114,15:5.172211114):5.11821586):10.39294083,((17:6.879788192,18:6.879788192):6.890919619,(19:6.892871069,(20:3.442390142,(22:1.706401957,21:1.706401957):1.735988185):3.450480927):6.877836742):6.91265999):10.3194483,((7:10.31134934,((8:3.396852113,9:3.39685211…
	TREE * UNTITLED = [&R] ((1:31.00754672,2:31.00754672):30.99245328,((3:27.54569424,4:27.54569424):27.67835701,((35:32.1434831,(36:15.94029759,37:15.94029759):16.20318551):16.11966726,(((7:25.8333139,((5:8.750206547,6:8.750206547):8.26014705,((9:5.857238886,8:5.857238886):5.58699967,(13:5.677196481,(10:2.873604623,(11:0.9001205597,12:0.9001205597):1.973484063):2.803591858):5.767042076):5.566115041)…
	TREE * UNTITLED = [&R] ((1:31.0161871,2:31.0161871):30.9838129,((4:20.65778705,3:20.65778705):20.67233278,(((5:11.47930017,6:11.47930017):11.49638643,(((14:5.742484211,(16:2.851325471,15:2.851325471):2.891158739):5.713083483,((17:3.918557642,18:3.918557642):3.651361168,(19:3.800728693,(20:1.759810851,(22:0.8916590999,21:0.8916590999):0.868151751):2.040917842):3.769190116):3.885648884):5.726354591…
	TREE * UNTITLED = [&R] ((2:30.99890005,1:30.99890005):31.00109995,((3:20.66615721,4:20.66615721):20.66924339,(((6:12.85822951,5:12.85822951):12.85984844,(((14:7.233730846,(16:3.617110924,15:3.617110924):3.616619923):7.233657186,((17:4.821575876,18:4.821575876):4.822600263,(19:6.429803424,(20:3.214954367,(21:1.607100424,22:1.607100424):1.607853943):3.214849056):3.214372716):4.823211893):4.81972864…
	TREE * UNTITLED = [&R] ((1:30.23873449,2:30.23873449):31.76126551,((3:28.69494984,4:28.69494984):30.10359263,(((5:16.9394191,6:16.9394191):18.62407484,(((14:11.27287716,(15:5.747944229,16:5.747944229):5.524932931):11.04799551,((18:7.183502822,17:7.183502822):7.686680297,(19:7.640814221,(20:4.350683659,(21:2.620802324,22:2.620802324):1.729881335):3.290130562):7.229368898):7.450689552):6.784488156,…
	TREE * UNTITLED = [&R] ((1:31.09725825,2:31.09725825):30.90274175,((4:20.58136039,3:20.58136039):20.37494207,((((5:12.71152749,6:12.71152749):13.01475931,((7:10.3170736,(9:5.15737609,8:5.15737609):5.159697511):10.01742764,(13:15.63123028,(10:10.11148998,(12:4.938363402,11:4.938363402):5.173126579):5.519740294):4.70327097):5.391785554):5.298744074,(23:15.38840347,(((14:3.152976725,(16:2.263088377,…
	TREE * UNTITLED = [&R] ((2:30.99974061,1:30.99974061):31.00025939,((4:26.57145963,3:26.57145963):26.57122162,(((5:14.76193965,6:14.76193965):14.76174239,(((14:8.196415352,(15:4.099151704,16:4.099151704):4.097263647):8.205769214,((17:5.467339275,18:5.467339275):5.467061778,(19:5.466111211,(21:2.728983782,(22:1.363953633,20:1.363953633):1.365030149):2.737127429):5.468289842):5.467783513):8.20106243…
	TREE * UNTITLED = [&R] ((2:30.99999957,1:30.99999957):31.00000043,((4:26.57143173,3:26.57143173):26.57142483,((((5:11.80952458,6:11.80952458):11.80951993,(35:11.80952007,(36:5.904757238,37:5.904757238):5.904762831):11.80952445):11.80952609,(((14:8.857148432,(15:4.428571126,16:4.428571126):4.428577306):8.857135164,((17:5.904756864,18:5.904756864):5.904766926,(19:5.904770958,(20:2.952374326,(21:1.4…
	TREE * UNTITLED = [&R] ((1:29.79058912,2:29.79058912):32.20941088,((3:25.16160621,4:25.16160621):25.60125698,((((7:10.13108355,(5:2.956474287,6:2.956474287):7.174609267):9.161143142,((8:6.432190703,9:6.432190703):7.25767827,(10:8.745819871,(13:2.740076512,(11:2.728794915,12:2.728794915):0.01128159729):6.005743359):4.944049102):5.602357722):9.782838083,(((14:4.609602076,(16:1.757305636,15:1.757305…
	TREE * UNTITLED = [&R] ((2:30.98159239,1:30.98159239):31.01840761,((3:25.79895989,4:25.79895989):25.85131611,((((5:10.19770734,6:10.19770734):10.53356951,(7:10.15771038,((9:3.386320427,8:3.386320427):3.680251114,(13:4.409593511,(10:3.861114852,(11:1.51299234,12:1.51299234):2.348122512):0.5484786594):2.656978029):3.091138839):10.57356646):10.10823878,(((14:7.53002166,(15:3.923934,16:3.923934):3.60…
	TREE * UNTITLED = [&R] ((1:31.12531311,2:31.12531311):30.87468689,((3:26.53827196,4:26.53827196):26.93159283,(((5:17.67111779,6:17.67111779):17.74228378,(((14:8.674694516,(16:4.330788435,15:4.330788435):4.343906081):9.239685246,((17:5.691966134,18:5.691966134):6.064034092,(19:6.163793963,(20:2.899770189,(22:0.9510356299,21:0.9510356299):1.948734559):3.264023775):5.592206263):6.158379536):8.606791…
	TREE * UNTITLED = [&R] ((2:31.00013547,1:31.00013547):30.99986453,((3:20.66647745,4:20.66647745):20.66613413,((((6:10.33317779,5:10.33317779):10.33329379,((14:7.749502272,(16:3.87506417,15:3.87506417):3.874438101):7.749962354,((17:5.166601315,18:5.166601315):5.166021984,(19:6.889264148,(20:3.441566569,(21:1.723554795,22:1.723554795):1.718011774):3.447697579):3.443359151):5.166841326):5.16700695):…
	TREE * UNTITLED = [&R] ((2:30.93825258,1:30.93825258):31.06174742,((4:24.75620048,3:24.75620048):24.80260622,((35:24.77529719,(36:12.38761034,37:12.38761034):12.38768685):12.45363142,(((6:9.873483819,5:9.873483819):9.889312605,(((9:4.977607111,8:4.977607111):4.819131176,((12:3.265625834,11:3.265625834):3.309953509,(10:3.170788061,13:3.170788061):3.404791282):3.221158943):3.339019141,(7:6.40289279…
	TREE * UNTITLED = [&R] ((2:31.00620223,1:31.00620223):30.99379777,((3:25.84274261,4:25.84274261):25.82752499,((((14:10.2835983,(15:5.214337746,16:5.214337746):5.069260557):10.37928742,((17:6.970241859,18:6.970241859):6.818549222,(19:6.875125024,(20:3.43068478,(22:1.728899056,21:1.728899056):1.701785724):3.444440244):6.913666057):6.874094646):10.34187585,((7:10.33322615,((9:3.440981892,8:3.4409818…
	TREE * UNTITLED = [&R] ((1:30.99995024,2:30.99995024):31.00004976,((3:26.57151995,4:26.57151995):26.57091011,(((5:14.76186253,6:14.76186253):14.76188508,(7:14.7615912,(((14:4.216919169,(15:2.106307811,16:2.106307811):2.110611357):4.217871259,((17:2.811281575,18:2.811281575):2.811753714,(19:2.808570855,(20:1.271749262,(21:0.5455686098,22:0.5455686098):0.7261806517):1.536821594):2.814464435):2.8117…
	TREE * UNTITLED = [&R] ((1:30.99991062,2:30.99991062):31.00008938,((3:25.83353989,4:25.83353989):25.83322598,((((8:10.33344722,9:10.33344722):10.33314554,((11:6.888604331,12:6.888604331):6.889101015,(13:6.888740895,10:6.888740895):6.888964451):6.888887416):10.33305541,(23:25.83317014,(((25:7.749414777,28:7.749414777):7.750712155,(27:10.33365728,(24:5.166278326,26:5.166278326):5.167378953):5.16646…
	TREE * UNTITLED = [&R] ((1:30.998891,2:30.998891):31.001109,((3:27.88319762,4:27.88319762):27.64323526,(((7:16.52110197,((5:5.211522579,6:5.211522579):5.626098621,((9:3.568239022,8:3.568239022):4.256877651,(11:3.640280022,(10:1.712410707,(12:0.6192252112,13:0.6192252112):1.093185496):1.927869315):4.184836651):3.012504527):5.683480775):16.52316092,(((14:8.285674437,(15:4.127382283,16:4.127382283):…
	TREE * UNTITLED = [&R] ((2:30.99995275,1:30.99995275):31.00004725,((4:24.79985723,3:24.79985723):24.80036859,((((6:9.299610056,5:9.299610056):9.299772845,((8:6.199866434,9:6.199866434):6.200711321,(7:6.199544705,(10:3.099476677,(11:2.06641826,(12:1.029668807,13:1.029668807):1.036749453):1.033058417):3.100068029):6.20103305):6.198805146):9.300169616,(((14:6.971074265,(15:3.490999163,16:3.490999163…
	TREE * UNTITLED = [&R] ((1:31.16008068,2:31.16008068):30.83991932,((3:16.12013143,4:16.12013143):24.33649281,(((35:11.74258131,(36:6.761131938,37:6.761131938):4.98144937):15.85397114,((6:3.275491879,5:3.275491879):9.054478954,((7:5.48332552,(8:2.034306896,9:2.034306896):3.449018624):3.358647967,(((16:0.9752649169,(14:0.9744254059,15:0.9744254059):0.000839510982):3.485732429,((18:0.8041956402,17:0…
	TREE * UNTITLED = [&R] ((1:30.99548244,2:30.99548244):31.00451756,((4:20.65607996,3:20.65607996):20.23963896,((35:17.28986312,(36:8.598597908,37:8.598597908):8.691265211):17.47871102,(((5:8.82529293,6:8.82529293):9.5289623,(((14:4.877831829,(16:2.396147979,15:2.396147979):2.481683851):4.907640252,((18:3.281190953,17:3.281190953):3.202354319,(19:3.29008331,(20:1.48498494,(22:0.7114710889,21:0.7114…
	TREE * UNTITLED = [&R] ((2:31.00192761,1:31.00192761):30.99807239,((3:24.78747411,4:24.78747411):24.8161541,(((6:12.39574663,5:12.39574663):12.39261931,(((14:6.186354926,(15:3.070745452,16:3.070745452):3.115609474):6.202701141,((17:4.179102761,18:4.179102761):4.050572262,(19:4.058529736,(20:2.084708282,(22:0.8936663671,21:0.8936663671):1.191041915):1.973821454):4.171145286):4.159381044):6.1650873…
	TREE * UNTITLED = [&R] ((1:31.00610689,2:31.00610689):30.99389311,((4:26.56929462,3:26.56929462):26.56978804,(((35:16.60143394,(36:8.303871966,37:8.303871966):8.297561977):16.6116962,((6:11.07305701,5:11.07305701):11.06774724,(((14:5.522290338,(16:2.781828732,15:2.781828732):2.740461605):5.54181687,((18:3.706114508,17:3.706114508):3.101595837,(19:5.875894101,(20:3.935672332,(22:1.830392544,21:1.8…
	TREE * UNTITLED = [&R] ((2:30.99851788,1:30.99851788):31.00148212,((3:25.83310994,4:25.83310994):25.83438834,(((7:22.95539597,(9:11.48258761,8:11.48258761):11.47280836):11.49532294,(((14:10.3340121,(16:5.160818612,15:5.160818612):5.173193484):10.32664864,((17:6.897386497,18:6.897386497):6.87691703,(19:6.885958108,(20:3.445793566,(21:1.715304688,22:1.715304688):1.730488879):3.440164541):6.88834541…
	TREE * UNTITLED = [&R] ((1:30.9120016,2:30.9120016):31.0879984,((4:20.67057682,3:20.67057682):20.65129212,(((5:10.33789792,6:10.33789792):10.32316614,(((14:5.172345276,(16:2.570848196,15:2.570848196):2.60149708):5.141840694,((18:3.451402878,17:3.451402878):3.389499072,(19:3.422439453,(20:1.709935925,(22:0.8297202839,21:0.8297202839):0.8802156407):1.712503529):3.418462497):3.473284019):5.179827419…
	TREE * UNTITLED = [&R] ((2:31.00000169,1:31.00000169):30.99999831,((3:24.80012851,4:24.80012851):24.79954347,(((6:12.40005786,5:12.40005786):12.39976134,(((14:6.199279186,(15:3.100448335,16:3.100448335):3.098830851):6.200549306,((17:4.133307698,18:4.133307698):4.133388914,(19:4.132291116,(20:2.06699195,(22:1.032420099,21:1.032420099):1.034571852):2.065299166):4.134405495):4.133131879):6.19990846,…
	TREE * UNTITLED = [&R] ((2:30.99145309,1:30.99145309):31.00854691,((4:24.75630447,3:24.75630447):24.94701359,((((6:9.287421379,5:9.287421379):9.279780012,(7:9.225967094,((8:3.395929086,9:3.395929086):3.653022242,(10:4.560743642,(13:2.190188704,(11:1.150973265,12:1.150973265):1.039215439):2.370554939):2.488207685):2.177015766):9.341234297):9.276341109,(((14:5.698739517,(15:4.662540455,16:4.6625404…
	TREE * UNTITLED = [&R] ((2:30.99741302,1:30.99741302):31.00258698,((3:24.80050957,4:24.80050957):24.8000725,(((7:12.40092332,((6:4.650213036,5:4.650213036):4.648929182,((9:3.096229676,8:3.096229676):3.103886533,(10:3.105642381,(12:1.551217142,(13:0.77173407,11:0.77173407):0.7794830724):1.554425239):3.094473828):3.09902601):3.101781101):12.39907964,(((14:6.195658621,(15:3.102332067,16:3.102332067)…
	TREE * UNTITLED = [&R] ((2:30.97062335,1:30.97062335):31.02937665,((3:25.77087275,4:25.77087275):26.34000411,(((35:20.68963152,(37:10.21113775,36:10.21113775):10.47849377):10.32089832,((6:10.23756714,5:10.23756714):9.897423291,(((14:4.906720607,(16:2.601761828,15:2.601761828):2.30495878):5.814623215,((18:2.929008279,17:2.929008279):3.615601338,(19:3.722152609,(20:1.453000779,(21:0.3389370499,22:0…
	TREE * UNTITLED = [&R] ((2:29.84569686,1:29.84569686):32.15430314,((3:25.89556313,4:25.89556313):28.02586747,((((14:11.85347716,(16:4.248562371,15:4.248562371):7.60491479):12.91589566,((17:7.466169899,18:7.466169899):9.02365059,(19:8.615049086,(21:4.052240483,(22:0.001249010601,20:0.001249010601):4.050991473):4.562808603):7.874771403):8.279552328):8.149796604,((5:9.295122706,6:9.295122706):12.245…
	TREE * UNTITLED = [&R] ((2:29.17779366,1:29.17779366):32.82220634,((3:24.92518647,4:24.92518647):28.47871307,((((7:10.55315128,(5:4.048759109,6:4.048759109):6.504392174):9.653935016,((9:6.210369443,8:6.210369443):8.078401959,(13:6.311459964,(10:1.383220152,(11:1.381146324,12:1.381146324):0.002073827685):4.928239812):7.977311438):5.918314898):11.30716727,(((14:5.681476834,(16:3.998434805,15:3.9984…
	TREE * UNTITLED = [&R] ((1:30.25520596,2:30.25520596):31.74479404,((3:20.16814426,4:20.16814426):20.28635942,(((6:15.00310883,5:15.00310883):14.44777896,((7:19.77783273,((9:6.624834353,8:6.624834353):6.949501519,(13:8.53867489,(11:8.348738515,(10:2.060948841,12:2.060948841):6.287789674):0.189936375):5.035660981):6.203496861):3.260276104,(((14:4.681668672,(16:1.570617747,15:1.570617747):3.11105092…
END;
